# Supplementary material for: Association of Gene Expression Profiles in HPV-Positive Head and Neck Squamous Cell Carcinoma with Patient Outcome: In Search of Prognostic Biomarkers
Source: Int J Mol Sci. 2025 Jun 19;26(12):5894. doi: 10.3390/ijms26125894 (PMC12192591; doi:10.3390/ijms26125894)
Supplement: Supplementary file 1 [file ijms-26-05894-s001.zip]

Archive with 6 entries (6 files):
- Supplementary Table S1.xlsx
- Supplementary Table S2.csv
- Supplementary Table S3.csv
- Supplementary Table S4.csv
- Supplementary Table S5.csv
- Supplementary Table S6.csv
