# Supplementary material for: Association of Gene Expression Profiles in HPV-Positive Head and Neck Squamous Cell Carcinoma with Patient Outcome: In Search of Prognostic Biomarkers
Source: Int J Mol Sci. 2025 Jun 19;26(12):5894. doi: 10.3390/ijms26125894 (PMC12192591; doi:10.3390/ijms26125894)
Supplement: Supplementary file 1 [file ijms-26-05894-s001.zip › Supplementary Table S1.xlsx]

## Sheet: Hoja1
Table S1. Demographic and clinical of the discovery and validation HNSCC cohorts used in this study
T-test was used to compare the means of diagnosis age between the HPV+ and HPV- groups. Chi-square test or Fisher exact test (when a category frequency is <6 samples) were used to compare categorical variables (sex, acohol consumption, smoking, and anatomic sites). Not determined variables frequencies were not considered in the analyses. The p value is shown only in those categories with signific…
	TCGA HNSCC (Discovery cohort)				GSE65858 HNSCC (Validation cohort)
n=470	Total	HPV+	HPV-	p value	n=269	Total	HPV+	HPV-	p value
Age mean (± SD)					Age mean (± SD)
Both sexes	61.16 ± 11.97	58 ± 9.29	61.63 ± 12.25	0.02	Both sexes	60.12 ± 10.34	60.22 ± 8.98	60.11 ± 10.85	n.s.
Men	60 ± 11.09	58.08 ± 8.79	60.39 ± 11.46	n.s.	Men	60.13 ± 10.02	59.49 ± 8.88	60.23 ± 9.04	n.s.
Women	64.33 ± 13.62	56.75 ± 14.61	64.58 ± 13.51	n.s.	Women	62.49 ± 11.59	62.45 ± 9.18	62.52 ± 13.02	n.s.
Sex ***				0	Sex				n.s.
Female	125	4	121		Female	47	18	29
Male	345	57	288		Male	222	55	167
Alcohol consumption *				0.043	Alcohol consumption				n.s.
No	152	13	139		No	31	10	21
Yes	307	47	260		Yes	238	63	175
Not Determined	11	1	10		Not Determined
Smoking				n.s.	Smoking **				0.004
>2 cigarretes packages per year	263	33	230		No	48	21	27
<2 cigarretes packages per year	5	2	3		Yes	221	52	169
Not Determined	202	26	176
Clinical stage p val=.067				n.s.	Clinical stage p val.= 0.088				n.s.
I	17	2	15		I	18	2	16
II	92	10	82		II	37	6	31
III	93	6	87		III	37	9	28
IVA	241	42	199		IVA	154	48	106
IVB	8	1	7		IVB	16	7	9
IVC	5	0	5		IVC	7	1	6
Not Determined	14	0	14		Not Determined	0	0	0
Early Stages (I, II)	109	12	97	n.s.	Early Stages (I, II)	55	8	47
Advanced Stages (III, IV)	347	49	298		Advanced Stages (III, IV)	214	65	149
Anatomic Site				< 0.00001	Anatomic Site		138	345	< 0.00001
Oropharynx	66	42	24		Oropharynx	134	57	77
Larynx	107	2	105		Larynx	48	3	45
Oral cavity	290	15	275		Oral cavity	83	13	70
Hypopharynx	7	2	5		Not Determined	4	0	4
HPV status	470	61	409		HPV status	269	73	196
