# Supplementary material for: Association of Gene Expression Profiles in HPV-Positive Head and Neck Squamous Cell Carcinoma with Patient Outcome: In Search of Prognostic Biomarkers
Source: Int J Mol Sci. 2025 Jun 19;26(12):5894. doi: 10.3390/ijms26125894 (PMC12192591; doi:10.3390/ijms26125894)
Supplement: Supplementary file 1 [file ijms-26-05894-s001.zip › Supplementary Table S2.csv]

Gene	baseMean	log2FoldChange	lfcSE	stat	pvalue	padj
ENSG00000102387.14	153.9639158	5.584735545	0.193411663	28.87486449	2.46998924726757e-183	4.56058814615485e-179
ENSG00000269210.2	65.6802816	4.885325744	0.176141983	27.73515815	2.63160524138762e-169	2.42949795884905e-165
ENSG00000100024.13	111.1570679	4.791415488	0.193325812	24.78414772	1.32893984072917e-135	8.17918173974116e-132
ENSG00000066923.16	918.3445921	4.466104484	0.181385494	24.62217012	7.31326853503567e-134	3.37580475577247e-130
ENSG00000163239.11	118.5527721	4.239315052	0.180310976	23.5111314	3.13824984225374e-122	1.15889290174746e-118
ENSG00000077935.15	346.4603276	5.272354645	0.229661045	22.95711339	1.25111546462476e-116	3.60093319698513e-113
ENSG00000151164.17	74.2389575	2.512801663	0.109474432	22.95331991	1.36517181428162e-116	3.60093319698513e-113
ENSG00000238098.7	152.9180354	4.868095813	0.217716942	22.35974737	9.70605811368154e-111	2.2401582126377e-107
ENSG00000232363.1	9.164519264	2.699431391	0.12107867	22.29485509	4.14511062726979e-110	8.5039247357677e-107
ENSG00000161860.7	97.65175287	3.246103673	0.147989942	21.93462353	1.21438724782752e-106	2.24224461438873e-103
ENSG00000105278.9	197.5656245	5.665813999	0.262476542	21.58598232	2.43264217035833e-103	4.08330045759056e-100
ENSG00000167077.11	779.6660088	3.796859244	0.181536154	20.91516851	3.89649705951797e-97	5.99541014224498e-94
ENSG00000100285.9	827.0719531	5.230544804	0.254218202	20.57502085	4.59532576445907e-94	6.52677653192094e-91
ENSG00000132016.10	566.1566505	2.469730409	0.122391178	20.17899048	1.49773762749165e-90	1.97530196814328e-87
ENSG00000176919.10	175.9164015	3.999841417	0.199171389	20.08240962	1.05167608714603e-89	1.29454315153762e-86
ENSG00000196074.11	911.1952883	4.356976589	0.21798166	19.98781267	7.03110516478709e-89	8.1138953601643e-86
ENSG00000161509.12	127.7709394	2.899651206	0.145494112	19.92968077	2.24992523262101e-88	2.4436834997126e-85
ENSG00000141956.12	1312.942424	1.153068066	0.058390133	19.74765251	8.40342325091036e-87	8.62004482804494e-84
ENSG00000123080.9	2380.336087	2.469683045	0.125973238	19.60482315	1.40640326702471e-85	1.3667278906497e-82
ENSG00000178803.9	46.23710761	3.602099693	0.186356232	19.32910779	3.05657908955296e-83	2.82183381547529e-80
ENSG00000156414.17	221.1774031	4.401003559	0.234286166	18.78473504	1.00687542248624e-78	8.85283228608857e-76
ENSG00000176563.8	100.3488803	2.282069423	0.123486063	18.48038046	2.97079059632929e-76	2.49330352593745e-73
ENSG00000039600.9	124.7494562	3.711990307	0.201965813	18.3793002	1.92435117503318e-75	1.54483565633968e-72
ENSG00000197993.6	160.8885289	4.608220903	0.251711693	18.3075361	7.20573404690763e-75	5.54361139342094e-72
ENSG00000225465.8	58.23230989	3.67358804	0.201243027	18.25448615	1.90595581452494e-74	1.40766272637554e-71
ENSG00000198963.9	362.61414	4.448458904	0.244520628	18.19257109	5.91015399686132e-74	4.19711859223259e-71
ENSG00000128408.8	368.1466925	2.684791626	0.149802225	17.92224134	7.9076942415484e-72	5.4076913509611e-69
ENSG00000117748.8	5078.544704	1.155689389	0.064870645	17.81529061	5.37778797080172e-71	3.54626703903153e-68
ENSG00000105486.12	5308.694804	1.247920529	0.071153443	17.53844182	7.28989477592617e-69	4.64140059112761e-66
ENSG00000180998.10	113.541885	2.051757041	0.117250852	17.49886673	1.46148191616802e-68	8.99493403337547e-66
ENSG00000134765.8	3675.822687	-5.723884512	0.329128212	-17.39104796	9.64544112515894e-68	5.7449491914495e-65
ENSG00000214694.9	60.25269018	3.004724958	0.175482126	17.12268378	1.00531746719557e-65	5.80068178571846e-63
ENSG00000118156.11	289.9140401	4.45678862	0.260433956	17.11293215	1.18862340418501e-65	6.65052804087032e-63
ENSG00000198825.10	2773.10947	1.246748285	0.074294385	16.78119128	3.35046940187043e-63	1.81950197165105e-60
ENSG00000240280.5	199.7149622	4.325901479	0.260690838	16.59399124	7.70270781850128e-62	4.06350849030879e-59
ENSG00000110203.7	391.3065666	-4.702035787	0.283973728	-16.5579958	1.40186439109288e-61	7.19000669920528e-59
ENSG00000257167.2	424.8762645	1.78602505	0.10820525	16.5059002	3.32734026886242e-61	1.66043272227772e-58
ENSG00000100350.13	4371.747109	1.841737434	0.111755358	16.48008168	5.10158883485621e-61	2.47883516438908e-58
ENSG00000177842.10	116.0206902	2.026346334	0.12366749	16.38544081	2.43000971977759e-60	1.15045383246086e-57
ENSG00000231453.1	125.4134032	4.0955477	0.250362495	16.35847136	3.78510311773492e-60	1.74720359914644e-57
ENSG00000056736.8	339.3010139	2.558599663	0.156841755	16.31325578	7.94431102733243e-60	3.5776526538699e-57
ENSG00000159263.14	1014.600373	3.162744472	0.19448651	16.26202489	1.83569555063307e-59	8.07006729687833e-57
ENSG00000073111.12	13886.75398	1.523769773	0.093883972	16.23035057	3.07697086581502e-59	1.32123697828857e-56
ENSG00000255571.5	943.1052015	3.448877352	0.213421311	16.15994833	9.66426324457684e-59	4.05547628517879e-56
ENSG00000172551.9	1049.733102	-5.365470966	0.337406069	-15.90211753	6.12586277578707e-57	2.51350956204739e-54
ENSG00000158164.6	138.7773767	3.452105356	0.219745115	15.70958858	1.30020122239565e-55	5.21889464572029e-53
ENSG00000159516.8	19437.50289	-5.306287601	0.339114836	-15.64746522	3.45717775357144e-55	1.35815595833921e-52
ENSG00000180336.16	55.96753726	2.052901872	0.131522219	15.60878373	6.34347679885302e-55	2.44012407529213e-52
ENSG00000168703.5	1773.024773	-5.218047866	0.334504349	-15.59934238	7.35478110952658e-55	2.77140160012855e-52
ENSG00000100027.13	121.3461174	2.262085173	0.14697062	15.39141066	1.86912481763548e-53	6.90230412656431e-51
ENSG00000169116.10	2781.251899	3.041646367	0.198750192	15.30386629	7.20464754305217e-53	2.60836494578265e-50
ENSG00000105011.7	3884.088822	1.389109815	0.091236738	15.22533403	2.40129030284424e-52	8.52642772148384e-50
ENSG00000165810.15	648.983599	3.673048946	0.241693191	15.19715527	3.69314033833691e-52	1.28660647560477e-49
ENSG00000124678.16	147.5339883	4.016214443	0.265413028	15.1319416	9.97095894401883e-52	3.40932936930303e-49
ENSG00000101412.12	2751.379666	1.729841608	0.114682134	15.08379334	2.0702489101147e-51	6.95001379570141e-49
ENSG00000139988.8	1643.460037	-4.113628926	0.273313828	-15.05093595	3.40384288029357e-51	1.11561594509854e-48
ENSG00000214575.8	122.4968267	2.904575446	0.193005846	15.04915785	3.4965703060015e-51	1.11561594509854e-48
ENSG00000167754.11	15271.99226	-4.497810101	0.300120735	-14.98666897	8.97425659973029e-51	2.80848599758339e-48
ENSG00000197565.14	4655.613778	-3.032093028	0.203191486	-14.92234292	2.35844642903713e-50	7.25772581095691e-48
ENSG00000115310.16	35443.34232	-1.021874496	0.068781394	-14.85684471	6.28147599916634e-50	1.90133070243618e-47
ENSG00000228716.5	1586.917902	1.463086257	0.098700285	14.82352623	1.03220521754539e-49	3.07397373173518e-47
ENSG00000137745.10	19849.1015	-4.692552924	0.317593727	-14.77533253	2.11311707454005e-49	6.19311010544564e-47
ENSG00000100297.14	12735.06853	1.146345381	0.077673	14.75860831	2.7081143426874e-49	7.81290987865314e-47
ENSG00000241634.1	37.11204262	2.027070219	0.137460545	14.74656029	3.23749968671155e-49	9.19649141776031e-47
ENSG00000092470.10	1863.820493	1.39283161	0.094525465	14.73498826	3.84264128049464e-49	1.07500800913717e-46
ENSG00000244617.2	5889.793224	-4.581500841	0.311121438	-14.7257639	4.40464138601569e-49	1.21384027688647e-46
ENSG00000260077.1	229.3618751	1.673893985	0.113705127	14.72135895	4.70117250171535e-49	1.27650660399518e-46
ENSG00000165244.6	1370.154577	1.52256241	0.103908484	14.65291721	1.29053630720977e-48	3.45340034439438e-46
ENSG00000113368.10	6715.781026	1.296362306	0.088851911	14.5901454	3.24505296757066e-48	8.55952257046065e-46
ENSG00000221887.5	136.8952813	2.878518658	0.197857892	14.5484147	5.97722187395674e-48	1.55441443212306e-45
ENSG00000127561.13	499.7524631	2.783163556	0.191411578	14.54020484	6.73906951127501e-48	1.72819693689141e-45
ENSG00000111602.10	6781.628327	1.055898869	0.072926824	14.47888186	1.64755498058369e-47	4.16718563856126e-45
ENSG00000158825.5	4326.433393	-3.278809225	0.22662096	-14.46825229	1.92296381484979e-47	4.79805457802519e-45
ENSG00000120802.12	11320.33816	1.162881197	0.08044395	14.45579427	2.30455901069273e-47	5.67351700979075e-45
ENSG00000105982.15	184.6176672	1.437388441	0.099472218	14.45014963	2.50141846557758e-47	6.07713033531901e-45
ENSG00000122642.9	16513.79382	-1.27852228	0.088527835	-14.44203712	2.81400384409031e-47	6.74776194510176e-45
ENSG00000148204.10	146.9095582	3.968880378	0.275141629	14.42486327	3.60984559228576e-47	8.54515243794413e-45
ENSG00000260293.2	68.82166774	2.749431659	0.190716227	14.41634887	4.08381938860711e-47	9.54476470775211e-45
ENSG00000115392.10	1453.000174	1.071057401	0.074762494	14.32613258	1.50258339950802e-46	3.46796248606452e-44
ENSG00000186281.11	330.7350789	3.156453843	0.221204897	14.26936693	3.39647870230453e-46	7.74229416782109e-44
ENSG00000149243.14	274.8185393	2.897681796	0.203185767	14.26124396	3.8159127539817e-46	8.59231866945342e-44
ENSG00000231638.1	128.5798522	-2.97644735	0.209289759	-14.22165787	6.72408656123651e-46	1.49582571405628e-43
ENSG00000159259.7	1911.74168	1.203054174	0.08483046	14.18186545	1.18650051481621e-45	2.60804113161506e-43
ENSG00000097046.11	1249.269512	1.243922523	0.087741495	14.17712929	1.26933789411599e-45	2.75730057375973e-43
ENSG00000248774.1	13.48777052	1.793523919	0.126812305	14.14313795	2.05894658380983e-45	4.42051043296101e-43
ENSG00000147509.12	1288.479751	-2.555611815	0.181057551	-14.11491432	3.0738930099308e-45	6.52371960176577e-43
ENSG00000128268.11	966.0877784	3.194683451	0.228081013	14.0067926	1.4165964261563e-44	2.97227686506249e-42
ENSG00000196611.4	76356.90799	-3.384365011	0.241827889	-13.99493262	1.67388249022225e-44	3.47264789881613e-42
ENSG00000122641.9	15598.90666	-2.789206898	0.199413501	-13.98705147	1.87005641915994e-44	3.8365246359299e-42
ENSG00000214578.5	26.53410423	2.279660071	0.163125561	13.97487955	2.21888697464454e-44	4.50214605492713e-42
ENSG00000139629.14	10600.82856	-2.388822883	0.171560695	-13.9240686	4.52400504953982e-44	9.07948143855469e-42
ENSG00000144355.13	397.3928044	-2.367248882	0.17053985	-13.88091333	8.2683603700549e-44	1.64158070830853e-41
ENSG00000167914.9	2187.993246	-3.717252734	0.267957398	-13.87255122	9.29123562247167e-44	1.8250358992906e-41
ENSG00000165868.11	1160.970696	-2.2151405	0.159730605	-13.86797794	9.90292842677436e-44	1.92471232075749e-41
ENSG00000076003.4	7751.468856	1.036636766	0.075257234	13.77457973	3.62486405024197e-43	6.97182185663206e-41
ENSG00000087301.7	834.8797157	1.451282472	0.10568741	13.73183876	6.54510799541875e-43	1.24586468069497e-40
ENSG00000279369.1	258.7103712	2.036262399	0.148589591	13.70393701	9.61653368069294e-43	1.81183344775831e-40
ENSG00000184148.3	1452.950583	-4.248955959	0.310449437	-13.68646696	1.22313475899259e-42	2.28120810000395e-40
ENSG00000145819.14	2331.562893	1.722785828	0.126222131	13.64884125	2.05114135977524e-42	3.78722740668901e-40
ENSG00000103365.14	8261.922907	1.007203117	0.073854132	13.63773545	2.38863376303217e-42	4.36670631689365e-40
ENSG00000204866.7	1427.747312	-3.69732478	0.271302289	-13.62806335	2.72721892365555e-42	4.93680100062511e-40
ENSG00000196632.9	146.5759643	2.796084306	0.205557983	13.60241164	3.87443847503026e-42	6.87861846182296e-40
ENSG00000171791.11	1262.033852	2.11379938	0.155412461	13.60122197	3.9379841587632e-42	6.92485138165749e-40
ENSG00000123989.12	19079.88218	-1.510706311	0.111117827	-13.59553507	4.25636424557377e-42	7.41410466323341e-40
ENSG00000149218.4	9692.886381	-1.502316265	0.110734867	-13.56678621	6.30254022374201e-42	1.08757105318853e-39
ENSG00000189057.9	2282.683569	1.545745267	0.113956315	13.56436686	6.51396994100567e-42	1.11364760176601e-39
ENSG00000072110.12	56023.76494	-1.589178	0.117482323	-13.52695422	1.08423597225968e-41	1.82302778141945e-39
ENSG00000137310.10	4527.690784	1.19287363	0.088185752	13.52682954	1.08607590964113e-41	1.82302778141945e-39
ENSG00000153132.11	249.1583627	3.646888521	0.270375485	13.48823664	1.83435466142381e-41	3.05130851067831e-39
ENSG00000145824.11	84371.58512	-3.159294416	0.234307211	-13.48355607	1.95454573576066e-41	3.22220825581114e-39
ENSG00000269741.4	2024.306425	-3.724195487	0.276675425	-13.46052143	2.67025175839159e-41	4.36314411211878e-39
ENSG00000167972.12	1983.228855	3.142315703	0.233506356	13.45708851	2.79722572699525e-41	4.53052419502108e-39
ENSG00000166432.13	198.9549286	2.538759188	0.189264907	13.41378719	5.02079559587647e-41	8.06121477237071e-39
ENSG00000007171.15	843.8062644	3.873774215	0.290526803	13.33362076	1.47558507458568e-40	2.34872438078879e-38
ENSG00000233223.2	561.183708	1.6334614	0.122588544	13.32474757	1.66193971772619e-40	2.62273973915353e-38
ENSG00000101955.13	1745.898168	-2.585649708	0.194283529	-13.30864081	2.06198774791727e-40	3.22648659131733e-38
ENSG00000159147.16	1653.061794	1.016133985	0.076370746	13.30527777	2.15690051392611e-40	3.346639587322e-38
ENSG00000154760.12	1836.986491	2.145071083	0.161339226	13.29540951	2.46122004691513e-40	3.78699724552009e-38
ENSG00000159674.10	9175.290914	-1.98027001	0.148989548	-13.29133508	2.59899091719493e-40	3.96593126405679e-38
ENSG00000119969.13	2372.463423	1.267542574	0.095410087	13.28520506	2.82084612018777e-40	4.26918875107763e-38
ENSG00000122133.15	230.8238016	-3.678596458	0.277426818	-13.25970028	3.9647715682131e-40	5.95167010044607e-38
ENSG00000005189.18	448.7669532	1.265723938	0.095660994	13.23134834	5.7840340153139e-40	8.61261323054483e-38
ENSG00000157470.10	207.429524	2.042648153	0.154465243	13.22399855	6.37810746578687e-40	9.42123009986311e-38
ENSG00000103546.17	710.0344317	-3.267721925	0.248203987	-13.16546913	1.38673587901696e-39	2.03211835477533e-37
ENSG00000162692.9	3960.008682	2.958794852	0.224781006	13.16301098	1.43260867600153e-39	2.08280996800726e-37
ENSG00000185966.3	3415.422833	-4.407505414	0.334878912	-13.16148989	1.46174687821215e-39	2.10856987182102e-37
ENSG00000081052.11	478.9105287	2.928232535	0.222707053	13.14836013	1.73905204940579e-39	2.48913620466888e-37
ENSG00000224308.1	925.7748803	-3.923429371	0.298438814	-13.14651174	1.78207920896993e-39	2.53110080880159e-37
ENSG00000241749.4	205.0654837	-3.134249561	0.238589333	-13.13658714	2.03186078701729e-39	2.86383798255628e-37
ENSG00000273108.1	58.37927783	2.44588364	0.186565637	13.11004362	2.88432498870243e-39	4.03455883268194e-37
ENSG00000120149.8	542.0176616	-2.173938449	0.166254657	-13.07595524	4.51851801976204e-39	6.27292606893881e-37
ENSG00000251003.6	350.4056655	-2.766601802	0.21159364	-13.07507069	4.57138771486397e-39	6.29896289307824e-37
ENSG00000248360.6	288.6433037	-3.35804811	0.257009811	-13.06583626	5.16142927616168e-39	7.05930593741105e-37
ENSG00000263080.1	15.81541591	1.875532657	0.143967826	13.02744306	8.54225408998479e-39	1.15973661409911e-36
ENSG00000176244.6	58.24243985	2.590928475	0.199285293	13.00110225	1.20592523536875e-38	1.61349301056874e-36
ENSG00000137804.11	6155.856536	1.182439308	0.091158241	12.97128261	1.78026173759316e-38	2.36480235416691e-36
ENSG00000197291.7	71.54144879	2.445042348	0.189379159	12.91083116	3.91057009822145e-38	5.15748330668292e-36
ENSG00000070404.8	6801.308692	-2.304732716	0.178750018	-12.89360833	4.89011195948465e-38	6.4036189517677e-36
ENSG00000168003.15	45098.72634	-1.221408285	0.094879451	-12.87326468	6.36536734103986e-38	8.27677060457464e-36
ENSG00000176907.4	2211.449877	2.583552404	0.200798846	12.86637075	6.95962105978644e-38	8.98618484251026e-36
ENSG00000198944.5	54.19642659	2.611314841	0.203353068	12.84128571	9.62623733602949e-38	1.23429754286423e-35
ENSG00000067798.12	712.022946	-2.549212565	0.199144644	-12.80080907	1.6225192390669e-37	2.05193118014598e-35
ENSG00000148680.14	1165.592319	-2.625190545	0.205091901	-12.80006928	1.63805028035901e-37	2.05748029772441e-35
ENSG00000164104.10	12338.58425	1.209778482	0.094560776	12.79366074	1.7789277989934e-37	2.21933262706853e-35
ENSG00000099625.11	268.8658866	-1.51084791	0.118152303	-12.78729127	1.93087154250824e-37	2.39272564838068e-35
ENSG00000079435.8	685.1057911	1.701370317	0.133181706	12.77480495	2.26715322966412e-37	2.79071448216789e-35
ENSG00000136492.7	1326.611492	1.240689267	0.097593666	12.7128052	5.020074004733e-37	6.09806884364408e-35
ENSG00000166670.8	19463.58191	-3.665814824	0.28851302	-12.70589044	5.48416170665097e-37	6.61827200990872e-35
ENSG00000198598.5	956.1974828	-1.84560984	0.145331282	-12.69932955	5.96384279977233e-37	7.15041515941534e-35
ENSG00000197535.13	9327.947899	-1.484152482	0.117263301	-12.6565811	1.02883183296731e-36	1.22557102992958e-34
ENSG00000196167.8	1001.044921	3.922992127	0.310004183	12.65464254	1.05454457947588e-36	1.24814814842581e-34
ENSG00000173077.13	225.2986481	-3.140642267	0.248229502	-12.65217164	1.0882459413297e-36	1.27983267902621e-34
ENSG00000166033.10	19055.31805	-1.824961091	0.144341929	-12.64331928	1.21801322962976e-36	1.42337951087873e-34
ENSG00000105974.10	44782.242	-2.14984564	0.170161135	-12.6341755	1.36820773165747e-36	1.58884198473733e-34
ENSG00000215883.8	219.4120551	1.244936772	0.098721549	12.61058786	1.84610822744034e-36	2.10410755009003e-34
ENSG00000164303.9	124.9061281	3.429969301	0.272487435	12.58762371	2.46997501594765e-36	2.78083040819862e-34
ENSG00000172350.8	179.8212628	-2.852170437	0.226582019	-12.58780574	2.46428658447504e-36	2.78083040819862e-34
ENSG00000214357.7	5522.902212	1.404319804	0.111701903	12.57203119	3.00892687509627e-36	3.36708035283501e-34
ENSG00000162174.11	317.8910016	2.266012694	0.18032251	12.56644385	3.22925394170267e-36	3.59186414334929e-34
ENSG00000232434.2	385.3234728	1.597677501	0.127155895	12.56471433	3.30065046910001e-36	3.64929402763249e-34
ENSG00000078699.20	3627.548857	1.043570938	0.083158713	12.54914728	4.01813686517449e-36	4.41612375467749e-34
ENSG00000128641.16	28209.9355	-1.509107981	0.120315241	-12.54294941	4.34517105026463e-36	4.71936695718154e-34
ENSG00000089820.14	3333.91885	1.872158908	0.149866737	12.49215763	8.2388542898933e-36	8.89603541570702e-34
ENSG00000205089.6	115.5494923	2.670805216	0.213868061	12.48809756	8.67021096021081e-36	9.30737064937979e-34
ENSG00000006047.11	416.4358436	3.279593634	0.262677679	12.48523912	8.98729214244253e-36	9.59198624959878e-34
ENSG00000163202.4	10763.47895	-4.147211781	0.332252555	-12.48210652	9.34803080949666e-36	9.91965752106588e-34
ENSG00000175643.8	2368.236202	1.333128599	0.106956677	12.46419238	1.17051604102642e-35	1.23499475322925e-33
ENSG00000007968.6	1736.29843	1.302655477	0.104529164	12.46212475	1.20126811888687e-35	1.26023946290495e-33
ENSG00000167670.14	4550.91114	1.038811654	0.083411354	12.45407968	1.32875415589934e-35	1.38610829008619e-33
ENSG00000153012.10	462.6441574	2.835248839	0.227816239	12.44533247	1.48265710527981e-35	1.53796521302733e-33
ENSG00000188060.6	339.5886632	2.019073156	0.162310118	12.43960134	1.59296969853378e-35	1.64316159294569e-33
ENSG00000138376.9	1304.816913	1.133754421	0.091216248	12.42930335	1.81206619416867e-35	1.85877723384057e-33
ENSG00000184445.10	3217.774528	1.011729757	0.081454263	12.42083248	2.01454231255216e-35	2.0550557601637e-33
ENSG00000198046.10	155.5618037	2.458167224	0.198232257	12.4004401	2.59892244844051e-35	2.63662110373657e-33
ENSG00000183780.11	490.8883928	-2.606226124	0.211120157	-12.34475267	5.19937733226932e-35	5.18925962502815e-33
ENSG00000146373.15	4807.582015	-1.123676332	0.091191133	-12.32221043	6.87827321216618e-35	6.79146719729606e-33
ENSG00000099769.5	21.30440898	2.205535113	0.17903981	12.31868554	7.18559540938858e-35	7.05717200207184e-33
ENSG00000229647.1	434.3681896	-2.384451657	0.19362962	-12.31449843	7.568424562501e-35	7.39383021809622e-33
ENSG00000170454.5	10359.54389	-3.664100718	0.29778547	-12.30449797	8.56674194078926e-35	8.32506964182805e-33
ENSG00000103005.10	10015.18997	-1.00755004	0.081920264	-12.29915524	9.15263342672162e-35	8.8017824786973e-33
ENSG00000101489.17	43.15084983	2.694157359	0.219066943	12.29832911	9.2467144157932e-35	8.84618315923345e-33
ENSG00000106633.14	100.2053901	2.696820335	0.219318028	12.29639149	9.47116070506705e-35	9.01420161125557e-33
ENSG00000164985.13	4497.933151	1.313855129	0.106927487	12.28734693	1.05925656921447e-34	1.00298016892185e-32
ENSG00000149948.12	4532.943801	-2.884853934	0.234947087	-12.27873887	1.17820528499422e-34	1.10991746847619e-32
ENSG00000158402.17	688.7919375	1.240604363	0.1010644	12.27538447	1.22807042901305e-34	1.15101991884756e-32
ENSG00000133256.11	221.8484576	2.443787124	0.199619466	12.24222851	1.84885485877788e-34	1.72410384406438e-32
ENSG00000167779.6	16572.57887	-2.765484364	0.225965083	-12.23854734	1.93464189572998e-34	1.79503658104313e-32
ENSG00000174500.11	441.2667268	1.415055104	0.115712974	12.22900993	2.17574319332584e-34	2.00864611607841e-32
ENSG00000114200.8	362.7304936	-3.607686025	0.295341051	-12.21532196	2.5748014864545e-34	2.36523057939781e-32
ENSG00000143995.18	1474.487964	1.419166053	0.116222892	12.21072737	2.72442539330731e-34	2.49028665653595e-32
ENSG00000133101.8	1646.26892	-3.543954959	0.290587914	-12.19580991	3.27234183976913e-34	2.97638028224124e-32
ENSG00000086619.12	868.9211169	1.608846456	0.132000367	12.18819679	3.59283403933559e-34	3.2360042781606e-32
ENSG00000134955.10	4819.501102	-1.604141523	0.131612428	-12.18837425	3.5850199934667e-34	3.2360042781606e-32
ENSG00000184058.11	1783.745831	-1.893641357	0.155554046	-12.17352686	4.30089156977448e-34	3.85493504584058e-32
ENSG00000188293.5	5204.927646	-3.62960068	0.298365484	-12.16494828	4.77747860455195e-34	4.2614185968332e-32
ENSG00000129455.14	7070.064542	-3.049515209	0.250853695	-12.15654891	5.29486301828305e-34	4.70020917161434e-32
ENSG00000151725.10	2660.863813	1.19945434	0.098724972	12.14945237	5.77511264571027e-34	5.10199425312892e-32
ENSG00000231290.4	341.7748511	-3.017368064	0.248806266	-12.12737973	7.56308478626301e-34	6.61823684803603e-32
ENSG00000078487.16	433.3314452	1.509069318	0.124598152	12.11149038	9.18106151209511e-34	7.99618489430774e-32
ENSG00000077684.14	1596.300138	1.081205677	0.089294854	12.10826409	9.54937560318076e-34	8.27791883272909e-32
ENSG00000115844.9	276.7241377	-2.592230613	0.214160231	-12.10416425	1.00386579730714e-33	8.66139162685935e-32
ENSG00000117632.19	21005.18887	1.151597863	0.095148814	12.10312363	1.01667597821803e-33	8.73111872642681e-32
ENSG00000160298.16	629.6254845	1.276496676	0.105569033	12.09158259	1.17010784726429e-33	9.95616188566257e-32
ENSG00000198056.12	1142.137542	1.004907938	0.083309842	12.06229556	1.67060612378615e-33	1.41495740686181e-31
ENSG00000262454.1	174.9849322	-2.038062285	0.169020727	-12.05806126	1.75874297526416e-33	1.48280503631404e-31
ENSG00000188508.9	42461.32778	-3.787294074	0.31423651	-12.05236807	1.88456677352467e-33	1.58166549574361e-31
ENSG00000167768.4	96508.49826	-4.627110507	0.384292576	-12.04059302	2.17387270631089e-33	1.8080353896092e-31
ENSG00000204540.9	416.0820501	-2.100854344	0.174682706	-12.02668766	2.57276830315328e-33	2.13020600670054e-31
ENSG00000164251.4	5670.722611	-1.706847485	0.142006335	-12.01951646	2.80608700563595e-33	2.31301743178849e-31
ENSG00000213347.9	853.908754	1.480596379	0.123196657	12.01815383	2.85274050502641e-33	2.34102225265811e-31
ENSG00000173698.16	106.283047	2.322670302	0.19329404	12.0162541	2.91907111992435e-33	2.38485527249041e-31
ENSG00000260686.1	61.00289021	1.478431469	0.123042635	12.01560312	2.94215155065135e-33	2.39312274146372e-31
ENSG00000172137.17	1126.423177	-2.878643874	0.239926966	-11.99800058	3.63983247132332e-33	2.94762573467165e-31
ENSG00000095777.13	379.4976098	3.709329122	0.309474931	11.98587913	4.2135037158273e-33	3.39729836720678e-31
ENSG00000136114.14	2581.032451	-1.880852848	0.157173143	-11.96675725	5.30621866584382e-33	4.25974006287566e-31
ENSG00000094916.12	12164.43006	1.105094474	0.092403873	11.95939561	5.79823934935521e-33	4.63457538296513e-31
ENSG00000100307.11	1830.140679	1.412411633	0.118298042	11.93943371	7.37234081166477e-33	5.84218458139821e-31
ENSG00000129437.8	3589.157818	-4.101254192	0.343914278	-11.92522221	8.74503718238175e-33	6.90035754425199e-31
ENSG00000114107.7	1812.737622	1.295313302	0.109116597	11.87091004	1.67634121520052e-32	1.30373706553503e-30
ENSG00000267750.4	112.3102125	-2.244899472	0.189112609	-11.87070225	1.68051029894572e-32	1.30373706553503e-30
ENSG00000224728.1	17.07517137	1.79465158	0.151260031	11.8646781	1.80595746228046e-32	1.3836181984874e-30
ENSG00000138311.14	773.0047119	-2.210474411	0.186361423	-11.86122308	1.8820561597744e-32	1.43596218735845e-30
ENSG00000106366.8	45643.08838	-2.315798647	0.195436255	-11.84938103	2.16786118358479e-32	1.6472176499469e-30
ENSG00000019549.7	8942.3759	-1.296081386	0.109704765	-11.814267	3.2940929346872e-32	2.48253599779855e-30
ENSG00000143013.11	7145.28255	1.385108947	0.11729741	11.80852115	3.5271039049804e-32	2.64733522364057e-30
ENSG00000175305.15	623.034555	1.363073464	0.115529057	11.79853362	3.97172139479441e-32	2.9689823414366e-30
ENSG00000117461.13	2323.045258	1.422924879	0.121014324	11.75831777	6.39966607437275e-32	4.74551945370355e-30
ENSG00000255462.1	48.05120435	-2.358884451	0.200628441	-11.75747787	6.46363387017718e-32	4.77378143115805e-30
ENSG00000153395.8	9712.385271	-1.3089876	0.111369578	-11.75354723	6.77153730061855e-32	4.98126154257454e-30
ENSG00000198848.11	8257.488112	-4.574815215	0.389751613	-11.73777108	8.1608944429955e-32	5.9794744045821e-30
ENSG00000171867.15	45676.59771	-1.342116846	0.11442136	-11.72960056	8.98818219877347e-32	6.55959668451199e-30
ENSG00000123219.11	889.790488	1.30532226	0.111494719	11.70748065	1.16695720160833e-31	8.4829518781481e-30
ENSG00000161249.19	47987.44944	-2.759298372	0.235735175	-11.70507698	1.20050236371047e-31	8.69257868374512e-30
ENSG00000180815.13	22.80853652	2.030043762	0.17353507	11.69817586	1.30222698096058e-31	9.39231210017822e-30
ENSG00000180385.7	197.0437821	1.25848339	0.107638284	11.6917824	1.4040855259602e-31	1.00875623156922e-29
ENSG00000129810.13	630.9417125	1.063151226	0.091187961	11.65889895	2.06697943269501e-31	1.47354085889114e-29
ENSG00000150782.10	4385.66167	-1.803247523	0.154822681	-11.64717926	2.37180138568432e-31	1.68434387635674e-29
ENSG00000183963.17	10652.94383	-1.424654168	0.122610592	-11.61934005	3.28665215990225e-31	2.32508603373315e-29
ENSG00000249242.6	704.7813505	1.949380041	0.167847448	11.61399868	3.49863038129361e-31	2.46559967023684e-29
ENSG00000213590.2	26.92921662	1.632235309	0.140563241	11.6121064	3.57693902702235e-31	2.51120160437037e-29
ENSG00000153044.8	1571.800806	1.12321529	0.096738082	11.61089064	3.62816622319828e-31	2.53751746761868e-29
ENSG00000129173.11	984.029685	1.268269756	0.109258298	11.60799481	3.75313756690229e-31	2.61501630321826e-29
ENSG00000154764.5	1374.062481	-2.592907701	0.223380312	-11.60759279	3.7708217526299e-31	2.6174606331037e-29
ENSG00000163808.15	1258.031172	1.131523826	0.09755943	11.59830292	4.20330867761661e-31	2.90673750649862e-29
ENSG00000185736.14	215.5182313	3.003412118	0.259182495	11.58802068	4.7395860411306e-31	3.26536256206849e-29
ENSG00000204764.11	166.2159721	2.719010732	0.234843577	11.57796508	5.32961734190279e-31	3.65821764315588e-29
ENSG00000133818.11	4044.037223	-1.194681102	0.103476613	-11.54542146	7.78588895079347e-31	5.32439457731299e-29
ENSG00000139211.6	4104.609624	-2.006191586	0.173875768	-11.53807464	8.48021154263364e-31	5.77780907465636e-29
ENSG00000134259.3	254.7365557	-2.598061139	0.225210858	-11.53612736	8.67432668527107e-31	5.88833705576636e-29
ENSG00000261115.4	921.3358651	3.177300291	0.275710649	11.52403907	9.98196449805987e-31	6.75117188616035e-29
ENSG00000228649.7	416.6467738	-1.614100619	0.140135977	-11.51810305	1.06939375468324e-30	7.20630886367567e-29
ENSG00000275874.1	565.5934831	-3.352976426	0.291122932	-11.51739027	1.07827495918361e-30	7.23973412595133e-29
ENSG00000070729.12	2260.984731	-3.115599146	0.270573506	-11.51479756	1.1112019035719e-30	7.43377969114187e-29
ENSG00000111879.17	119.259723	2.114794669	0.184198358	11.48107235	1.6423085728988e-30	1.09077645647495e-28
ENSG00000150630.3	2826.723633	-2.31387354	0.201558625	-11.47990338	1.66466436400424e-30	1.10166174971234e-28
ENSG00000178226.9	295.0166069	1.450529095	0.126651844	11.45288569	2.2744556458567e-30	1.49450352473659e-28
ENSG00000175592.7	11282.32669	-1.898660152	0.165863698	-11.44711095	2.43113550559659e-30	1.59179028281331e-28
ENSG00000164400.5	404.0208519	-3.10978229	0.27197182	-11.43420776	2.82099775786083e-30	1.84052659367994e-28
ENSG00000050165.16	13863.15437	-1.625822711	0.142274388	-11.42737448	3.05197656737598e-30	1.98421462464894e-28
ENSG00000163697.15	4551.952349	-1.19731857	0.104875083	-11.41661621	3.4542257887007e-30	2.23785350745859e-28
ENSG00000124134.7	512.2984364	3.32213136	0.291194698	11.40862583	3.78664058657159e-30	2.44463397868734e-28
ENSG00000162892.14	2297.986014	-2.77589842	0.24416392	-11.36899513	5.96705759668518e-30	3.82554692587483e-28
ENSG00000165886.4	2233.082622	-1.108909255	0.097616615	-11.35984131	6.62648995157032e-30	4.23361627909323e-28
ENSG00000180316.10	314.7812624	-2.889872655	0.254600857	-11.35060065	7.36549720364219e-30	4.68953587476033e-28
ENSG00000122966.12	3801.195502	1.113286283	0.098242397	11.332035	9.10640455790203e-30	5.75824156702408e-28
ENSG00000152661.7	61120.80465	-1.809137041	0.159835673	-11.31873131	1.05994743072218e-29	6.6567582860049e-28
ENSG00000149968.10	14134.43873	-2.983270627	0.263812552	-11.30829676	1.19384498131907e-29	7.47225550341535e-28
ENSG00000105810.8	13503.56148	-1.608767518	0.142477058	-11.2914145	1.44689189157463e-29	8.99508817711579e-28
ENSG00000183696.12	16045.99248	-2.030973245	0.179970894	-11.28500946	1.55624844270076e-29	9.64247357249222e-28
ENSG00000149557.11	4410.612004	-1.953079439	0.173077898	-11.28439541	1.56715357736996e-29	9.6775664389829e-28
ENSG00000071794.14	4476.05697	1.3468162	0.119416765	11.27828411	1.67990658934171e-29	1.03392650885351e-27
ENSG00000143753.11	10313.55527	-1.046677022	0.092873451	-11.26992713	1.84722717273605e-29	1.13312965174081e-27
ENSG00000255282.5	102.7063172	-2.283298937	0.202919018	-11.25226681	2.25715382782689e-29	1.37544845798665e-27
ENSG00000179148.8	1794.539742	-2.574908301	0.229271772	-11.23081257	2.87819350817275e-29	1.74812384654282e-27
ENSG00000138587.5	251.4364767	1.62278142	0.144498464	11.23044064	2.89033514396304e-29	1.74974256059454e-27
ENSG00000123892.10	7716.133883	-1.749568627	0.155834162	-11.22711864	3.00106046679174e-29	1.81083596270728e-27
ENSG00000107819.12	4890.287989	-1.135900003	0.10123859	-11.22002985	3.25160674000583e-29	1.94927489764505e-27
ENSG00000158062.19	1437.912977	1.262432695	0.112527167	11.21891476	3.29286437624054e-29	1.96761967129143e-27
ENSG00000267374.1	147.1493875	1.954744537	0.174970883	11.17182758	5.60163029550165e-29	3.32567529826824e-27
ENSG00000260086.2	73.71099111	-1.644001668	0.147259068	-11.16400973	6.11690358191568e-29	3.59689515084367e-27
ENSG00000141314.11	262.4442308	2.46555983	0.220918298	11.16050527	6.3628910435003e-29	3.7296641341965e-27
ENSG00000155428.11	15.90660331	1.729389386	0.155125853	11.14829895	7.29883216228314e-29	4.2647353495062e-27
ENSG00000155265.9	3836.511659	-2.301166329	0.206454618	-11.14611218	7.48038240124081e-29	4.35702778096247e-27
ENSG00000169136.7	5671.548059	1.248456954	0.112048669	11.14209535	7.82561776950801e-29	4.54378007849673e-27
ENSG00000276023.3	7459.329423	-1.263457564	0.113467949	-11.13492906	8.48125056548497e-29	4.89368157628483e-27
ENSG00000133466.12	5016.718201	-1.568479444	0.141024149	-11.12206279	9.79800078607531e-29	5.61833187931971e-27
ENSG00000169035.10	15874.25837	-3.161406095	0.284274989	-11.1209435	9.9217137818661e-29	5.67165706713238e-27
ENSG00000089327.13	17766.93598	-1.637267761	0.147416437	-11.10641249	1.1675652548326e-28	6.61971615802655e-27
ENSG00000183853.16	8631.936663	-1.353873019	0.121901136	-11.10631993	1.16877570814377e-28	6.61971615802655e-27
ENSG00000149257.12	37406.65478	-1.295169396	0.116645687	-11.10344869	1.20694958046731e-28	6.81502050573347e-27
ENSG00000189410.10	1942.293827	-2.495321855	0.224775494	-11.10139639	1.23499099933887e-28	6.9520956743271e-27
ENSG00000185274.10	315.2717881	2.40976189	0.217195767	11.09488421	1.328319117523e-28	7.45473683463366e-27
ENSG00000177469.12	56108.64318	-1.176630122	0.106070253	-11.09293215	1.35763412757539e-28	7.59616864592485e-27
ENSG00000026508.15	117082.585	-1.091753105	0.098506609	-11.08304423	1.51627774071854e-28	8.45817287148853e-27
ENSG00000178222.11	520.0251376	3.015645871	0.272410349	11.07023238	1.74946359916685e-28	9.67128619611278e-27
ENSG00000186638.14	873.8233898	1.236392408	0.111739407	11.06496299	1.8553945461177e-28	1.02262701192589e-26
ENSG00000178809.10	26.50290586	1.605804521	0.145134496	11.0642512	1.87018315289684e-28	1.02771017068712e-26
ENSG00000164465.17	5431.456413	-1.481907992	0.133940816	-11.06390148	1.87749198246615e-28	1.0286650434497e-26
ENSG00000092068.17	24875.8617	-1.838290101	0.166167978	-11.0628421	1.89980522463699e-28	1.03781075939933e-26
ENSG00000203786.6	2083.859847	-3.701436557	0.335027374	-11.04816156	2.23749994456111e-28	1.21509408754048e-26
ENSG00000026652.12	2014.943926	-1.508391831	0.136578291	-11.04415509	2.33958186294612e-28	1.26680467793071e-26
ENSG00000050030.12	112.3175342	3.017490892	0.273255477	11.04274625	2.37656518290866e-28	1.28306723793057e-26
ENSG00000188732.9	219.7574806	1.802219812	0.163337339	11.03372827	2.62742125145167e-28	1.41436460602926e-26
ENSG00000084110.9	518.3845246	-3.378608541	0.30630346	-11.03026567	2.73057212820178e-28	1.46561871439295e-26
ENSG00000124882.3	4482.797536	-3.175196287	0.288051845	-11.02300278	2.96016391793165e-28	1.58424540813594e-26
ENSG00000185640.5	697.2782945	-3.607074521	0.327653101	-11.00882155	3.46506294394983e-28	1.84377297397953e-26
ENSG00000166922.7	442.472194	-2.067679918	0.18809076	-10.99299038	4.13011110033528e-28	2.19133251024686e-26
ENSG00000088826.16	3411.829453	-1.433155299	0.130410694	-10.98955349	4.29043325527074e-28	2.26338741786625e-26
ENSG00000231971.4	483.5629863	-2.552515506	0.232717935	-10.96828013	5.42953188746473e-28	2.84803627187923e-26
ENSG00000106462.9	3008.70566	1.031943617	0.094146793	10.96100655	5.88412417486641e-28	3.06905278996422e-26
ENSG00000152377.11	2997.067362	-2.465164619	0.225256063	-10.9438325	7.11281639794175e-28	3.68907421268529e-26
ENSG00000182118.5	3438.626408	-1.370508494	0.125265008	-10.94087259	7.34891621140617e-28	3.80085123045948e-26
ENSG00000173156.5	12936.75938	-1.839897805	0.168213141	-10.93789579	7.59420108710042e-28	3.90583088780563e-26
ENSG00000179314.12	235.6570204	2.338634239	0.214009165	10.92772937	8.49474274455013e-28	4.32085206709018e-26
ENSG00000230088.1	316.0379277	-2.703456299	0.24754368	-10.92112836	9.13537502317186e-28	4.63394407768805e-26
ENSG00000185070.9	5542.556317	-2.105740092	0.192920525	-10.9150651	9.76593091951292e-28	4.92672536879471e-26
ENSG00000187068.2	437.6172759	1.987469678	0.182196031	10.90841368	1.05073835301733e-27	5.28633050411771e-26
ENSG00000106348.15	11185.10392	-1.128515513	0.103592356	-10.89381071	1.23367765558178e-27	6.18984354148421e-26
ENSG00000248599.1	108.4044249	-2.469199581	0.226816842	-10.88631497	1.33951272499037e-27	6.70264578705206e-26
ENSG00000162545.5	2731.394557	-1.813156373	0.166633685	-10.88109148	1.41854113317103e-27	7.07890364401887e-26
ENSG00000105971.13	15109.30247	-1.238817676	0.113897002	-10.87664863	1.48938591758175e-27	7.41240473914538e-26
ENSG00000173559.11	4248.642578	-1.241829987	0.114262425	-10.8682271	1.63344038235394e-27	8.10748473650086e-26
ENSG00000084731.12	2554.279786	-1.249915371	0.115372235	-10.83376232	2.38164153529538e-27	1.17894448546096e-25
ENSG00000166250.10	3045.347147	-1.890633812	0.174564537	-10.83057215	2.46609545364657e-27	1.21748626888049e-25
ENSG00000173226.15	2244.199062	1.051690845	0.097285243	10.81038409	3.07380356455772e-27	1.50943375042536e-25
ENSG00000115295.18	4309.514386	-1.062139966	0.098313612	-10.80359007	3.31002897804825e-27	1.62083791713145e-25
ENSG00000145287.9	1571.035828	2.736460977	0.253504159	10.79454076	3.65284108869513e-27	1.77957936310467e-25
ENSG00000150394.12	324.2850765	-2.703506043	0.250899462	-10.77525644	4.50524949121243e-27	2.18907701594069e-25
ENSG00000170426.1	2459.684118	-2.870874175	0.266453656	-10.77438463	4.54813145234173e-27	2.20411283821621e-25
ENSG00000165113.11	177.1087522	1.602271317	0.148723964	10.77345757	4.59417490685395e-27	2.22059804921862e-25
ENSG00000006327.12	11577.56313	-1.443129934	0.134328185	-10.7433145	6.37150220149643e-27	3.0716296775047e-25
ENSG00000186615.9	430.7889491	-1.21252142	0.112870297	-10.74260855	6.4204220403679e-27	3.0871529310769e-25
ENSG00000103257.7	76938.90829	-1.49674109	0.139413076	-10.73601652	6.89558558823131e-27	3.30701538444423e-25
ENSG00000257042.1	118.2138952	-2.124039483	0.198006766	-10.72710557	7.593755643006e-27	3.63241202571147e-25
ENSG00000170153.9	747.1437593	2.391387233	0.222955225	10.72586317	7.6965083180185e-27	3.67204986004893e-25
ENSG00000235989.3	18.87003668	1.299724517	0.12121297	10.72265214	7.96850680140863e-27	3.79202344281467e-25
ENSG00000187140.5	89.7128412	2.441314546	0.227718898	10.72073758	8.13519737546026e-27	3.86139548433158e-25
ENSG00000184307.12	825.1626934	1.327019037	0.123791041	10.71983102	8.21532884951146e-27	3.88943158659948e-25
ENSG00000110092.3	33758.09489	-1.873305128	0.174835856	-10.7146507	8.68846037755236e-27	4.10290875731782e-25
ENSG00000258711.2	270.1360727	-1.774916723	0.165657678	-10.71436437	8.71538566514877e-27	4.10512451329864e-25
ENSG00000128510.9	4545.955884	-2.528021409	0.236113384	-10.70681113	9.45631721849811e-27	4.44278476138293e-25
ENSG00000234965.2	29.45704023	2.435643787	0.227855058	10.68944358	1.14053147217986e-26	5.31787199553762e-25
ENSG00000132000.10	1427.774658	-1.637052957	0.153151173	-10.68913106	1.14438087303253e-26	5.32237995961525e-25
ENSG00000114923.15	1152.964784	-1.416775355	0.132551367	-10.68850049	1.15218691728348e-26	5.34522091475433e-25
ENSG00000051341.12	1582.840006	1.125997569	0.105494377	10.67353159	1.35380993826883e-26	6.26484879704154e-25
ENSG00000240764.3	490.7124031	-2.904360287	0.272180788	-10.67070277	1.39566758216979e-26	6.44240155929573e-25
ENSG00000179604.9	13699.47154	1.142466279	0.107129508	10.66434725	1.49444713106887e-26	6.88116504440291e-25
ENSG00000006062.12	2161.412921	1.096010645	0.102845982	10.65681536	1.62051694048045e-26	7.44309074354005e-25
ENSG00000273373.1	189.2602416	1.591698654	0.149481435	10.64813601	1.77891344856057e-26	8.15033695141992e-25
ENSG00000162878.11	809.7424766	2.743112976	0.257637511	10.64718006	1.79727140930673e-26	8.21406418352462e-25
ENSG00000127824.12	46192.1618	-1.598655226	0.150161528	-10.64623709	1.81556410863747e-26	8.27717918564995e-25
ENSG00000150687.10	15566.46474	-1.653205851	0.155354195	-10.64152694	1.90973711112552e-26	8.68507044823192e-25
ENSG00000134668.11	809.402824	-1.930999432	0.181484847	-10.64000361	1.94121813924192e-26	8.80654833488028e-25
ENSG00000127191.16	4086.333029	1.081619148	0.101692526	10.63617155	2.02270478573442e-26	9.15373067740202e-25
ENSG00000253669.3	421.9806517	-1.89260459	0.178032625	-10.63066161	2.14584741792498e-26	9.68726814781587e-25
ENSG00000126821.7	2062.61786	-1.235456759	0.11639333	-10.61449791	2.5516252239416e-26	1.14910263743555e-24
ENSG00000087494.14	24532.33088	-2.189771713	0.206327946	-10.61306408	2.59109774635093e-26	1.16403962989352e-24
ENSG00000108947.4	469.4234563	-1.949938586	0.184063074	-10.59386082	3.18191368698251e-26	1.42599160962246e-24
ENSG00000110172.10	3774.40867	-1.054358706	0.099569961	-10.58912444	3.34707820313106e-26	1.49637898166131e-24
ENSG00000024422.10	25770.71116	-1.136928269	0.107397639	-10.586157	3.45485831635522e-26	1.54083342882084e-24
ENSG00000091831.20	509.4036601	2.077205317	0.196281829	10.58276932	3.58211277882253e-26	1.59373808067902e-24
ENSG00000110218.7	4980.772608	-1.183580451	0.111877234	-10.57927886	3.71808851498776e-26	1.65025928703688e-24
ENSG00000275216.1	4544.305627	-2.641262183	0.249707129	-10.57744004	3.79176730054504e-26	1.67892545413102e-24
ENSG00000081026.17	1843.881532	1.092804193	0.10337305	10.57146125	4.04147756703336e-26	1.78095087822683e-24
ENSG00000165181.15	229.3760161	1.455669079	0.137906736	10.55546035	4.79284380201399e-26	2.10202061663625e-24
ENSG00000158023.8	6136.123488	-1.340796708	0.127434025	-10.52149698	6.87721245327514e-26	2.99483138531302e-24
ENSG00000169047.5	7279.377105	-1.460197023	0.138845362	-10.51671441	7.23527623037324e-26	3.14334447806145e-24
ENSG00000132854.17	820.7819323	-2.860321714	0.272314904	-10.50372811	8.30345435833193e-26	3.59051478389323e-24
ENSG00000184232.7	3788.188311	-1.137460325	0.108296183	-10.50323564	8.34690113714475e-26	3.60086875224861e-24
ENSG00000123364.4	1160.959855	-1.884595981	0.179506564	-10.49875802	8.75240699600862e-26	3.76700332807234e-24
ENSG00000224854.3	16.83882001	2.131135611	0.203013194	10.49752269	8.86767874590504e-26	3.8077400084742e-24
ENSG00000280239.1	111.2545314	1.46963575	0.140144544	10.4865713	9.95765092826721e-26	4.22662222389714e-24
ENSG00000111087.8	496.3110037	-2.360139858	0.225201955	-10.48010375	1.06626703625162e-25	4.51549416452981e-24
ENSG00000232679.1	80.69524316	-2.19525386	0.209498548	-10.47861132	1.0832258204262e-25	4.57681499962227e-24
ENSG00000136828.17	654.3864658	1.394464755	0.13316843	10.47143648	1.16856100767388e-25	4.92609827527179e-24
ENSG00000005961.16	135.7862157	1.598715213	0.152804807	10.46246676	1.28466851923868e-25	5.40321629595055e-24
ENSG00000120708.15	104825.4378	-1.989734169	0.190488705	-10.44541809	1.53776292808642e-25	6.45301243276992e-24
ENSG00000151012.12	5828.527746	-2.490651131	0.238682238	-10.43500828	1.71598787127862e-25	7.18458051140326e-24
ENSG00000179240.7	81.03394915	1.586781914	0.152151109	10.42898682	1.82827321961873e-25	7.63738387489598e-24
ENSG00000238105.6	372.1694126	1.534162198	0.147239618	10.41949318	2.02026885725677e-25	8.42037114681465e-24
ENSG00000248554.1	188.0311553	-1.47927787	0.142032138	-10.41509263	2.11591499826356e-25	8.79915642521133e-24
ENSG00000270977.1	31.8058634	1.886545975	0.181297061	10.4058277	2.33220406264777e-25	9.67681254218615e-24
ENSG00000132846.5	540.5187805	1.482185158	0.142456887	10.40444717	2.36625546355259e-25	9.79608539888678e-24
ENSG00000261787.1	42.19739427	1.764470958	0.16959165	10.40423249	2.37159483278895e-25	9.79622527798996e-24
ENSG00000183145.7	138.023526	2.551261414	0.245267034	10.40197441	2.42848326232031e-25	9.98652894331453e-24
ENSG00000162641.17	80.95517774	-2.147641053	0.206511827	-10.39960318	2.4896783015054e-25	1.0215426701999e-23
ENSG00000129151.7	789.1192757	-2.241622651	0.215868134	-10.3842221	2.92544393865706e-25	1.19239286718243e-23
ENSG00000085276.16	1797.703523	1.808815278	0.174243332	10.38097273	3.02675312753729e-25	1.23096849662662e-23
ENSG00000280120.1	211.5324727	1.033142125	0.099526265	10.38059775	3.03866578332664e-25	1.23309725326029e-23
ENSG00000172379.17	1319.49885	2.255505042	0.217329561	10.37827084	3.11363480189893e-25	1.26074896890925e-23
ENSG00000140950.14	7261.330958	-1.193778761	0.115116068	-10.37021834	3.38749856521575e-25	1.36863836998126e-23
ENSG00000130720.11	443.5107564	-3.157965068	0.304561914	-10.36887715	3.43537615176625e-25	1.38495164336708e-23
ENSG00000206530.7	517.2848335	1.448056759	0.139667407	10.36789322	3.47092573618767e-25	1.39623470137188e-23
ENSG00000109321.9	8337.687121	-2.282235674	0.22025031	-10.3620089	3.69126637517996e-25	1.48164222502875e-23
ENSG00000187951.9	722.4161853	1.022071722	0.098752584	10.34982261	4.19261882954936e-25	1.67197654576241e-23
ENSG00000198168.7	680.0862016	1.927486663	0.186275526	10.3475035	4.29540283166924e-25	1.70559823406324e-23
ENSG00000242147.1	274.8231208	-2.22939122	0.21556237	-10.34220964	4.53947853427537e-25	1.79864660207855e-23
ENSG00000189001.9	90169.51407	-2.870822168	0.277720768	-10.33708135	4.78901154369733e-25	1.89345415723399e-23
ENSG00000225051.5	14.61592134	1.584202519	0.153302019	10.33386597	4.95234925790907e-25	1.94968393812437e-23
ENSG00000075073.13	102.3151478	1.476064956	0.142848416	10.33308593	4.9927988015403e-25	1.96142632067319e-23
ENSG00000280417.1	63.04350659	1.366296956	0.132297056	10.32749327	5.2925604271406e-25	2.07037787556619e-23
ENSG00000229526.2	290.0952387	-2.257349873	0.218592022	-10.32677155	5.33252101702694e-25	2.08159974753458e-23
ENSG00000137267.5	8278.575885	-1.715004786	0.166102297	-10.32499138	5.43236827844732e-25	2.11610227622893e-23
ENSG00000166770.9	274.6443594	1.848188889	0.179159604	10.31587953	5.9731861162257e-25	2.32187175684192e-23
ENSG00000165914.13	2353.89284	-1.113810329	0.10799926	-10.31312928	6.1466661616075e-25	2.38428663882187e-23
ENSG00000204421.2	2802.697044	-2.851600058	0.276635984	-10.30813133	6.47480064820838e-25	2.50630438508427e-23
ENSG00000141293.14	397.5824378	1.795311295	0.174197424	10.30618742	6.60706313181845e-25	2.55215091351247e-23
ENSG00000095752.5	973.6328162	-2.007796481	0.194912608	-10.30100877	6.97262309923188e-25	2.68773513369974e-23
ENSG00000180537.11	103.8091148	2.466522982	0.239456951	10.30048605	7.01061760030999e-25	2.69675090358591e-23
ENSG00000233487.6	23.67855064	1.771427332	0.172020146	10.29778998	7.20986391217878e-25	2.76762842566464e-23
ENSG00000042832.10	322.1804906	2.352034608	0.228485422	10.29402484	7.49753778993283e-25	2.87208584550456e-23
ENSG00000153495.9	91.50065937	-2.188591063	0.212743011	-10.28748751	8.02428508011582e-25	3.06750309977761e-23
ENSG00000074211.12	11565.47709	-1.963459165	0.190903614	-10.28508118	8.22727169992876e-25	3.13860216255133e-23
ENSG00000108179.12	24471.2588	-1.280886517	0.124699919	-10.27175103	9.44741100089217e-25	3.59663910763862e-23
ENSG00000166012.13	6088.857844	-1.093391404	0.106589714	-10.25794481	1.09001879551171e-24	4.13267085017007e-23
ENSG00000162881.6	106.6856242	1.804172938	0.175931735	10.25496017	1.12422343095598e-24	4.25361914532198e-23
ENSG00000227496.1	170.6286826	-2.040697553	0.199182986	-10.24534071	1.24186564670084e-24	4.68912214737921e-23
ENSG00000273038.2	452.730695	-1.536364492	0.150177998	-10.23029011	1.45084095830204e-24	5.45587117191221e-23
ENSG00000182585.8	1881.832828	-3.023563332	0.295832247	-10.22053332	1.60455642144454e-24	6.02165239137234e-23
ENSG00000137692.10	5148.466826	-1.500877764	0.146935193	-10.21455601	1.70658618461529e-24	6.39156334943948e-23
ENSG00000186496.9	114.6811202	1.231731952	0.120611286	10.21241038	1.744757538633e-24	6.52129619297969e-23
ENSG00000075618.16	79028.87896	-1.140890847	0.111739617	-10.21026275	1.78381122280373e-24	6.65379604400972e-23
ENSG00000151623.13	231.7334627	2.207265238	0.216346466	10.20245572	1.93321522736226e-24	7.19654958830982e-23
ENSG00000119862.11	7293.48751	-1.716935868	0.168444017	-10.19291691	2.13267383056228e-24	7.92307637977905e-23
ENSG00000234420.6	636.9617223	1.049939579	0.103071696	10.18649753	2.27824748208402e-24	8.44689990144566e-23
ENSG00000174332.4	282.6275952	-1.946044015	0.191137069	-10.18140557	2.40068376242426e-24	8.86524499788032e-23
ENSG00000260025.1	106.3698038	-1.312237898	0.128903711	-10.17998538	2.43597976055683e-24	8.97763079818789e-23
ENSG00000112559.12	9218.439517	-1.335061398	0.131193804	-10.17625346	2.53119832228865e-24	9.30996928739794e-23
ENSG00000141576.13	272.004008	1.689287238	0.166060317	10.17273282	2.62440246678211e-24	9.63359187806459e-23
ENSG00000271420.1	21.7773638	1.643046619	0.161631577	10.16538135	2.83012343708217e-24	1.03681347504534e-22
ENSG00000260549.1	447.8574032	-2.451396128	0.241229501	-10.16209094	2.9273013038848e-24	1.07029091633522e-22
ENSG00000140450.8	4664.016063	-1.592524618	0.156769633	-10.15837436	3.04104506555777e-24	1.10968095040432e-22
ENSG00000167755.12	10949.32888	-2.915851644	0.287536229	-10.1408148	3.64050255191374e-24	1.32319368343573e-22
ENSG00000145107.14	748.0013728	-1.958800081	0.193333238	-10.13172953	3.99519395485176e-24	1.44641688592908e-22
ENSG00000203995.8	245.607151	2.417574864	0.238629353	10.13108755	4.02151408087437e-24	1.45309659470185e-22
ENSG00000101000.4	3696.430561	-1.460373645	0.144481922	-10.10765652	5.10917590510667e-24	1.83646129846509e-22
ENSG00000137558.6	1028.695961	-1.96663459	0.194670822	-10.10235933	5.3928860975986e-24	1.92973350593141e-22
ENSG00000259178.1	67.03016104	-1.950364616	0.193355753	-10.08692314	6.31169313073267e-24	2.24978961324031e-22
ENSG00000182648.10	517.9816471	1.73338886	0.172012366	10.07711768	6.97419626230469e-24	2.48114758742184e-22
ENSG00000173338.11	860.5010364	-2.1805932	0.216403075	-10.07653521	7.0156494920084e-24	2.49109523500852e-22
ENSG00000105643.8	3252.598376	1.026794739	0.101978989	10.06868915	7.59840143057337e-24	2.682540803329e-22
ENSG00000135929.7	1908.921124	2.049897155	0.203652513	10.06566097	7.83591952909898e-24	2.76111485086419e-22
ENSG00000227619.1	74.14598702	2.332442944	0.231819741	10.06145092	8.17840193776904e-24	2.87083675625414e-22
ENSG00000115297.10	72.16500231	2.307012945	0.229786009	10.03983208	1.01847386792008e-23	3.55483960250973e-22
ENSG00000165215.6	542.493218	3.415624591	0.340348277	10.0356747	1.06230639822644e-23	3.70083496921754e-22
ENSG00000170627.8	512.0554243	-3.184913924	0.31752251	-10.0305138	1.11932609713641e-23	3.89213503908224e-22
ENSG00000163218.13	2103.873639	-2.261382603	0.225636613	-10.02223252	1.21721849442054e-23	4.22457185732723e-22
ENSG00000138316.9	1089.43888	-1.546748725	0.154346059	-10.02130368	1.2287136685545e-23	4.25646701241843e-22
ENSG00000151617.14	2301.864305	-1.486584848	0.148618695	-10.00267733	1.48331543141856e-23	5.09069444715841e-22
ENSG00000184502.3	279.1410973	-2.68775971	0.268924175	-9.994488996	1.61116054874123e-23	5.49879267503845e-22
ENSG00000016391.9	371.6026837	2.22030102	0.222161464	9.994087079	1.61770920941732e-23	5.51095624403714e-22
ENSG00000100612.12	7089.933762	-1.044115637	0.104691143	-9.973294796	1.99498713005896e-23	6.78369104408998e-22
ENSG00000166106.3	1911.198327	-2.108212528	0.21142039	-9.971661315	2.02807711342363e-23	6.88353232026725e-22
ENSG00000172244.7	319.1084218	1.130855141	0.113410891	9.971309935	2.03526585639612e-23	6.89525665550423e-22
ENSG00000142549.9	129.9883966	-1.681784716	0.168677074	-9.970440415	2.05316368367597e-23	6.94267600911461e-22
ENSG00000147168.11	3661.836924	1.694711668	0.169976584	9.970265502	2.05678280815949e-23	6.94267600911461e-22
ENSG00000139278.8	3551.916787	-1.395200513	0.140038064	-9.963009158	2.21262247393383e-23	7.45508418954639e-22
ENSG00000264714.1	40.56453695	2.213408482	0.222170079	9.962675835	2.22005532807422e-23	7.46650301959243e-22
ENSG00000111799.19	40976.23927	-1.699353022	0.170577862	-9.962330417	2.22778395034334e-23	7.47887324711627e-22
ENSG00000156509.12	99.12449072	1.580475237	0.158650206	9.962011913	2.23493400159554e-23	7.48925978320508e-22
ENSG00000074317.9	87.81645103	-2.259643236	0.227031791	-9.95298157	2.4473866032243e-23	8.18633084092997e-22
ENSG00000258947.5	731.1139884	-1.584309037	0.159383356	-9.940241414	2.78152217627736e-23	9.25369828158291e-22
ENSG00000008277.13	272.2073857	2.019805098	0.203239265	9.938065339	2.8429475418452e-23	9.44104018212766e-22
ENSG00000138152.8	121.6912546	-2.68561982	0.270264558	-9.937003356	2.87341057457814e-23	9.52507232477752e-22
ENSG00000267909.2	74.550175	2.417535555	0.243527664	9.927149592	3.17193232905875e-23	1.04770229917247e-21
ENSG00000280153.1	239.4336173	1.701356979	0.171410566	9.925624868	3.22078977706969e-23	1.06194040078241e-21
ENSG00000115602.15	534.1701643	-2.442730302	0.246255731	-9.919486114	3.42515054445815e-23	1.12530212905472e-21
ENSG00000225313.4	120.1656327	1.206188785	0.121609978	9.918501764	3.45909331627733e-23	1.13443515083028e-21
ENSG00000262050.1	51.95184031	1.241211546	0.125198206	9.913972298	3.61962231532039e-23	1.18497706436304e-21
ENSG00000167123.17	8534.431434	-1.382109477	0.139425304	-9.91290271	3.65859346594496e-23	1.19561539389748e-21
ENSG00000179456.10	1475.814123	1.179383751	0.119078099	9.904287688	3.98801704992989e-23	1.29867278324348e-21
ENSG00000176014.11	28391.72538	-1.165558976	0.117758064	-9.897912169	4.2505576095836e-23	1.3817305581576e-21
ENSG00000198691.10	384.8523667	-2.615515646	0.264902521	-9.873502268	5.42371172321471e-23	1.7599896881799e-21
ENSG00000169213.6	1118.928573	-2.799933588	0.283674517	-9.870233033	5.60342800975873e-23	1.8151174521436e-21
ENSG00000197747.7	62476.84464	-1.09807207	0.111262606	-9.869192426	5.66185976018463e-23	1.83083325064885e-21
ENSG00000178150.7	586.6780668	-1.98884893	0.20166532	-9.862126682	6.07488355537969e-23	1.95072434724401e-21
ENSG00000196872.9	975.9348699	1.537757209	0.156032322	9.855376049	6.49730165793014e-23	2.07913653053764e-21
ENSG00000188100.8	2500.701926	-3.103662205	0.315131674	-9.848778988	6.93817095246394e-23	2.21637350287706e-21
ENSG00000145934.14	19060.39099	-1.967001699	0.199746387	-9.847495736	7.02730707866072e-23	2.24097060277015e-21
ENSG00000054356.12	182.2286136	-2.334847777	0.23739353	-9.835347124	7.92936813860176e-23	2.51992862841898e-21
ENSG00000188766.11	304.3748551	-1.254698143	0.127612444	-9.832098654	8.18940907411635e-23	2.59809706433822e-21
ENSG00000130768.13	441.7590328	1.910843645	0.194611055	9.818782641	9.34653767854951e-23	2.94999096917501e-21
ENSG00000267390.1	74.39014352	1.18181763	0.120438789	9.812599768	9.93747135909789e-23	3.13115138522838e-21
ENSG00000267128.1	28.62953136	2.016268099	0.205553048	9.808991516	1.02992691231815e-22	3.23962018893396e-21
ENSG00000213859.4	9954.802967	-1.287543672	0.131456697	-9.794431932	1.18964229737857e-22	3.73563866986359e-21
ENSG00000169291.8	446.432173	1.551563696	0.158532718	9.787025141	1.28006652676118e-22	4.01275863329684e-21
ENSG00000005379.14	575.6520195	1.772990426	0.181259728	9.781491172	1.35203678481739e-22	4.23118766014717e-21
ENSG00000004777.17	659.2200484	1.255317211	0.12835464	9.780068841	1.3711725098501e-22	4.28381205107821e-21
ENSG00000137819.12	2746.220145	-1.970434911	0.201508895	-9.778401666	1.39394381736965e-22	4.34759774390425e-21
ENSG00000023839.9	204.0033937	-1.912375787	0.195711446	-9.771404905	1.49366256573841e-22	4.65075642728397e-21
ENSG00000105141.5	9318.065759	-3.463636206	0.354477359	-9.771106999	1.49806158598451e-22	4.65660086256195e-21
ENSG00000104549.10	16040.66417	-1.089736655	0.111531751	-9.770640641	1.50497381888964e-22	4.67022463730728e-21
ENSG00000164543.5	9156.466804	-1.062422179	0.10888286	-9.75747859	1.71362611286885e-22	5.29989824924799e-21
ENSG00000169184.5	4300.085978	-1.535710514	0.157449397	-9.753676662	1.77905726322849e-22	5.48389203810531e-21
ENSG00000124225.14	16891.59764	-1.478397146	0.151663473	-9.747878743	1.88362955090007e-22	5.7965560046365e-21
ENSG00000269404.5	891.9491497	3.162673146	0.325219584	9.724731536	2.36528496539686e-22	7.25458830582852e-21
ENSG00000236064.1	36.62761911	-1.444100243	0.148575696	-9.719626279	2.48692566887434e-22	7.60241648180395e-21
ENSG00000169271.2	497.329201	-2.685939079	0.276417689	-9.716958026	2.55294392462199e-22	7.79133167342488e-21
ENSG00000100162.13	1623.236527	1.13720696	0.117203279	9.702859635	2.93164571937766e-22	8.90294515832057e-21
ENSG00000183066.13	50.46975968	1.447484572	0.149254696	9.698083943	3.07213505627857e-22	9.31426956964326e-21
ENSG00000117122.12	6801.790876	-1.387485482	0.143079833	-9.697281946	3.0963726677375e-22	9.37236474378773e-21
ENSG00000066629.15	2125.563821	-1.48080305	0.152751371	-9.694204631	3.1911429255313e-22	9.61195154600489e-21
ENSG00000131737.5	272.241854	-2.415580378	0.249215103	-9.692752753	3.2368467690006e-22	9.73373595160051e-21
ENSG00000051128.17	7605.17233	-1.185474875	0.122329692	-9.690818759	3.29873481228002e-22	9.90371375185987e-21
ENSG00000080573.6	10087.81051	-1.51735093	0.156661443	-9.685541617	3.47362449534504e-22	1.04118510847485e-20
ENSG00000177098.7	948.7705733	-1.949321301	0.20142996	-9.677414915	3.7610547681714e-22	1.12369118510545e-20
ENSG00000124102.4	200791.4905	-2.796410106	0.289033816	-9.675027451	3.84988317353118e-22	1.1483722603567e-20
ENSG00000161638.9	23491.13304	-1.461861055	0.151114247	-9.673879784	3.89331923797434e-22	1.15945558725739e-20
ENSG00000115363.12	1152.381838	-1.885460568	0.19497679	-9.670179555	4.03669218080903e-22	1.20021714052267e-20
ENSG00000089159.14	19661.58301	-1.036330965	0.107171572	-9.669830768	4.05047315861747e-22	1.20237839872529e-20
ENSG00000260190.1	23.13381373	1.279490877	0.132364493	9.666420738	4.18768400380077e-22	1.24111392369466e-20
ENSG00000272468.1	95.61459463	1.676550101	0.17348298	9.664060994	4.28531692725229e-22	1.26598546791658e-20
ENSG00000267013.4	146.0908661	-2.394342015	0.24784085	-9.660804581	4.42375791026483e-22	1.30479658235032e-20
ENSG00000141655.14	475.9631959	1.256885417	0.130153757	9.6569277	4.59435793295073e-22	1.34865222375202e-20
ENSG00000185245.7	93.75950458	1.614073935	0.167185985	9.654361497	4.71084694730937e-22	1.3806520323035e-20
ENSG00000184368.14	580.2406042	2.964775889	0.307124501	9.653335645	4.75822754427692e-22	1.39232826271837e-20
ENSG00000180616.7	303.8985056	1.990664352	0.206273139	9.650623265	4.88578687678927e-22	1.42598888255243e-20
ENSG00000229891.1	153.7160724	2.053524263	0.212800285	9.650007097	4.91523279918824e-22	1.43146464359955e-20
ENSG00000115718.16	371.1366352	-2.047356319	0.212297059	-9.643827982	5.22041019038753e-22	1.51318137763446e-20
ENSG00000129451.10	46515.06052	-2.394181621	0.248271017	-9.643419707	5.2412221115171e-22	1.51683268130175e-20
ENSG00000137880.5	307.4782348	1.479897301	0.153595366	9.635038702	5.68705653219067e-22	1.64328343991187e-20
ENSG00000173227.12	1045.411635	-1.957795239	0.203262044	-9.631878134	5.86475894287802e-22	1.69198295502031e-20
ENSG00000135423.11	92.08221036	2.134174011	0.221587009	9.63131379	5.89706228523115e-22	1.69864833127158e-20
ENSG00000134760.5	38021.12453	-3.150094409	0.327817401	-9.60929591	7.30467629152246e-22	2.10083400384222e-20
ENSG00000280832.1	282.2227088	-1.194697925	0.124352324	-9.607363071	7.44306786970676e-22	2.13730645639604e-20
ENSG00000280219.1	163.235119	-1.403739217	0.146345223	-9.591971556	8.64176481809021e-22	2.4776637515717e-20
ENSG00000162341.14	3031.801724	-1.512723866	0.157714363	-9.591541525	8.67786457953638e-22	2.48415645886139e-20
ENSG00000078098.12	2832.739447	-1.78089803	0.185760895	-9.587044841	9.06440088037196e-22	2.58678667473243e-20
ENSG00000277619.1	39.27511188	1.834204468	0.191426265	9.581780589	9.53860651170686e-22	2.71791405296536e-20
ENSG00000183844.15	1050.665808	3.034249451	0.317041545	9.570510555	1.06379033647961e-21	3.02647531167328e-20
ENSG00000175322.10	267.1943865	1.169567836	0.122227627	9.568768217	1.08186906414764e-21	3.07317390775724e-20
ENSG00000198768.9	812.3034162	-2.257059243	0.23593562	-9.56642003	1.10671592611953e-21	3.13892517048709e-20
ENSG00000249992.1	1341.712981	-1.608327577	0.168155278	-9.564538181	1.12703516820543e-21	3.19165296713882e-20
ENSG00000156510.12	513.2144978	-2.685001377	0.280927902	-9.557617313	1.20498873362745e-21	3.39678045461027e-20
ENSG00000182010.9	991.1183929	1.401758079	0.146717022	9.554161216	1.24589040096991e-21	3.49606692454535e-20
ENSG00000148600.13	3267.149855	-2.062433909	0.215910874	-9.552246588	1.26913750044535e-21	3.55589602552701e-20
ENSG00000100311.15	2584.440306	-1.155229461	0.12101589	-9.546097277	1.34674276684471e-21	3.75623239380978e-20
ENSG00000183114.7	92.91943782	-2.148131788	0.225080435	-9.543840581	1.37638502569007e-21	3.83311811679359e-20
ENSG00000129757.11	1247.428985	1.523570398	0.159660759	9.542547656	1.3936577962433e-21	3.87537613702353e-20
ENSG00000140945.14	6737.72444	-1.503239104	0.157694043	-9.532630873	1.53346835969701e-21	4.25773831480385e-20
ENSG00000179750.14	2485.715126	1.444508028	0.151579979	9.529675623	1.57775443637024e-21	4.37412280978079e-20
ENSG00000128271.18	24.07236585	1.267775957	0.133064318	9.527542629	1.6105024793601e-21	4.45821855755694e-20
ENSG00000149212.9	13457.52415	-1.407774343	0.147876292	-9.519946197	1.73268745888426e-21	4.78927264084417e-20
ENSG00000041982.13	119222.4064	-1.839325913	0.193217653	-9.519450667	1.74096908823904e-21	4.79959148230236e-20
ENSG00000111666.9	1594.358773	1.425758608	0.149773813	9.519411847	1.74161952618208e-21	4.79959148230236e-20
ENSG00000172296.11	1737.33081	-1.942635025	0.204282954	-9.509530694	1.91524615560454e-21	5.2623668180182e-20
ENSG00000175785.11	742.2318103	2.054683997	0.216072829	9.509219689	1.92098032063877e-21	5.27027944134833e-20
ENSG00000161405.15	1713.795768	1.833218229	0.192819578	9.507427877	1.95434923119016e-21	5.35387302740282e-20
ENSG00000136695.13	10485.21791	-2.496247011	0.262599135	-9.505922434	1.9828278904741e-21	5.41581866415884e-20
ENSG00000213462.4	2251.855102	-1.729951405	0.182008434	-9.504787029	2.00457769449306e-21	5.46713774758048e-20
ENSG00000114631.10	2151.23357	2.157828676	0.227046054	9.503925048	2.02124725996012e-21	5.50447041414507e-20
ENSG00000162458.11	15931.0137	-1.223114116	0.128707403	-9.503059533	2.03812314621528e-21	5.54225416372885e-20
ENSG00000171403.8	490.2127164	-2.122191781	0.223354061	-9.501469433	2.06949108966627e-21	5.61927698229383e-20
ENSG00000112761.17	385.1543198	-2.599159199	0.273625884	-9.498952239	2.12012699305415e-21	5.74831494856856e-20
ENSG00000186377.7	888.9205933	2.317986265	0.244101886	9.495978516	2.18152755010693e-21	5.90611798902849e-20
ENSG00000139438.5	510.9295892	1.444843187	0.152176528	9.494520631	2.2122688926405e-21	5.98057581752769e-20
ENSG00000226145.6	8886.432868	-2.904733112	0.306001146	-9.492556303	2.25436787421438e-21	6.08547491659273e-20
ENSG00000174791.9	6505.484519	-1.346197441	0.141830549	-9.491590141	2.27536421312512e-21	6.13318610673609e-20
ENSG00000157388.12	89.11971632	1.79506728	0.18920657	9.487341176	2.37002113030673e-21	6.3697336462858e-20
ENSG00000169083.14	344.3930795	2.09899338	0.221247146	9.487098126	2.37555194991927e-21	6.3753184888531e-20
ENSG00000120915.12	1595.197627	1.39522367	0.147152477	9.481482717	2.50695175728255e-21	6.71819408511829e-20
ENSG00000232453.4	155.4739506	-1.753829399	0.185025669	-9.478843692	2.57116333905542e-21	6.8802840423651e-20
ENSG00000128422.14	1046390.074	-1.758683297	0.185635908	-9.473831428	2.69763136161367e-21	7.1978418296004e-20
ENSG00000105928.12	4694.991892	-1.362577271	0.143870378	-9.470867407	2.77529390793531e-21	7.3943761495119e-20
ENSG00000147100.8	2392.522497	-1.654785533	0.174786727	-9.467455351	2.86743720527409e-21	7.60694835606046e-20
ENSG00000186847.5	1670035.882	-2.096978079	0.221616612	-9.462188125	3.01565407791754e-21	7.98867100353938e-20
ENSG00000085733.14	63004.82346	-1.543766945	0.163159518	-9.461703291	3.02967206287143e-21	8.01430730212868e-20
ENSG00000215018.8	334.8831069	-2.44940698	0.258940454	-9.459344592	3.09879382450967e-21	8.18542620540007e-20
ENSG00000232527.6	70.41807465	-1.424873379	0.150699248	-9.455079546	3.22776454160125e-21	8.50177524909066e-20
ENSG00000158292.6	7039.348614	-1.278776008	0.13534373	-9.448357922	3.44187632091527e-21	9.05282113808827e-20
ENSG00000198729.4	8634.874703	-1.294862896	0.137185826	-9.438751332	3.77248054815868e-21	9.8941876194889e-20
ENSG00000165071.13	188.9899296	1.557815404	0.165197682	9.430007634	4.10059124697348e-21	1.07242658334445e-19
ENSG00000248323.4	110.9761637	-1.641023087	0.174300945	-9.414883488	4.73607367660761e-21	1.23164597697018e-19
ENSG00000231298.5	184.3705729	-2.123298909	0.225794311	-9.403686478	5.26841116191362e-21	1.36623516423558e-19
ENSG00000157168.17	5715.287546	-1.874009901	0.199478924	-9.394525825	5.74761220003864e-21	1.48841390829612e-19
ENSG00000261373.1	1097.134087	-1.403195178	0.149400843	-9.392150335	5.87875931864146e-21	1.51811765118036e-19
ENSG00000234284.5	180.1033129	1.396639158	0.148760364	9.388516691	6.08511427374171e-21	1.56702301186007e-19
ENSG00000197614.9	3547.053015	-2.294123332	0.244429794	-9.385612489	6.25518153353899e-21	1.60857481664713e-19
ENSG00000106003.11	4211.568831	-1.390305424	0.148173282	-9.382969756	6.414017913051e-21	1.64712693667001e-19
ENSG00000075223.12	10887.98722	-1.600543997	0.170585186	-9.382667008	6.43246679927732e-21	1.64957037474801e-19
ENSG00000099337.4	9492.220774	-1.210175687	0.12902353	-9.37949601	6.62888247836583e-21	1.69523110914885e-19
ENSG00000176887.6	267.1882657	-2.042149735	0.217760268	-9.37797217	6.7253697176551e-21	1.71515506169591e-19
ENSG00000138434.15	21606.29475	-1.036526309	0.110571293	-9.374280423	6.96492219523086e-21	1.77379756431369e-19
ENSG00000175352.9	848.5384645	1.442486796	0.153939948	9.370451376	7.22229955406302e-21	1.83428526776093e-19
ENSG00000154025.14	153.2101631	-1.954906145	0.208738046	-9.365356153	7.57942331308829e-21	1.91707495962825e-19
ENSG00000179546.4	100.7898451	-2.00307451	0.213909347	-9.364128018	7.6680825966285e-21	1.93684647146578e-19
ENSG00000150938.8	9135.221204	-1.070190492	0.114303896	-9.362677271	7.77413436810927e-21	1.96095105154057e-19
ENSG00000089116.3	243.1141865	-2.142241387	0.2288342	-9.361543821	7.85799943257014e-21	1.97940111218247e-19
ENSG00000177494.5	2810.098413	-1.692305287	0.180812132	-9.359467591	8.01394882180412e-21	2.01593393795356e-19
ENSG00000109929.8	5170.505277	-1.114934199	0.119237759	-9.350512856	8.72237511222626e-21	2.18520941753251e-19
ENSG00000197915.5	128.9294085	-2.317135836	0.247918178	-9.346373276	9.07046393481753e-21	2.26933666791966e-19
ENSG00000268204.1	31.84899575	1.592622383	0.170410039	9.345824867	9.11759719218848e-21	2.27804214555573e-19
ENSG00000160703.14	5961.979385	-1.18575253	0.126953991	-9.340017773	9.63179483487487e-21	2.40326297069094e-19
ENSG00000163464.7	284.4408376	-2.261302992	0.242303867	-9.332508892	1.03393941814835e-20	2.56594857751225e-19
ENSG00000151014.5	1758.177855	-1.212031425	0.129941675	-9.327503497	1.08393870597126e-20	2.68642204926892e-19
ENSG00000196549.9	2272.116232	-2.083840411	0.223480142	-9.324499247	1.11508888735299e-20	2.75991973405972e-19
ENSG00000162572.18	1708.040921	-2.232550241	0.239446798	-9.323784051	1.12263404017054e-20	2.77487482164777e-19
ENSG00000184428.11	6126.788885	-1.015545677	0.108928532	-9.323045689	1.13047654881103e-20	2.79052393011321e-19
ENSG00000102098.16	217.8659224	1.720641174	0.184900335	9.305776407	1.33016904351655e-20	3.27033837809449e-19
ENSG00000145687.14	1457.202558	1.06341406	0.114336098	9.300772743	1.39428615764906e-20	3.42341750197238e-19
ENSG00000003137.7	3212.18807	-1.780534099	0.191506788	-9.297498653	1.43788481342214e-20	3.52110148475152e-19
ENSG00000165891.14	1836.538485	1.10792393	0.119224238	9.292774264	1.5031818798229e-20	3.67612585815233e-19
ENSG00000140859.14	7790.102475	-1.084833939	0.11677967	-9.289578721	1.5490020187182e-20	3.78317106793821e-19
ENSG00000223485.1	557.3314707	-2.031954006	0.218835609	-9.285298732	1.61254185115348e-20	3.92796474138494e-19
ENSG00000165905.15	6110.439973	-1.335823045	0.144059785	-9.27269912	1.81493838274068e-20	4.4035508934197e-19
ENSG00000275591.3	33.11983932	2.011819665	0.217214245	9.261914023	2.00799850101071e-20	4.8528382621285e-19
ENSG00000159450.11	1973.870868	-2.981510511	0.322472026	-9.245795827	2.33496566654004e-20	5.59906572298641e-19
ENSG00000003987.12	103.3662581	1.00024613	0.108334578	9.232935158	2.63315488104189e-20	6.29774245123801e-19
ENSG00000250548.5	60.0426128	-1.546677429	0.16753367	-9.232039306	2.65527580062659e-20	6.34243368470496e-19
ENSG00000118263.13	6730.190422	-1.066883115	0.115599807	-9.229108086	2.72894714554017e-20	6.49320619784198e-19
ENSG00000198053.10	11530.13308	-1.144400286	0.124058632	-9.224672785	2.84427990387937e-20	6.75022932457953e-19
ENSG00000228742.8	325.8417095	-2.130757215	0.231021535	-9.223197367	2.88370370399566e-20	6.83500708479794e-19
ENSG00000178015.4	35.57653054	1.409807088	0.152900964	9.220393716	2.96011297312361e-20	7.00711870971209e-19
ENSG00000187800.12	753.5433589	-1.28799264	0.139751169	-9.216328175	3.0744815248085e-20	7.25923617315399e-19
ENSG00000150048.9	244.1496416	1.413106692	0.153328785	9.216186581	3.07854245545058e-20	7.25954123849803e-19
ENSG00000269918.1	122.4577278	1.507268454	0.163558311	9.21548068	3.09886716652971e-20	7.29814838811283e-19
ENSG00000065717.13	876.0403045	1.572936249	0.17072067	9.213507954	3.15637307933802e-20	7.42411115119709e-19
ENSG00000106804.7	449.2932083	1.363293624	0.148025721	9.209842816	3.26602837131354e-20	7.67225799592025e-19
ENSG00000122786.18	24086.93199	-1.140094707	0.123799718	-9.209186614	3.28605464936615e-20	7.70949339846209e-19
ENSG00000038295.6	797.3369543	-2.125052739	0.230957548	-9.201053412	3.54457612053825e-20	8.29493707092754e-19
ENSG00000186567.11	3395.721136	-1.490468794	0.162031499	-9.198636103	3.62521768045491e-20	8.47291382935688e-19
ENSG00000269054.1	18.1787991	1.129201121	0.122772207	9.197530532	3.66270144900948e-20	8.54969905872452e-19
ENSG00000185518.10	306.0692074	2.43770407	0.265196606	9.192063614	3.85376057086258e-20	8.98432262378872e-19
ENSG00000176383.8	446.2399054	-1.328534266	0.144539322	-9.191507523	3.87373847064321e-20	9.01950909482423e-19
ENSG00000064195.7	1727.966942	-1.817453219	0.197816445	-9.187573949	4.01800801499754e-20	9.33188679105843e-19
ENSG00000160183.12	287.5902437	2.099120912	0.228607493	9.182205214	4.22352005635873e-20	9.78457645177008e-19
ENSG00000181333.11	12891.79911	-2.530920322	0.275658664	-9.181355965	4.25696709557842e-20	9.84970431738847e-19
ENSG00000116675.14	268.4852773	-1.64564181	0.179334733	-9.176369676	4.45869652265105e-20	1.02906715742786e-18
ENSG00000017483.13	9774.944912	-1.849780061	0.20161087	-9.17500165	4.51567545482284e-20	1.04091674903681e-18
ENSG00000205704.6	25.76452909	1.608645787	0.175474464	9.167406781	4.84534470124503e-20	1.10998070178397e-18
ENSG00000134962.6	43.53568236	1.420622425	0.154976213	9.16671271	4.87663283090821e-20	1.11525945377764e-18
ENSG00000226329.2	176.9996039	-1.474371484	0.160841205	-9.166627933	4.88046814694723e-20	1.11525945377764e-18
ENSG00000177943.12	431.7561277	1.507763596	0.164503962	9.165515371	4.93107794402491e-20	1.12543168304667e-18
ENSG00000007933.11	888.4213324	2.507068212	0.273615472	9.162742849	5.05946676344346e-20	1.15330857185457e-18
ENSG00000111837.10	52.37527485	1.318596069	0.1440019	9.156796303	5.34608579183371e-20	1.21564197118741e-18
ENSG00000184985.15	2384.626383	-1.810460425	0.197789087	-9.153489962	5.512331621421e-20	1.25036475501127e-18
ENSG00000169891.16	642.53284	1.150287218	0.125923245	9.134828281	6.5510659584082e-20	1.47871493711551e-18
ENSG00000175600.14	1029.241597	-1.474912574	0.161479378	-9.133751882	6.61655666319383e-20	1.49167401989268e-18
ENSG00000080503.18	8822.993321	1.028254012	0.112602862	9.131686316	6.74404821895543e-20	1.51856227213162e-18
ENSG00000106089.10	812.2707889	-1.049444011	0.114959559	-9.128810365	6.92561161533761e-20	1.55565076478824e-18
ENSG00000185479.5	410278.5295	-2.16961774	0.237675521	-9.128486327	6.94636911581138e-20	1.55841748911715e-18
ENSG00000250802.5	33.54641548	1.416680079	0.15533803	9.11998229	7.51366069058758e-20	1.67956696115023e-18
ENSG00000109861.14	40088.00073	-1.158053568	0.127271132	-9.099106399	9.10780853082266e-20	2.02610333389289e-18
ENSG00000167723.13	1957.786749	-1.879685797	0.206607779	-9.097846198	9.21408581002352e-20	2.04481827399368e-18
ENSG00000058085.13	162727.3199	-1.706395428	0.187568027	-9.097474939	9.24562853604586e-20	2.04935516554083e-18
ENSG00000171320.13	1033.547647	1.014031883	0.111552722	9.090158169	9.88950828131197e-20	2.18682492103167e-18
ENSG00000133026.11	8839.679551	-1.159080666	0.127594432	-9.084100704	1.04559453225907e-19	2.30655405539205e-18
ENSG00000279407.1	83.40517469	1.205429881	0.132792666	9.077533538	1.1106300982596e-19	2.44709715206029e-18
ENSG00000269887.1	27.11952807	1.600335058	0.17640123	9.072130943	1.16711727937853e-19	2.56238447639062e-18
ENSG00000273156.1	43.34036685	1.48138316	0.163292927	9.071937101	1.16919591482022e-19	2.56389945026611e-18
ENSG00000213886.3	1114.683146	2.253114986	0.248514961	9.066315265	1.23109874657985e-19	2.69006003039649e-18
ENSG00000178209.13	138878.2689	-1.017689935	0.112423128	-9.052318246	1.39964689650136e-19	3.04753305389165e-18
ENSG00000149050.8	71.97766732	1.698794794	0.187671947	9.051937808	1.4045329320991e-19	3.0509760068562e-18
ENSG00000272420.1	17.90042996	1.312080643	0.144987253	9.049627554	1.434568053473e-19	3.11255752518513e-18
ENSG00000171954.11	1916.098519	-2.652300816	0.293213002	-9.045645298	1.48783760760321e-19	3.22434666511569e-18
ENSG00000185567.6	51029.49279	-1.410965266	0.156009544	-9.044095814	1.50908881881675e-19	3.26656693442349e-18
ENSG00000261327.4	155.2107433	-1.714747767	0.189619249	-9.04311022	1.52276204558272e-19	3.2923042634238e-18
ENSG00000145911.5	1554.621562	1.021950887	0.11301108	9.042926504	1.52532426242676e-19	3.29398680484768e-18
ENSG00000164406.7	52.47440941	1.271513311	0.140687089	9.037881997	1.59736676938079e-19	3.44553505021577e-18
ENSG00000246596.5	37.44472659	1.530882661	0.169443324	9.034777107	1.6433699323574e-19	3.54062805496465e-18
ENSG00000174788.8	49.96835582	1.739008266	0.192564212	9.030796778	1.7042632352213e-19	3.65901353199141e-18
ENSG00000078900.13	3066.790684	1.126807554	0.124785848	9.029930644	1.71780634103975e-19	3.67953321124801e-18
ENSG00000168913.6	47.79028605	2.035213628	0.225434891	9.027944252	1.74926904631285e-19	3.74258443466053e-18
ENSG00000104611.10	2209.6186	1.0456773	0.115830011	9.027688871	1.7533551489127e-19	3.74354918452336e-18
ENSG00000064655.17	2028.133246	2.210670028	0.244962145	9.024537359	1.80456245205385e-19	3.84307279293222e-18
ENSG00000250303.3	505.1396094	-1.445445568	0.160166206	-9.02466009	1.80254088635886e-19	3.84307279293222e-18
ENSG00000163207.6	38881.10083	-2.205336585	0.244884341	-9.005625183	2.14440491446987e-19	4.53023939825763e-18
ENSG00000108924.12	1028.972947	2.071697288	0.23006392	9.004876952	2.15907793663175e-19	4.55602457393927e-18
ENSG00000261438.1	77.5915748	1.173775908	0.130415775	9.000260173	2.2518340240056e-19	4.74091943206835e-18
ENSG00000109255.10	1155.875599	1.782857801	0.198094216	9.00004976	2.25615400711185e-19	4.74460450880561e-18
ENSG00000235109.6	1446.362504	-1.264641052	0.14053297	-8.998892255	2.28006544703426e-19	4.7894344043277e-18
ENSG00000188916.7	44.93253564	1.524515806	0.16943165	8.997821897	2.30239939517072e-19	4.83085254914001e-18
ENSG00000163083.5	1346.241491	-1.680589124	0.186893047	-8.992250648	2.42218567672534e-19	5.06491917724312e-18
ENSG00000100167.18	450.7722317	1.80845333	0.201133118	8.991325478	2.44266516688218e-19	5.1019648915512e-18
ENSG00000196805.7	6284.22009	-3.153028592	0.350876124	-8.986158865	2.56021808503702e-19	5.34145386690661e-18
ENSG00000271134.1	83.3553717	-1.607400052	0.178916184	-8.984095315	2.60871563881019e-19	5.43649272629699e-18
ENSG00000225972.1	253.7072116	-2.9946414	0.33344089	-8.98102629	2.68252732168735e-19	5.58401177763644e-18
ENSG00000104892.15	3485.557437	-1.28099674	0.142790368	-8.971170497	2.93379923349227e-19	6.09332610204739e-18
ENSG00000100156.9	102.5078019	1.729773444	0.19282945	8.970483729	2.95215050813497e-19	6.12455134631506e-18
ENSG00000141622.12	650.0848255	1.897713025	0.211563764	8.969934139	2.96691787293025e-19	6.14827964150214e-18
ENSG00000100170.8	1877.406497	-2.315710305	0.258326482	-8.964277632	3.12321266416146e-19	6.45767061938154e-18
ENSG00000140022.8	7681.863037	-1.121160069	0.125124805	-8.960334215	3.23695784267651e-19	6.68536796500884e-18
ENSG00000196139.10	13465.37251	-2.51930611	0.281169008	-8.960113104	3.24345542138109e-19	6.69130289389726e-18
ENSG00000128606.11	655.6932263	-2.128174233	0.23779956	-8.949445644	3.57272014896029e-19	7.34595822164841e-18
ENSG00000172548.13	8611.975652	-1.916194149	0.214244342	-8.943966189	3.75447457383934e-19	7.70251317015218e-18
ENSG00000160588.8	3523.897094	-1.192790646	0.133435358	-8.939089809	3.92388855040741e-19	8.03222596393818e-18
ENSG00000253161.4	1038.457816	-1.646014645	0.184161322	-8.937895465	3.96652040632911e-19	8.11050196926474e-18
ENSG00000166796.10	54.80567841	2.308446725	0.258281657	8.937710666	3.97315753702526e-19	8.11508636765866e-18
ENSG00000280422.1	47.41945474	1.602505883	0.179722433	8.91656012	4.80995689181389e-19	9.77019186473616e-18
ENSG00000125848.9	3283.927357	-2.32690309	0.261307391	-8.904849892	5.34583359526846e-19	1.08111140748124e-17
ENSG00000134323.10	183.2725874	1.858557016	0.208832303	8.89975826	5.59684525201915e-19	1.12940055446209e-17
ENSG00000204934.9	61.82879304	1.454816157	0.163553434	8.89505112	5.83924133354905e-19	1.17446352922276e-17
ENSG00000249673.5	2364.678293	-1.038075411	0.116710894	-8.894417425	5.87265584921057e-19	1.17989899455739e-17
ENSG00000206344.6	45.57277002	1.255887568	0.141203339	8.894177558	5.88535315395769e-19	1.18116478950733e-17
ENSG00000135318.10	6201.640566	-1.784519601	0.20116309	-8.871009097	7.24860316703285e-19	1.448465464027e-17
ENSG00000002746.13	258.5133877	-1.589992061	0.179239737	-8.870756474	7.26506740399487e-19	1.45018599510661e-17
ENSG00000118308.13	603.6908496	1.846095232	0.20812314	8.870206517	7.30103757387678e-19	1.45579220047582e-17
ENSG00000181350.10	115.7563736	1.219328971	0.137473524	8.869554886	7.34388553941848e-19	1.4627562308503e-17
ENSG00000262703.1	16.40725481	1.312976498	0.148092059	8.865948043	7.58558434958077e-19	1.50764509613196e-17
ENSG00000260103.2	26.08991396	1.108247531	0.125109693	8.858206762	8.13118002350585e-19	1.61088098663103e-17
ENSG00000049323.14	20871.16808	-1.42841894	0.161292395	-8.856083627	8.28747157069644e-19	1.6400844060165e-17
ENSG00000107954.9	512.903796	1.891401518	0.213804278	8.846415664	9.03751724644286e-19	1.78469217581092e-17
ENSG00000174123.9	155.841302	1.805624929	0.204338382	8.836445282	9.88123459824869e-19	1.9429937765928e-17
ENSG00000100504.15	24025.17777	-1.284754243	0.14547125	-8.831671135	1.03123267082463e-18	2.02560425894744e-17
ENSG00000154274.13	251.072297	2.213409022	0.251245286	8.809753448	1.25421408637819e-18	2.45315772149226e-17
ENSG00000103313.10	346.6117854	-1.671053754	0.189693429	-8.809233729	1.26004215381164e-18	2.4593465462979e-17
ENSG00000237988.3	859.5662267	2.232308737	0.253456464	8.807464228	1.28008639813995e-18	2.49583054437762e-17
ENSG00000253438.2	63.41071029	-1.305595343	0.148320404	-8.80253364	1.33761446724806e-18	2.59702560707341e-17
ENSG00000126233.1	5116.376083	-3.043527638	0.345908426	-8.798651339	1.3847017089081e-18	2.67999290914876e-17
ENSG00000157017.14	35.13971289	1.2485677	0.142256679	8.776865249	1.68094204538552e-18	3.23301186729149e-17
ENSG00000170561.11	1981.279893	-1.604304843	0.182787055	-8.776906257	1.68032948854966e-18	3.23301186729149e-17
ENSG00000185668.6	1517.781769	-2.029552726	0.231330587	-8.773386824	1.73371187489302e-18	3.33103601020028e-17
ENSG00000142149.7	426.5652843	1.623376103	0.185228466	8.764182615	1.8813665670456e-18	3.59230116793484e-17
ENSG00000108852.13	328.6823752	1.599230621	0.182553191	8.76035423	1.94637752009125e-18	3.70493964236751e-17
ENSG00000100206.8	148.7746138	1.402063276	0.160055318	8.759866885	1.95481083149158e-18	3.71716036999594e-17
ENSG00000227053.1	54.76882667	-1.683615464	0.192473246	-8.747270053	2.18576172654622e-18	4.14352202453278e-17
ENSG00000159212.11	810.2831396	1.979045039	0.22626595	8.746543784	2.19986938721819e-18	4.1659885503176e-17
ENSG00000174827.12	91.46412542	-2.010683629	0.230044404	-8.740415312	2.32255026331824e-18	4.39380820306433e-17
ENSG00000049192.13	259.7128857	-1.473274375	0.168774454	-8.729249855	2.56367301308644e-18	4.83890936223786e-17
ENSG00000182636.5	1633.87249	-1.590258199	0.182177672	-8.729160846	2.5656912183876e-18	4.83890936223786e-17
ENSG00000181790.9	411.6171881	-2.226153557	0.255173355	-8.724083122	2.68345944566391e-18	5.04555959315055e-17
ENSG00000159713.9	6999.24095	-1.679784335	0.192618005	-8.720806422	2.76227334366081e-18	5.1884654137694e-17
ENSG00000122861.14	35587.16419	-1.291696477	0.148153056	-8.718662383	2.8150760178372e-18	5.28227272290102e-17
ENSG00000269019.1	35.46422496	-1.159622334	0.133038919	-8.716414281	2.87151190798891e-18	5.38270008823423e-17
ENSG00000235947.1	27.46700427	1.475783828	0.169377825	8.712969534	2.96016229512061e-18	5.5320279976829e-17
ENSG00000235884.3	338.4842656	-1.80972736	0.207744409	-8.711316792	3.00364942806621e-18	5.59630504942629e-17
ENSG00000144395.16	232.5391404	1.094732576	0.125765534	8.704551575	3.18832830754854e-18	5.93440462405003e-17
ENSG00000151917.16	389.2018124	-1.285600824	0.147752656	-8.701033593	3.28874886826693e-18	6.10899990982702e-17
ENSG00000243284.1	1059.398106	-2.912855808	0.334798511	-8.700324861	3.30935428727254e-18	6.14109724223117e-17
ENSG00000276649.1	44.00628863	-1.38188485	0.158870401	-8.698189455	3.37221201104476e-18	6.25145808955126e-17
ENSG00000157551.16	4281.516482	-1.420190342	0.163348686	-8.694225683	3.49202982315558e-18	6.45413800347794e-17
ENSG00000060709.12	311.0547769	-1.789280162	0.205822929	-8.69329849	3.52065822604766e-18	6.5005433485744e-17
ENSG00000174233.10	1842.962939	1.05765596	0.121702252	8.690520862	3.6078155476696e-18	6.64817427865982e-17
ENSG00000196954.11	8512.576955	-1.079216801	0.124190694	-8.689997356	3.62447924893427e-18	6.67222181977292e-17
ENSG00000070371.14	1355.818528	-1.09932396	0.126583218	-8.684594837	3.80094722773558e-18	6.99010852718225e-17
ENSG00000261092.1	169.3474678	-2.13591978	0.246117339	-8.678461209	4.01159320834814e-18	7.36282872752883e-17
ENSG00000049246.13	2884.644319	1.200449308	0.138381248	8.674942068	4.13761058047354e-18	7.57905176169281e-17
ENSG00000125266.6	9450.332389	-1.115108732	0.128622164	-8.669646804	4.33462846997024e-18	7.91158346416377e-17
ENSG00000130962.16	1054.842987	-1.150316429	0.132683861	-8.669603213	4.33628816385059e-18	7.91158346416377e-17
ENSG00000163884.3	121.4648881	1.861405426	0.214769072	8.66700874	4.43620921324753e-18	8.08589999145136e-17
ENSG00000185332.5	142.8957747	-1.620328843	0.186972959	-8.666113304	4.47122008813824e-18	8.14167728869669e-17
ENSG00000136367.13	132.3833389	1.457290435	0.168218578	8.663076661	4.59199374010053e-18	8.35335688839568e-17
ENSG00000204282.4	667.9825615	1.065965552	0.123112448	8.658470959	4.78134414541964e-18	8.65605417266568e-17
ENSG00000275632.1	108.5168289	1.292517529	0.149285411	8.658029723	4.79988390193223e-18	8.68022099561965e-17
ENSG00000204956.5	157.1426773	-1.563062332	0.180628694	-8.653455298	4.99632185431117e-18	9.02662296653635e-17
ENSG00000171889.3	288.9353596	-2.044904927	0.236389021	-8.650591813	5.1233043024334e-18	9.22894542830539e-17
ENSG00000198736.10	6917.990285	-1.013423472	0.117192797	-8.647489433	5.26447753708127e-18	9.47400713885659e-17
ENSG00000261126.6	42.05014769	1.251849245	0.14486706	8.641365693	5.55450181425085e-18	9.97649041812527e-17
ENSG00000175315.2	2071.436672	-2.193827101	0.253980495	-8.637777871	5.73169220243121e-18	1.02747538665718e-16
ENSG00000118513.17	575.5430035	1.944733189	0.225176982	8.636465291	5.79790050209898e-18	1.03647494640367e-16
ENSG00000279443.1	48.56398576	1.251221279	0.144887315	8.635823514	5.83054681939815e-18	1.04115296395907e-16
ENSG00000235897.1	224.7602278	-1.452643758	0.168246533	-8.634018959	5.92331762786516e-18	1.05669697276234e-16
ENSG00000183837.9	90.63611923	2.061280579	0.238763547	8.633146062	5.96871394307499e-18	1.06376770506696e-16
ENSG00000124731.11	1335.862444	-1.880039875	0.217970591	-8.625199697	6.39809117119399e-18	1.13700053305992e-16
ENSG00000151025.9	462.2921185	-2.060399184	0.238908034	-8.624235666	6.45221280916697e-18	1.14551593565826e-16
ENSG00000162639.14	1215.528324	1.07590448	0.124772473	8.622931472	6.52615135126803e-18	1.15641898800204e-16
ENSG00000169994.17	470.3261502	-2.369457139	0.274820292	-8.621842011	6.58855663883371e-18	1.16532165519122e-16
ENSG00000214514.6	844.6757431	-2.024171855	0.234772769	-8.62183404	6.58901542471641e-18	1.16532165519122e-16
ENSG00000270441.1	71.99974494	1.231756052	0.1428827	8.620750142	6.65169083512605e-18	1.17528057014131e-16
ENSG00000196562.13	35799.60137	-1.287669757	0.149453078	-8.61587984	6.94065192012423e-18	1.22399424119555e-16
ENSG00000165474.5	131804.466	-1.841499864	0.21383787	-8.611663878	7.20077098952564e-18	1.26865491937597e-16
ENSG00000240859.1	200.1980365	1.490172534	0.173059087	8.610773105	7.25694950246226e-18	1.27733379993769e-16
ENSG00000186395.6	82102.52193	-2.573920181	0.299129995	-8.604687687	7.65248372977074e-18	1.34311273371185e-16
ENSG00000123405.12	149.2061988	-1.734511196	0.201844536	-8.593302689	8.45045420610989e-18	1.47336342267812e-16
ENSG00000167207.10	2728.248916	-1.379797102	0.160565112	-8.593380488	8.44473200016917e-18	1.47336342267812e-16
ENSG00000170537.11	636.8353344	-1.139780844	0.132640492	-8.593008294	8.47214196636449e-18	1.47575121949957e-16
ENSG00000261236.4	14789.82155	-1.01374103	0.118076378	-8.585468545	9.04669548387324e-18	1.57286426943725e-16
ENSG00000177788.5	51.31283198	1.148828032	0.133928057	8.5779489	9.65798346444353e-18	1.67127466436256e-16
ENSG00000183760.9	1004.313903	-2.331036125	0.271837733	-8.575101412	9.89995252479961e-18	1.71154235410019e-16
ENSG00000206567.8	123.451965	1.03673561	0.120967427	8.570370059	1.03153019568662e-17	1.78168134080054e-16
ENSG00000003147.16	525.9420232	1.532249483	0.179021928	8.559004486	1.13846287939493e-17	1.96087486988321e-16
ENSG00000105419.16	868.1027812	-1.356223394	0.158601995	-8.55111184	1.21908426060722e-17	2.08998809543656e-16
ENSG00000168528.10	31609.19037	-1.166691389	0.136478366	-8.548544524	1.24650378175904e-17	2.13303483099156e-16
ENSG00000183479.11	694.8586178	-2.100182517	0.245850889	-8.542505268	1.31342710807065e-17	2.24132330160965e-16
ENSG00000105289.13	959.8060992	2.012205244	0.235574162	8.541706051	1.32254510006934e-17	2.25479895915793e-16
ENSG00000169469.8	142381.2744	-2.17567903	0.254723714	-8.541328939	1.32686910833131e-17	2.26008406053776e-16
ENSG00000139044.9	9227.587427	-1.413136541	0.16551173	-8.537984232	1.36583554558732e-17	2.32003564983664e-16
ENSG00000255346.8	154.0618972	-1.759357286	0.206071626	-8.537600834	1.37037371274036e-17	2.32560480073878e-16
ENSG00000176749.7	2769.074773	-1.137713177	0.133292818	-8.535442429	1.39620116197458e-17	2.36292009667266e-16
ENSG00000170629.13	88.49804645	1.439585514	0.16867984	8.534425397	1.40853687657924e-17	2.38161400083874e-16
ENSG00000160050.13	632.1953432	1.282008558	0.150480635	8.519425501	1.60346712969086e-17	2.7037823819737e-16
ENSG00000232774.6	122.5715061	-1.486176877	0.174478685	-8.517813361	1.62593951379156e-17	2.73917401301527e-16
ENSG00000065833.8	5605.396026	-1.519612959	0.178541137	-8.511276353	1.7202908033292e-17	2.88758630842458e-16
ENSG00000186442.7	244.4228947	-2.524369902	0.296609706	-8.510746123	1.72817654570785e-17	2.89818816893277e-16
ENSG00000234602.6	71.25725305	1.392940532	0.163877758	8.499875467	1.89794197531202e-17	3.17423918769576e-16
ENSG00000184012.10	1400.505169	2.473941244	0.291131891	8.497664875	1.93442630741435e-17	3.22940753527112e-16
ENSG00000137273.3	898.5763159	-1.113995617	0.131105223	-8.49695835	1.94623229933299e-17	3.24618185861647e-16
ENSG00000196428.11	6850.923496	-1.007266731	0.118733905	-8.48339597	2.18714765445822e-17	3.64471970143652e-16
ENSG00000132432.12	11812.50976	-1.48661008	0.175395899	-8.475740258	2.335894031172e-17	3.88558084608647e-16
ENSG00000205277.8	149.447354	-1.566627765	0.184863026	-8.474532724	2.36024983744878e-17	3.92256102598148e-16
ENSG00000125148.6	61549.81075	-1.729260759	0.204196776	-8.468599695	2.48360614537356e-17	4.12015308788656e-16
ENSG00000148400.9	12511.67828	1.02665532	0.1212447	8.467630496	2.50435282445272e-17	4.15084116253994e-16
ENSG00000186603.5	352.2081687	1.765044836	0.208622763	8.460461427	2.6632163074907e-17	4.40623888006347e-16
ENSG00000231652.2	43.64003012	-1.146439548	0.135510071	-8.460179699	2.66965823953792e-17	4.4129426799309e-16
ENSG00000178033.5	868.5239156	-1.335683842	0.157899825	-8.459058399	2.69545040983914e-17	4.4515918038703e-16
ENSG00000063127.14	86.6858996	1.373715202	0.162413971	8.458109824	2.71746137231698e-17	4.48393268797684e-16
ENSG00000178460.16	124.6618666	1.075255644	0.127189507	8.453965022	2.81573702797411e-17	4.64194361468874e-16
ENSG00000272316.1	50.21589742	1.050716946	0.124291115	8.453677029	2.8226943231476e-17	4.64926208586952e-16
ENSG00000136274.8	356.1939852	-1.434761756	0.169743924	-8.452507289	2.85112751103235e-17	4.68773093176325e-16
ENSG00000240891.5	330.4210287	-1.942386155	0.229806376	-8.452272695	2.85686377313799e-17	4.69298333694127e-16
ENSG00000145103.11	854.7822586	1.554869792	0.184007269	8.450045501	2.91189315441149e-17	4.77488412105272e-16
ENSG00000248240.1	67.09592698	-1.221764493	0.144593892	-8.449627266	2.92234288023518e-17	4.78776743040482e-16
ENSG00000136010.12	1880.381331	-1.490586393	0.176468188	-8.446771104	2.99470068781684e-17	4.90196396275267e-16
ENSG00000006606.7	278.2116213	-2.164851345	0.256380804	-8.443890136	3.06947699570579e-17	5.01991348527118e-16
ENSG00000186197.11	1311.687975	1.036829083	0.122813834	8.44228254	3.11200018400283e-17	5.08495322101135e-16
ENSG00000164509.12	394.7168643	-1.60687102	0.190368199	-8.440858446	3.15015456508839e-17	5.14274570201522e-16
ENSG00000186204.13	460.4546416	2.193797991	0.259939865	8.439636571	3.18325866039785e-17	5.19219857823197e-16
ENSG00000069482.6	378.6800707	-2.49923264	0.296146375	-8.439180247	3.19570962099622e-17	5.20790665861201e-16
ENSG00000140807.5	444.7578411	-1.32637352	0.157186602	-8.438209743	3.22235008076817e-17	5.24206800804437e-16
ENSG00000262576.2	119.7288953	-1.581140443	0.187509446	-8.432324204	3.38866621896201e-17	5.49326892598021e-16
ENSG00000180638.16	883.992858	-1.862324473	0.220886102	-8.431152773	3.42276557851904e-17	5.53397054656528e-16
ENSG00000213420.6	212.5471235	1.465841545	0.173880652	8.430159033	3.45195769959908e-17	5.5762858237443e-16
ENSG00000151117.7	1350.026598	-1.472210982	0.174789627	-8.422759458	3.67718941293079e-17	5.92457463528395e-16
ENSG00000056558.9	1896.926164	1.143159671	0.135765223	8.420121472	3.76094154678939e-17	6.05423057715077e-16
ENSG00000238271.2	235.1448304	-2.018706525	0.239914369	-8.414279374	3.95317548091031e-17	6.3526050547892e-16
ENSG00000235501.4	161.8785403	1.300930938	0.154627111	8.413343098	3.98487187926263e-17	6.3979716851048e-16
ENSG00000214856.10	548.1284494	-2.11271509	0.251165349	-8.411650332	4.04281587512934e-17	6.4853651015107e-16
ENSG00000077264.13	116.9300874	2.020445911	0.240208361	8.411222244	4.05760066311505e-17	6.50343217393718e-16
ENSG00000180155.17	18587.64045	-2.172434993	0.258434189	-8.406143953	4.23711034862906e-17	6.7793765578065e-16
ENSG00000132182.10	7606.986729	1.515902328	0.180445379	8.400893027	4.43095910364216e-17	7.07404667999793e-16
ENSG00000176826.14	446.3316552	-1.524013896	0.181424713	-8.400255258	4.45509147010558e-17	7.10352408497664e-16
ENSG00000105976.13	12202.72246	-1.008724294	0.120113807	-8.398071154	4.53872158034172e-17	7.21195828394402e-16
ENSG00000233608.3	845.8734514	-1.258652245	0.14992427	-8.395253425	4.64890433011624e-17	7.38068525806244e-16
ENSG00000163235.14	9226.097226	-1.122887513	0.133874947	-8.387585131	4.96229820742733e-17	7.87146684724555e-16
ENSG00000175121.10	2261.715786	-1.997000445	0.238102616	-8.387141968	4.98103338853775e-17	7.89440347518978e-16
ENSG00000182612.9	1186.618685	-1.538927534	0.183525224	-8.38537341	5.05649845827757e-17	8.00027313912914e-16
ENSG00000224186.7	201.9288804	1.104945992	0.131844321	8.380687033	5.26196448734384e-17	8.30400959780484e-16
ENSG00000105523.3	1161.427692	1.731052452	0.206610684	8.378329801	5.36840415058168e-17	8.46474929430744e-16
ENSG00000259985.1	56.79385103	1.334137179	0.159318054	8.374048941	5.56716211874455e-17	8.75571391486367e-16
ENSG00000165799.4	3321.023612	-2.046395825	0.244482184	-8.370326998	5.74585621255897e-17	9.02906290286714e-16
ENSG00000117215.13	314.8158318	2.450178609	0.292797338	8.368172413	5.85187288310642e-17	9.17383980965761e-16
ENSG00000233098.7	333.7650837	-2.477278372	0.296036498	-8.36815185	5.85289389935911e-17	9.17383980965761e-16
ENSG00000204262.10	40610.41452	-1.566702625	0.187287862	-8.365211763	6.00070530215138e-17	9.37369058366523e-16
ENSG00000179299.15	204.9480243	1.669673537	0.199631979	8.363757859	6.0751540236741e-17	9.46596150996781e-16
ENSG00000221968.7	3219.609699	-1.275503282	0.15276471	-8.349462912	6.85740746110931e-17	1.06508842728845e-15
ENSG00000109667.10	2439.495956	-1.119803387	0.134218568	-8.343133199	7.23475971089968e-17	1.12065942367493e-15
ENSG00000231993.1	32.37371492	1.166556807	0.139821507	8.343185753	7.23154390588817e-17	1.12065942367493e-15
ENSG00000255310.2	136.324622	1.385126756	0.166047747	8.341737741	7.32066700132063e-17	1.13301588862015e-15
ENSG00000120820.11	1091.70349	-1.350359296	0.161901098	-8.340643235	7.38875030441391e-17	1.14259535695727e-15
ENSG00000110777.10	1626.38395	1.886563783	0.226197639	8.340333665	7.40812002360106e-17	1.14463203444159e-15
ENSG00000231233.1	92.40406434	-1.528798662	0.183341155	-8.338546025	7.5209557105994e-17	1.16109470100759e-15
ENSG00000162723.8	222.7206903	-2.074171301	0.248844691	-8.335204137	7.73645981191363e-17	1.1933666998093e-15
ENSG00000074706.12	247.7861171	1.290882561	0.154888413	8.334274589	7.79747730701092e-17	1.19877286425187e-15
ENSG00000171903.15	3961.530943	-2.445139353	0.293383014	-8.334290789	7.79640985125731e-17	1.19877286425187e-15
ENSG00000174837.13	332.0729017	-1.968745751	0.236256648	-8.333080854	7.87653312356066e-17	1.20991936433797e-15
ENSG00000146592.15	1225.98707	-1.32511444	0.159066119	-8.330588868	8.04412247388161e-17	1.23463572200956e-15
ENSG00000106688.10	465.1213924	1.666140439	0.200018791	8.329919538	8.08973174381339e-17	1.24060470861935e-15
ENSG00000259230.1	276.5092791	-1.705339043	0.204814355	-8.326267186	8.34313832067775e-17	1.27826629716625e-15
ENSG00000100979.13	17688.22102	-1.036855504	0.124752117	-8.31132595	9.46385788877277e-17	1.44294526885467e-15
ENSG00000166924.7	120.8553908	-1.766371911	0.212880419	-8.297484201	1.06339236219916e-16	1.61600630252224e-15
ENSG00000258661.1	107.6312059	1.911422124	0.230440697	8.29463784	1.08916517979082e-16	1.65109572082576e-15
ENSG00000273045.4	109.7479759	1.177496958	0.14204701	8.289487811	1.13737170281731e-16	1.71712437619124e-15
ENSG00000143429.8	304.8512662	-1.560657498	0.188359148	-8.285541295	1.17573106257552e-16	1.7735864656368e-15
ENSG00000253522.3	112.6935815	1.563596822	0.188746005	8.284132003	1.18973591701755e-16	1.79324767116834e-15
ENSG00000019144.15	4494.760176	-1.045633359	0.126225326	-8.283863429	1.19242347508861e-16	1.79583254845319e-15
ENSG00000205930.7	28.04137753	1.059715905	0.127941054	8.282844872	1.20267043694108e-16	1.80978866729259e-15
ENSG00000261468.1	63.28948958	-1.16483745	0.14074278	-8.276356672	1.27001211006657e-16	1.90491499596013e-15
ENSG00000180787.5	546.0527707	1.224933691	0.148040118	8.274336079	1.29173342308281e-16	1.93592255875007e-15
ENSG00000166546.12	177.9301617	-1.431472593	0.173081611	-8.270506523	1.3339107697663e-16	1.99589371579944e-15
ENSG00000162105.15	2068.160756	-2.048537396	0.247714614	-8.269747861	1.34242611682646e-16	2.0070085685088e-15
ENSG00000250312.5	385.67788	1.116414345	0.135203711	8.257275914	1.49034643110172e-16	2.22096501241825e-15
ENSG00000170955.9	2912.466217	-1.209280182	0.146456968	-8.256897548	1.49507648955126e-16	2.22621712121568e-15
ENSG00000258545.4	202.9518794	2.637757498	0.319468125	8.256715748	1.49735448189717e-16	2.22781250231662e-15
ENSG00000155886.10	176.7343893	-1.651805712	0.200187394	-8.251297347	1.5668415656618e-16	2.32557577720093e-15
ENSG00000163221.8	3484.946471	-2.298691883	0.278585226	-8.251305785	1.56673091933958e-16	2.32557577720093e-15
ENSG00000154620.5	81.93904994	2.125998122	0.257900702	8.243475511	1.67279173358252e-16	2.47884643409853e-15
ENSG00000173546.7	17361.00653	-1.686441975	0.204586464	-8.243174769	1.67700341781337e-16	2.4830947158385e-15
ENSG00000137440.4	39578.75499	-1.64858122	0.19999602	-8.243070157	1.67847088404892e-16	2.48327615409289e-15
ENSG00000249816.5	136.8074196	-1.594242738	0.193478612	-8.239891318	1.72367155547882e-16	2.54606972802888e-15
ENSG00000114646.8	141.0739366	1.499578849	0.182147182	8.23278643	1.8290812583256e-16	2.69530377922776e-15
ENSG00000157680.14	250.5538228	-1.742890188	0.211741381	-8.231221419	1.85314065397592e-16	2.72857966786375e-15
ENSG00000183287.12	357.513316	-1.993730339	0.242423659	-8.224157432	1.96567762262311e-16	2.8873724442413e-15
ENSG00000168040.4	3306.563602	-1.379910021	0.167855993	-8.220796842	2.02155462205582e-16	2.96473268797765e-15
ENSG00000188368.8	254.9917707	1.089552602	0.132546171	8.220174119	2.03207935184726e-16	2.97780263115142e-15
ENSG00000095303.13	9213.456321	-1.554097803	0.189115754	-8.217706731	2.07431465023699e-16	3.03728356082282e-15
ENSG00000197467.12	677.2273109	-1.026304873	0.124916314	-8.215939473	2.10509624087296e-16	3.07991259837388e-15
ENSG00000204420.7	114.5240187	-1.419720428	0.172821628	-8.214946485	2.12258896165353e-16	3.10304691907923e-15
ENSG00000273203.1	53.38886771	1.667443649	0.203147613	8.208039572	2.2482912151243e-16	3.27127257652128e-15
ENSG00000203760.7	2914.73105	1.008058482	0.122843584	8.206032811	2.28616965253202e-16	3.32302865853673e-15
ENSG00000204682.5	322.4064235	-1.16377389	0.141863663	-8.203467068	2.33551658215239e-16	3.38750810470241e-15
ENSG00000002079.11	146.4639909	-1.718047107	0.209471751	-8.201808126	2.36798039357478e-16	3.43189874308985e-15
ENSG00000186340.13	23164.51773	-1.598050231	0.194895497	-8.199523641	2.4134145731518e-16	3.49500287675881e-15
ENSG00000162493.15	16375.85938	-1.288489267	0.157148988	-8.199157244	2.42078105070093e-16	3.50292330095156e-15
ENSG00000197635.8	1126.452832	-1.667513022	0.203638973	-8.188575074	2.64337026228334e-16	3.81306160334372e-15
ENSG00000164099.3	2285.369451	1.623317344	0.198369186	8.183314031	2.76142298289334e-16	3.97403850008905e-15
ENSG00000115008.5	5333.590788	-1.961320927	0.239712233	-8.181980967	2.7921516340495e-16	4.01513144634658e-15
ENSG00000109944.9	502.1432847	-1.315313657	0.160923374	-8.173540123	2.99469707011455e-16	4.29301915392819e-15
ENSG00000120051.13	88.54277998	-1.519391647	0.186155622	-8.161943375	3.29676755109976e-16	4.71141765197414e-15
ENSG00000105472.11	1520.298664	-1.388894309	0.170224135	-8.159209076	3.3722547972867e-16	4.81184795804494e-15
ENSG00000179820.14	13618.41963	-1.248611513	0.153045769	-8.158419002	3.39438224806646e-16	4.83968137670264e-15
ENSG00000217236.1	76.72927705	2.088389659	0.256128865	8.153667729	3.53050031442414e-16	5.02987328746353e-15
ENSG00000273374.1	15.08133609	1.270054987	0.155775455	8.153113653	3.54672004528954e-16	5.04908549855251e-15
ENSG00000147536.10	1112.272082	1.020166389	0.125139951	8.15220385	3.57351256106373e-16	5.07939460565671e-15
ENSG00000076555.14	825.825528	1.177374665	0.144518258	8.146892162	3.73396385967458e-16	5.30337759269472e-15
ENSG00000176788.8	9405.274481	-1.361762526	0.167306011	-8.139352086	3.97398764499168e-16	5.62697146296982e-15
ENSG00000179477.8	3796.294631	-2.3701742	0.291209552	-8.139067488	3.98333905624295e-16	5.63589060034251e-15
ENSG00000184613.9	8896.580733	-1.886961235	0.232029396	-8.132423176	4.20792873832648e-16	5.93093100950078e-15
ENSG00000123610.4	994.9015942	-1.400009474	0.172271118	-8.126779995	4.40844462349448e-16	6.2040793847715e-15
ENSG00000179242.14	285.6663713	-2.078679803	0.255830086	-8.12523591	4.46493133737271e-16	6.27878843969915e-15
ENSG00000121905.8	43.39743524	1.073016182	0.132068271	8.124708317	4.48439510188196e-16	6.30136005792607e-15
ENSG00000137975.7	74361.58494	-1.35875894	0.167284755	-8.122431352	4.5693596515608e-16	6.40875872456904e-15
ENSG00000256980.4	365.3238665	-2.215937069	0.272836886	-8.121838303	4.59174835346879e-16	6.43262834586098e-15
ENSG00000276007.1	71.00586241	1.044272004	0.128642468	8.117630372	4.75374023038705e-16	6.6494742131717e-15
ENSG00000087245.11	41315.89334	-1.419906736	0.174978593	-8.114745417	4.86804280288607e-16	6.77854768570803e-15
ENSG00000235831.5	91.12152759	1.00020771	0.123281712	8.113187995	4.93086951786333e-16	6.86085717994186e-15
ENSG00000078018.18	2178.638085	-1.752688027	0.216036545	-8.112923782	4.94160694081131e-16	6.87061977071838e-15
ENSG00000206417.7	116.9813197	1.228123308	0.151444046	8.109419544	5.08621448509189e-16	7.06635547424654e-15
ENSG00000143590.12	2027.412638	-1.191858476	0.147140282	-8.100150819	5.48910953111236e-16	7.59752011862508e-15
ENSG00000053918.14	824.0932865	1.128858942	0.139454771	8.094803301	5.73569588559904e-16	7.91508885139766e-15
ENSG00000178852.14	97.5333276	1.068356992	0.131998347	8.093714914	5.78720478312222e-16	7.9802053110955e-15
ENSG00000050344.8	3271.897822	1.205842891	0.149040663	8.090697314	5.93241121959539e-16	8.16214908782484e-15
ENSG00000279495.1	483.743834	-1.041782714	0.128785723	-8.08927176	6.0022515146128e-16	8.2520902431728e-15
ENSG00000042980.11	926.1093003	1.561323515	0.193078286	8.086479057	6.14142714856303e-16	8.42461447779107e-15
ENSG00000226674.7	110.473385	-1.856576427	0.229858111	-8.077054217	6.63500518562544e-16	9.07472116647319e-15
ENSG00000182916.7	108.2423783	-1.409745771	0.174549572	-8.076477949	6.6664210623003e-16	9.11093993296171e-15
ENSG00000125648.13	4705.152392	1.04636966	0.129560063	8.076328763	6.67457794312992e-16	9.1153407649372e-15
ENSG00000113209.8	167.6390252	-2.122164519	0.262944306	-8.070775721	6.98529280823605e-16	9.53262722921436e-15
ENSG00000239911.2	74.85149482	1.568912214	0.194630666	8.060971317	7.56905899554421e-16	1.02761106833624e-14
ENSG00000143556.7	84408.33361	-2.438325482	0.302494511	-8.060726375	7.5842422560002e-16	1.02891586344444e-14
ENSG00000175602.3	3538.19208	-1.282921156	0.159191689	-8.0589707	7.69395355830834e-16	1.04303346916744e-14
ENSG00000144278.13	213.4412728	-1.993585007	0.247470977	-8.055833569	7.8938981987655e-16	1.06856991453084e-14
ENSG00000239332.4	35.88595176	-1.123206049	0.139437964	-8.055238422	7.93240343720399e-16	1.07299558289036e-14
ENSG00000205420.9	1336013.192	-1.352397757	0.167908136	-8.054390885	7.98755753836614e-16	1.0796651712181e-14
ENSG00000168874.11	311.2896214	1.637075593	0.203267404	8.053802821	8.02604813374113e-16	1.08249052404234e-14
ENSG00000249641.2	426.146863	-1.687962275	0.209781502	-8.046287474	8.53433912621387e-16	1.148527971038e-14
ENSG00000152078.8	325.7295435	1.597906001	0.198750501	8.039758349	9.00158116208907e-16	1.21052581629142e-14
ENSG00000133808.4	921.5517311	-1.522888889	0.189483273	-8.037062416	9.2017803573314e-16	1.23564852740194e-14
ENSG00000123496.6	195.7100503	-2.245548855	0.279847435	-8.024189525	1.02198416464825e-15	1.36738518956994e-14
ENSG00000280237.1	198.0347483	1.830701773	0.22817025	8.023402583	1.0285556078818e-15	1.37518108210931e-14
ENSG00000175906.4	6112.474028	-1.14944125	0.143308328	-8.020756852	1.05095580058488e-15	1.4041134516642e-14
ENSG00000107736.18	547.8113011	1.473234427	0.183803301	8.015277286	1.09888818063589e-15	1.4660311681547e-14
ENSG00000133816.12	8405.967737	-1.170904388	0.146098814	-8.014468813	1.1061402245556e-15	1.47464065748697e-14
ENSG00000271870.1	80.12685181	1.056756713	0.13189539	8.01208225	1.12782395631649e-15	1.50246331381152e-14
ENSG00000130517.12	1275.721064	1.001244423	0.125045451	8.007043962	1.17498497124613e-15	1.56303476290263e-14
ENSG00000215853.3	3004.112199	-2.820240476	0.352227023	-8.006882764	1.17652550221523e-15	1.56395729826509e-14
ENSG00000205502.3	112.8082702	1.555238571	0.194276548	8.005282089	1.19193122769412e-15	1.58215802934179e-14
ENSG00000122986.12	462.784987	1.128884368	0.14103629	8.004212043	1.20234055909857e-15	1.59368385378292e-14
ENSG00000131620.16	26093.93571	-1.783910841	0.222958583	-8.001086201	1.23326410081276e-15	1.63232891450945e-14
ENSG00000244486.6	1142.932181	-1.377294882	0.172154738	-8.000330972	1.24085221348742e-15	1.64119593623436e-14
ENSG00000118160.12	154.798582	2.234642436	0.279334572	7.99987777	1.24542779260912e-15	1.64489118474498e-14
ENSG00000104427.10	748.8128205	1.02832189	0.128708406	7.989547237	1.35435226446057e-15	1.7823777769779e-14
ENSG00000108309.11	529.5859288	-1.706618509	0.213727022	-7.985038555	1.40478392568606e-15	1.84611604297989e-14
ENSG00000113594.8	1391.779564	1.526563323	0.19118842	7.984601378	1.40977121904888e-15	1.85135247429008e-14
ENSG00000228288.5	569.9411327	-1.252340368	0.156848785	-7.984380439	1.41229830718623e-15	1.85335294554986e-14
ENSG00000173825.6	78.52464543	1.143197473	0.143463095	7.968582265	1.6050500764709e-15	2.09439184536811e-14
ENSG00000154102.9	2556.293188	-1.055192032	0.132471868	-7.965404658	1.64683966807235e-15	2.14588903537671e-14
ENSG00000280403.1	120.0144178	-1.579257541	0.198597622	-7.952046593	1.8345522651713e-15	2.3753978277786e-14
ENSG00000268089.2	819.2321858	1.89132374	0.237962969	7.947975047	1.89584827668832e-15	2.45304432941648e-14
ENSG00000139364.9	199.7731962	1.528884822	0.192455765	7.944084319	1.95630492634104e-15	2.52772667319531e-14
ENSG00000123570.3	69.86493634	1.492945194	0.188180071	7.933598861	2.12884951077494e-15	2.74490763735674e-14
ENSG00000162373.11	111.6151545	1.65556707	0.208696648	7.932887679	2.14108064040422e-15	2.75875177560527e-14
ENSG00000090376.7	1176.856819	1.225884472	0.154575469	7.930653427	2.17995801310339e-15	2.80688596610467e-14
ENSG00000218014.1	45.76462026	1.621635943	0.204515476	7.929160058	2.20633033402178e-15	2.83688602279792e-14
ENSG00000236266.1	17.96295152	1.069543917	0.135022265	7.92124111	2.35151446557194e-15	3.01593082903445e-14
ENSG00000003989.15	1749.878978	1.789964959	0.22603357	7.919022657	2.39384729641177e-15	3.06518699590478e-14
ENSG00000100003.16	3608.825509	-1.309626989	0.165416711	-7.917138384	2.43039201701596e-15	3.10982385323511e-14
ENSG00000196263.6	147.4870569	1.513409101	0.191169613	7.916577726	2.44137142835297e-15	3.12170928345632e-14
ENSG00000105825.10	1085.728976	-2.45749219	0.310484746	-7.915017462	2.47218391847268e-15	3.15892068309201e-14
ENSG00000175793.11	419995.8278	-1.326956605	0.167708761	-7.912267679	2.52742225703964e-15	3.22503970656392e-14
ENSG00000204949.7	1078.491379	-1.78993054	0.226229641	-7.912007158	2.53271827686507e-15	3.22956562596938e-14
ENSG00000062038.12	66756.02723	-1.108480057	0.140193522	-7.906785136	2.64120912737024e-15	3.36326105708718e-14
ENSG00000107331.15	3299.962926	1.048088047	0.1325763	7.905546044	2.6676164399106e-15	3.39454651595516e-14
ENSG00000257489.5	21.99545062	1.058202356	0.133871136	7.904634174	2.68721593636161e-15	3.41713189042567e-14
ENSG00000050767.14	468.7703436	1.464940661	0.185390496	7.901918864	2.74642178202643e-15	3.48761566597909e-14
ENSG00000166741.6	9454.665185	-1.501592582	0.19002863	-7.90192817	2.7462167049234e-15	3.48761566597909e-14
ENSG00000189051.5	754.717371	-2.137354832	0.270780552	-7.893309964	2.94275522402544e-15	3.7318016796982e-14
ENSG00000267194.1	127.3769358	1.220983789	0.15486211	7.884328784	3.16230665073096e-15	3.99649760431871e-14
ENSG00000004838.12	80.61798016	1.638851137	0.207960716	7.880580386	3.25863901012224e-15	4.1154248073117e-14
ENSG00000007372.19	474.7464516	1.378044248	0.174900179	7.879032783	3.29924933055257e-15	4.16386463700086e-14
ENSG00000272620.1	2100.58873	-2.731700247	0.346720759	-7.878675194	3.30870338853578e-15	4.17294394575988e-14
ENSG00000171817.15	58.84968754	1.053676025	0.133786685	7.875791414	3.38592706223488e-15	4.2645127747002e-14
ENSG00000254554.1	33.66667006	-1.055972449	0.134174204	-7.870159985	3.54188022658574e-15	4.4427497624782e-14
ENSG00000073792.14	8989.106524	-1.228320454	0.156094135	-7.869100613	3.57199822868506e-15	4.46536054803256e-14
ENSG00000079337.14	2169.227236	-1.164934853	0.148141224	-7.863677799	3.73016263660938e-15	4.65992712600511e-14
ENSG00000236901.4	369.7809883	1.252901065	0.159369269	7.861622717	3.79188687940539e-15	4.73063509063116e-14
ENSG00000173930.8	135.3247219	2.314651827	0.294552043	7.85821007	3.89661419382687e-15	4.85472904688389e-14
ENSG00000137801.10	36772.70014	-1.463890165	0.186377768	-7.854424826	4.01610860116643e-15	4.9968618067343e-14
ENSG00000180801.12	2359.551543	-1.2489823	0.159039047	-7.853305977	4.05211468242985e-15	5.03487520164096e-14
ENSG00000231672.5	148.2944954	-1.774237513	0.226065804	-7.848323273	4.21636232841086e-15	5.23191626557648e-14
ENSG00000198910.11	1740.02875	-1.946117918	0.248063737	-7.845233422	4.32148908794701e-15	5.35516607515796e-14
ENSG00000176171.10	7076.012406	-1.097462032	0.139933855	-7.842719893	4.40890730820359e-15	5.44158185418924e-14
ENSG00000166897.13	244.9382764	-2.179552193	0.277959804	-7.841249569	4.4608484393177e-15	5.50201106102619e-14
ENSG00000247134.5	131.6253785	-1.830201166	0.233491574	-7.838403465	4.56310826159006e-15	5.62438123778364e-14
ENSG00000185630.17	3807.521311	1.426057217	0.18196582	7.836951007	4.61618057046959e-15	5.68221053687671e-14
ENSG00000125675.16	197.0825809	-1.762948272	0.225008159	-7.835041548	4.68687702611502e-15	5.76538956763409e-14
ENSG00000166035.9	122.3549369	-1.948395477	0.248710636	-7.833985341	4.7264391212554e-15	5.81018454959119e-14
ENSG00000278921.2	63.66165371	1.061493731	0.135667676	7.824219881	5.1081457751739e-15	6.25858019859396e-14
ENSG00000125869.8	759.1794744	-1.596538905	0.204122552	-7.8214724	5.22090195286294e-15	6.39248896934094e-14
ENSG00000179698.12	137.0968412	1.533102971	0.196037403	7.820461557	5.26300035087675e-15	6.43549923699261e-14
ENSG00000151136.13	3688.561063	-1.156905441	0.147941534	-7.820017863	5.28158418062146e-15	6.45394906095265e-14
ENSG00000129514.5	1489.684099	2.103939282	0.269079838	7.819014967	5.32382808771722e-15	6.49697037750237e-14
ENSG00000188089.12	8015.163347	-2.060860173	0.263649527	-7.816665528	5.42409770183766e-15	6.61496300969158e-14
ENSG00000111215.10	299.7503681	-2.414483407	0.308896915	-7.816469793	5.43253467720494e-15	6.62087922639683e-14
ENSG00000181634.7	450.8629329	1.328054116	0.169915629	7.81596208	5.45447952055073e-15	6.64323943716679e-14
ENSG00000186474.14	4043.316582	-2.492203161	0.318973229	-7.813204793	5.57518989808124e-15	6.78578156085511e-14
ENSG00000170128.3	45.23425026	1.724357203	0.220875393	7.806923097	5.86010014678369e-15	7.12316584004043e-14
ENSG00000255587.6	82.72892473	-1.705538199	0.218491207	-7.805980965	5.90404916955008e-15	7.17186604385346e-14
ENSG00000168824.13	3633.064612	-1.553948172	0.19912984	-7.803693187	6.01212555178556e-15	7.29834886181253e-14
ENSG00000139351.13	13.19191707	1.165806884	0.149498806	7.798101638	6.28453855484599e-15	7.61402361395514e-14
ENSG00000204219.8	2732.098039	1.263942457	0.162137005	7.795521174	6.41431802554193e-15	7.76616183761352e-14
ENSG00000205309.12	273.3736933	1.414858974	0.181542817	7.793527716	6.51637796913133e-15	7.86909109365866e-14
ENSG00000077157.19	3141.489687	1.098541015	0.141090925	7.786050139	6.91365230137914e-15	8.33248538463867e-14
ENSG00000129910.6	196.6220867	-2.019884336	0.259468811	-7.784690311	6.98841752480108e-15	8.4116128538414e-14
ENSG00000101213.6	5774.769513	-1.203963338	0.154713567	-7.781885958	7.14512650528668e-15	8.59463295072399e-14
ENSG00000223784.1	313.7961678	-1.834052981	0.23570748	-7.781055505	7.19219290752219e-15	8.64561522425063e-14
ENSG00000175170.13	89.18567355	1.56060856	0.200641829	7.77808181	7.36324497595166e-15	8.84547529186542e-14
ENSG00000223891.4	354.9329774	1.037283966	0.133384205	7.776662648	7.4462828589198e-15	8.93941265975912e-14
ENSG00000159899.13	824.6762621	-1.502097916	0.19319213	-7.775150648	7.5357670737481e-15	9.03509112010941e-14
ENSG00000241472.5	55.77120458	1.594182922	0.205049357	7.774630211	7.5668121214047e-15	9.06642563333007e-14
ENSG00000225614.2	2485.046023	-1.497395764	0.192646595	-7.772760071	7.67941176289706e-15	9.19537346239503e-14
ENSG00000115590.12	4998.126793	1.918970119	0.247028005	7.768229038	7.95910487298424e-15	9.4994772058682e-14
ENSG00000245573.6	94.29423405	1.053044568	0.135556877	7.768285855	7.95553638639222e-15	9.4994772058682e-14
ENSG00000169715.13	7536.446908	-1.736413189	0.223721294	-7.76150162	8.39296473335451e-15	9.99791618301017e-14
ENSG00000251381.5	3758.721674	-1.289527954	0.166201407	-7.758826946	8.5718518635374e-15	1.02044276472182e-13
ENSG00000178467.16	1158.653948	1.001861473	0.129130932	7.758493306	8.59442790667517e-15	1.02115519220624e-13
ENSG00000260572.1	36.05350215	1.268381895	0.163487313	7.758289435	8.60825183821626e-15	1.02213994817251e-13
ENSG00000147689.15	39111.64505	-1.609599717	0.20747425	-7.758069802	8.6231690034994e-15	1.02259596968923e-13
ENSG00000183876.8	3882.258406	-1.560487233	0.201157743	-7.757530035	8.65993738429122e-15	1.02629707229495e-13
ENSG00000099822.2	168.4600599	-1.198879774	0.154609817	-7.754227993	8.88825174559279e-15	1.05200436045273e-13
ENSG00000137693.12	20774.66278	-1.292412008	0.166698283	-7.753001334	8.97456748778716e-15	1.06018179203136e-13
ENSG00000231870.4	1257.97166	-2.102940271	0.271245993	-7.752889717	8.98246244961792e-15	1.06043597614927e-13
ENSG00000184363.8	40567.13742	-1.010915499	0.130453918	-7.749215285	9.2462144957415e-15	1.09087606676914e-13
ENSG00000198074.8	27132.78677	-2.081245682	0.268643448	-7.747241558	9.39102069085127e-15	1.10584059971861e-13
ENSG00000144485.9	866.1677044	1.261949001	0.162970092	7.743439204	9.67630667572706e-15	1.13725860255012e-13
ENSG00000259291.2	387.9081733	1.022263542	0.132059183	7.740950066	9.86766504071533e-15	1.15827442664824e-13
ENSG00000134873.8	492.6069604	2.740591221	0.354147522	7.73855824	1.00550488538802e-14	1.17951983505746e-13
ENSG00000125355.14	283.5589771	1.535582108	0.198478007	7.736787227	1.01960481196328e-14	1.19378460672733e-13
ENSG00000276900.1	625.6642961	-1.382731392	0.178908753	-7.728696152	1.08653666114165e-14	1.26973499438731e-13
ENSG00000116962.13	11003.8105	-1.315697646	0.170297812	-7.725863463	1.11097661650103e-14	1.29665437718552e-13
ENSG00000084710.12	438.8909429	-1.565296936	0.202613651	-7.725525531	1.11392811138163e-14	1.29927786788064e-13
ENSG00000086696.9	572.1768521	-1.824982637	0.236324641	-7.72235444	1.14200301050619e-14	1.33118330719611e-13
ENSG00000103522.14	641.202934	1.3999103	0.181294108	7.721763892	1.14730773036099e-14	1.33652302418835e-13
ENSG00000160862.11	1731.105996	-2.511462012	0.325515588	-7.715335632	1.20664273870442e-14	1.40034264785911e-13
ENSG00000091409.13	103383.7784	-1.144131821	0.148370481	-7.711317068	1.24525857113849e-14	1.44243753183821e-13
ENSG00000172331.10	6640.899926	-1.078333887	0.139906635	-7.707524975	1.28281207395085e-14	1.48314603214956e-13
ENSG00000141510.14	7020.539929	1.074941934	0.13949153	7.706144863	1.29675423578092e-14	1.4983272972127e-13
ENSG00000163293.10	2422.940361	-1.118356277	0.145148173	-7.704928357	1.30916716874092e-14	1.50984211264913e-13
ENSG00000053747.14	57880.17893	-1.454053918	0.188762723	-7.70307767	1.32827567969372e-14	1.52887793618197e-13
ENSG00000253746.1	237.8068473	-1.484900366	0.192768876	-7.703008895	1.3289910569606e-14	1.52887793618197e-13
ENSG00000157404.14	724.3188034	1.430112484	0.185665265	7.702638835	1.33284678907314e-14	1.5317142743359e-13
ENSG00000153707.14	1252.681184	-1.976851224	0.256721569	-7.700370603	1.35672164243176e-14	1.55593219912174e-13
ENSG00000100558.7	8728.049743	-1.2074836	0.156817643	-7.699921856	1.36149466166732e-14	1.56043683631443e-13
ENSG00000272636.3	4418.737987	1.485436212	0.193139769	7.690990936	1.45999777968799e-14	1.66918879282719e-13
ENSG00000121742.14	39243.96315	-1.789277895	0.23290967	-7.682282554	1.56278666885093e-14	1.78119092923849e-13
ENSG00000165121.10	117.7870136	1.014686622	0.132121055	7.679976663	1.59117573626862e-14	1.81019524303536e-13
ENSG00000088992.16	222.7296557	1.488290093	0.193808009	7.679198099	1.60087515100284e-14	1.82010829976086e-13
ENSG00000139209.14	491.6651283	-1.698994613	0.22127201	-7.678307853	1.61203721227154e-14	1.83167108230041e-13
ENSG00000214193.8	1442.402674	-1.120202396	0.14592303	-7.676666243	1.63282115453805e-14	1.85073111095093e-13
ENSG00000100065.13	6774.858774	-1.057589526	0.137796049	-7.675035167	1.65373275111292e-14	1.87328352862264e-13
ENSG00000154027.17	152.5041467	-1.567888663	0.204289923	-7.674821354	1.65649346021475e-14	1.8752602850647e-13
ENSG00000091972.17	924.2138912	1.43490468	0.186975597	7.674288519	1.66339304200167e-14	1.88076479654126e-13
ENSG00000175505.10	1039.120971	-1.167479058	0.152160607	-7.672676126	1.68444428576961e-14	1.90340142548654e-13
ENSG00000251615.3	258.656873	1.017476252	0.132703128	7.667311755	1.75638519038903e-14	1.98347988717694e-13
ENSG00000257829.1	29.58464951	1.54710582	0.201836541	7.665142345	1.78632974868015e-14	2.01606311000185e-13
ENSG00000165617.13	906.1403588	-1.624705313	0.212064994	-7.66135551	1.83980789514512e-14	2.07261824136422e-13
ENSG00000159958.4	348.1854595	1.412016674	0.184309068	7.661135125	1.84296823635491e-14	2.07491253146689e-13
ENSG00000147889.15	5391.584606	2.225241231	0.290506758	7.659860465	1.86135204361153e-14	2.0929533226303e-13
ENSG00000256940.1	556.82744	-1.28775656	0.168575079	-7.639068417	2.18799026596941e-14	2.4484274103551e-13
ENSG00000011332.18	505.1500047	-1.371274043	0.179596842	-7.635290407	2.25311970100833e-14	2.51825678931101e-13
ENSG00000168811.5	46.80060907	1.406908994	0.184285178	7.634412122	2.26853161967043e-14	2.53394844679944e-13
ENSG00000139329.4	38054.9448	-1.410939631	0.184894188	-7.631065355	2.32821605343196e-14	2.59747318492856e-13
ENSG00000173599.12	8173.478384	-1.02462962	0.134317506	-7.628414553	2.37658281902023e-14	2.64640793555117e-13
ENSG00000197580.10	273.806492	-1.45321984	0.190502564	-7.628347918	2.37781128957939e-14	2.64640793555117e-13
ENSG00000149575.5	103.801177	-1.674477811	0.219553769	-7.626732238	2.40778973598515e-14	2.67654603764177e-13
ENSG00000118473.20	394.2891554	-1.159836005	0.152092152	-7.625876721	2.42381381777303e-14	2.69273756506385e-13
ENSG00000167644.10	10646.60151	-1.540924577	0.202104713	-7.624387157	2.45196444367157e-14	2.72237351100131e-13
ENSG00000163735.6	822.1216415	-2.108956977	0.276879743	-7.616869902	2.59901049917552e-14	2.88216996136798e-13
ENSG00000130055.12	1472.919411	-2.179340673	0.286246696	-7.613505064	2.66760870546539e-14	2.95469268972483e-13
ENSG00000107742.11	3999.757592	1.40035917	0.184106437	7.606247718	2.82168220739718e-14	3.11786596513355e-13
ENSG00000214548.13	1063.962927	-1.602134932	0.210672112	-7.604874302	2.85180933800788e-14	3.14927079048909e-13
ENSG00000265055.1	24.90471701	1.174887137	0.154515445	7.603687351	2.87810088348546e-14	3.17450744998062e-13
ENSG00000100196.9	2234.713698	-1.080013467	0.142054707	-7.602799599	2.89792072914695e-14	3.19446019958026e-13
ENSG00000228486.8	79.30120399	1.130058167	0.148673236	7.600952225	2.93959626185913e-14	3.23846690805292e-13
ENSG00000154822.14	536.7057586	1.136626184	0.14954031	7.60080132	2.94302650157862e-14	3.24031254175001e-13
ENSG00000213889.9	215.8034565	1.083060382	0.142738446	7.587727143	3.2556557815022e-14	3.56962163596536e-13
ENSG00000279338.1	115.3324549	-1.596871479	0.210453518	-7.58776329	3.25474793946236e-14	3.56962163596536e-13
ENSG00000132031.11	406.8977182	-1.56804918	0.20667835	-7.586905835	3.27635008120038e-14	3.59017969728687e-13
ENSG00000238133.5	70.43571457	-1.241067246	0.163694423	-7.581609811	3.41293397914369e-14	3.73541274397802e-13
ENSG00000277883.1	71.11227682	-1.289651427	0.170342129	-7.570948147	3.70509935052347e-14	4.04320061513389e-13
ENSG00000187122.15	57.47664642	1.438975824	0.190093669	7.569825093	3.73727073481622e-14	4.07589880966608e-13
ENSG00000245614.3	80.0525326	1.087148192	0.143655662	7.567736458	3.79783469461705e-14	4.13950530114576e-13
ENSG00000020577.12	2074.236963	-1.064146445	0.140677293	-7.564450655	3.89507158780557e-14	4.2404835965355e-13
ENSG00000171951.4	353.1546248	-1.765723934	0.23362649	-7.557892661	4.09651873788822e-14	4.45454193029258e-13
ENSG00000172889.14	2533.36194	-1.118596541	0.148024817	-7.556817588	4.13050587719395e-14	4.48621532450054e-13
ENSG00000279833.1	36.51297809	1.187735389	0.157183846	7.556345122	4.14552990581695e-14	4.49988619523834e-13
ENSG00000182492.14	56145.41439	-1.301538534	0.172257933	-7.5557538	4.16440918675462e-14	4.51772333867434e-13
ENSG00000260711.2	123.0011924	1.296687674	0.17168095	7.552891998	4.25697992445804e-14	4.61272754255829e-13
ENSG00000089723.8	814.5487523	-1.18265824	0.156648457	-7.549759885	4.36061429818833e-14	4.72130942345711e-13
ENSG00000255624.2	61.00110949	1.285805561	0.170406446	7.545521856	4.50479953235932e-14	4.87267829909095e-13
ENSG00000135454.12	1358.520092	-1.400849078	0.18568257	-7.544321887	4.54646931689151e-14	4.91487174865836e-13
ENSG00000163531.14	1781.640131	-1.047469708	0.138930875	-7.539502705	4.71767020616136e-14	5.0880293625329e-13
ENSG00000133116.7	111.2540413	1.516449342	0.201193956	7.537250992	4.79981967302111e-14	5.16549251445266e-13
ENSG00000162840.4	144.4760068	-1.582827603	0.210001305	-7.53722747	4.80068520082364e-14	5.16549251445266e-13
ENSG00000179057.12	122.1391251	-1.412726635	0.187486279	-7.53509347	4.87985156220222e-14	5.24761672944099e-13
ENSG00000163216.6	47155.94702	-2.048182428	0.271825817	-7.534907652	4.88680541194383e-14	5.25203580478061e-13
ENSG00000119714.9	4543.219309	-1.18974448	0.15796142	-7.531867439	5.00197260346137e-14	5.36955942734365e-13
ENSG00000196581.9	1309.984881	-2.064582552	0.274353717	-7.525258187	5.26162474628954e-14	5.63845846288393e-13
ENSG00000074047.19	1390.117695	-1.763464367	0.234504218	-7.519968658	5.47893749943966e-14	5.85773607351789e-13
ENSG00000174514.11	772.3001437	1.914340231	0.254589379	7.519324811	5.50598412408921e-14	5.88324599925829e-13
ENSG00000139865.15	47.96955938	1.954573937	0.259949959	7.51903922	5.51802320477778e-14	5.89269985269039e-13
ENSG00000240038.5	158.396971	1.452922898	0.19357083	7.505897951	6.10089327369017e-14	6.48887634823821e-13
ENSG00000211746.3	50.91044327	1.484127179	0.197747081	7.505178696	6.13448596681795e-14	6.52084910140049e-13
ENSG00000088320.3	103.0775825	1.260462501	0.168040025	7.500965904	6.33492689661646e-14	6.72616965032354e-13
ENSG00000158286.11	687.0973493	1.145263384	0.152863607	7.492060437	6.78006863792129e-14	7.16583785521343e-13
ENSG00000246228.5	125.7821797	-1.539253118	0.205475441	-7.491178082	6.82581269451898e-14	7.21005752812348e-13
ENSG00000198576.3	309.2855604	-1.732749704	0.231345539	-7.489877307	6.89380276666599e-14	7.27771150850319e-13
ENSG00000105717.12	202.8394902	1.021908435	0.136482252	7.487482236	7.02073629676193e-14	7.40478121024954e-13
ENSG00000139318.7	10407.17019	-1.061550849	0.141777258	-7.487455051	7.02219015335081e-14	7.40478121024954e-13
ENSG00000100097.10	44780.36705	-1.192933343	0.159407121	-7.483563686	7.23338253180966e-14	7.6014328439006e-13
ENSG00000130649.8	432.4511461	1.8821831	0.251599787	7.480861277	7.38370883709777e-14	7.75499430990746e-13
ENSG00000154856.11	7337.183639	-1.181675396	0.158043305	-7.476908919	7.60911115820881e-14	7.96906570761018e-13
ENSG00000251442.4	360.2647127	-1.104689149	0.14777304	-7.475579789	7.68642041828989e-14	8.04091028913907e-13
ENSG00000112796.8	260.5517069	1.883602799	0.25200611	7.474433062	7.75374019650273e-14	8.10674173206265e-13
ENSG00000143382.12	3950.346712	-1.314382849	0.176051449	-7.465901922	8.2730953581361e-14	8.62045331222489e-13
ENSG00000265148.4	60.18265057	1.101012991	0.147486639	7.465171052	8.3191470603486e-14	8.66333821019404e-13
ENSG00000169991.9	17409.03822	-1.165300912	0.156167286	-7.46187593	8.52991892236735e-14	8.85806653445392e-13
ENSG00000138944.7	1674.090688	-1.621217807	0.217550443	-7.452146646	9.18335646971886e-14	9.51523534550443e-13
ENSG00000233452.5	148.8195569	-1.34631561	0.180670522	-7.4517724	9.20945055227776e-14	9.53692063921798e-13
ENSG00000010361.12	817.7351441	1.04117485	0.139749099	7.450315312	9.3117410632944e-14	9.63744321707779e-13
ENSG00000166823.5	69.51462632	1.635479826	0.219531945	7.449848946	9.34471622031968e-14	9.66074133773698e-13
ENSG00000242732.4	308.1767631	1.266233276	0.170104416	7.443858947	9.77859089891994e-14	1.00979811162001e-12
ENSG00000011347.8	3062.91171	-1.428869687	0.192034537	-7.440691166	1.00159858503269e-13	1.03085374994669e-12
ENSG00000269974.1	24.76409031	1.054866626	0.141796977	7.439274408	1.01239828698009e-13	1.04138841062955e-12
ENSG00000111796.3	188.8042235	1.3659806	0.183789791	7.432298583	1.06726545584333e-13	1.09599495977148e-12
ENSG00000130635.14	60045.30771	-1.404650129	0.189029146	-7.430865339	1.07889506260368e-13	1.10732175852776e-12
ENSG00000278709.1	302.1861152	-1.336029048	0.179798563	-7.430699258	1.08025070535559e-13	1.10809716798253e-12
ENSG00000206432.4	108.3006442	1.698187642	0.228756956	7.423545379	1.14026075521729e-13	1.16641410439512e-12
ENSG00000172346.13	148.6994473	-1.853140459	0.24994142	-7.414299165	1.22269638205584e-13	1.24935617035302e-12
ENSG00000142156.13	76902.1458	-1.259584839	0.170086373	-7.405560003	1.30598171312675e-13	1.3322456547609e-12
ENSG00000207547.1	28.77861356	1.140802499	0.154060833	7.404883351	1.31265801918601e-13	1.338316823095e-12
ENSG00000225968.6	483.8119047	-1.371945829	0.185404806	-7.399731767	1.36459857403391e-13	1.39050486042837e-12
ENSG00000198892.6	927.1003444	-1.220067903	0.16494431	-7.396847459	1.39455589708905e-13	1.41946417220795e-12
ENSG00000186976.13	77.42917481	1.159571459	0.156825642	7.394016975	1.42458214007188e-13	1.44842977061052e-12
ENSG00000238164.5	151.4918814	1.08637009	0.14701182	7.389678537	1.47184215965327e-13	1.4940128441912e-12
ENSG00000272482.1	31.64019541	1.228653685	0.166266159	7.389679857	1.47182754390641e-13	1.4940128441912e-12
ENSG00000234076.1	77.99243626	-1.344806964	0.182033001	-7.387709702	1.49379431321415e-13	1.5146303239531e-12
ENSG00000172020.11	217.0067217	-1.888100105	0.255755791	-7.382433433	1.55422246764225e-13	1.57252427905343e-12
ENSG00000113070.7	8116.989453	-1.146158373	0.155258849	-7.382241841	1.55646134042731e-13	1.5738500651506e-12
ENSG00000102048.14	188.2033659	1.249146083	0.169241172	7.380864056	1.57265523569686e-13	1.58877155596303e-12
ENSG00000139219.16	255.0211094	-1.835162191	0.248638662	-7.380840045	1.57293891047467e-13	1.58877155596303e-12
ENSG00000228109.1	248.5687034	1.215045306	0.164677095	7.378350379	1.60262755659057e-13	1.61698990190646e-12
ENSG00000138030.11	547.6419749	1.152492515	0.156224551	7.37715363	1.61709375027726e-13	1.63069464801307e-12
ENSG00000257038.1	28.84547892	-1.015524536	0.137674939	-7.376248294	1.62812253603876e-13	1.64002479571302e-12
ENSG00000100739.9	739.4346796	-1.130548986	0.153284327	-7.375502815	1.63725940229547e-13	1.64832920414305e-12
ENSG00000081853.14	87.35595018	-1.28112597	0.17374374	-7.373652551	1.66015519195147e-13	1.66955912114336e-12
ENSG00000189430.11	32.08082639	1.315578111	0.178415699	7.373667908	1.65996386794487e-13	1.66955912114336e-12
ENSG00000188763.4	122.8750528	1.338048738	0.181470234	7.373378584	1.6635719807989e-13	1.67208454292166e-12
ENSG00000171631.13	1201.046713	-1.281505722	0.173806035	-7.37319464	1.66586992216604e-13	1.67302871473041e-12
ENSG00000280399.1	29.28652368	1.279063492	0.173507047	7.371824467	1.6830853741003e-13	1.68710577347383e-12
ENSG00000105270.13	933.533884	1.186171187	0.161080253	7.363852264	1.78677434321334e-13	1.78716150991826e-12
ENSG00000168952.14	319.3874369	1.876160204	0.254940933	7.359195636	1.85021703943308e-13	1.84761532807422e-12
ENSG00000165591.6	634.302307	1.038700944	0.141177884	7.357391361	1.87538921556825e-13	1.87173980952715e-12
ENSG00000203785.7	58949.32117	-2.285601269	0.310686245	-7.356622015	1.88622471136285e-13	1.88143861181792e-12
ENSG00000108786.9	832.8905265	-1.018708383	0.138479924	-7.356361499	1.88990775816742e-13	1.88317630042111e-12
ENSG00000130558.17	3260.95834	1.766448284	0.240281532	7.3515774	1.95881283434049e-13	1.95078318086639e-12
ENSG00000181381.12	4261.236901	-1.059804687	0.144182654	-7.350431265	1.97568357737723e-13	1.96652407399963e-12
ENSG00000163810.10	57.85060719	-1.316260422	0.179194576	-7.345425561	2.05105454554069e-13	2.0382492534372e-12
ENSG00000169918.8	235.9739832	1.181250079	0.160902219	7.341415717	2.11346229617359e-13	2.09800902347039e-12
ENSG00000167216.15	172.6843091	1.332697815	0.181563175	7.340132782	2.13382051906727e-13	2.1159431828173e-12
ENSG00000165105.9	1321.991523	1.352388527	0.184577763	7.32693096	2.35483055812295e-13	2.32511184091883e-12
ENSG00000232931.4	356.8053331	1.310136211	0.178842666	7.325635642	2.37768993932724e-13	2.34642795509023e-12
ENSG00000230798.4	126.5179543	1.667633669	0.227658429	7.325156724	2.38619681367063e-13	2.35230848732593e-12
ENSG00000135063.16	354.9361984	1.635169349	0.223291221	7.323034652	2.42425168084553e-13	2.38854765395581e-12
ENSG00000259712.1	46.48567465	-1.316698712	0.179893954	-7.319304989	2.49258512697264e-13	2.44933963727636e-12
ENSG00000146233.6	676.7745988	-1.499036378	0.20487396	-7.316871198	2.5381925949535e-13	2.49282915283092e-12
ENSG00000105894.10	1892.027042	1.730630612	0.23654128	7.316399963	2.54711743967941e-13	2.49893604709036e-12
ENSG00000135047.13	12745.1307	-1.031821983	0.14106254	-7.31464204	2.58068402075669e-13	2.52917992352715e-12
ENSG00000092421.15	1715.21254	1.389823766	0.190022136	7.314009825	2.59286172216732e-13	2.53976651660994e-12
ENSG00000269896.2	107.9416121	1.333228513	0.182363529	7.310828648	2.65499928683024e-13	2.59649930254415e-12
ENSG00000145431.9	2815.737779	-1.137174249	0.155624457	-7.307169255	2.72828815651656e-13	2.66253237430877e-12
ENSG00000258929.5	155.2959211	-1.069486718	0.146370283	-7.306720324	2.73741488168574e-13	2.67002791206791e-12
ENSG00000183690.12	111.8491776	1.517114238	0.207706245	7.304133953	2.7905826505109e-13	2.71901414559542e-12
ENSG00000214776.8	74.61151114	1.151412313	0.157731386	7.29983008	2.88131373381454e-13	2.80150483313068e-12
ENSG00000267432.4	74.87867032	-1.231888621	0.168817623	-7.297156533	2.93912792053023e-13	2.85471109545871e-12
ENSG00000006747.13	613.5240535	1.553464965	0.212888918	7.297068261	2.94105605199496e-13	2.85508196340878e-12
ENSG00000276718.1	41.06698465	1.072258651	0.147042029	7.292191624	3.04952995061675e-13	2.95262302088032e-12
ENSG00000137825.9	286.8709046	1.225256094	0.168125857	7.287731447	3.15217498610051e-13	3.04561794575405e-12
ENSG00000240498.5	138.3655672	1.485309782	0.203881646	7.285156909	3.21296132710586e-13	3.10110391759972e-12
ENSG00000152926.13	1877.349252	-1.185891868	0.16279828	-7.284425033	3.23045050056528e-13	3.11472783511422e-12
ENSG00000159337.6	1205.1766	-2.256887343	0.309831129	-7.28424982	3.2346513004813e-13	3.11715039729054e-12
ENSG00000137331.11	13867.48957	-1.106583169	0.151946682	-7.282707013	3.27187311085135e-13	3.14973227939308e-12
ENSG00000196196.2	78.9042891	-1.607308065	0.220757774	-7.280867319	3.31680776545011e-13	3.18800304951956e-12
ENSG00000120594.15	7296.483371	-1.090658845	0.149824969	-7.279553297	3.34927332898233e-13	3.21753292124505e-12
ENSG00000154227.12	8912.406139	-1.262614524	0.173480018	-7.278155352	3.3841550201303e-13	3.24260707273928e-12
ENSG00000144452.13	6087.49715	-1.538908503	0.211538019	-7.274855425	3.46791651836288e-13	3.31770003083172e-12
ENSG00000143631.10	2626.646933	-2.300607058	0.316423324	-7.27066206	3.57729854355457e-13	3.41350079112102e-12
ENSG00000115414.17	242490.3272	-1.758872015	0.241930328	-7.270159265	3.59063907353375e-13	3.42446073624624e-12
ENSG00000246889.2	115.4306111	-1.377532218	0.189700696	-7.261608648	3.82513571686735e-13	3.63870715488093e-12
ENSG00000226380.6	122.1358624	-1.143703962	0.157635664	-7.255363002	4.00586048067915e-13	3.80083288362075e-12
ENSG00000105639.17	2002.350299	1.029201014	0.141970072	7.249422362	4.18552795811573e-13	3.96242830360979e-12
ENSG00000278383.1	32.88001352	1.024687817	0.14134838	7.24937787	4.18690295729132e-13	3.96242830360979e-12
ENSG00000147697.7	6319.350236	-1.282719992	0.177006463	-7.246740989	4.26919249954673e-13	4.03616847473788e-12
ENSG00000177455.10	197.1245906	1.84854179	0.25519841	7.24354744	4.37098252176322e-13	4.12395612068656e-12
ENSG00000171766.14	1500.511732	1.318856872	0.182079385	7.243306921	4.37874452952352e-13	4.12916950935252e-12
ENSG00000211716.2	26.20558361	1.380456615	0.190647186	7.240896885	4.45727203604597e-13	4.19113893168419e-12
ENSG00000278023.3	78.20366272	1.232873068	0.170410602	7.23472047	4.66488952350719e-13	4.36999087580095e-12
ENSG00000269837.1	233.9582496	1.232415133	0.170398288	7.232555856	4.73987587400679e-13	4.43348876077312e-12
ENSG00000104044.14	187.7377082	2.146878657	0.29697364	7.229189296	4.85885779843921e-13	4.5386883383102e-12
ENSG00000129595.11	595.7334281	1.189898035	0.164658449	7.226462062	4.95739031137168e-13	4.62522762552636e-12
ENSG00000180096.10	845.6195324	1.082906324	0.149854475	7.22638627	4.96015644283013e-13	4.62547113941492e-12
ENSG00000270659.1	34.95499039	1.179620718	0.163283778	7.224359528	5.03468976893312e-13	4.69023773428765e-12
ENSG00000186642.14	687.6742096	-1.057701685	0.146463715	-7.221595374	5.13811656172763e-13	4.78176331631749e-12
ENSG00000226979.7	93.46547192	1.226614783	0.170016676	7.214673356	5.40635930804833e-13	5.02633526001029e-12
ENSG00000258279.2	87.36043998	-1.420773378	0.196962958	-7.213403959	5.45702167823336e-13	5.07088315384503e-12
ENSG00000178934.4	14674.44737	-1.924594003	0.266835052	-7.2126731	5.48640184444407e-13	5.09305800180067e-12
ENSG00000174871.9	206.291791	1.213199173	0.168272145	7.209744514	5.60569530311701e-13	5.19857147547727e-12
ENSG00000168405.13	438.6352342	1.096700504	0.152133259	7.208814901	5.64409204732797e-13	5.22630469216969e-12
ENSG00000125531.6	104.8535461	-1.213750185	0.168409605	-7.207131617	5.71427658660089e-13	5.28599212900796e-12
ENSG00000110330.7	7722.874455	-1.040540982	0.144484434	-7.201751459	5.9443975743698e-13	5.4878678406582e-12
ENSG00000054219.10	1314.126381	1.107779322	0.153974756	7.194551561	6.26663830229317e-13	5.77958089977728e-12
ENSG00000211829.5	145.0376048	1.575739617	0.219089356	7.192223518	6.37445600627269e-13	5.87608365950169e-12
ENSG00000164176.11	3201.56628	-1.434339908	0.199526341	-7.188724572	6.5399349558584e-13	6.01960912387685e-12
ENSG00000005513.9	146.2472591	1.762950945	0.245344317	7.185619665	6.6903047375569e-13	6.15188180648658e-12
ENSG00000206538.6	1224.373802	-1.409460408	0.196169152	-7.184923791	6.7244684668971e-13	6.18021830626122e-12
ENSG00000204531.14	218.9276371	1.046474682	0.145711218	7.181840193	6.87792904523921e-13	6.31811352693019e-12
ENSG00000234290.2	87.34620509	1.022893778	0.142457275	7.180354794	6.95307423892601e-13	6.38079337711381e-12
ENSG00000124343.11	1938.677933	-1.031707188	0.143717727	-7.178705151	7.03747311941836e-13	6.45224166667681e-12
ENSG00000143882.8	842.7114093	-1.551337712	0.216153391	-7.177022333	7.12460531689806e-13	6.52847208790103e-12
ENSG00000036672.14	1291.030143	-1.540277216	0.214715063	-7.173587141	7.30577127991496e-13	6.68452729991823e-12
ENSG00000265763.3	526.4361287	1.26164402	0.175898608	7.172563978	7.36059975139599e-13	6.73135779146981e-12
ENSG00000152953.11	272.1711704	-1.46601114	0.20441564	-7.171717094	7.40628726679595e-13	6.76978653931289e-12
ENSG00000179066.7	123.9531619	1.868920081	0.260807173	7.165907524	7.72729245645404e-13	7.04924545039365e-12
ENSG00000102001.11	46.85271625	1.139012861	0.159037512	7.161913234	7.95587748589169e-13	7.25418873577798e-12
ENSG00000271303.1	564.9212906	-1.201003896	0.167789087	-7.157818902	8.19707410129236e-13	7.46673784934692e-12
ENSG00000131067.15	1363.957944	1.095860386	0.153193971	7.153417199	8.46438486958077e-13	7.6988375483714e-12
ENSG00000218358.2	42.50477265	1.219328508	0.170503512	7.151339548	8.59351279658393e-13	7.80859351752587e-12
ENSG00000273179.1	86.21599625	-1.212388468	0.169659659	-7.146003198	8.93409790637428e-13	8.1061023952479e-12
ENSG00000113140.9	150059.9722	-1.218702911	0.170550633	-7.145695637	8.95412632756222e-13	8.12028430806035e-12
ENSG00000104814.11	847.2784028	1.170157614	0.163814669	7.143179693	9.1196280292099e-13	8.25820558760822e-12
ENSG00000182752.9	1430.059155	-1.290200207	0.180651759	-7.141918866	9.20369219096436e-13	8.33024375558657e-12
ENSG00000262601.1	80.59410808	-1.287639778	0.180339343	-7.14009354	9.32674277763787e-13	8.43748058041674e-12
ENSG00000126970.14	270.9278438	-1.24024132	0.17385614	-7.133721721	9.76907408224486e-13	8.82466652908851e-12
ENSG00000102109.8	190.4130245	-1.978402246	0.277398166	-7.131994694	9.89246888900278e-13	8.93176261939106e-12
ENSG00000065618.15	164019.7954	-1.407189482	0.197359678	-7.130075901	1.00313595130451e-12	9.05273812555545e-12
ENSG00000163689.17	896.1590353	-1.052251833	0.147623501	-7.127942554	1.01880277475963e-12	9.18963089065064e-12
ENSG00000144648.13	338.1382115	-1.457523509	0.204488734	-7.127646993	1.02099215428502e-12	9.20039001303981e-12
ENSG00000273186.1	54.99550005	-1.095420845	0.153798897	-7.12242328	1.06045785363241e-12	9.5374056548801e-12
ENSG00000235531.8	891.5738061	-1.231935069	0.173018081	-7.120267772	1.07717583910179e-12	9.68304512812823e-12
ENSG00000155893.10	1441.996369	1.166606838	0.163869007	7.119142646	1.08600469997873e-12	9.75765974715683e-12
ENSG00000145908.11	500.6969942	1.107993044	0.155697636	7.116312577	1.10852741044011e-12	9.95034035311918e-12
ENSG00000204475.8	49.02189172	1.321072498	0.185645368	7.116108054	1.11017272850004e-12	9.96026688971079e-12
ENSG00000088386.14	680.3141772	-1.722331981	0.242178895	-7.111817	1.14525053424106e-12	1.0235191609016e-11
ENSG00000119686.8	1210.081354	-1.109378073	0.155996659	-7.111550194	1.14746714081035e-12	1.02500402941085e-11
ENSG00000137936.15	3558.927119	-1.068398819	0.150265914	-7.110054364	1.15997254640961e-12	1.03567374743264e-11
ENSG00000237594.2	60.65105478	1.312811658	0.184660435	7.109328308	1.16609061802645e-12	1.04013029812756e-11
ENSG00000102043.14	56.63113464	1.3267949	0.186900499	7.098937165	1.25719948390884e-12	1.12031521577668e-11
ENSG00000270343.1	37.88673121	-1.154807728	0.162686916	-7.098344208	1.26260407345768e-12	1.12458859683177e-11
ENSG00000262902.1	261.4160801	-1.93405563	0.272512932	-7.097115056	1.27388004298094e-12	1.13408491386692e-11
ENSG00000214189.7	238.7916673	-1.3487651	0.19006309	-7.096407307	1.28041755025362e-12	1.13833354085039e-11
ENSG00000100867.13	769.5291752	-1.911381067	0.269385636	-7.095334023	1.29039437136447e-12	1.14602413048935e-11
ENSG00000116117.16	666.1337568	1.192544116	0.16814573	7.0923247	1.31877639645694e-12	1.17066766270101e-11
ENSG00000110492.14	13227.69757	1.135432102	0.160221046	7.086660134	1.3738722528469e-12	1.21781936037279e-11
ENSG00000136944.16	445.6752135	-1.74894702	0.246875814	-7.084319006	1.39729699198325e-12	1.23739528345222e-11
ENSG00000277200.1	69.96962769	1.517864995	0.214270973	7.083857302	1.40196273898228e-12	1.2409319277358e-11
ENSG00000117407.15	1501.570831	-1.249748858	0.176441066	-7.083095146	1.40969815369446e-12	1.24658365468461e-11
ENSG00000254750.1	167.5343892	-1.437324585	0.203015475	-7.07987695	1.4428251833605e-12	1.27404706769815e-11
ENSG00000170276.5	164.8786065	-1.526874117	0.215788964	-7.075774804	1.48616036514234e-12	1.3110590053506e-11
ENSG00000100918.11	989.983567	1.205735706	0.170419979	7.075084228	1.49358015123784e-12	1.31697535398546e-11
ENSG00000126709.13	50447.11559	-1.441801037	0.203850993	-7.0728183	1.51818224260746e-12	1.33739107478551e-11
ENSG00000105088.7	3431.162656	-1.152182845	0.162909859	-7.072517581	1.52147700245922e-12	1.33901579472865e-11
ENSG00000130518.15	184.2793246	1.352492812	0.191268097	7.071188731	1.53612046024279e-12	1.35061562752013e-11
ENSG00000186862.16	187.6104427	-1.45906963	0.206344063	-7.071052134	1.53763352847711e-12	1.35130249737275e-11
ENSG00000131885.15	201.3338564	-1.361120768	0.192500847	-7.07072614	1.54125043200934e-12	1.3531929613229e-11
ENSG00000205221.11	253.9836796	-1.719290115	0.243352282	-7.065025657	1.60586320018337e-12	1.40457878390269e-11
ENSG00000118276.10	387.486744	1.063643524	0.150568483	7.06418436	1.61562131662086e-12	1.41244469650036e-11
ENSG00000145632.13	10973.17564	-1.030440714	0.145905714	-7.06237393	1.63681799388385e-12	1.42894597820668e-11
ENSG00000170442.10	190.1846968	1.299845869	0.184259287	7.054438816	1.73298682623326e-12	1.51075867608928e-11
ENSG00000224905.5	31.96321403	1.1599103	0.164454602	7.053072936	1.75009055846668e-12	1.52494913032226e-11
ENSG00000185818.7	153.0897882	-1.653817871	0.234518024	-7.051986198	1.76381701699538e-12	1.53546050927877e-11
ENSG00000230630.2	184.4859771	-1.266783976	0.179662937	-7.050892071	1.77774350739991e-12	1.54685467109481e-11
ENSG00000164236.10	1639.192947	1.357584932	0.192710966	7.044668809	1.85903145890423e-12	1.61530149916272e-11
ENSG00000012124.13	332.260006	1.595474515	0.226522606	7.043334632	1.87692729324451e-12	1.63008398600502e-11
ENSG00000250305.7	173.1849964	1.478604266	0.209984668	7.041486806	1.90199228735336e-12	1.65030007489156e-11
ENSG00000249082.2	301.6547883	1.849474297	0.262854791	7.036106476	1.97685896545008e-12	1.71364901117701e-11
ENSG00000133328.3	221.9616701	-1.730835868	0.246050624	-7.03447054	2.00019056348755e-12	1.73143546949058e-11
ENSG00000156103.14	436.6130461	-1.344282717	0.191119174	-7.033740715	2.01068619172204e-12	1.73726297819166e-11
ENSG00000207296.1	171.8131403	-1.090434709	0.155137219	-7.028840102	2.08257468331612e-12	1.79853409507712e-11
ENSG00000142173.13	91992.31143	-1.209001466	0.172040746	-7.027413524	2.10397122199645e-12	1.81531423565151e-11
ENSG00000197816.12	27.62875466	1.26017571	0.179483828	7.021110069	2.20112360256022e-12	1.89118409481954e-11
ENSG00000001561.6	442.0213679	1.348157894	0.192037708	7.020276932	2.21428917865137e-12	1.90161094858692e-11
ENSG00000139174.9	864.8157188	-1.093892767	0.155913923	-7.016004374	2.28302909794035e-12	1.95882199183878e-11
ENSG00000182667.13	1065.626622	-1.184788084	0.169071566	-7.007612895	2.42418398141533e-12	2.07703633563121e-11
ENSG00000272168.4	426.9868435	-1.119355324	0.159793579	-7.005008172	2.46971418899154e-12	2.11212611327188e-11
ENSG00000172771.10	34.01720633	1.283751093	0.18328929	7.003961292	2.48824885366434e-12	2.12699198305826e-11
ENSG00000156738.16	483.603352	2.166045394	0.309355698	7.001795683	2.52702429712209e-12	2.15813952923507e-11
ENSG00000106236.3	450.9586517	-1.511344309	0.215855041	-7.001663265	2.52941438775445e-12	2.15918202753112e-11
ENSG00000196878.11	113626.1833	-1.026068292	0.146571838	-7.000446361	2.55148305474307e-12	2.17600845832684e-11
ENSG00000162576.15	6024.572025	-1.19713071	0.171101526	-6.996610346	2.62229258468684e-12	2.23227341095702e-11
ENSG00000074410.12	27926.962	-1.096890502	0.156791436	-6.995857255	2.63641860470194e-12	2.24326419895008e-11
ENSG00000125538.10	4597.032375	-1.520786919	0.21739401	-6.995532757	2.64252832033109e-12	2.2474271260522e-11
ENSG00000272384.1	28.65972789	1.070212547	0.153003324	6.9947013	2.65824658937994e-12	2.25871445127985e-11
ENSG00000105655.17	3112.669849	1.240042161	0.177395474	6.990269449	2.74358806310183e-12	2.32801516530847e-11
ENSG00000205436.6	346.5923001	1.694613092	0.242557975	6.986424969	2.81979093186597e-12	2.38719026895797e-11
ENSG00000196754.9	233143.9906	-1.234645323	0.176800483	-6.983268951	2.88389560577297e-12	2.43922347526304e-11
ENSG00000249628.2	155.4036081	-2.01537061	0.288603802	-6.983174149	2.88584314827598e-12	2.43975310850585e-11
ENSG00000168961.15	4851.35246	1.037216156	0.148668265	6.976715279	3.02161188376345e-12	2.54869994617672e-11
ENSG00000146648.14	54553.33981	-1.233540299	0.176945819	-6.971288186	3.14051891047365e-12	2.64537140342087e-11
ENSG00000107984.8	2088.29583	-1.843179634	0.264408015	-6.970967319	3.14769095170368e-12	2.65020363576182e-11
ENSG00000123119.10	126.7260693	1.424897577	0.204583323	6.964876486	3.28691997315569e-12	2.76238918454013e-11
ENSG00000176076.7	36.46587186	-1.135527469	0.163058283	-6.963936135	3.308946604982e-12	2.77837153771658e-11
ENSG00000268621.4	818.5672	-1.947142066	0.279720123	-6.961036799	3.3777751807552e-12	2.83487458806654e-11
ENSG00000100433.14	640.6415675	-1.738174243	0.249736675	-6.960027965	3.40205199204148e-12	2.85395220268305e-11
ENSG00000184731.5	5046.465077	-1.020157688	0.146591646	-6.959180248	3.4225838701976e-12	2.86987232422018e-11
ENSG00000106689.9	278.5524975	1.625005994	0.233516331	6.958853748	3.43052413018401e-12	2.8752245819209e-11
ENSG00000172000.6	287.1537546	-1.489084311	0.214049559	-6.956726821	3.48269342552072e-12	2.91762483706056e-11
ENSG00000255221.2	152.9361487	-1.482178498	0.213106312	-6.95511309	3.5227932639065e-12	2.94720683392703e-11
ENSG00000205413.6	22086.96729	-1.184708574	0.170432033	-6.95120837	3.62170460526729e-12	3.02721384480105e-11
ENSG00000187554.10	888.5302773	1.007167379	0.145096663	6.941354512	3.8835805801736e-12	3.23439024954106e-11
ENSG00000184330.10	13997.45455	-2.35611429	0.339586414	-6.938187727	3.9716173815303e-12	3.30324069065655e-11
ENSG00000088881.19	1073.864782	1.081101059	0.155875239	6.935681784	4.0426667652824e-12	3.36081941261478e-11
ENSG00000144908.12	792.8183633	1.937543895	0.27952995	6.931435764	4.1659061464015e-12	3.45704679043404e-11
ENSG00000224594.2	202.896653	-1.619037756	0.233675138	-6.928583729	4.25074561599521e-12	3.52586554598992e-11
ENSG00000065534.17	7502.674546	-1.057688546	0.152794696	-6.922285746	4.44413653197634e-12	3.68131614743881e-11
ENSG00000163395.15	317.2867775	-1.826735873	0.264299654	-6.911609015	4.79187072344689e-12	3.95870698155362e-11
ENSG00000187123.13	395.5421792	1.613659056	0.233480984	6.911308266	4.80204255652968e-12	3.96533603594651e-11
ENSG00000244119.1	30.00775069	1.145963921	0.165848885	6.909687219	4.85723452892107e-12	4.00553721938359e-11
ENSG00000142700.10	355.3853062	2.408062119	0.348555396	6.908692697	4.89140239160655e-12	4.03011395620809e-11
ENSG00000166707.9	33.11296154	1.114807117	0.161386479	6.907685952	4.92623013474345e-12	4.05519006722706e-11
ENSG00000184702.16	2985.773172	-1.042187269	0.150880827	-6.907353879	4.93777121224742e-12	4.06287912936437e-11
ENSG00000135205.13	594.7660856	1.021176548	0.147852259	6.906736186	4.95930949156829e-12	4.07515311314272e-11
ENSG00000246705.4	6923.718322	-1.003439396	0.145318009	-6.905127622	5.01583143883441e-12	4.11976475474371e-11
ENSG00000234614.1	160.4007585	1.482337769	0.214713446	6.903795703	5.06311006426051e-12	4.15674807587844e-11
ENSG00000072041.15	2204.393423	-1.600124525	0.231796848	-6.903133225	5.08678821225871e-12	4.17433144671755e-11
ENSG00000166405.13	115.9043139	1.561251605	0.226221671	6.901423704	5.14839205629813e-12	4.22113281205545e-11
ENSG00000143502.13	3233.268946	1.462355618	0.211916189	6.900631919	5.17717185125891e-12	4.24284514254969e-11
ENSG00000169432.13	898.7831462	-2.138840559	0.310280252	-6.893253911	5.45304145743189e-12	4.44721543595506e-11
ENSG00000121966.6	4242.461165	1.160226956	0.168415645	6.889068733	5.61588024991347e-12	4.57597585765235e-11
ENSG00000257335.7	76.70601135	-1.455929132	0.211338134	-6.889098066	5.61472253499473e-12	4.57597585765235e-11
ENSG00000173727.10	514.2993235	-1.055197995	0.153174104	-6.888879841	5.62334107262345e-12	4.58003394640138e-11
ENSG00000132164.8	2202.004485	-1.687032999	0.244945245	-6.887388224	5.68259901691524e-12	4.62421808057836e-11
ENSG00000162882.13	321.602373	1.133714704	0.164649446	6.885627217	5.75334721396096e-12	4.67766635660833e-11
ENSG00000165028.10	84.41673344	1.094860647	0.159011729	6.885408094	5.76221064478921e-12	4.6828106225963e-11
ENSG00000243742.4	591.9894862	-1.202198096	0.174701802	-6.881429298	5.92549824342332e-12	4.8124784529434e-11
ENSG00000140416.18	16662.86777	-1.046383138	0.15206658	-6.881085494	5.93981879411261e-12	4.8207830423954e-11
ENSG00000136943.9	10942.35955	-1.180170438	0.171533745	-6.880106531	5.9807818088195e-12	4.84976527527638e-11
ENSG00000236347.1	42.81894261	-1.169293955	0.169957884	-6.879904181	5.98928325832768e-12	4.85452704485348e-11
ENSG00000108821.12	584793.6328	-1.465963809	0.213165562	-6.877113713	6.10773566050411e-12	4.93753201556689e-11
ENSG00000168079.15	504.8551159	-1.64134557	0.238858248	-6.871630291	6.34722809483523e-12	5.1244083752968e-11
ENSG00000163359.14	83528.74128	-1.355588693	0.197306701	-6.870464552	6.39931645992902e-12	5.16420363269796e-11
ENSG00000125245.11	66.55381634	1.28133695	0.186541497	6.868911069	6.46938184259453e-12	5.21163465714073e-11
ENSG00000161681.14	84.7472685	-1.30213953	0.189625027	-6.86691811	6.56037024820249e-12	5.28032590509201e-11
ENSG00000196460.11	65.22161367	-1.196320102	0.174284356	-6.864185236	6.68718131544946e-12	5.38004861910496e-11
ENSG00000042062.10	663.7534372	1.218608395	0.177551395	6.863412129	6.72348890015025e-12	5.40690326883163e-11
ENSG00000018280.15	1148.883092	-1.015544333	0.147980896	-6.862671894	6.75843369467833e-12	5.4326390830884e-11
ENSG00000176998.4	166.5810835	-1.316191546	0.191817185	-6.861697756	6.80469193790564e-12	5.4674426432328e-11
ENSG00000182183.13	66.20967944	1.240637441	0.180958027	6.855940377	7.08449225971377e-12	5.68978099536125e-11
ENSG00000118194.17	1161.775243	-1.547095466	0.22568445	-6.85512656	7.12494123506926e-12	5.71729313186957e-11
ENSG00000106178.5	236.4361267	-1.453010847	0.211969327	-6.854816515	7.14041079995039e-12	5.72721742008184e-11
ENSG00000171346.12	72262.05158	1.601402805	0.23384197	6.848226617	7.4771056125789e-12	5.97650554245268e-11
ENSG00000128218.7	66.0314063	1.539650083	0.224956735	6.844205314	7.69015628869931e-12	6.141481216027e-11
ENSG00000035862.11	22386.21717	-1.102186317	0.161046755	-6.843890241	7.70709811148073e-12	6.15235017424904e-11
ENSG00000055163.17	1606.820353	1.091340208	0.159574857	6.839048616	7.97208304461814e-12	6.35563649981992e-11
ENSG00000145113.20	6243.707364	2.258326552	0.330431145	6.834484533	8.23004143641989e-12	6.55280228900633e-11
ENSG00000104998.3	2866.342069	1.042430057	0.152619737	6.830244084	8.47702758143887e-12	6.73783199585395e-11
ENSG00000160185.12	202.5492309	1.254245666	0.183837901	6.822563017	8.94303782780042e-12	7.07776470006459e-11
ENSG00000131370.14	618.6300903	1.049683327	0.153878213	6.821520117	9.00821516761474e-12	7.12324132140636e-11
ENSG00000159197.3	19.94513598	1.040733788	0.152772406	6.812315238	9.60403635762729e-12	7.56522727419924e-11
ENSG00000151388.9	2971.009478	-1.346045792	0.197695127	-6.808694834	9.84881411389802e-12	7.73823420421332e-11
ENSG00000163009.7	80.06130921	1.164606947	0.171144742	6.804807035	1.01184769441588e-11	7.92986240649188e-11
ENSG00000165125.16	193.8323116	1.771411432	0.260503197	6.799960443	1.04647880639007e-11	8.18736639033318e-11
ENSG00000162444.11	369.3317452	1.37718023	0.202613086	6.797094186	1.06750313566595e-11	8.34478319091279e-11
ENSG00000100234.11	879.9484439	-1.456962402	0.214366336	-6.796600763	1.07116396346356e-11	8.3698567166277e-11
ENSG00000108846.14	3126.427114	-1.121278045	0.16502907	-6.79442746	1.08743514651246e-11	8.48622254657907e-11
ENSG00000272449.1	169.0974218	-1.185429607	0.174615885	-6.788784484	1.1308221664387e-11	8.81363464800515e-11
ENSG00000143320.7	23219.03769	-1.309330589	0.192878901	-6.788355698	1.13418742914372e-11	8.83613362519396e-11
ENSG00000203805.9	484.0752703	-1.591956266	0.234652028	-6.784327761	1.16628281669674e-11	9.07851851917733e-11
ENSG00000124191.16	1242.273369	-1.137579236	0.168123734	-6.766321509	1.32097826537089e-11	1.02223565347058e-10
ENSG00000127578.6	77.52554869	1.242534852	0.183673088	6.764926035	1.33377320516082e-11	1.03084087317243e-10
ENSG00000185904.10	505.7922984	1.602680341	0.237430806	6.750094332	1.47749063358725e-11	1.13479147498149e-10
ENSG00000111012.8	1362.771662	-1.230077442	0.182251963	-6.749323435	1.48536143950313e-11	1.13988834659127e-10
ENSG00000255443.1	81.33939805	-1.061608876	0.157314488	-6.748322374	1.4956435026447e-11	1.14730210356592e-10
ENSG00000099139.12	2547.657016	-1.223397128	0.181338746	-6.746473974	1.51481223177665e-11	1.16055987749063e-10
ENSG00000226237.1	60.12541572	1.129256193	0.167454374	6.743664966	1.54440440532077e-11	1.18225053647773e-10
ENSG00000177932.6	327.0182625	1.063272286	0.157700508	6.742351697	1.5584328433752e-11	1.19249498632738e-10
ENSG00000136327.6	113.8693533	-1.481245784	0.219766918	-6.740076239	1.58303545584256e-11	1.21031745990381e-10
ENSG00000060982.13	3989.011768	-1.311417756	0.194612914	-6.738595759	1.59924645844149e-11	1.22220557155065e-10
ENSG00000095970.15	1584.969906	-1.194997412	0.177352825	-6.737966584	1.60618493465407e-11	1.22700035719706e-10
ENSG00000094755.15	3336.681077	2.384314925	0.354407034	6.727617381	1.72463697385252e-11	1.31368387315235e-10
ENSG00000258376.2	186.4603997	-1.321381043	0.196591793	-6.721445606	1.79930405974801e-11	1.3688648602879e-10
ENSG00000118997.12	47.48262628	1.248283717	0.185742131	6.720520069	1.81077090442398e-11	1.37645426015991e-10
ENSG00000166396.11	2573.568699	-1.615856566	0.240563273	-6.716971159	1.85540674387774e-11	1.40922378111718e-10
ENSG00000182366.8	60.59038529	-1.162437222	0.17308341	-6.716052225	1.86713898031904e-11	1.41755156795275e-10
ENSG00000005884.16	62945.89699	-1.017372235	0.151578395	-6.711855186	1.92165361541677e-11	1.45534915320161e-10
ENSG00000102981.8	207.9903629	1.021078709	0.152158069	6.710644514	1.93766636683354e-11	1.46687461243192e-10
ENSG00000100197.19	71.35902921	1.057166013	0.157638743	6.706257564	1.99679152476636e-11	1.50872948006008e-10
ENSG00000225526.4	124.9965588	1.058084109	0.157924528	6.699935232	2.08511936867297e-11	1.5726978767638e-10
ENSG00000121895.7	143.0755185	1.214458961	0.181297475	6.698708634	2.10269361326821e-11	1.58530562986461e-10
ENSG00000253873.4	100.5608251	-1.250194633	0.186650981	-6.69803409	2.11241995561848e-11	1.58939372699835e-10
ENSG00000164379.5	2056.037993	1.1556312	0.172577184	6.696315065	2.13740640562159e-11	1.60667227671573e-10
ENSG00000261685.2	211.1350322	-1.216667906	0.181740199	-6.694544813	2.16343983072184e-11	1.62139024182059e-10
ENSG00000100593.16	99.97972424	1.774895969	0.265208052	6.692466365	2.19440197629146e-11	1.64370945599373e-10
ENSG00000172935.8	679.1063394	-1.062684731	0.158866016	-6.689188538	2.24411459761127e-11	1.67958378314935e-10
ENSG00000236824.1	100.5083641	-1.502345023	0.224807012	-6.682821001	2.34385804098902e-11	1.74785924349036e-10
ENSG00000171049.8	163.8703774	-1.464309267	0.219130529	-6.682360861	2.35123168064221e-11	1.75194276639943e-10
ENSG00000204335.3	83.53074538	1.674039049	0.250630575	6.679308966	2.40071554867299e-11	1.78665102340581e-10
ENSG00000155269.10	185.1137925	-1.613404356	0.241556833	-6.679191558	2.40263944822402e-11	1.78736240016149e-10
ENSG00000121380.11	169.5276151	1.353123168	0.20287928	6.669597642	2.56505677557816e-11	1.90435095714817e-10
ENSG00000164692.16	317102.0171	-1.416359282	0.212465123	-6.66631428	2.62307248320049e-11	1.94429587835463e-10
ENSG00000158859.9	3152.446309	-1.03077801	0.154710994	-6.662603512	2.69018713384906e-11	1.99244345123903e-10
ENSG00000164185.4	138.3098226	-1.45647636	0.218692187	-6.659937793	2.73943509242002e-11	2.02485706751174e-10
ENSG00000163071.9	522.1783986	1.001096017	0.150341011	6.658835221	2.76006161302884e-11	2.03928681964644e-10
ENSG00000128285.4	53.93629811	-1.256408178	0.188701036	-6.658194378	2.77212006598524e-11	2.04737699593406e-10
ENSG00000168907.12	2750.170523	-1.426286944	0.214261976	-6.656743163	2.79961781725623e-11	2.06685899151616e-10
ENSG00000133067.16	654.2908529	-1.682127082	0.252853844	-6.652566786	2.88025048631954e-11	2.12214465201133e-10
ENSG00000196155.11	2517.694352	1.132690894	0.170451575	6.645235711	3.02732210430383e-11	2.22783879369733e-10
ENSG00000272720.1	60.38527324	1.274637026	0.191816017	6.645102129	3.0300689957391e-11	2.22897187001301e-10
ENSG00000177807.6	69.4714284	1.601806244	0.241178307	6.641585062	3.1032757098324e-11	2.27942073997261e-10
ENSG00000253250.2	100.0381602	1.482907841	0.223380532	6.638482891	3.16928124458941e-11	2.32581911367642e-10
ENSG00000156886.11	37.0146978	1.258148566	0.189746756	6.630672335	3.34161278563008e-11	2.44354607817322e-10
ENSG00000189320.7	123.554085	-1.319765674	0.199086899	-6.62909353	3.37754531416244e-11	2.46786690465751e-10
ENSG00000232445.1	497.2267536	-1.052104236	0.158779362	-6.626202707	3.44432113825292e-11	2.5126805806678e-10
ENSG00000278341.1	68.07853246	-1.037740477	0.156868468	-6.615354207	3.70663136580352e-11	2.69551955644727e-10
ENSG00000167759.11	9971.822576	-1.995331595	0.301694533	-6.61374794	3.7470956188449e-11	2.72065959521637e-10
ENSG00000141485.14	871.9516508	-2.163223181	0.327192005	-6.611479346	3.80498213391274e-11	2.76051827585716e-10
ENSG00000231793.4	39.06540684	1.344600654	0.203531822	6.606341174	3.93934467676595e-11	2.85239451418849e-10
ENSG00000126562.15	137.4767738	1.525731928	0.231023683	6.604223016	3.99607584813924e-11	2.89120472022112e-10
ENSG00000261934.2	173.5656264	-1.352431646	0.204925834	-6.59961518	4.12226382458802e-11	2.97783565168987e-10
ENSG00000238121.4	87.52969752	1.129261153	0.171283093	6.592951672	4.31166964049616e-11	3.10736410000473e-10
ENSG00000231645.2	126.1746095	-1.173207941	0.178160687	-6.58511122	4.54545000227223e-11	3.26692054659224e-10
ENSG00000147465.10	367.6881962	1.494689924	0.227011475	6.584204265	4.57328029028828e-11	3.28436589964538e-10
ENSG00000058866.13	495.1177825	-1.364438848	0.20725974	-6.583231508	4.60331505206082e-11	3.304650432397e-10
ENSG00000126217.19	1632.221202	1.102786268	0.167516256	6.583159704	4.60553970126292e-11	3.30496249685653e-10
ENSG00000165323.14	90.02146963	1.667801174	0.253480783	6.579596108	4.71727910135489e-11	3.38120502047425e-10
ENSG00000164220.6	1520.495121	-1.257988332	0.191199296	-6.579461097	4.72156422328257e-11	3.38296320600269e-10
ENSG00000143184.4	183.4089544	-1.151056344	0.17513026	-6.57257259	4.94532642611208e-11	3.53505641237837e-10
ENSG00000170122.5	32.70672762	1.034049588	0.15736572	6.570996464	4.99796466583736e-11	3.56853904060406e-10
ENSG00000134013.14	9509.39024	-1.081478365	0.164762358	-6.56386798	5.24296252715624e-11	3.73336136141198e-10
ENSG00000112186.10	1189.705806	-1.090075693	0.166203699	-6.558672886	5.42887420498225e-11	3.85237253346626e-10
ENSG00000165949.11	92835.68939	-1.124743645	0.171513383	-6.557760228	5.46219394034865e-11	3.87452742660766e-10
ENSG00000102245.6	59.07101059	1.374180496	0.209645228	6.554790244	5.57201412517256e-11	3.94636243986138e-10
ENSG00000185745.9	9456.239125	-1.423752117	0.217285788	-6.552440115	5.66044212734136e-11	4.00591810805791e-10
ENSG00000224965.1	22.67166361	1.079043117	0.164699208	6.551598708	5.69243414749306e-11	4.02547315585262e-10
ENSG00000140937.12	6335.504487	-1.269460331	0.193931252	-6.545929637	5.91264158601116e-11	4.16842360611341e-10
ENSG00000142552.6	4666.511662	-1.151720864	0.1760049	-6.543686376	6.00206012936281e-11	4.22501098850762e-10
ENSG00000211899.6	26142.51483	2.086318703	0.318865823	6.542936101	6.03226095846868e-11	4.24465191833711e-10
ENSG00000267123.4	196.1769339	-1.311869143	0.200552428	-6.541277781	6.09954159018241e-11	4.29035946366202e-10
ENSG00000214822.7	526.6059076	-1.641998219	0.25103391	-6.540941894	6.11325818785954e-11	4.2983701135049e-10
ENSG00000204851.6	172.2277075	1.198372951	0.183223402	6.540501572	6.13128526020173e-11	4.30940430317338e-10
ENSG00000152192.7	94.61745907	1.96231898	0.300122396	6.538395696	6.21822278099703e-11	4.36884571645088e-10
ENSG00000137726.14	943.9220288	1.417643253	0.216825837	6.538165718	6.22778977977526e-11	4.37390302372653e-10
ENSG00000180066.8	171.5780656	-1.238625623	0.189490656	-6.536605287	6.29308416306022e-11	4.41640083568012e-10
ENSG00000133135.12	1552.778383	-1.522263092	0.232895161	-6.536258997	6.30766480111314e-11	4.42495147749822e-10
ENSG00000131626.14	12553.21717	-1.110080564	0.169884222	-6.534335856	6.38924238623209e-11	4.47877643961235e-10
ENSG00000099958.13	2199.103717	1.391946604	0.213045945	6.533551263	6.42281957380627e-11	4.50060495676505e-10
ENSG00000181036.12	59.9944054	1.266712309	0.193904495	6.532660862	6.46113393570279e-11	4.52230390404914e-10
ENSG00000213190.3	1830.467513	-1.15995152	0.177581168	-6.53195119	6.49183146553958e-11	4.54206806289211e-10
ENSG00000166923.9	7170.474232	-1.270811526	0.194582681	-6.530959085	6.53498511024393e-11	4.56706907931658e-10
ENSG00000158125.8	3374.705434	-1.243632712	0.19047768	-6.529020681	6.62011109436515e-11	4.6230609397261e-10
ENSG00000011677.11	513.8125144	-1.350282902	0.206852157	-6.527768057	6.67569655307042e-11	4.65659467910435e-10
ENSG00000176971.3	615.5379498	-1.449098723	0.222086004	-6.524943937	6.80269739599522e-11	4.74160078216896e-10
ENSG00000134363.10	12709.79089	-1.212418806	0.186007122	-6.518131081	7.11887710195721e-11	4.95824016637261e-10
ENSG00000244968.5	54.02483018	1.174517306	0.180243661	6.516275247	7.20746683137075e-11	5.01237919301053e-10
ENSG00000169509.5	6643.682458	-2.088922716	0.320765427	-6.512306317	7.40056068981553e-11	5.13892262417277e-10
ENSG00000105427.8	30091.15948	-1.830766965	0.281356947	-6.506919356	7.67075636909773e-11	5.31654825822149e-10
ENSG00000100298.14	91.05475258	1.082094259	0.166406721	6.502707657	7.88870118984068e-11	5.45940700034551e-10
ENSG00000165238.15	2751.893286	1.79516008	0.276070158	6.502550278	7.89696141502507e-11	5.46126170423494e-10
ENSG00000167992.11	119.0522335	1.234880575	0.190191155	6.492839152	8.42336102321292e-11	5.80115396988449e-10
ENSG00000030419.15	1691.80364	1.025301636	0.158082016	6.485884107	8.82129560195549e-11	6.06164503142933e-10
ENSG00000076864.18	1501.307231	-1.008541453	0.155671836	-6.478637894	9.25543234787104e-11	6.35287371267996e-10
ENSG00000166349.8	537.3028441	-1.177010035	0.181847017	-6.472528689	9.637621432584e-11	6.60538389499744e-10
ENSG00000126947.10	858.8153763	-1.034748643	0.159951819	-6.469127088	9.85706690743176e-11	6.75077460603932e-10
ENSG00000149380.10	504.9022326	-1.225735847	0.189562542	-6.466128974	1.00545271731151e-10	6.88345531050784e-10
ENSG00000160856.19	172.454829	1.450906399	0.224493713	6.463015729	1.02636618914246e-10	7.01882419123196e-10
ENSG00000122574.9	677.7270759	1.156853098	0.178999299	6.462891779	1.02720757803513e-10	7.02197731241784e-10
ENSG00000089472.15	1201.437188	-1.080189584	0.167179627	-6.461251298	1.03840708166887e-10	7.09590982825096e-10
ENSG00000163354.13	125.9431489	1.072443084	0.166081213	6.457341334	1.06558376242281e-10	7.27354476501842e-10
ENSG00000170439.6	161.4000932	-1.515098124	0.234761835	-6.453766757	1.09103690022957e-10	7.43903446301287e-10
ENSG00000013725.13	1065.745279	1.061621375	0.164646694	6.447875439	1.13428925072009e-10	7.71400247708869e-10
ENSG00000170801.8	6928.774228	-1.178073549	0.182770987	-6.445626677	1.1512372310179e-10	7.82637858376825e-10
ENSG00000168676.9	18.61101902	1.106549778	0.171760399	6.442403414	1.17596201745441e-10	7.97977313130401e-10
ENSG00000168542.11	357622.6779	-1.413816409	0.219613253	-6.437755425	1.21253168655941e-10	8.22188213758095e-10
ENSG00000118785.12	27097.93758	-1.783296822	0.277039305	-6.436981292	1.2187294814492e-10	8.26087413563803e-10
ENSG00000198157.9	392.9681273	1.071604329	0.166512553	6.435576851	1.23005273171872e-10	8.33150903831785e-10
ENSG00000189377.7	3422.470456	1.683200749	0.261572543	6.434929025	1.23531039183214e-10	8.3640524660024e-10
ENSG00000114473.12	2746.938515	1.136615482	0.176770104	6.429907852	1.27681324849325e-10	8.62923858718131e-10
ENSG00000163297.15	4092.025718	-1.061260156	0.165157245	-6.425756003	1.31215731846783e-10	8.86162133437818e-10
ENSG00000148468.15	1352.260328	1.19130188	0.185503341	6.421996884	1.3449817684203e-10	9.07334430840788e-10
ENSG00000128833.11	1214.765568	1.270787312	0.197985032	6.418602964	1.37530574667902e-10	9.26775376156253e-10
ENSG00000169031.17	143.6644343	1.434178541	0.223446152	6.41845263	1.37666429577167e-10	9.27352409964542e-10
ENSG00000185565.10	922.1901361	1.437863826	0.224156805	6.4145446	1.41244437154018e-10	9.50414463415374e-10
ENSG00000267751.4	80.83717761	1.235717858	0.192671346	6.413604744	1.4211838938646e-10	9.55946791122623e-10
ENSG00000181617.5	11900.25371	2.934140269	0.457527199	6.413040093	1.42645985716479e-10	9.5914620548764e-10
ENSG00000144868.12	200.2484291	1.424251918	0.222114788	6.412233651	1.43402824813334e-10	9.63884149018344e-10
ENSG00000105509.9	212.9984636	-1.662874855	0.259433924	-6.409627662	1.45875454896302e-10	9.79790614479925e-10
ENSG00000109193.9	516.0398683	2.003417918	0.312755291	6.405704318	1.49676791428722e-10	1.00349755880172e-09
ENSG00000149716.11	3527.099814	-1.118395294	0.174645737	-6.40379383	1.51562745936999e-10	1.01430030481361e-09
ENSG00000121068.12	1195.79137	-1.016985583	0.158889664	-6.400577343	1.54790515284494e-10	1.03402752323188e-09
ENSG00000106278.10	11646.9192	-1.048006958	0.163768814	-6.399307251	1.56083477254766e-10	1.04228763979457e-09
ENSG00000169474.4	58444.94877	-1.777245147	0.277796205	-6.397658119	1.57778062438799e-10	1.05322275664136e-09
ENSG00000123689.5	1612.886187	-1.443530005	0.225938406	-6.389042179	1.6692801526392e-10	1.10869024238598e-09
ENSG00000149596.6	857.1131772	-1.609414619	0.251926886	-6.388419451	1.67609070501114e-10	1.11281333251801e-09
ENSG00000132915.9	46.40164993	1.399711282	0.219288598	6.38296425	1.73692466273773e-10	1.15154674947179e-09
ENSG00000111405.7	1098.739116	-1.926452903	0.301928104	-6.380502105	1.7650830064236e-10	1.16811801543389e-09
ENSG00000146006.7	66.393819	-1.21090831	0.189979257	-6.373897478	1.8428380514759e-10	1.21739398148304e-09
ENSG00000106333.11	7270.033465	-1.123845025	0.176872458	-6.353985449	2.09806690167242e-10	1.37517597701383e-09
ENSG00000088002.10	9288.064659	-1.428963405	0.224962737	-6.352000444	2.12532709666186e-10	1.39156168484981e-09
ENSG00000276547.1	383.0281047	-1.826568261	0.287564789	-6.351849496	2.12741417563203e-10	1.39243443243069e-09
ENSG00000136688.9	5809.273066	-1.606082329	0.252989213	-6.348422172	2.17534439446337e-10	1.42330116581756e-09
ENSG00000136014.10	37.40638853	1.159717979	0.182741238	6.346230284	2.20654868318246e-10	1.44116430443158e-09
ENSG00000143387.11	10203.2821	-1.118951305	0.176378253	-6.344043462	2.23811642096276e-10	1.46074873088216e-09
ENSG00000162849.14	2895.99985	-1.004846721	0.158643582	-6.333989102	2.38902395992033e-10	1.55594138962854e-09
ENSG00000187134.11	23029.88992	-1.934748681	0.305733433	-6.328220844	2.48004027854955e-10	1.61294342032895e-09
ENSG00000023445.12	5766.40371	1.303986221	0.20614942	6.325442097	2.52508581985876e-10	1.63820044194913e-09
ENSG00000229618.1	120.1783667	-1.269272479	0.200737721	-6.323039207	2.56468193180304e-10	1.66097113955845e-09
ENSG00000114405.9	539.756638	1.081043846	0.1710183	6.321217363	2.59510683606843e-10	1.67890864124624e-09
ENSG00000180264.9	102.29563	1.253474989	0.198595531	6.31169787	2.75990634056238e-10	1.77742974091886e-09
ENSG00000107317.10	1777.264039	1.377553423	0.21836136	6.308595187	2.81579534501817e-10	1.81215912340242e-09
ENSG00000081818.3	127.1614076	-1.209235169	0.191843377	-6.303241681	2.91483832617676e-10	1.87133431343976e-09
ENSG00000129295.7	111.2241007	1.102213666	0.175059351	6.296228457	3.04974798797828e-10	1.954548658453e-09
ENSG00000005187.10	134.2340616	1.010055133	0.160444418	6.29535851	3.06690195998275e-10	1.96486043681893e-09
ENSG00000181019.11	16885.78454	-1.173970268	0.186549568	-6.293074156	3.11239555672087e-10	1.99055322339086e-09
ENSG00000268027.4	52.37194801	1.096958911	0.174340455	6.292050277	3.13299966634505e-10	2.00234357353392e-09
ENSG00000007312.11	441.8427472	1.266176663	0.201396651	6.286979719	3.23701644499736e-10	2.06596168822783e-09
ENSG00000108244.15	4269.395726	-1.605355044	0.255584433	-6.281114325	3.36154823702414e-10	2.13878796169585e-09
ENSG00000170323.7	9800.582525	-2.519312416	0.401290298	-6.278029709	3.42890407138606e-10	2.1771418422996e-09
ENSG00000184313.18	55.69687831	1.23110823	0.196207078	6.274535248	3.50680183584052e-10	2.22507179027352e-09
ENSG00000103569.8	513.655765	-1.338545371	0.21345455	-6.270868294	3.59040226178715e-10	2.27420882887266e-09
ENSG00000109943.7	140.7961127	1.232956153	0.196647536	6.269878489	3.61329966086035e-10	2.28714312437866e-09
ENSG00000169247.10	357.9564723	-1.106224323	0.176547252	-6.265882429	3.70719972806575e-10	2.33696605595787e-09
ENSG00000143318.11	358.9971685	-2.157794802	0.344697987	-6.259957648	3.85082038348117e-10	2.42171483517017e-09
ENSG00000124635.8	475.2514833	1.068321245	0.170733314	6.25725127	3.91821853984167e-10	2.46242297888484e-09
ENSG00000261123.1	52.71220425	1.520884813	0.243259476	6.252109213	4.04946044235079e-10	2.53540988835419e-09
ENSG00000138685.11	549.7712467	1.292736594	0.206864796	6.249186049	4.12597202119931e-10	2.57981535385791e-09
ENSG00000092621.10	6460.438625	1.110849782	0.177808139	6.247463086	4.17172833981306e-10	2.60401595896918e-09
ENSG00000133110.13	38176.85626	-1.452346586	0.232494007	-6.246813006	4.18912072525568e-10	2.61310557672705e-09
ENSG00000135914.5	34.87921106	1.061637537	0.169962001	6.246322893	4.20228012234082e-10	2.62042891519422e-09
ENSG00000103056.10	614.2274348	-1.291441583	0.20676637	-6.24589764	4.21373071635483e-10	2.62579561075854e-09
ENSG00000258791.6	266.9947265	-1.560509044	0.249954587	-6.243170272	4.28789675581685e-10	2.66930969991242e-09
ENSG00000112837.15	896.1462054	-1.329328122	0.212975586	-6.241692509	4.32861259666034e-10	2.69284039705986e-09
ENSG00000198838.10	477.5703815	1.327516913	0.212704297	6.241138199	4.34398226689178e-10	2.70149170009733e-09
ENSG00000124107.5	63983.19384	-1.429270336	0.22949344	-6.227935488	4.72621587330271e-10	2.92540562804764e-09
ENSG00000175040.5	7613.567252	-1.190570598	0.191202803	-6.226742379	4.76233235348964e-10	2.94578574790059e-09
ENSG00000130508.9	13873.56736	-1.071989561	0.172166807	-6.226458985	4.77095046652589e-10	2.95012824561065e-09
ENSG00000259153.1	467.4105146	-1.061797857	0.170623973	-6.223028561	4.87648566186948e-10	3.0083338209408e-09
ENSG00000186832.7	893284.8279	-2.13289434	0.342920233	-6.219797308	4.97797526843656e-10	3.0688926663243e-09
ENSG00000105750.13	208.1861627	-1.003523621	0.161345886	-6.219703792	4.9809429616798e-10	3.06969729120347e-09
ENSG00000174599.5	113.119425	-1.189538076	0.191291431	-6.218459808	5.02058508679966e-10	3.09206414418508e-09
ENSG00000105650.20	127.3333099	1.387578481	0.223169932	6.217587052	5.04858087340531e-10	3.10826933132897e-09
ENSG00000173175.13	438.2971724	1.499277896	0.241179172	6.216448466	5.08533291095341e-10	3.12776771711672e-09
ENSG00000262165.1	45.44066395	-1.043425945	0.167853463	-6.216290841	5.09044137662712e-10	3.12986711881596e-09
ENSG00000131386.16	763.3685428	-1.251683368	0.201642779	-6.207429679	5.38581954068657e-10	3.30487776667453e-09
ENSG00000171916.15	546.3298695	-1.528831675	0.246317469	-6.20675295	5.40905279827204e-10	3.31803159027558e-09
ENSG00000127241.15	855.6391349	-1.658547599	0.267233443	-6.206362415	5.42250498626412e-10	3.32517874680773e-09
ENSG00000223756.5	78.12961388	-1.526697467	0.246070878	-6.204299677	5.4941006128641e-10	3.36572905494103e-09
ENSG00000150722.9	223.0702287	-1.151817808	0.185696729	-6.202682253	5.55088425715577e-10	3.39826017652932e-09
ENSG00000150551.10	636.5205941	-1.28319578	0.207275753	-6.190766458	5.98723628065429e-10	3.65569876607145e-09
ENSG00000071909.17	474.6137595	-1.489658859	0.240633154	-6.190580281	5.99431281461233e-10	3.65880964657858e-09
ENSG00000115085.12	734.4751812	1.1147282	0.18015448	6.187624097	6.10777611093239e-10	3.72437180027264e-09
ENSG00000158246.7	7144.106403	-1.306473694	0.211222278	-6.185302559	6.19834706327449e-10	3.7758587982943e-09
ENSG00000176753.5	24.39377585	1.203329835	0.195035144	6.169810269	6.83719854403005e-10	4.14315831693373e-09
ENSG00000087116.12	9758.035045	-1.11362235	0.180510143	-6.169306245	6.85902680304833e-10	4.15502201087547e-09
ENSG00000123454.9	29.21576015	1.146090918	0.185835707	6.16722661	6.94981264707098e-10	4.20450002344425e-09
ENSG00000163040.13	345.5373417	1.205417719	0.195522046	6.165124303	7.04277937839199e-10	4.25795279772854e-09
ENSG00000234996.3	24.08468692	1.085477261	0.176237326	6.159179126	7.31229798515285e-10	4.41656100745378e-09
ENSG00000188761.10	59.68994698	1.437424251	0.233622507	6.152764418	7.61438710341045e-10	4.58552000904666e-09
ENSG00000163064.6	858.067266	-1.429196009	0.232405223	-6.149586437	7.76852409071083e-10	4.6707270859943e-09
ENSG00000278389.1	50.3684289	1.104371796	0.179624912	6.148210656	7.83619168009561e-10	4.70528270508245e-09
ENSG00000168772.10	67.26239755	1.287690133	0.209456883	6.147757557	7.85860288757777e-10	4.71720558245241e-09
ENSG00000189420.8	298.3006646	-1.01034654	0.164429675	-6.144551102	8.0189970939191e-10	4.80567226037398e-09
ENSG00000214796.7	192.4140813	1.27527417	0.207564454	6.143991163	8.04733212979462e-10	4.82108826880363e-09
ENSG00000198948.10	475.9641459	-1.14332315	0.186160119	-6.141611615	8.16883942183179e-10	4.89229487786903e-09
ENSG00000216775.2	695.2752726	1.564928972	0.255020854	6.136474518	8.43728904632387e-10	5.04652105446466e-09
ENSG00000231752.4	103.7907637	-1.206428218	0.196638308	-6.135265444	8.50171175744266e-10	5.0834069264709e-09
ENSG00000109794.12	170.1691922	1.095625601	0.178603199	6.134411959	8.54747631034146e-10	5.10911630282113e-09
ENSG00000147234.9	59.46359233	1.159110243	0.189023927	6.132082113	8.67363120488602e-10	5.17949309725147e-09
ENSG00000167549.17	1569.740973	-1.470266775	0.239810234	-6.130959248	8.73507803082717e-10	5.21449986295483e-09
ENSG00000270547.4	117.2549405	-1.091201871	0.177994205	-6.130547187	8.75773368793961e-10	5.226334674018e-09
ENSG00000175874.8	684.8609069	-1.501891123	0.245123177	-6.127087364	8.95023338597739e-10	5.33776192631417e-09
ENSG00000146285.12	97.63113523	1.278815025	0.208847118	6.123211257	9.17079708503827e-10	5.45876539574083e-09
ENSG00000157368.9	636.6187777	1.135990072	0.185521984	6.12321003	9.17086777382369e-10	5.45876539574083e-09
ENSG00000254535.3	191.5732366	1.251684022	0.204505283	6.120546153	9.32551662943417e-10	5.54010099890195e-09
ENSG00000171388.11	1365.016381	-1.039691984	0.169981159	-6.116513107	9.56450238878292e-10	5.67659826764667e-09
ENSG00000259933.5	61.86000614	1.475281176	0.241426299	6.110689606	9.92015406078415e-10	5.87634663388895e-09
ENSG00000186265.8	84.97176861	1.154100898	0.189043742	6.104941022	1.0283864890543e-09	6.08203976101814e-09
ENSG00000183784.6	29.08843048	1.01018917	0.165535331	6.102559264	1.04383386355452e-09	6.17142121571268e-09
ENSG00000151790.7	687.7153304	-1.23088728	0.20178499	-6.09999424	1.06072287847102e-09	6.25924807545185e-09
ENSG00000174326.10	122.6251166	1.187239769	0.19468379	6.098297994	1.07203759917101e-09	6.3239943230331e-09
ENSG00000171130.16	1011.375592	1.048579818	0.17198904	6.096782789	1.08224414537415e-09	6.37808997771733e-09
ENSG00000277117.3	102.8765213	1.097270882	0.179994407	6.09613878	1.08661088028643e-09	6.40178152316806e-09
ENSG00000227300.11	2872.169346	-1.855012269	0.304315089	-6.095695984	1.0896232388464e-09	6.4154347838201e-09
ENSG00000169851.14	7955.78228	-1.248474672	0.204845426	-6.094715899	1.09631979027979e-09	6.45074844095794e-09
ENSG00000256673.1	47.37848203	1.001881138	0.164401715	6.094103944	1.10052137645759e-09	6.47340767598371e-09
ENSG00000050628.19	413.1190806	-1.287257815	0.21133006	-6.091219659	1.12053673804096e-09	6.57856608304873e-09
ENSG00000132639.11	116.5945066	1.298774782	0.21350761	6.083037431	1.17926802408447e-09	6.8948716898973e-09
ENSG00000137960.5	344.2550399	1.556387076	0.255887677	6.082305704	1.18466414610003e-09	6.92203759290854e-09
ENSG00000211799.3	31.74521147	1.224181649	0.20135137	6.079827773	1.20311704480355e-09	7.0231909943891e-09
ENSG00000224984.1	235.8537861	-1.263299675	0.20778949	-6.079709196	1.20400706375728e-09	7.02616511542805e-09
ENSG00000142661.17	2324.328405	-1.51160504	0.248919245	-6.072672435	1.25798898004314e-09	7.31575071732804e-09
ENSG00000175463.10	815.6964636	1.056125299	0.173921226	6.072434759	1.25985288880935e-09	7.32428329312839e-09
ENSG00000184669.7	152.6889746	1.126312561	0.185497142	6.071859376	1.26437631817349e-09	7.34826702510395e-09
ENSG00000085741.11	619.7991109	-1.599600329	0.263743428	-6.064986493	1.31964741726797e-09	7.64063026416928e-09
ENSG00000186806.5	4322.080547	-1.4036129	0.231434542	-6.064837557	1.32087084575104e-09	7.64531639371389e-09
ENSG00000226421.1	69.18380479	-1.072341671	0.176861064	-6.063186802	1.33450515729562e-09	7.71455955676464e-09
ENSG00000184564.8	2158.649658	-1.552316766	0.256078679	-6.061874308	1.34544343448198e-09	7.7729247729272e-09
ENSG00000271930.1	22.381445	1.06990826	0.176623881	6.057551519	1.38209084567827e-09	7.97965146172722e-09
ENSG00000183671.11	839.7630345	-1.269583215	0.209611266	-6.056846282	1.38816124196459e-09	8.01219417681594e-09
ENSG00000110811.18	2819.98691	-1.038793505	0.171578062	-6.05434923	1.40986450305351e-09	8.13237681486412e-09
ENSG00000205076.4	6662.841194	-2.185342886	0.361022142	-6.053210121	1.41987464053778e-09	8.18500323536981e-09
ENSG00000262655.3	2205.283645	-1.228730644	0.20304322	-6.051571902	1.43439236219481e-09	8.25837872640004e-09
ENSG00000173376.12	129.2341647	-1.398096348	0.231161834	-6.048127945	1.46538566281288e-09	8.42630983437467e-09
ENSG00000132746.13	13603.19144	-1.209779216	0.200048841	-6.047419261	1.47184384240867e-09	8.46081092971163e-09
ENSG00000181240.12	33.68311257	1.228904977	0.203295734	6.044912763	1.49490866476345e-09	8.58270944844289e-09
ENSG00000005249.11	526.8727727	1.056594887	0.174824303	6.043752897	1.50570062128602e-09	8.63929654177286e-09
ENSG00000248994.1	141.048651	-1.147836566	0.190055501	-6.039480886	1.5461082581573e-09	8.86563443435292e-09
ENSG00000181885.17	8770.565761	1.05662479	0.175184311	6.031503514	1.6244119199927e-09	9.29443498318723e-09
ENSG00000253305.2	195.054558	-1.212211571	0.200992149	-6.031138902	1.62808171950672e-09	9.31094535336307e-09
ENSG00000176593.6	154.8430753	1.00265613	0.166306236	6.028974941	1.65002867544571e-09	9.41765980322398e-09
ENSG00000146477.5	1377.83487	-1.451518811	0.241066608	-6.021235464	1.73090735858649e-09	9.83671082454324e-09
ENSG00000140986.7	414.5687426	-1.371020206	0.227726297	-6.020473811	1.73907243225075e-09	9.87399550709653e-09
ENSG00000162733.15	2367.522726	-1.038842455	0.172802727	-6.011724885	1.83559646055689e-09	1.04028401005901e-08
ENSG00000204991.9	698.7342233	1.025012013	0.170521821	6.01103134	1.84346760587306e-09	1.04410386119142e-08
ENSG00000177694.13	390.4585731	1.259158927	0.209496782	6.010397474	1.85069018742224e-09	1.04755191969847e-08
ENSG00000185090.13	544.4372521	1.178643539	0.196229351	6.006458947	1.89618959869359e-09	1.07004280404844e-08
ENSG00000261159.1	48.36722196	1.170943291	0.19494744	6.006456372	1.89621970041514e-09	1.07004280404844e-08
ENSG00000170465.9	212556.7167	-1.821662666	0.303404181	-6.004078988	1.92421015265017e-09	1.08484324453535e-08
ENSG00000008300.13	1424.184342	1.085569291	0.18122715	5.990102989	2.09708196872578e-09	1.17548638344119e-08
ENSG00000139193.3	679.5665797	1.191827713	0.199090933	5.986348519	2.14604268379472e-09	1.20110736931148e-08
ENSG00000182162.8	563.8768414	1.062607701	0.177504565	5.986368287	2.14578200318914e-09	1.20110736931148e-08
ENSG00000179674.3	373.8219302	-1.588384293	0.265423499	-5.984339357	2.17269902621845e-09	1.21455388495602e-08
ENSG00000154556.16	865.1587225	1.161354562	0.194126524	5.982462032	2.19789755100263e-09	1.22715392747846e-08
ENSG00000135218.16	2705.982938	-1.421936903	0.23770018	-5.98206068	2.20332154627195e-09	1.22943877396087e-08
ENSG00000050438.15	239.062709	-1.107271963	0.185179959	-5.979437345	2.23909661702867e-09	1.24789254261447e-08
ENSG00000240694.7	149.9480114	1.206589641	0.201856979	5.977448212	2.26659948642396e-09	1.26207759099313e-08
ENSG00000132429.8	710.0448763	-1.375592986	0.230217334	-5.975192941	2.29818025187685e-09	1.27735099851457e-08
ENSG00000167757.12	10198.37543	-1.387614594	0.232268465	-5.974184201	2.3124440697324e-09	1.2848921848793e-08
ENSG00000259630.2	76.41787462	-1.068481049	0.17888803	-5.972904113	2.33066899744633e-09	1.29385064247892e-08
ENSG00000171877.18	201.1582457	-1.312177013	0.219789964	-5.97014073	2.37049026959115e-09	1.31437634647841e-08
ENSG00000108379.8	619.444357	-1.012141892	0.169577528	-5.968608598	2.3928535701282e-09	1.32597984150201e-08
ENSG00000213809.7	33.50979816	1.036536644	0.173956059	5.958611887	2.54389451498417e-09	1.40630144684634e-08
ENSG00000165695.8	296.131569	1.250150489	0.209867202	5.956864506	2.57123244424029e-09	1.42098880127066e-08
ENSG00000164687.9	72138.86036	-1.280869885	0.215703634	-5.938100619	2.88343067440479e-09	1.58451380869673e-08
ENSG00000145423.4	19367.26289	-1.340227815	0.225814459	-5.935084152	2.93694820665224e-09	1.61296286994726e-08
ENSG00000169583.12	4693.826698	-1.371401369	0.231069827	-5.935008412	2.93830433851699e-09	1.61322781166749e-08
ENSG00000177707.9	495.6614391	1.020674026	0.172010766	5.933779914	2.96038610047503e-09	1.62426573300161e-08
ENSG00000273802.1	324.113803	-1.050360398	0.17702034	-5.933557661	2.96439822223548e-09	1.62562069424876e-08
ENSG00000043355.9	902.5268738	1.136388375	0.191550402	5.932581512	2.98208255502819e-09	1.63434764903652e-08
ENSG00000117090.13	311.7733093	1.010137463	0.170375822	5.928878009	3.05011571418418e-09	1.66965124656676e-08
ENSG00000115009.10	3168.574594	1.606120247	0.270938678	5.927984363	3.06675692510778e-09	1.67826318509751e-08
ENSG00000152076.17	110.2713659	1.198104347	0.202129462	5.927410748	3.07748515420261e-09	1.68363513739843e-08
ENSG00000211772.7	1836.992034	1.130443011	0.190889485	5.921976329	3.18095419072584e-09	1.73715285943691e-08
ENSG00000163975.10	4276.285788	1.05791488	0.178672145	5.920983811	3.20021365008509e-09	1.74663744709344e-08
ENSG00000118402.5	1508.609632	-1.27182905	0.214846042	-5.919722962	3.22484377370825e-09	1.7590403378951e-08
ENSG00000132563.14	260.2914515	1.171869215	0.198190502	5.912842446	3.36253789488769e-09	1.82820670468805e-08
ENSG00000196684.11	707.1647458	1.021705968	0.173028048	5.90485752	3.52951655593684e-09	1.91223573030568e-08
ENSG00000163121.8	204.4507537	1.142203196	0.19362015	5.899195908	3.65277318928309e-09	1.97495766228178e-08
ENSG00000141756.17	10223.53163	-1.053119042	0.178643509	-5.895087067	3.74483870779298e-09	2.02059327588222e-08
ENSG00000197540.6	174.8324178	1.186398698	0.201499653	5.887844863	3.91264126441989e-09	2.10621015470113e-08
ENSG00000158806.12	210.9709887	1.268516966	0.215932471	5.874600337	4.23864689737504e-09	2.27573062847144e-08
ENSG00000225434.2	52.63554882	-1.088899272	0.18537244	-5.874116296	4.25104875876881e-09	2.28106260627455e-08
ENSG00000152969.15	129.0909354	1.125349313	0.1917005	5.870351484	4.34872191483934e-09	2.33144022751433e-08
ENSG00000104899.5	154.1693106	1.499518245	0.255444868	5.870222623	4.35210340763386e-09	2.33257582927581e-08
ENSG00000281103.1	122.0610033	1.018330821	0.173640251	5.864601191	4.50213468692158e-09	2.41158731822803e-08
ENSG00000140323.5	498.6552724	-1.301984567	0.222020193	-5.86426195	4.5113480200753e-09	2.41512118998754e-08
ENSG00000173208.3	75.67125765	1.139091489	0.194324675	5.861795425	4.57888940134798e-09	2.44773057054109e-08
ENSG00000143416.19	1110.098366	1.123983036	0.191979915	5.854690771	4.77898363424567e-09	2.546584525908e-08
ENSG00000211968.3	460.7811888	2.018364957	0.344809311	5.853568602	4.81135658530956e-09	2.56235615780663e-08
ENSG00000170298.14	378.3457195	-1.377120686	0.235276011	-5.85321333	4.82165005606694e-09	2.56709765384141e-08
ENSG00000233117.2	218.7562705	-1.272768902	0.218184909	-5.833441505	5.42956474735842e-09	2.8741824396567e-08
ENSG00000179862.6	4001.704233	-1.029193553	0.176592963	-5.828055295	5.60769995818107e-09	2.96451515050843e-08
ENSG00000160539.4	302.2348057	-1.16800975	0.200424685	-5.827674133	5.62051910585739e-09	2.97015640442332e-08
ENSG00000138696.9	700.1407983	-1.138459046	0.195376539	-5.826999757	5.64326945142825e-09	2.98047274459872e-08
ENSG00000119547.5	202.9944884	1.215915766	0.208706321	5.825965201	5.67834482529818e-09	2.99728298611508e-08
ENSG00000240184.5	3803.834223	-1.018339384	0.174866358	-5.82352945	5.76176555922778e-09	3.03871006242736e-08
ENSG00000106624.7	37445.18322	-1.050746033	0.180633466	-5.817006441	5.9910834304983e-09	3.15244697807696e-08
ENSG00000227507.2	1064.717918	1.033027644	0.177686658	5.813760322	6.10848580504885e-09	3.21239196537801e-08
ENSG00000274641.1	36.5676151	1.06142515	0.182719207	5.809050769	6.28280366659086e-09	3.29842726471236e-08
ENSG00000249684.4	77.84403518	1.14732932	0.197740001	5.802211552	6.54459164606054e-09	3.43001249369463e-08
ENSG00000172893.14	15414.75259	-1.010557387	0.174442143	-5.793080551	6.91069411571745e-09	3.61368043479488e-08
ENSG00000134339.7	1098.691848	-1.484946636	0.25656364	-5.787829633	7.1301672180616e-09	3.72422652091342e-08
ENSG00000233922.2	318.2883057	-1.785960028	0.308594843	-5.787394282	7.1486648909323e-09	3.7328322552651e-08
ENSG00000163364.8	522.9474498	-1.077962836	0.186307793	-5.785924563	7.21145736029544e-09	3.76242861544207e-08
ENSG00000011465.15	30536.24525	-1.046811183	0.180999586	-5.783500412	7.31620084988808e-09	3.81384337923019e-08
ENSG00000138435.13	808.9151669	-1.898393333	0.328572377	-5.777702169	7.57277025302808e-09	3.93869380146227e-08
ENSG00000171033.11	1121.433753	1.325650116	0.229447764	5.777568251	7.57879824597334e-09	3.94071897532109e-08
ENSG00000159871.13	5628.405106	-1.297311283	0.224571409	-5.776831915	7.61202602989904e-09	3.9568819993259e-08
ENSG00000167483.16	71.45121592	1.295471448	0.224452192	5.771703251	7.84742267430037e-09	4.07465726260636e-08
ENSG00000268388.4	99.80436769	1.356424531	0.235052538	5.770729141	7.89292562553987e-09	4.09367917836989e-08
ENSG00000100473.14	389.1874272	1.712228412	0.296912714	5.76677363	8.08034690343468e-09	4.18462668921299e-08
ENSG00000174226.7	225.8482678	1.61640179	0.280372919	5.765185163	8.15682377954132e-09	4.21988215930095e-08
ENSG00000151632.15	22811.01231	-1.668443938	0.28941279	-5.764928147	8.16926376752352e-09	4.2227683707602e-08
ENSG00000101680.12	2053.171428	-1.486302627	0.258019587	-5.760425566	8.39021241407872e-09	4.32487107798854e-08
ENSG00000165495.14	188.0711601	-1.258187224	0.218531703	-5.757458566	8.53897189489532e-09	4.39664185910059e-08
ENSG00000211751.6	47.96786629	1.079206278	0.187564047	5.753801419	8.72586508716083e-09	4.48776816062328e-08
ENSG00000182040.7	1047.05726	-1.102288237	0.191667027	-5.751058253	8.86865477891908e-09	4.55369415567191e-08
ENSG00000122870.10	1171.602614	-1.024172244	0.1781503	-5.748922374	8.98140383328474e-09	4.60646223271582e-08
ENSG00000183196.7	529.637458	1.244880164	0.216540592	5.748945965	8.9801509266845e-09	4.60646223271582e-08
ENSG00000186493.10	676.2768847	-1.12596465	0.195905161	-5.747498667	9.05733135864733e-09	4.64411458500595e-08
ENSG00000183918.13	261.6883096	1.139678595	0.198399634	5.744358358	9.22701939016417e-09	4.7271832968921e-08
ENSG00000010438.15	1958.939053	-1.749340462	0.305082975	-5.733982568	9.80994180344285e-09	5.00776238481528e-08
ENSG00000153064.10	279.6256725	1.098168091	0.19181085	5.72526575	1.03271952820642e-08	5.2558250740913e-08
ENSG00000181126.12	332.8249192	-1.130134332	0.197458379	-5.723405296	1.04409780508778e-08	5.31226835853974e-08
ENSG00000245164.5	84.74474303	1.229190835	0.214848898	5.721187515	1.05782069290832e-08	5.37468389484294e-08
ENSG00000127928.11	212.0608315	-1.129672119	0.197547684	-5.718478169	1.07482322421057e-08	5.45356856604119e-08
ENSG00000100368.12	2353.490915	1.009935783	0.176712175	5.715145464	1.09610220260249e-08	5.55848148004734e-08
ENSG00000105696.7	70.83857226	-1.158081549	0.202644988	-5.71482946	1.09814097944836e-08	5.5672913356767e-08
ENSG00000134824.12	7485.5492	1.052069251	0.184151506	5.713063528	1.1096023216101e-08	5.6207674255717e-08
ENSG00000049089.12	1833.484602	1.228181056	0.214990876	5.712712448	1.11189473261761e-08	5.63083498163783e-08
ENSG00000117152.12	1015.483083	-1.170551178	0.205074292	-5.707937192	1.143536000825e-08	5.77997501210863e-08
ENSG00000105369.8	1519.619198	1.55698819	0.272988119	5.703501654	1.17370898802657e-08	5.92275560396901e-08
ENSG00000117525.12	22754.82864	-1.172780167	0.206023751	-5.692451291	1.25228329819969e-08	6.30203292939742e-08
ENSG00000230439.2	108.5043664	-1.422372252	0.250011513	-5.689227016	1.27615720722331e-08	6.40994740864287e-08
ENSG00000154310.15	896.029836	1.027677701	0.18063843	5.689142105	1.27679185985288e-08	6.41139105257645e-08
ENSG00000246100.3	108.5553718	-1.131427065	0.198921464	-5.687807857	1.2868048775335e-08	6.45815853731409e-08
ENSG00000100033.15	1038.997327	1.073243424	0.188712279	5.687194454	1.29143378463809e-08	6.47786835087142e-08
ENSG00000169429.9	12261.86857	-1.411121664	0.248344201	-5.682120448	1.3303491233535e-08	6.66040298633377e-08
ENSG00000174527.8	84.22192814	-1.153583985	0.203082367	-5.68037491	1.34399815951196e-08	6.72508997756877e-08
ENSG00000185052.10	2363.447473	-1.038079056	0.183055617	-5.670839663	1.4209934057656e-08	7.09114114704216e-08
ENSG00000048462.9	144.0492835	1.460187119	0.257630961	5.66774705	1.44687351582375e-08	7.21833898842736e-08
ENSG00000047597.5	414.5518142	1.203510487	0.212572565	5.661645409	1.49928384483222e-08	7.46367670827236e-08
ENSG00000147138.1	55.78709083	1.230653658	0.217487627	5.658499648	1.52702029316781e-08	7.58743344807599e-08
ENSG00000089558.7	38.08826606	1.069742083	0.189352583	5.649471818	1.60941566603955e-08	7.98394703324941e-08
ENSG00000226777.6	205.7196137	1.434659054	0.254388291	5.639642648	1.70403434324391e-08	8.42165152935105e-08
ENSG00000180914.9	153.8827696	1.001152163	0.177718949	5.633345041	1.76747332766156e-08	8.72583623581365e-08
ENSG00000261534.1	674.6043675	-1.132259462	0.2013087	-5.624493424	1.86053140660601e-08	9.15587736982232e-08
ENSG00000105374.8	1189.496852	1.228534203	0.218429309	5.624401831	1.86151877983545e-08	9.15829543055736e-08
ENSG00000182885.15	237.7285964	-1.020794875	0.181728051	-5.617156356	1.9412574461531e-08	9.54042520249423e-08
ENSG00000197977.3	174.2100302	1.208785934	0.215433692	5.610941932	2.01228285088385e-08	9.86061320560494e-08
ENSG00000170558.7	562.9697876	-1.471210395	0.262375839	-5.607263235	2.05550915864861e-08	1.0061750027913e-07
ENSG00000104901.5	30.33326141	1.044309635	0.186337473	5.604399476	2.08978230712847e-08	1.0221388216906e-07
ENSG00000092295.10	36391.80161	-1.430764523	0.255332798	-5.603528161	2.100319731036e-08	1.02674883542093e-07
ENSG00000103647.11	181.1933316	-1.11727854	0.199402393	-5.603135059	2.10509066690031e-08	1.02848817687539e-07
ENSG00000103184.10	99.80623235	1.055468503	0.188429333	5.601402309	2.12624607532268e-08	1.03777445241232e-07
ENSG00000089012.13	361.7517754	1.10650696	0.197877144	5.591888677	2.24612820668556e-08	1.09138187390111e-07
ENSG00000143167.10	30.77826929	1.084410061	0.194220074	5.58340876	2.35849534848515e-08	1.14357295468566e-07
ENSG00000104055.13	991.309749	-1.246064659	0.2232635	-5.581139141	2.38948385873225e-08	1.15799028786436e-07
ENSG00000140961.11	2228.408974	-1.217532334	0.218220527	-5.579366673	2.41395892343725e-08	1.16893096150919e-07
ENSG00000114115.8	16384.52583	-1.029360222	0.184509726	-5.578894099	2.42052543177738e-08	1.17180339728205e-07
ENSG00000203685.8	86.94104217	1.190229502	0.21337454	5.57812333	2.43127260801623e-08	1.17608114839957e-07
ENSG00000188373.4	11152.41869	-1.41389755	0.253585648	-5.575621349	2.46647899966063e-08	1.19141085355295e-07
ENSG00000225756.1	93.83430064	1.164449821	0.208880272	5.574723785	2.47922917769324e-08	1.19645811649054e-07
ENSG00000109063.13	2264.670563	-1.606820389	0.288395259	-5.571590855	2.52423667020928e-08	1.21658851158298e-07
ENSG00000211753.3	570.9641771	1.070017324	0.192279593	5.564903221	2.62297940979108e-08	1.26154446007769e-07
ENSG00000132185.15	198.5317773	1.252312719	0.225201549	5.560853049	2.68459178841332e-08	1.28949799118792e-07
ENSG00000129048.6	305.9186503	-1.231706061	0.221730668	-5.554964834	2.7766765621009e-08	1.33026870894216e-07
ENSG00000166963.11	2098.183388	-1.054218903	0.189857115	-5.552696312	2.81296528634002e-08	1.3469551620068e-07
ENSG00000135919.11	15176.62832	-1.101923654	0.198636287	-5.547443869	2.89876176542894e-08	1.38444741947439e-07
ENSG00000177359.16	299.2876797	1.511053093	0.272773035	5.539598479	3.03165926859264e-08	1.44381111001533e-07
ENSG00000236264.4	42.55945655	-1.22353095	0.22101319	-5.536008742	3.09442128576381e-08	1.47256171701915e-07
ENSG00000275004.2	78.59713796	1.280260218	0.231288611	5.535336183	3.10631951419206e-08	1.47746222333957e-07
ENSG00000086717.17	117.047641	-1.029327732	0.186051469	-5.532489149	3.15717980650356e-08	1.49972132614566e-07
ENSG00000196890.4	119.8139697	-1.041017597	0.188301096	-5.528473367	3.23029453453211e-08	1.53248094258995e-07
ENSG00000080644.14	72.01558406	1.110864056	0.201093394	5.524120077	3.31140944767571e-08	1.56854448542546e-07
ENSG00000167664.7	63.90863315	1.064416119	0.192748152	5.522315548	3.34560945259376e-08	1.58393161365875e-07
ENSG00000116032.5	140.1189536	-1.2434738	0.225262206	-5.520117306	3.38773428877328e-08	1.60223170870671e-07
ENSG00000167619.10	60.90567735	1.197672311	0.217048596	5.517991523	3.42895968479192e-08	1.61965494039391e-07
ENSG00000180209.10	1823.747947	-2.04715999	0.371205154	-5.514901854	3.48974651282186e-08	1.64584111399087e-07
ENSG00000080854.13	155.589092	1.230239345	0.223103004	5.514221344	3.50327479774624e-08	1.65137773463331e-07
ENSG00000186472.18	770.4570068	1.418830349	0.257326969	5.51372581	3.51315780795838e-08	1.65561372552689e-07
ENSG00000214425.5	205.1043195	1.040050447	0.188770571	5.509600567	3.59648871847032e-08	1.69358754648906e-07
ENSG00000149294.15	1221.681172	-1.505792076	0.273531562	-5.505003032	3.69161915686345e-08	1.73528656090445e-07
ENSG00000279184.1	153.6593524	-1.363359362	0.24777906	-5.502318737	3.74828518218309e-08	1.76102640213304e-07
ENSG00000142973.11	648.9145888	1.710837496	0.310968478	5.501642818	3.76268638103664e-08	1.76689321819584e-07
ENSG00000234380.1	211.2323735	-1.14404811	0.20859637	-5.484506315	4.14625676127932e-08	1.93080667945173e-07
ENSG00000228314.1	95.38281827	1.687029771	0.308177667	5.474211637	4.39463610141969e-08	2.04029572483312e-07
ENSG00000124203.5	176.0433377	1.163589091	0.212725601	5.46990623	4.50273741533474e-08	2.08628716779776e-07
ENSG00000211897.6	40640.37591	1.581090708	0.289093887	5.469125358	4.52261801361954e-08	2.09497288016736e-07
ENSG00000169495.4	43.76147361	1.117721426	0.204407711	5.468098146	4.54889995562051e-08	2.10609049098739e-07
ENSG00000166589.11	694.2567986	-1.58842955	0.290551056	-5.466955005	4.57832210400429e-08	2.11811925152431e-07
ENSG00000164638.9	689.202818	-1.132154103	0.207108418	-5.466480382	4.59059205062665e-08	2.12273207169473e-07
ENSG00000154917.9	1278.033246	-1.312484649	0.240345864	-5.460816458	4.73949845322116e-08	2.18611290133089e-07
ENSG00000178445.8	1421.678489	-1.692365103	0.31009438	-5.457580706	4.82665785373298e-08	2.22464829284388e-07
ENSG00000171345.12	83154.76401	1.825193075	0.334747395	5.452448928	4.96808429750657e-08	2.28640848627022e-07
ENSG00000184160.7	398.5835297	-1.214961025	0.222883647	-5.451099887	5.00592416910183e-08	2.30210171502606e-07
ENSG00000164362.17	81.30653041	1.056480065	0.193973854	5.446507561	5.13684206109116e-08	2.35878268629662e-07
ENSG00000163508.11	233.4580778	1.052105791	0.193206117	5.445509751	5.16572332410978e-08	2.37086541029985e-07
ENSG00000179869.13	3109.135107	1.39808047	0.256750466	5.445288921	5.1721364139287e-08	2.37279268187738e-07
ENSG00000159618.14	325.8104275	1.050629327	0.192977436	5.444311767	5.20060648497812e-08	2.38450454776846e-07
ENSG00000176083.16	259.0178663	1.29046313	0.237102949	5.442627916	5.2500234855296e-08	2.4059675759945e-07
ENSG00000100450.11	501.2941627	1.312020507	0.241365132	5.435832834	5.45410713597705e-08	2.49330611930379e-07
ENSG00000179954.13	1062.597743	-1.066254124	0.196603663	-5.423368552	5.84862287453697e-08	2.65655529533704e-07
ENSG00000164393.7	116.3720027	-1.116710841	0.205912639	-5.423226309	5.85328091823654e-08	2.65801718825183e-07
ENSG00000186831.10	90.28261965	-1.001370339	0.184744718	-5.42029213	5.95017231678646e-08	2.70002412526776e-07
ENSG00000174946.6	163.5537182	1.023287986	0.189004866	5.414082759	6.1603670719054e-08	2.78923535104613e-07
ENSG00000121904.16	395.6241612	-1.171928489	0.216495492	-5.413177328	6.19161181110208e-08	2.80200785490659e-07
ENSG00000180871.6	476.0292825	-1.209998232	0.223565365	-5.412279445	6.22274769119475e-08	2.81471860289612e-07
ENSG00000225079.2	31.92959946	1.02994962	0.190376813	5.410058111	6.30043015084916e-08	2.84637000991629e-07
ENSG00000236972.2	177.3329071	-1.186844483	0.219389527	-5.409759074	6.31095927668374e-08	2.84973225934675e-07
ENSG00000147180.15	511.9649436	1.061810843	0.19630189	5.409070925	6.33525389710655e-08	2.85930403217246e-07
ENSG00000124920.12	560.7798112	1.071830579	0.198310797	5.404801938	6.4880044978426e-08	2.92253025245586e-07
ENSG00000197444.8	401.7133737	1.465063316	0.271083492	5.404472634	6.49993457015552e-08	2.92668824913702e-07
ENSG00000224769.1	188.0517136	1.44444358	0.267424994	5.40130359	6.61583498929093e-08	2.97720636710377e-07
ENSG00000162747.8	261.3430304	-1.33882294	0.248050209	-5.397386853	6.76184888131394e-08	3.03773181860293e-07
ENSG00000133640.17	60.49582401	1.316463765	0.244119888	5.392693631	6.94092392334743e-08	3.11136730567339e-07
ENSG00000176049.14	262.9733264	-1.390665757	0.258226327	-5.385453037	7.22624018343141e-08	3.23298518892361e-07
ENSG00000230006.6	174.1281427	1.30000849	0.241526272	5.382472394	7.3469647349978e-08	3.28301928526136e-07
ENSG00000147614.3	145.7330362	-1.112710069	0.206953771	-5.376611724	7.59006084352848e-08	3.38591165534936e-07
ENSG00000105219.7	171.8543702	-1.210132958	0.225288155	-5.371489491	7.80889199570758e-08	3.47513573894299e-07
ENSG00000170961.6	1426.160002	-1.119248051	0.208484881	-5.36848545	7.94005952321429e-08	3.52925515254282e-07
ENSG00000188389.9	348.1921203	1.032911541	0.19244419	5.367330357	7.99106101772276e-08	3.5502153664878e-07
ENSG00000186810.7	422.4309219	1.13504394	0.211705106	5.361438661	8.25617578610737e-08	3.65568416581982e-07
ENSG00000181458.9	14073.96631	-1.134869724	0.211850663	-5.356932606	8.46466757192635e-08	3.73813972848716e-07
ENSG00000070808.14	303.077232	-1.313304893	0.245211657	-5.35580122	8.51781132875974e-08	3.75891176802628e-07
ENSG00000198807.11	3072.692793	1.034653655	0.193217417	5.35486744	8.56191632270019e-08	3.77657006646766e-07
ENSG00000069188.15	3607.945641	-1.046860468	0.195630566	-5.351211173	8.73674954125187e-08	3.84633627872376e-07
ENSG00000122224.16	254.9903926	1.069826642	0.200088597	5.346764674	8.95403095673131e-08	3.9382379129368e-07
ENSG00000170624.12	1111.025414	-1.272792601	0.23816515	-5.344159721	9.08374453689242e-08	3.99053673873856e-07
ENSG00000256039.1	129.8233237	1.364776593	0.255597206	5.339559905	9.31724797429978e-08	4.08876017317707e-07
ENSG00000170681.6	655.396785	-1.527384437	0.286222433	-5.336354742	9.48337787969015e-08	4.15226675766182e-07
ENSG00000259834.1	150.6441446	1.167759544	0.218848577	5.335924773	9.50588099563517e-08	4.16113292326714e-07
ENSG00000274213.1	95.99502829	-1.000339889	0.188066365	-5.319079183	1.04293741327861e-07	4.53741668208677e-07
ENSG00000179593.14	2353.393194	-1.413874707	0.266181953	-5.311685073	1.08616187257066e-07	4.71436126355072e-07
ENSG00000183098.9	1101.866338	-1.21516895	0.228948354	-5.307611649	1.11070971720775e-07	4.81637957222262e-07
ENSG00000112303.12	224.5167595	1.066728012	0.201012228	5.306781689	1.11577676992543e-07	4.83608034739509e-07
ENSG00000187608.7	37299.52939	-1.217199476	0.229447686	-5.304910672	1.12728184841014e-07	4.8813630509017e-07
ENSG00000205426.9	314.2276114	-1.395518678	0.263168944	-5.302748341	1.14072127848914e-07	4.93492916729696e-07
ENSG00000160801.12	115.2889144	-1.013279894	0.191285144	-5.297222121	1.17577637376784e-07	5.07944196660025e-07
ENSG00000109846.6	11182.1842	-1.181682115	0.223265664	-5.292717635	1.20511919874627e-07	5.19890674898389e-07
ENSG00000274576.2	567.5497929	1.720705401	0.325111693	5.292659225	1.20550430385523e-07	5.19935329744987e-07
ENSG00000018236.13	3632.803525	-1.284654966	0.242793248	-5.291147835	1.21551060156635e-07	5.23761674383224e-07
ENSG00000105877.16	238.9612784	1.330184798	0.25163933	5.286076695	1.24967516936162e-07	5.37604900444848e-07
ENSG00000021826.13	564.5688443	-1.264904183	0.239321753	-5.285370711	1.25450448133029e-07	5.3955673755608e-07
ENSG00000164746.12	90.72951403	-1.068942045	0.202268631	-5.284764333	1.25866684780739e-07	5.41094870265788e-07
ENSG00000115758.11	41600.52446	-1.075082528	0.203567839	-5.281200273	1.28340305014083e-07	5.50959170374339e-07
ENSG00000100448.3	196.4237089	-1.207829985	0.228791886	-5.279164418	1.29774318241291e-07	5.56468418951975e-07
ENSG00000115423.17	42.86422579	1.128609844	0.213849335	5.277593423	1.30891477811859e-07	5.60868007964298e-07
ENSG00000109265.11	165.4878561	1.120080038	0.212324535	5.275320804	1.32524052004775e-07	5.66942561681225e-07
ENSG00000139910.18	114.9430535	1.101942332	0.208933901	5.274119362	1.33395070158385e-07	5.70404487124694e-07
ENSG00000162482.4	98.12654846	1.04366817	0.198027435	5.270321114	1.36185294457706e-07	5.81527584844376e-07
ENSG00000167964.11	217.5983714	1.023479224	0.194450849	5.263434076	1.41389220684094e-07	6.02078083651088e-07
ENSG00000204618.7	1892.549623	-1.001343309	0.190264433	-5.262903281	1.41798183212457e-07	6.03680344670232e-07
ENSG00000224652.1	250.7983097	1.113419677	0.211586734	5.262237656	1.42312645293845e-07	6.05730908876337e-07
ENSG00000111110.10	634.6264415	1.080288906	0.205394627	5.259577243	1.44386968205192e-07	6.14276723719049e-07
ENSG00000101670.10	1729.784355	-1.170185305	0.223192148	-5.242950152	1.58029243531104e-07	6.68925252764396e-07
ENSG00000104327.6	2652.350357	-2.084064773	0.397904311	-5.2376029	1.62675604878899e-07	6.86860820600045e-07
ENSG00000112183.13	357.977748	-1.51499722	0.289400163	-5.234956352	1.65023856805867e-07	6.95980011892083e-07
ENSG00000203799.9	136.567839	-1.173209292	0.224451573	-5.227004089	1.72278691582835e-07	7.23931215608892e-07
ENSG00000148357.15	235.174101	1.129359973	0.216149003	5.224914087	1.74235989237724e-07	7.31822862894753e-07
ENSG00000162739.12	452.5598641	1.058446277	0.20270723	5.221551667	1.77430109942406e-07	7.4439208133983e-07
ENSG00000196081.8	119.916664	1.045478758	0.200369317	5.217758748	1.81101133381351e-07	7.58759093885471e-07
ENSG00000229644.6	965.3973275	-1.131516615	0.217163188	-5.210443921	1.88389319399481e-07	7.87151028149359e-07
ENSG00000130413.14	73.84834866	1.232562191	0.236984895	5.201015824	1.98202224678551e-07	8.2535089681208e-07
ENSG00000162998.4	409.647336	1.047515119	0.201435546	5.200249622	1.99021053219443e-07	8.28386998792562e-07
ENSG00000140557.10	248.9295938	-1.190838209	0.229016462	-5.199793069	1.9951051833744e-07	8.30237144598262e-07
ENSG00000241794.1	67122.45656	-1.507932863	0.290112223	-5.197757078	2.01707480419436e-07	8.38623489859146e-07
ENSG00000219438.7	427.2888379	-1.094286895	0.210678938	-5.194097264	2.0571557669399e-07	8.53941638506708e-07
ENSG00000261143.1	67.69060342	-1.066135309	0.205256435	-5.194162649	2.05643298788874e-07	8.53941638506708e-07
ENSG00000189233.10	103.1872422	1.118526831	0.215357913	5.193804184	2.06039855727161e-07	8.55095503741583e-07
ENSG00000162398.10	152.0952034	-1.184636297	0.228319626	-5.188499644	2.11995167462072e-07	8.77837804893405e-07
ENSG00000237940.3	31.89570983	1.02071354	0.196753834	5.187769513	2.12827783609246e-07	8.80890427384245e-07
ENSG00000134198.8	432.8198741	-1.036167827	0.20008109	-5.178739425	2.23390239638858e-07	9.21715616690921e-07
ENSG00000126016.12	1131.618886	1.276352081	0.246900061	5.169508978	2.34709859911076e-07	9.64541031248187e-07
ENSG00000204936.8	2876.687225	-1.674286073	0.323890126	-5.16930261	2.34969163887327e-07	9.65391776149444e-07
ENSG00000243587.6	197.4227392	-1.108260861	0.214910069	-5.156858698	2.51127164084128e-07	1.0281179506983e-06
ENSG00000104267.8	11868.34139	-1.130417096	0.219412395	-5.152020211	2.57695255628375e-07	1.05244087589523e-06
ENSG00000176945.15	1518.05419	1.353559565	0.263223693	5.142240607	2.71481123570116e-07	1.10337386431843e-06
ENSG00000163519.12	112.4858235	1.191740308	0.231958562	5.137729337	2.78078002881899e-07	1.12720795723631e-06
ENSG00000160117.13	174.6517748	1.070655387	0.20852565	5.13440619	2.83036224198531e-07	1.1460484306144e-06
ENSG00000227471.7	1980.955998	-1.117812389	0.217796825	-5.132363097	2.8612683756695e-07	1.1570402822681e-06
ENSG00000196296.12	1077.398524	-1.546469774	0.30162548	-5.127119152	2.94209330879722e-07	1.18686499570968e-06
ENSG00000198467.12	19874.15926	-1.03734828	0.202434602	-5.124362486	2.98546142831017e-07	1.20409698148359e-06
ENSG00000178947.8	276.3689785	1.162393467	0.226998429	5.120711494	3.0438502559372e-07	1.22630702870662e-06
ENSG00000101210.9	3858.323507	-1.577448705	0.308811064	-5.108135319	3.25353619885278e-07	1.30594113860038e-06
ENSG00000110436.10	98.88351286	1.131120321	0.221487186	5.106933463	3.27428977667407e-07	1.31284443944647e-06
ENSG00000172673.9	177.3786902	1.112644289	0.218224597	5.098619982	3.42138640617739e-07	1.37122810079573e-06
ENSG00000183317.15	133.4614699	1.190823526	0.234072564	5.087411813	3.62983077976066e-07	1.44785473142149e-06
ENSG00000171798.16	160.2980327	-1.210818071	0.238100775	-5.085317638	3.67011321310486e-07	1.46360627142048e-06
ENSG00000167183.2	309.8518409	1.230351512	0.242358871	5.076568924	3.84311430091443e-07	1.52666227306549e-06
ENSG00000238266.1	707.7749628	-1.420339001	0.279909429	-5.07428066	3.88964603921075e-07	1.54481446478785e-06
ENSG00000183729.3	339.6439452	-1.417640049	0.279467501	-5.072647244	3.92319354629977e-07	1.5578031320189e-06
ENSG00000099957.15	131.7060509	-1.015508609	0.200271654	-5.070655721	3.9644737651337e-07	1.57216588486745e-06
ENSG00000135744.7	474.737825	-1.274227917	0.25133607	-5.069817141	3.98198094953656e-07	1.57876951368355e-06
ENSG00000163734.4	456.4406278	-1.147533547	0.226392357	-5.068782184	4.00369078864006e-07	1.58669557247156e-06
ENSG00000279141.2	224.9935029	1.139357963	0.22557425	5.050922092	4.3968238563649e-07	1.73097986532882e-06
ENSG00000118729.11	1432.718443	-1.769948609	0.350593297	-5.048438244	4.45436409901389e-07	1.75064663099601e-06
ENSG00000176153.11	15951.1849	-1.430678805	0.283389015	-5.04846247	4.45379939768819e-07	1.75064663099601e-06
ENSG00000099953.8	13873.70159	-1.177282991	0.233309229	-5.046019801	4.51108676109472e-07	1.76769597597779e-06
ENSG00000250041.2	62.96134156	-1.020237029	0.202225617	-5.045043481	4.53418246064952e-07	1.7755916214938e-06
ENSG00000227191.5	119.8211749	1.062106666	0.210578379	5.043759343	4.56473354797535e-07	1.78717642556864e-06
ENSG00000197191.4	3923.314559	-1.279680209	0.253994788	-5.038214433	4.6989483624118e-07	1.83519418515085e-06
ENSG00000225194.2	34.95204491	1.196655563	0.237529336	5.037927461	4.70599714556336e-07	1.83741872056845e-06
ENSG00000146839.17	173.5307127	-1.154456671	0.229186298	-5.037197614	4.72397006951995e-07	1.84365638054569e-06
ENSG00000147255.16	159.6866286	-1.099042595	0.218340036	-5.03362834	4.81282344388525e-07	1.8767470341689e-06
ENSG00000237886.1	44.30800928	1.028651477	0.204389141	5.032808847	4.83345023587394e-07	1.88439242304004e-06
ENSG00000184163.3	876.4663216	-1.392965435	0.276948541	-5.029690463	4.91272283159777e-07	1.91247131272657e-06
ENSG00000172724.10	1555.046836	1.406787099	0.279809387	5.027662269	4.96495304768999e-07	1.93036203564009e-06
ENSG00000187486.5	224.0665544	1.1177869	0.222350899	5.027130118	4.97874548202718e-07	1.93490963123869e-06
ENSG00000175003.11	155.5768254	-1.199929831	0.23880772	-5.024669342	5.04300650551802e-07	1.95700025468442e-06
ENSG00000005073.5	137.4636136	-1.123230812	0.224107991	-5.01200696	5.38652552988252e-07	2.08199303713106e-06
ENSG00000158786.4	772.3490932	-1.494644375	0.298917655	-5.00018768	5.72745351107175e-07	2.20637808529999e-06
ENSG00000124143.9	483.2849155	-1.216166368	0.24333571	-4.997895168	5.79594776536638e-07	2.22997248467858e-06
ENSG00000175928.5	526.4003446	1.398632434	0.280469594	4.986752439	6.14026616126068e-07	2.35655527752062e-06
ENSG00000172061.8	5384.641487	-1.273413156	0.255857071	-4.977048907	6.45610134778059e-07	2.46700031633735e-06
ENSG00000177822.6	245.4178244	-1.08338017	0.217830753	-4.973495032	6.57564596395757e-07	2.50749126556201e-06
ENSG00000137265.13	797.1657548	1.004105735	0.201973044	4.971483899	6.64423832889488e-07	2.53207877202714e-06
ENSG00000225778.4	107.0348539	1.264687268	0.25509362	4.957737741	7.13187446944698e-07	2.70285160516973e-06
ENSG00000120332.14	195.8549983	-1.156798634	0.233437384	-4.955498621	7.21450343745949e-07	2.73192353300353e-06
ENSG00000150051.12	85.83935812	1.019331094	0.205771654	4.95370026	7.28153442512916e-07	2.75504613986854e-06
ENSG00000002726.18	593.1946125	-1.049926996	0.211986075	-4.952811156	7.31489562745285e-07	2.76653488048524e-06
ENSG00000105366.14	85.94831621	1.105083537	0.223162475	4.951923652	7.34834358813766e-07	2.77747832162485e-06
ENSG00000160223.15	126.1683928	1.015246054	0.205181841	4.948030718	7.49680800507759e-07	2.82896102607301e-06
ENSG00000253846.2	585.172216	-1.129778634	0.228345549	-4.947670929	7.51067416526039e-07	2.83303550127411e-06
ENSG00000079931.13	2929.362457	1.139805557	0.23046854	4.945601495	7.59091070887881e-07	2.8603790883416e-06
ENSG00000143341.10	2563.296483	-1.06407624	0.216031737	-4.925555167	8.41211723613282e-07	3.14415653133515e-06
ENSG00000254285.3	113.1679519	1.116273346	0.226879463	4.920116309	8.64927988107277e-07	3.22757283193467e-06
ENSG00000181392.13	196.6817922	1.315021763	0.267359737	4.91854824	8.71884318344195e-07	3.25221657654691e-06
ENSG00000186462.8	339.6180322	-1.096869589	0.223125847	-4.915923474	8.83649131452778e-07	3.29078208211861e-06
ENSG00000145283.7	1068.496162	-1.044372432	0.212458154	-4.915661801	8.84830353797377e-07	3.294516566347e-06
ENSG00000133083.13	786.6635952	-1.117385841	0.227444198	-4.912791131	8.97889147702832e-07	3.34044433269899e-06
ENSG00000103089.7	510.1018112	1.14026436	0.232957511	4.894731044	9.84402636970182e-07	3.63665672049169e-06
ENSG00000112299.7	594.1301276	1.209742495	0.247277726	4.892242065	9.96937232837908e-07	3.6778120014224e-06
ENSG00000144619.13	155.0239367	1.124433599	0.229853759	4.891952185	9.98407027787592e-07	3.68249847404516e-06
ENSG00000103316.9	177.6839863	1.256405379	0.256922882	4.890204287	1.00731380913656e-06	3.71238366704539e-06
ENSG00000132821.10	523.4187776	1.250194921	0.255657871	4.890109257	1.00780024148093e-06	3.7134351743572e-06
ENSG00000117560.7	146.3786112	1.091259311	0.223228877	4.888522149	1.01595768846461e-06	3.73953686734708e-06
ENSG00000143297.17	495.0308403	1.321572366	0.270411676	4.887260738	1.02248640482971e-06	3.76154392882561e-06
ENSG00000266964.4	101.9478457	-1.191034882	0.244156995	-4.878151782	1.07084510199569e-06	3.93161343472825e-06
ENSG00000060718.17	6239.584924	-1.424949303	0.292582536	-4.870247293	1.11458666228506e-06	4.08490038357111e-06
ENSG00000108823.14	400.222727	-1.496794524	0.307363396	-4.869787819	1.11718146633935e-06	4.09359765717203e-06
ENSG00000171658.7	1607.155689	-1.426525714	0.293125937	-4.866596693	1.135363878267e-06	4.15527426131257e-06
ENSG00000277586.1	6583.549294	-1.321799322	0.272046209	-4.85873091	1.18140569503277e-06	4.3092601250662e-06
ENSG00000153563.14	1544.800241	1.068865794	0.220094384	4.856397394	1.19540679425507e-06	4.35602744210096e-06
ENSG00000254122.2	434.2627756	-1.106640653	0.22797749	-4.854166319	1.20894243491961e-06	4.40100810693133e-06
ENSG00000260581.1	460.8514744	-1.020902697	0.210644756	-4.846561179	1.25619862319887e-06	4.56045052668973e-06
ENSG00000035720.6	78.77873164	1.00106651	0.206671436	4.843758438	1.27405815676006e-06	4.61892986578005e-06
ENSG00000075213.9	1043.822247	-1.064658399	0.219925975	-4.840985245	1.29196966647884e-06	4.67835417177196e-06
ENSG00000133134.10	770.7164145	1.182707399	0.244385553	4.839514393	1.30156765419305e-06	4.70941508270046e-06
ENSG00000172116.20	292.8973353	1.082501667	0.22382224	4.836434792	1.32188609857186e-06	4.77638061135634e-06
ENSG00000188095.4	88.83558358	1.103276479	0.228140517	4.835951519	1.32510218308796e-06	4.78706450959423e-06
ENSG00000234964.4	995.8328602	-1.19763358	0.248188409	-4.825501655	1.39651305309294e-06	5.02929920271269e-06
ENSG00000187957.7	465.4800835	-1.243335345	0.258366064	-4.812301291	1.49202193111562e-06	5.34997731867047e-06
ENSG00000165794.8	1169.871816	-1.104898814	0.230478085	-4.793943058	1.63534710161988e-06	5.82691024398098e-06
ENSG00000223652.2	53.33099319	1.009195666	0.210833771	4.786688867	1.69555377106471e-06	6.02979676982643e-06
ENSG00000173212.4	353.215312	-1.079374179	0.225563344	-4.785237519	1.70785245239646e-06	6.07119516385219e-06
ENSG00000173391.7	1086.058094	-1.132539718	0.236960503	-4.779445107	1.75779655448636e-06	6.23673243313529e-06
ENSG00000198744.5	258.4459552	-1.061186441	0.222192922	-4.775968705	1.78844206820448e-06	6.3405903124669e-06
ENSG00000110375.2	70.90408304	-1.010978387	0.211793449	-4.773416703	1.81126481982783e-06	6.41042622834984e-06
ENSG00000249096.5	80.37920233	1.039390532	0.218420351	4.758670727	1.94872026552459e-06	6.86401583034073e-06
ENSG00000145794.15	617.1037608	1.222830636	0.257629523	4.746469362	2.06998062347228e-06	7.25928247517419e-06
ENSG00000180730.4	1748.10999	1.18605627	0.250039783	4.743470247	2.10087812666734e-06	7.35646002859584e-06
ENSG00000100985.7	20446.81967	-1.022876597	0.215926903	-4.737142906	2.16752324920958e-06	7.57832783060136e-06
ENSG00000188039.12	162.4886834	1.168168253	0.246736322	4.734480288	2.19617113500757e-06	7.6755827819004e-06
ENSG00000170476.14	2343.713804	1.266231035	0.267583896	4.732089832	2.22220021868942e-06	7.76214620466922e-06
ENSG00000103723.11	347.117603	1.178455033	0.249081425	4.73120399	2.23192096504556e-06	7.79167871026683e-06
ENSG00000267795.4	620.6128367	1.395547594	0.295046129	4.729930189	2.24597055774504e-06	7.83924392782692e-06
ENSG00000228623.3	187.5714273	-1.266620314	0.267906936	-4.727836954	2.26924286018503e-06	7.91149927689885e-06
ENSG00000211895.4	136711.9971	1.447430654	0.306530864	4.721973616	2.33566988027616e-06	8.12927590375477e-06
ENSG00000172403.9	7371.53715	1.356896582	0.287797555	4.714760636	2.41995061409487e-06	8.40202484743281e-06
ENSG00000231346.4	312.3469555	-1.292002132	0.274172865	-4.712363236	2.44860412259261e-06	8.48555302544105e-06
ENSG00000258498.5	158.6037845	-1.075460238	0.228438244	-4.70788173	2.50304248855471e-06	8.6547147019989e-06
ENSG00000211592.5	195584.8329	1.3624059	0.29014513	4.695601478	2.65823358849634e-06	9.13486413139705e-06
ENSG00000184828.8	4136.683928	1.03450507	0.22048112	4.692034728	2.70501195815068e-06	9.2817953531489e-06
ENSG00000168427.8	302.8987631	-1.261464653	0.269628375	-4.678530791	2.88937786738212e-06	9.85398465891087e-06
ENSG00000016602.9	3284.523852	1.416131013	0.303429818	4.667079273	3.0551148171739e-06	1.03866028326825e-05
ENSG00000164398.11	75.54082741	1.042898395	0.223556035	4.665042454	3.08553328035775e-06	1.04784415097527e-05
ENSG00000198626.14	279.7036791	-1.189158953	0.255175988	-4.660152242	3.15975587781242e-06	1.0706869614228e-05
ENSG00000204538.3	636.000937	-1.396601672	0.300083821	-4.654038561	3.25495889617293e-06	1.10052300052988e-05
ENSG00000137673.7	4858.978356	-1.207784059	0.259605108	-4.652389425	3.28110689610759e-06	1.10753853253621e-05
ENSG00000198732.9	614.3370443	-1.170719726	0.25191453	-4.647289414	3.36325149226863e-06	1.13236826318833e-05
ENSG00000106819.10	4412.06317	-1.097989523	0.236480292	-4.643048749	3.43305307980747e-06	1.15439614033082e-05
ENSG00000203727.3	418.1380994	-1.02349097	0.220558198	-4.640457621	3.47638467154541e-06	1.16790332196897e-05
ENSG00000126259.18	54.6979744	1.213716567	0.2618621	4.634945521	3.57031495157912e-06	1.19793376823472e-05
ENSG00000170577.7	752.3337003	1.011533312	0.218426736	4.630995863	3.6391114461579e-06	1.2201299027031e-05
ENSG00000128591.14	9363.943026	-1.269961853	0.274512486	-4.626244403	3.72355879283865e-06	1.24618070601727e-05
ENSG00000039139.9	585.3679143	-1.018652822	0.220469585	-4.620377999	3.83041531632672e-06	1.27985501991778e-05
ENSG00000166592.10	7200.699301	-1.161228266	0.252772121	-4.59397287	4.34885942275516e-06	1.43850484381497e-05
ENSG00000154655.13	476.2276938	1.003087086	0.21842184	4.592430339	4.38113773620828e-06	1.44840335114324e-05
ENSG00000177272.8	97.16973364	1.062189635	0.231383162	4.590609046	4.41954482109778e-06	1.46083916177496e-05
ENSG00000070526.13	1441.888288	1.087593404	0.238489389	4.560342959	5.10701430976319e-06	1.67161695116943e-05
ENSG00000164694.15	3831.180248	-1.105211756	0.242522813	-4.557145534	5.1853496533101e-06	1.6963553507923e-05
ENSG00000215861.5	349.7341665	-1.197571157	0.262903547	-4.555173071	5.23424645741042e-06	1.71144194421155e-05
ENSG00000198915.10	1169.126284	-1.002093334	0.220382312	-4.547067884	5.43984564817772e-06	1.77458144961048e-05
ENSG00000180543.4	814.8841195	-1.036604956	0.22825823	-4.541369468	5.58899858894213e-06	1.82034344586748e-05
ENSG00000226051.5	124.4921857	1.170829699	0.257872877	4.54033675	5.61644514176326e-06	1.82799300365797e-05
ENSG00000145358.5	539.6310029	-1.420789287	0.313061966	-4.538364417	5.66922279718546e-06	1.84354578596746e-05
ENSG00000188322.4	701.8504208	1.058557702	0.233459106	4.534231798	5.7813511503308e-06	1.87901544868347e-05
ENSG00000241294.1	813.6060611	1.461425253	0.322593247	4.530241305	5.89163559765119e-06	1.9110581433164e-05
ENSG00000162543.5	204.7163964	-1.002913461	0.221972594	-4.518185969	6.23716921415051e-06	2.0161605807086e-05
ENSG00000105852.9	287.0657418	1.253926811	0.277545228	4.517918836	6.24504121750707e-06	2.01799861813179e-05
ENSG00000171476.20	9526.570013	-1.015394172	0.224752435	-4.517833913	6.24754574902984e-06	2.01845467559207e-05
ENSG00000231475.3	1083.241514	1.424139137	0.316775691	4.49573366	6.93304759948382e-06	2.22088464394291e-05
ENSG00000105131.6	2280.350705	1.291432491	0.288314356	4.479251423	7.49052633791677e-06	2.38745172282574e-05
ENSG00000278318.3	216.7376577	-1.172857064	0.261909342	-4.47810321	7.53091917572969e-06	2.39866985786912e-05
ENSG00000214290.6	240.805714	1.051870279	0.235132158	4.473527951	7.69394954657514e-06	2.44721936999076e-05
ENSG00000214872.7	180.1152508	-1.176105781	0.264464624	-4.447119482	8.70294354892662e-06	2.74873673772462e-05
ENSG00000113088.5	327.3081496	1.055722292	0.237398925	4.447039062	8.70620111085489e-06	2.74929531915212e-05
ENSG00000168062.8	1998.257759	-1.085384604	0.244493348	-4.439321606	9.02428802411965e-06	2.83906038639198e-05
ENSG00000125780.11	24957.74168	-1.755777382	0.396163125	-4.431955602	9.33822489195629e-06	2.93033624073897e-05
ENSG00000162409.9	490.7742788	1.206786361	0.272757006	4.424400963	9.67102561414212e-06	3.02653927016136e-05
ENSG00000211598.2	10594.28389	1.353352146	0.306486041	4.415705663	1.00681003749408e-05	3.13909836749251e-05
ENSG00000151715.6	3214.46559	-1.067440726	0.242002384	-4.410868633	1.02956768614171e-05	3.202757656068e-05
ENSG00000229035.2	1374.050056	-1.345034611	0.306633964	-4.386450188	1.15215534839116e-05	3.55385839503748e-05
ENSG00000113494.15	420.4877365	1.170828805	0.267152029	4.382631162	1.17254529648398e-05	3.61252734094446e-05
ENSG00000241351.2	11191.25856	1.280911644	0.292343113	4.381535214	1.17845992564555e-05	3.62953862670884e-05
ENSG00000244094.1	4329.066878	-1.479521843	0.338724349	-4.36792291	1.25433748798377e-05	3.84719059437414e-05
ENSG00000248485.1	692.4525248	1.182884971	0.271382958	4.358729751	1.30819538162901e-05	4.00306919562446e-05
ENSG00000183878.14	917.7096602	1.369625518	0.31430591	4.357619351	1.3148480117227e-05	4.02142681604239e-05
ENSG00000211660.3	4781.354782	1.345966618	0.310302473	4.337595525	1.44049933733598e-05	4.38900656181049e-05
ENSG00000211966.2	5254.467758	1.360296697	0.313986159	4.33234605	1.47528818339996e-05	4.48538136313139e-05
ENSG00000130600.14	21740.92674	-1.244020507	0.287734633	-4.323499385	1.53573566688919e-05	4.65536420184566e-05
ENSG00000174502.17	882.7829452	1.170077015	0.270682683	4.322688845	1.54139049041069e-05	4.6709722657054e-05
ENSG00000166317.10	783.3902047	-1.341947335	0.311923359	-4.302170062	1.69133414043133e-05	5.09691424333673e-05
ENSG00000171126.7	80.86487427	1.079187953	0.251368086	4.293257634	1.76070497802351e-05	5.28784266659499e-05
ENSG00000211947.2	2393.533239	1.339101715	0.312863349	4.280148885	1.86768326798331e-05	5.57540057668465e-05
ENSG00000211637.2	1936.38743	1.461915721	0.341843694	4.276561908	1.898017927552e-05	5.66063689457603e-05
ENSG00000105048.15	9552.855685	-1.068919595	0.250005343	-4.275587001	1.90634336134578e-05	5.68179561321849e-05
ENSG00000239951.1	11053.30011	1.265631007	0.296772004	4.264657688	2.00208907735067e-05	5.94700333400945e-05
ENSG00000112852.6	411.3935619	-1.026518163	0.240972217	-4.259902557	2.04516044713886e-05	6.06421109618947e-05
ENSG00000130595.15	7802.66792	-1.527412225	0.35877663	-4.257279039	2.06930014358947e-05	6.1328343260411e-05
ENSG00000211679.2	12763.50538	1.221323651	0.289418136	4.219927845	2.44380522749395e-05	7.16683921862265e-05
[truncated: 81 more rows]
