# Supplementary material for: Association of Gene Expression Profiles in HPV-Positive Head and Neck Squamous Cell Carcinoma with Patient Outcome: In Search of Prognostic Biomarkers
Source: Int J Mol Sci. 2025 Jun 19;26(12):5894. doi: 10.3390/ijms26125894 (PMC12192591; doi:10.3390/ijms26125894)
Supplement: Supplementary file 1 [file ijms-26-05894-s001.zip › Supplementary Table S3.csv]

Category	Enrichment FDR	nGenes	Pathway Genes	Fold Enrichment	Pathway	URL	Genes
GO Biological process	5.43580803206857e-20	36	88	6.465556231	GO:0031424 keratinization ""	http://amigo.geneontology.org/amigo/term/GO:0031424""	KRT7 KRT1 KRT86 KRT75 KRT6C KRT6B KRT79 KRT3 KRT6A KRT81 CYP26B1 TGM1 CASP14 CNFN IL1A TGM3 KRT17 ABCA12 CERS3 TCHH SPRR2G LCE3D IVL SPRR2D SPRR1B SPRR1A SFN SPRR4 LCE3E KRT16 SPRR2B HRNR SPRR2E SPRR2F CDH3 KLK5"
GO Biological process	5.36453277415242e-19	93	384	2.899772036	GO:0008544 epidermis development ""	http://amigo.geneontology.org/amigo/term/GO:0008544""	KLK14 KRT7 KRT1 KRT86 KRT75 KRT6C KRT6B KRT79 KRT10 KRT3 PDZD7 KRTDAP KRT6A KRT81 GAL TGM1 SFRP4 GLI1 INHBA FST IVL SPRR1B SPRR1A CYP26B1 PAX6 KCNQ1 DLX3 FA2H CASP14 CNFN GSDME EZH2 LHX2 CDH23 DKK1 IL1A MSX2 HOXC13 TGM3 SGPP1 KRT17 YAP1 FGF2 ABCA12 EGFR NOTCH1 CERS3 TCHH SPRR2G LCE3D SPRR2D FOXQ1 BCL2 CST6 SFN PLEC ALOX15B PNPLA1 SPRR4 SLITRK6 POU3F1 LCE3E KRT16 SPRR2B HRNR SPRR2E SPRR2F AKR1C3 C…
GO Biological process	5.36453277415242e-19	85	313	3.077801745	GO:0043588 skin development ""	http://amigo.geneontology.org/amigo/term/GO:0043588""	COL1A1 KRT7 FLG KRT1 KRT86 KRT75 KRT6C KRT6B KRT79 KRT3 HRNR COL5A2 KRT6A KRT81 GAL TGM1 INHBA FST IVL SPRR1B SPRR1A KRT9 CYP26B1 PAX6 DLX3 ADAMTS2 FA2H CASP14 CNFN EZH2 LHX2 DKK1 IL1A MSX2 HOXC13 TGM3 SGPP1 KRT17 COL5A1 YAP1 ABCA12 EGFR NOTCH1 IL18 CERS3 TCHH SPRR2G LCE3D SPRR2D FOXQ1 DACT2 COL3A1 BCL2 SFN PLEC ALOXE3 ALOX12B ALOX15B PNPLA1 SPRR4 POU3F1 LCE3E KRT16 SPRR2B SPRR2E LTB SPRR2F KRT10…
GO Biological process	2.66229065237036e-17	255	2507	1.745338795	GO:0003008 system process ""	http://amigo.geneontology.org/amigo/term/GO:0003008""	NOS2 GABRA3 PTGER3 KCNQ1 MYLK CHRNA3 NOS1 GABRP TNNC2 TNNT1 TJP3 NMU CRACD TNNC1 TNNT2 CASQ2 WNK4 KLK8 TNNT3 TNNI2 NGF CHRNA1 TPM1 MYOM3 CASQ1 SCN2B GHRL RNF207 TNNI1 KCNE2 GRIN2C SCN9A MYO7B SGCD KCNE5 SCN4B OXTR STAC3 PDZD7 INSYN2A TPM2 SMTNL1 GABRQ HCN2 CAV1 SCNN1D SCNN1B RYR2 GAL TREM2 NPTX2 AMOT AGT NLGN4X WNT7A AZGP1 PIGR ATP2A1 C2CD4B PRKAR2B ITGA3 SNAI2 HOMER3 CDH3 CNGB1 MYO3B TACR2 RAPGE…
GO Biological process	9.99862159050341e-16	65	252	3.242755826	GO:0009913 epidermal cell differentiation ""	http://amigo.geneontology.org/amigo/term/GO:0009913""	KRT7 KRT1 KRT86 KRT75 KRT6C KRT6B KRT79 KRT3 PDZD7 KRT6A KRT81 TGM1 SFRP4 GLI1 IVL SPRR1B SPRR1A CYP26B1 PAX6 KCNQ1 DLX3 FA2H CASP14 CNFN GSDME EZH2 CDH23 IL1A MSX2 TGM3 SGPP1 KRT17 YAP1 FGF2 ABCA12 NOTCH1 CERS3 TCHH SPRR2G LCE3D SPRR2D SFN PLEC ALOX15B PNPLA1 SPRR4 SLITRK6 POU3F1 LCE3E KRT16 SPRR2B HRNR SPRR2E SPRR2F KRT10 AKR1C3 CDH3 SULT2B1 CYP27B1 KLF7 ZBED2 S100A7 EREG FLG KLK5"
GO Biological process	9.99862159050341e-16	458	3774	1.435035645	GO:0048513 animal organ development ""	http://amigo.geneontology.org/amigo/term/GO:0048513""	MAOB SYNGR3 INA S100A1 BASP1 SOX8 CD79B CNTN1 LAMA3 LAMC2 SDK2 SEMA3A SEMA3C COL4A4 PTHLH SEMA6A LAMA1 CD79A MEIS3 JAK3 PBX4 MET CSF3 COL1A1 JHY IL1A TLX2 FN1 MFAP2 CXCR4 IL1B POPDC3 PDE6A PDE6B KRT7 ZFHX2 FOXF2 FGF2 AMIGO2 COL2A1 DUSP6 TNFRSF11A FLG MEIS1 MKX CD8A NRG1 IL34 KIT RNF207 PDPN SLAMF6 IGFN1 EOMES NFASC CSF2 DACT1 RAG1 MESP1 GREM1 KLK5 KRT1 GDNF AR MYO7B KRT86 KRT75 KRT6C CDH2 SIX2 SG…
GO Biological process	1.04028739283228e-15	518	4552	1.391031253	GO:0030154 cell differentiation ""	http://amigo.geneontology.org/amigo/term/GO:0030154""	TNC RRAS2 COL6A1 HECW1 SOX8 CD79B CNTN1 NEXMIF LAMA3 LAMC2 DLX3 EYA2 FSTL3 ACTN1 SEMA3A SEMA3C PAK3 MAP2 WNT11 PTHLH LHX5 PXN SEMA6A NEFH PTK6 LAMA1 OCA2 TNNT1 TJP3 CD79A JAK3 PBX4 CAV2 CAV1 MET LHX2 KRT23 CSF3 WNT3 EFNB3 UPK2 COL12A1 TBX18 IQCG IL1A ZAP70 DLX2 STMN1 TNNT2 SPP1 TNN TBX2 CXCR4 TCP11 MYRF EFNB2 IL1B ZC4H2 KRT17 KLK8 FOXA1 TNNT3 KRT34 POPDC3 VSTM2L LGR6 DCLK1 NGF FST KRT7 NKX2-8 ZFH…
GO Biological process	1.15142375649971e-15	53	175	3.718256079	GO:0030216 keratinocyte differentiation ""	http://amigo.geneontology.org/amigo/term/GO:0030216""	KRT7 KRT1 KRT86 KRT75 KRT6C KRT6B KRT79 KRT3 KRT6A KRT81 TGM1 IVL SPRR1B SPRR1A CYP26B1 PAX6 CASP14 CNFN EZH2 IL1A MSX2 TGM3 SGPP1 KRT17 YAP1 ABCA12 NOTCH1 CERS3 TCHH SPRR2G LCE3D SPRR2D SFN PLEC ALOX15B PNPLA1 SPRR4 POU3F1 LCE3E KRT16 SPRR2B HRNR SPRR2E SPRR2F KRT10 AKR1C3 CDH3 CYP27B1 ZBED2 S100A7 EREG FLG KLK5"
GO Biological process	1.39766306868336e-15	244	1729	1.710464611	GO:0007155 cell adhesion ""	http://amigo.geneontology.org/amigo/term/GO:0007155""	NRG1 ITGA3 ITGA2B CELSR3 CNTN1 CD44 NEXMIF LAMA3 CDH3 SDK2 PCDHB4 PCDHGA2 SIRPG PXN ITGA6 IL27RA TJP3 SIGLEC8 CEACAM5 CDH23 FOLR3 CCN6 PCDHB2 PCDHB5 PODXL2 IL1A FN1 PARD3B PLA2G2D SPP1 TNN TGFBI PLAU XG IL1B KIRREL2 CDH15 COL5A1 FIBCD1 VSTM2L POSTN DSG1 DSC1 CLDN10 CDH11 CDH13 HMCN1 CNTN4 TENM2 NLGN4X CRB2 CDHR1 CDH8 PTPRD ITGAD PLA2G2F SPON2 TNFRSF13C ITGA5 FBLIM1 PDPN VCAM1 IGFN1 NFASC CLDN3 FA…
GO Biological process	2.04421186865915e-15	519	4576	1.383785169	GO:0048869 cellular developmental process ""	http://amigo.geneontology.org/amigo/term/GO:0048869""	TNC RRAS2 COL6A1 HECW1 SOX8 CD79B CNTN1 NEXMIF LAMA3 LAMC2 DLX3 EYA2 FSTL3 ACTN1 SEMA3A SEMA3C PAK3 MAP2 WNT11 PTHLH LHX5 PXN SEMA6A NEFH PTK6 LAMA1 OCA2 TNNT1 TJP3 CD79A JAK3 PBX4 CAV2 CAV1 MET LHX2 KRT23 CSF3 WNT3 EFNB3 UPK2 COL12A1 TBX18 IQCG CSPG5 IL1A ZAP70 DLX2 STMN1 TNNT2 SPP1 TNN TBX2 CXCR4 TCP11 MYRF EFNB2 IL1B ZC4H2 KRT17 KLK8 FOXA1 TNNT3 KRT34 POPDC3 VSTM2L LGR6 DCLK1 NGF FST KRT7 NKX2…
GO Biological process	3.01500585406461e-15	289	2086	1.610926401	GO:0009888 tissue development ""	http://amigo.geneontology.org/amigo/term/GO:0009888""	SOX8 LAMA3 LAMC2 DLX3 SEMA3A SEMA3C PTHLH SEMA6A LAMA1 TJP3 KRT23 UPK2 COL12A1 TBX18 KRT17 KLK14 KRT34 POPDC3 KRT7 RNF207 PDPN EOMES DACT1 MESP1 KRT1 GDNF KRT86 KRT75 KRT6C SGCD KRT19 KRT15 KRT9 MYLPF SYNE4 KRT6B KRT79 KRT10 KRT3 KRT16 KRT14 PDZD7 MESP2 KRTDAP LAMB3 KRT6A KRT81 FUZ ITGA5 GAL TGM1 PDGFB CDK6 MET SERPINE1 EZH2 SFRP4 ASPN DKK1 COL1A1 GLI1 UPK1B FN1 INHBA IL1B COL5A1 LOXL2 FST AGT YA…
GO Biological process	6.32911525654014e-15	131	756	2.131108762	GO:0030855 epithelial cell differentiation ""	http://amigo.geneontology.org/amigo/term/GO:0030855""	DLX3 TJP3 KRT23 UPK2 KRT17 KRT34 KRT7 KRT1 KRT86 KRT75 KRT6C KRT19 KRT15 KRT9 SYNE4 KRT6B KRT79 KRT10 KRT3 KRT16 KRT14 PDZD7 KRT6A KRT81 TGM1 CDK6 MET SERPINE1 SFRP4 GLI1 UPK1B IL1B YAP1 FGF2 NRG1 XDH IVL F2RL1 ATOH8 SPRR1B SPRR1A AKR1C1 AJAP1 CES1 CYP26B1 SOX8 PAX6 CPS1 KCNQ1 CBFA2T2 ESR1 MMP9 PTK6 LAMA1 FA2H CASP14 CNFN GSDME CAV1 EZH2 CDH23 CCND1 PRLR IL1A ONECUT2 MSX2 CXCR4 TGM3 SGPP1 E2F8 FO…
GO Biological process	7.41446155413822e-15	82	359	2.687427063	GO:0045229 external encapsulating structure organization ""	http://amigo.geneontology.org/amigo/term/GO:0045229""	COL9A2 ADAMTS6 COL23A1 COL11A1 COL17A1 COL5A3 COL4A4 ADAMTS2 MMP2 MMP11 MMP9 HAS1 COL1A1 TGFBI COL10A1 COL5A1 POSTN LOXL2 MMP7 MMP13 ADAMTS14 COL2A1 SERPINH1 MMP3 ADAMTS12 MMP16 ADAMTS4 PDPN COL1A2 ADAMTS15 MMP10 KLK5 COL3A1 COL4A3 HAS2 NDNF SULF2 MMP1 LAMB3 COL13A1 COL4A6 MMP17 SMOC1 COL5A2 VIT COL28A1 LAMA1 NID1 MATN3 FSCN1 FAP CTSG AEBP1 TGM3 PXDN MELTF DPP4 HRNR SMPD3 CAV2 CAV1 SPOCK2 AGT FOX…
GO Biological process	2.99814016375793e-14	196	1271	1.788687078	GO:0060429 epithelium development ""	http://amigo.geneontology.org/amigo/term/GO:0060429""	SOX8 LAMA3 DLX3 TJP3 KRT23 UPK2 TBX18 KRT17 KLK14 KRT34 KRT7 RNF207 DACT1 MESP1 KRT1 GDNF KRT86 KRT75 KRT6C KRT19 KRT15 KRT9 SYNE4 KRT6B KRT79 KRT10 KRT3 KRT16 KRT14 PDZD7 MESP2 KRT6A KRT81 FUZ ITGA5 GAL TGM1 CDK6 MET SERPINE1 SFRP4 GLI1 UPK1B INHBA IL1B FST AGT YAP1 FGF2 ADAMTS12 WNT7A NRG1 XDH IVL F2RL1 ATOH8 SPRR1B SPRR1A AKR1C1 AJAP1 CES1 CYP26B1 HOXA11 PAX6 SNAI2 CPS1 TNC KCNQ1 GLI2 SEMA3C C…
GO Biological process	1.27033749711212e-13	79	355	2.617768257	GO:0030198 extracellular matrix organization ""	http://amigo.geneontology.org/amigo/term/GO:0030198""	COL9A2 ADAMTS6 COL23A1 COL11A1 COL17A1 COL5A3 COL4A4 ADAMTS2 MMP2 MMP11 MMP9 HAS1 COL1A1 TGFBI COL10A1 COL5A1 POSTN LOXL2 MMP7 MMP13 ADAMTS14 COL2A1 SERPINH1 MMP3 ADAMTS12 MMP16 ADAMTS4 PDPN COL1A2 ADAMTS15 MMP10 KLK5 COL3A1 COL4A3 HAS2 NDNF SULF2 MMP1 LAMB3 COL13A1 COL4A6 MMP17 SMOC1 COL5A2 VIT COL28A1 LAMA1 NID1 MATN3 FSCN1 FAP CTSG AEBP1 PXDN MELTF DPP4 SMPD3 CAV2 CAV1 SPOCK2 AGT FOXF2 LUM FKB…
GO Biological process	1.27033749711212e-13	532	4617	1.346864296	GO:0048731 system development ""	http://amigo.geneontology.org/amigo/term/GO:0048731""	WNT7A MAOB SYNGR3 INA S100A1 BASP1 HECW1 SOX8 ITGA2B SCIN CD79B DPF1 CNTN1 ZIC2 NEXMIF LAMA3 LAMC2 NAV3 SDK2 IGF2BP2 SEMA3A SEMA3C PAK3 MAP2 COL4A4 WNT11 PTHLH LHX5 SEMA6A NEFH LAMA1 CD79A MEIS3 JAK3 PBX4 MET SERPINE1 LHX2 NEURL1 CSF3 WNT3 COL1A1 EFNB3 JHY IL1A FN1 MFAP2 ARTN STMN1 TNN CXCR4 CALD1 MYRF EFNB2 IL1B AMOT ZC4H2 KLK8 POPDC3 VSTM2L PDE6A LGR6 DCLK1 PDE6B NGF ZFHX2 LMX1B TUBB2A THBS1 ZN…
GO Biological process	1.50624071056388e-13	79	356	2.608144109	GO:0043062 extracellular structure organization ""	http://amigo.geneontology.org/amigo/term/GO:0043062""	COL9A2 ADAMTS6 COL23A1 COL11A1 COL17A1 COL5A3 COL4A4 ADAMTS2 MMP2 MMP11 MMP9 HAS1 COL1A1 TGFBI COL10A1 COL5A1 POSTN LOXL2 MMP7 MMP13 ADAMTS14 COL2A1 SERPINH1 MMP3 ADAMTS12 MMP16 ADAMTS4 PDPN COL1A2 ADAMTS15 MMP10 KLK5 COL3A1 COL4A3 HAS2 NDNF SULF2 MMP1 LAMB3 COL13A1 COL4A6 MMP17 SMOC1 COL5A2 VIT COL28A1 LAMA1 NID1 MATN3 FSCN1 FAP CTSG AEBP1 PXDN MELTF DPP4 SMPD3 CAV2 CAV1 SPOCK2 AGT FOXF2 LUM FKB…
GO Biological process	8.62996950355373e-12	225	1777	1.62288058	GO:0007267 cell-cell signaling ""	http://amigo.geneontology.org/amigo/term/GO:0007267""	SYT7 GABRA3 DKK3 RIMBP2 TLE2 SNCB CHRNA3 WNT11 NOS1 GABRP SLC6A2 CALB1 DKKL1 STX1A SFRP4 GCK DKK1 WNT3 NMU PANX1 CSPG5 GJB6 SNAP25 NGF HTR2B FGFBP1 CHRNA1 NKD1 SFRP2 PLK2 NLGN4X HTR7 CDH8 LYPD1 GJA1 WNT7A APCDD1 SLC24A2 GHRL DGKI GRIN2C FRZB GJB2 DACT1 RIC3 SCG5 CDH2 CALB2 SYT12 HTR1D SHISA2 FAM3B LYPD6 FZD9 INSYN2A SULF2 ARC PPM1N SHISA8 GABRQ HCN2 NOS2 SNAI2 GAL JADE1 IL11 NPTX2 COL1A1 SPP1 BIC…
GO Biological process	1.11853232030142e-10	24	77	5.256549781	GO:0045109 intermediate filament organization ""	http://amigo.geneontology.org/amigo/term/GO:0045109""	NEFH KRT23 KRT17 KRT34 KRT7 INA TCHH KRT1 KRT86 KRT75 KRT6C KRT19 KRT15 KRT9 DES KRT6B KRT79 KRT3 KRT16 KRT14 KRT6A KRT81 NEFL PLEC"
GO Biological process	2.20884672391543e-10	354	3024	1.407838122	GO:0051239 regulation of multicellular organismal process ""	http://amigo.geneontology.org/amigo/term/GO:0051239""	PTGER3 SEMA3A SEMA3C PTHLH IRAK3 SEMA6A PROCR TNNC2 SERPINE1 CSF3 NMU TNNC1 PROC SLAMF1 CASQ2 SPP1 PLAU TCP11 NGF THBS1 FGF2 DUSP6 TNFRSF11A CASQ1 HES6 VEGFC IL34 RNF207 KCNE2 ICOSLG PDPN SLAMF6 BTNL9 GDNF LGALS9 LGALS9B LGALS9C KCNE5 LGALS7B OXTR SLITRK6 THBS2 CXCL17 SULF2 LGALS7 SMTNL1 KCNQ1 IGF2BP2 FAP SMARCA2 HCN2 CAV1 F3 SERPINE2 IL18 GHRL RYR2 ENPP4 NOS2 DCN CD6 LTBP1 GAL FSTL3 TESC PDGFB C…
GO Biological process	2.75068331048051e-10	59	293	2.662394037	GO:0098742 cell-cell adhesion via plasma-membrane adhesion molecules ""	http://amigo.geneontology.org/amigo/term/GO:0098742""	NRG1 CDH3 SDK2 CEACAM5 CDH23 CDH15 VSTM2L CDH11 CDH13 HMCN1 CNTN4 TENM2 CRB2 CDH8 PTPRD IGFN1 CDH2 NECTIN3 CDH4 MYADM GPC6 CEACAM19 L1CAM CD177 FLRT3 VCAM1 ROBO2 CELSR3 PCDHB4 PCDHGA2 CRTAM PCDHB2 PCDHB5 DSG1 DSC1 CDHR1 ITGA5 CLDN3 FAT3 CDH16 PCDH7 LGALS7B PCDHGA1 LGALS7 PCDHGC3 PCDHGC5 SCARF2 PCDHGB6 PCDHGA10 PCDHGA11 PCDHGB7 PCDHGA9 PCDHGA4 PCDHGB5 CD6 CLDN10 AMIGO2 CLDN7 FXYD5"
GO Biological process	1.7367569407587e-09	19	39	5.883408448	GO:0018149 peptide cross-linking ""	http://amigo.geneontology.org/amigo/term/GO:0018149""	TGM1 TGM5 TGM3 TGM4 NDNF FN1 PI3 THBS1 FLG IVL KRT1 COL3A1 SPRR1B SPRR1A KRT10 SPRR2E DCN SPOCK2 BGN"
GO Biological process	2.1539670565116e-09	144	1730	1.749812241	GO:0050877 nervous system process ""	http://amigo.geneontology.org/amigo/term/GO:0050877""	GABRA3 CHRNA3 GABRP TNNC2 TNNT1 TNNC1 KLK8 TNNT3 TNNI2 NGF CHRNA1 CASQ1 TNNI1 GRIN2C SCN9A MYO7B STAC3 PDZD7 INSYN2A GABRQ SCNN1D SCNN1B TREM2 NPTX2 NLGN4X WNT7A AZGP1 PIGR ATP2A1 PRKAR2B ITGA3 SNAI2 HOMER3 KCNQ1 CDH3 CNGB1 MYO3B TACR2 RAPGEF3 PPEF1 MYO3A P2RX6 TIMP3 KCNK10 COCH BDKRB1 CELF4 CACNA1F CALB1 DNAH11 PTN STX1A PTPRZ1 SLC1A1 CDH23 DKK1 MPP2 CTSC JHY MDK BCHE IL1A RGS4 SLC8A2 TGFBI GJB6…
GO Biological process	5.52729329242696e-09	344	2867	1.381529109	GO:0009653 anatomical structure morphogenesis ""	http://amigo.geneontology.org/amigo/term/GO:0009653""	HECW1 SOX8 ITGA2B CNTN1 LAMA3 CYFIP2 LAMC2 SDK2 SEMA3A SEMA3C PAK3 PXN SEMA6A LAMA1 AMH TNNT1 MEIS3 PBX4 SERPINE1 EFNB3 COL12A1 CAP2 TBX18 CSPG5 MFAP2 TNNT2 MSX2 TNN CALD1 EFNB2 AMOT KLK14 KLK8 FOXA1 TNNT3 VSTM2L LGR6 DCLK1 NGF FOXF2 THBS1 FGF2 CDH11 CDH13 RNF165 EFNA3 MEIS1 CNTN4 TMEM108 NOTCH1 FAM171A1 CDH8 VEGFC TNIK RNF207 ITGA5 PDPN IGFN1 EOMES NFASC FOXQ1 DACT1 MESP1 GREM1 NYAP1 MAP1A KLK5 …
GO Biological process	8.44763390989974e-09	344	2990	1.376603872	GO:0007166 cell surface receptor signaling pathway ""	http://amigo.geneontology.org/amigo/term/GO:0007166""	ITGA2B ITGA3 TNFRSF12A CCL26 CD79B CD22 STAP1 DKK3 HOMER3 LAMA3 TRAF1 EYA2 TLE2 FSTL3 GLI2 SEMA3A SEMA3C WNT11 PXN IRAK3 ITGA6 SEMA6A PDGFB CSF2RB PTK6 IL21R DKKL1 IL27RA CD79A JAK3 CAV2 MET LFNG CCL24 SFRP4 NEURL1 DKK1 WNT3 EFNB3 AREG GLI1 HBEGF PRLR LIFR IL1A CCL20 ZAP70 GRIN3B PIK3R3 F3 FASLG BCL2L14 INHBA IL13RA2 G0S2 PMEPA1 EREG EFNB2 IL1B IFI6 TRAF2 WFIKKN1 ADORA2A FCRLA KL NGF FST KLB IL36…
GO Biological process	1.68464263712285e-08	445	4103	1.302925643	GO:0065008 regulation of biological quality ""	http://amigo.geneontology.org/amigo/term/GO:0065008""	WNT7A PRR4 JCHAIN AZGP1 ZG16B PIGR KRT1 SCIN NOS2 GABRA3 SLC11A1 SAMD4A TG CP SLC4A8 PTGER3 KCNQ1 CNGB1 SEMA3A SEMA3C MOXD1 CHRNA3 CTTN NOS1 HEPH KCNH4 SEMA6A GABRP PCSK5 KCNK6 KCNK10 CACNA1F CRYM SLC6A2 CA2 CALB1 TJP3 JAK3 CAV2 CAV1 STX1A GCK PPIF CRACD BCHE SLC4A3 FN1 SLC9A2 PROC SLC8A2 CASQ2 SPP1 EPHX2 CXCR4 PLAU DBH ARHGAP40 MT2A GPR18 WNK4 IFI6 ATP13A4 ACKR4 POPDC3 SNAP25 KANK4 NGF HTR2B CHR…
GO Biological process	5.47733786701879e-08	249	1992	1.451008996	GO:0040011 locomotion ""	http://amigo.geneontology.org/amigo/term/GO:0040011""	ITGA3 CCL26 CNTN1 NEXMIF LAMA3 LAMC2 TACR2 SEMA3A SEMA3C FSCN1 PXN ARHGAP4 ITGA6 SEMA6A PDGFB LAMA1 MET CCL24 EFNB3 IQCG PODXL2 CCL20 CXCR4 XG TREM1 EFNB2 AMOT ACKR4 VSTM2L LGR6 TUBB2A FGF2 RNF165 XCL1 EFNA3 CNTN4 ACKR2 PDGFC NOTCH1 VEGFC TMSB4Y KIT TMSB15A PDPN CXCR1 NFASC CXCL3 CXCL5 CORO6 CXCL11 CXCL8 SCG2 GAP43 CCL19 RHOD GCSAM CDK5R1 CXCR2 GPC6 EPHA10 EFHC2 FAM110C ROBO2 CXCR3 SLIT1 CXCL17 S…
GO Biological process	5.52918207267632e-08	28	142	3.697622028	GO:0019730 antimicrobial humoral response ""	http://amigo.geneontology.org/amigo/term/GO:0019730""	PI3 SLPI CXCL14 S100A12 CXCL3 CXCL5 LEAP2 KLK5 WFDC12 KLK7 CXCL11 CXCL8 WFDC5 CTSG H2BC11 JCHAIN PGLYRP4 DEFB1 RNASE7 KRT6A SPRR2A H2BC8 SPON2 NOD2 IL36RN S100A7 PRSS3 SLC11A1"
GO Biological process	6.11888639625983e-08	146	1104	1.661687103	GO:0098609 cell-cell adhesion ""	http://amigo.geneontology.org/amigo/term/GO:0098609""	NRG1 ITGA3 ITGA2B CELSR3 CNTN1 NEXMIF LAMA3 CDH3 SDK2 SIRPG ITGA6 IL27RA TJP3 CEACAM5 CDH23 PODXL2 IL1A FN1 PLA2G2D XG IL1B KIRREL2 CDH15 VSTM2L DSG1 DSC1 CDH11 CDH13 HMCN1 CNTN4 TENM2 NLGN4X CRB2 CDH8 PTPRD ITGAD PLA2G2F TNFRSF13C ITGA5 FBLIM1 PDPN IGFN1 NFASC FAT3 LGALS9 LGALS9B CDH2 LGALS9C OLR1 NECTIN3 LGALS7B CDH4 MYADM GPC6 KIRREL1 PKP3 ROBO2 GP1BA CEACAM19 COL13A1 SIRPA L1CAM CD177 LGALS7 …
GO Biological process	6.92136979802286e-08	279	2254	1.41069991	GO:0006928 movement of cell or subcellular component ""	http://amigo.geneontology.org/amigo/term/GO:0006928""	ITGA3 CCL26 CNTN1 DNAH5 NEXMIF LAMA3 KCNQ1 LAMC2 TACR2 SEMA3A SEMA3C FSCN1 KIF3C PXN ARHGAP4 ITGA6 SEMA6A PDGFB LAMA1 AP3B2 KLC3 DNAH11 MET CCL24 EFNB3 MAK IQCG PODXL2 CCL20 DNAH6 DNAH7 CXCR4 WIPF3 XG TREM1 EFNB2 AMOT MYO1B MYO5C ACKR4 VSTM2L LGR6 TUBB2A FGF2 RNF165 XCL1 EFNA3 CNTN4 ACKR2 TMEM108 PDGFC NOTCH1 SCN2B VEGFC TMSB4Y KIT TMSB15A RNF207 KCNE2 PDPN CXCR1 NFASC CXCL3 CXCL5 KIF15 CORO6 CXC…
GO Biological process	7.44493181352144e-08	39	172	2.918480243	GO:0007156 homophilic cell adhesion via plasma membrane adhesion molecules ""	http://amigo.geneontology.org/amigo/term/GO:0007156""	SDK2 VSTM2L CDH13 HMCN1 CNTN4 IGFN1 CDH2 NECTIN3 CDH4 L1CAM ROBO2 CELSR3 CDH3 PCDHB4 PCDHGA2 CDH23 PCDHB2 PCDHB5 CDH15 DSG1 DSC1 CDH11 CDHR1 CDH8 FAT3 CDH16 PCDH7 PCDHGA1 PCDHGC3 PCDHGC5 PCDHGB6 PCDHGA10 PCDHGA11 PCDHGB7 PCDHGA9 PCDHGA4 PCDHGB5 CEACAM5 AMIGO2"
GO Biological process	1.73338135348928e-07	44	302	2.651794129	GO:0006959 humoral immune response ""	http://amigo.geneontology.org/amigo/term/GO:0006959""	PI3 SLPI MASP1 JCHAIN SUSD4 CXCL14 S100A12 CXCL3 CXCL5 LEAP2 KLK5 WFDC12 KLK7 CXCL11 CXCL8 WFDC5 IGLL5 CTSG H2BC11 PGLYRP4 DEFB1 RNASE7 KRT6A SPRR2A H2BC8 TREM2 C5 NOTCH1 SPON2 NOD2 C8G SH2D1A LTA IL1B IL36RN S100A7 KRT1 MS4A1 PRSS3 SLC11A1 POU2AF1 TREM1 BCL2 PDCD1"
GO Biological process	3.23312059091278e-07	191	1677	1.511161576	GO:0006811 ion transport ""	http://amigo.geneontology.org/amigo/term/GO:0006811""	HECW1 SLC7A2 SYT7 GABRA3 SLC38A5 CP SLC4A8 HOMER3 KCNQ1 SLC6A16 CNGB1 SLC6A15 CHRNA3 HEPH KCNH4 GABRP KCNK6 CBARP SLC16A8 SLC5A1 KCNK10 CACNA1F SLC6A2 SLC1A1 SFXN3 PANX1 SLC1A2 SLC4A3 SLC9A2 SLC8A2 CASQ2 FLVCR2 KCNS1 WNK4 ANO1 SLC6A11 SLC37A2 HTR2B CHRNA1 SLC13A5 CASQ1 SLC10A6 SCN2B SLC5A10 SLC24A2 CACNA1D KCNJ15 RNF207 KCNE2 SCNN1D NIPAL1 MELTF TRPV6 WNK2 SLC39A2 TRPV3 SCNN1B SCN9A CLIC3 KCNG3 N…
GO Biological process	4.13940455938532e-07	226	1835	1.448584055	GO:0042127 regulation of cell population proliferation ""	http://amigo.geneontology.org/amigo/term/GO:0042127""	CD22 IL11 PDGFB IL27RA MEIS3 CAV2 CAV1 CSF3 AREG HBEGF PRLR LIFR IL1A PLA2G2D CDKN2C EREG IL1B FGF2 MEIS1 PDGFC EGFR CDKN2A VEGFC IL34 PLA2G2F TNFRSF13C TGFA LGALS9 LGALS9B MZB1 LGALS9C CLCF1 LGALS7B RTKN2 EPGN LGALS7 SMIM22 SMARCA2 CCL26 SNAI2 PTPRN SIRPG CSF2RB CD40LG CLEC11A PTN GSDME CCL24 NEURL1 WNT3 MDK P3H3 CYP27B1 GLI1 CCN6 SPARC FN1 F3 INHBA SLURP1 HTR2B FGFBP1 YAP1 THBS1 CDH13 MEAK7 TP5…
GO Biological process	6.19194231820929e-07	196	1483	1.489059294	GO:2000026 regulation of multicellular organismal development ""	http://amigo.geneontology.org/amigo/term/GO:2000026""	SEMA3A SEMA3C PTHLH SEMA6A SERPINE1 CSF3 NGF THBS1 DUSP6 HES6 VEGFC IL34 SLITRK6 THBS2 SMARCA2 DCN GAL FSTL3 TESC CDK6 PTN SFRP4 MDK GLI1 CCN6 SPARC ZAP70 RTN4 F3 FASLG TNN INHBA TNFAIP6 IL1B AMOT FST SERPINE2 YAP1 FGF2 EFNA3 ADAMTS12 WNT7A GHRL NRG1 XDH S100A1 FCRL3 GDNF ATOH8 LGALS9 COL4A3 CXCL8 ADGRB1 ROBO2 CXCR3 AJAP1 CYP26B1 HOXA11 SOX8 PAX6 SNAI2 TG LAMA3 HLTF GLI2 ACACB PAK3 TP73 ARHGAP4 T…
GO Biological process	1.1035014453659e-06	94	615	1.815299539	GO:0003013 circulatory system process ""	http://amigo.geneontology.org/amigo/term/GO:0003013""	NOS2 KCNQ1 NOS1 TJP3 TNNT2 CASQ2 TNNI2 TPM1 SCN2B RNF207 TNNI1 KCNE2 SGCD KCNE5 SCN4B OXTR SMTNL1 HCN2 CAV1 SCNN1D SCNN1B RYR2 TNNC1 AMOT C2CD4B TACR2 MMP2 PTGS1 KCNK6 BDKRB1 CORO2B SLC1A1 HBEGF RGS4 CXCR4 DBH ADORA2A KL AGT HTR2B YAP1 HTR7 VEGFC EDNRA GHRL S100A1 F2RL1 AR HOPX PLEC HTR1D CXCR2 ADRA2C PCSK5 SLC5A1 HRC CPS1 TBX18 SLC4A3 CD36 SLC16A2 CACNA1D FABP5 COL1A2 ADCY6 PDE2A ABCC2 PDGFB SLC…
GO Biological process	1.1035014453659e-06	48	356	2.394650456	GO:0042742 defense response to bacterium ""	http://amigo.geneontology.org/amigo/term/GO:0042742""	NOS2 PI3 SLPI TREM1 GSDMC DEFB1 RNASE7 NOD2 KLK5 GSDMA WFDC12 KLK7 WFDC5 IGLL5 CTSG H2BC11 IL1B JCHAIN PGLYRP4 HMGB2 F2RL1 FPR2 C10orf99 CASP4 KRT6A SPRR2A H2BC8 SLC11A1 TREM2 COCH IL27RA CCL20 CD36 PLAC8 IL18 SPON2 S100A12 LEAP2 SCNN1B SSC5D ADGRB1 TLR5 ISG15 KLRK1 LTA IL12A SERPINE1 S100A7"
GO Biological process	1.394173685608e-06	263	2239	1.383552438	GO:0048468 cell development ""	http://amigo.geneontology.org/amigo/term/GO:0048468""	HECW1 SOX8 CNTN1 LAMA3 LAMC2 ACTN1 SEMA3A SEMA3C PAK3 MAP2 PTHLH PXN SEMA6A NEFH LAMA1 TNNT1 TJP3 PBX4 EFNB3 IQCG STMN1 TNNT2 TNN TCP11 MYRF EFNB2 KLK8 TNNT3 VSTM2L LGR6 DCLK1 NGF ZNF365 SYCP3 RNF165 EFNA3 HES6 CNTN4 TMEM108 TENM2 NOTCH1 MKX TNIK PDPN MXRA8 TDRD10 NFASC NYAP1 MAP1A CDH2 IRX2 GAP43 CDK5R1 EPHA10 EFHC2 SLITRK6 ROBO2 PBX1 PDZD7 SLIT1 LAMB3 MPIG6B CFAP44 TUBB3 ZNF488 MYB GP1BA CBFA2T…
GO Biological process	1.53193541582563e-06	148	1105	1.574681283	GO:0009887 animal organ morphogenesis ""	http://amigo.geneontology.org/amigo/term/GO:0009887""	LAMA3 LAMC2 SDK2 LAMA1 MEIS3 PBX4 MFAP2 FOXF2 FGF2 MEIS1 RNF207 IGFN1 DACT1 MESP1 GREM1 KLK5 GDNF PBX1 PDZD7 MESP2 LAMB3 MFAP5 SERPINE1 DKK1 AGT MMP13 WNT7A NRG1 AJAP1 CYP26B1 HOXA11 SOX8 PAX6 SNAI2 TNC KCNQ1 COL11A1 DLX3 GLI2 SEMA3C WNT11 MMP2 ESR1 SMPD3 SLC7A5 CALB1 TMEM59L DNAH11 PTN CAV1 SLC1A1 ASPN CDH23 COL1A1 AREG JHY MDK GLI1 MDFI RTN4 DLX2 FASLG MSX2 TBX2 GJB6 HOXC13 EFNB2 GNGT1 FOXA1 CO…
GO Biological process	1.53193541582563e-06	24	99	3.591975684	GO:0045104 intermediate filament cytoskeleton organization ""	http://amigo.geneontology.org/amigo/term/GO:0045104""	NEFH KRT23 KRT17 KRT34 KRT7 INA TCHH KRT1 KRT86 KRT75 KRT6C KRT19 KRT15 KRT9 DES PLEC KRT6B KRT79 KRT3 KRT16 KRT14 KRT6A KRT81 NEFL"
GO Biological process	1.8339675761683e-06	103	1482	1.741871447	GO:0007186 G protein-coupled receptor signaling pathway ""	http://amigo.geneontology.org/amigo/term/GO:0007186""	CCL26 PTGER3 HOMER3 GAL PTHLH BDKRB1 CCL24 NMU CCL20 GPR18 GNGT1 ADORA2A MCHR1 HTR2B RNF157 XCL1 GPR174 HTR7 GPR78 ADGRG5 PTH1R F2RL2 F2RL1 GPR25 FPR2 P2RY6 CCL19 MRGPRF ADCY5 ADGRG2 ADCY6 ADGRE1 GPR171 GPR150 HTR1D ADGRD2 SSTR2 OXTR ADGRB1 P2RY8 ADGRG3 CMKLR2 ADRA2C GAST TAFA5 CAMK2A CA2 MET AREG CXCR4 KLK14 AGT AKR1C2 OXER1 KLK5 KLK6 CXCL11 CXCL8 APLN ALOX15B CXCR2 PDE2A CXCR3 C10orf99 AKR1C3 C…
GO Biological process	1.8339675761683e-06	224	1806	1.423571396	GO:0048870 cell motility ""	http://amigo.geneontology.org/amigo/term/GO:0048870""	ITGA3 CCL26 NEXMIF LAMA3 TACR2 SEMA3A SEMA3C FSCN1 PXN ARHGAP4 ITGA6 SEMA6A PDGFB MET CCL24 IQCG PODXL2 CCL20 CXCR4 XG TREM1 AMOT ACKR4 TUBB2A FGF2 XCL1 ACKR2 PDGFC VEGFC TMSB4Y KIT TMSB15A PDPN CXCR1 CXCL3 CXCL5 CORO6 CXCL11 CXCL8 SCG2 CCL19 RHOD GCSAM CXCR2 GPC6 EFHC2 FAM110C CXCR3 CXCL17 S100A2 LAMB3 CFAP44 GPC2 SH3D21 TNC ITGA5 DCN CD44 MYLK FAP CTSG PTK6 SERPINE1 C5 COL1A1 MDK GLI1 SPARC RTN…
GO Biological process	1.8339675761683e-06	224	1806	1.423571396	GO:0051674 localization of cell ""	http://amigo.geneontology.org/amigo/term/GO:0051674""	ITGA3 CCL26 NEXMIF LAMA3 TACR2 SEMA3A SEMA3C FSCN1 PXN ARHGAP4 ITGA6 SEMA6A PDGFB MET CCL24 IQCG PODXL2 CCL20 CXCR4 XG TREM1 AMOT ACKR4 TUBB2A FGF2 XCL1 ACKR2 PDGFC VEGFC TMSB4Y KIT TMSB15A PDPN CXCR1 CXCL3 CXCL5 CORO6 CXCL11 CXCL8 SCG2 CCL19 RHOD GCSAM CXCR2 GPC6 EFHC2 FAM110C CXCR3 CXCL17 S100A2 LAMB3 CFAP44 GPC2 SH3D21 TNC ITGA5 DCN CD44 MYLK FAP CTSG PTK6 SERPINE1 C5 COL1A1 MDK GLI1 SPARC RTN…
GO Biological process	2.04536634883448e-06	450	4821	1.253014773	GO:0042221 response to chemical ""	http://amigo.geneontology.org/amigo/term/GO:0042221""	AOC1 CCL26 NOS2 SYT7 CNTN1 SLC11A1 TIMP2 LAMA3 TRAF1 LAMC2 FSTL3 SEMA3A SEMA3C PXN NOS1 IRAK3 ESR1 SEMA6A DERL3 CYP2D6 TIMP3 FOXRED2 CSF2RB LAMA1 IL21R IL27RA JAK3 PON3 CAV2 CCL24 PPIF EFNB3 CYP27B1 PRLR LIFR IL1A CCL20 PIK3R3 F3 CXCR4 IL13RA2 PMEPA1 TREM1 MT2A EFNB2 IL1B TRAF2 WFIKKN1 ACKR4 CYP2E1 VSTM2L LGR6 KL NGF FST KLB IL36G IL36RN KHK FGF2 BMPR1B RNF165 TNFRSF11A XCL1 EFNA3 CNTN4 ACKR2 IL2…
GO Biological process	2.04536634883448e-06	24	100	3.533090837	GO:0045103 intermediate filament-based process ""	http://amigo.geneontology.org/amigo/term/GO:0045103""	NEFH KRT23 KRT17 KRT34 KRT7 INA TCHH KRT1 KRT86 KRT75 KRT6C KRT19 KRT15 KRT9 DES PLEC KRT6B KRT79 KRT3 KRT16 KRT14 KRT6A KRT81 NEFL"
GO Biological process	2.80978510177427e-06	254	2143	1.379857568	GO:0008283 cell population proliferation ""	http://amigo.geneontology.org/amigo/term/GO:0008283""	CD22 IL11 PDGFB IL27RA MEIS3 CAV2 CAV1 CSF3 AREG HBEGF PRLR LIFR IL1A PLA2G2D HELLS CDKN2C EREG IL1B FGF2 MEIS1 PDGFC EGFR CDKN2A VEGFC IL34 PLA2G2F TNFRSF13C TGFA LGALS9 LGALS9B MZB1 LGALS9C CLCF1 LGALS7B RTKN2 EPGN LGALS7 SMIM22 SMARCA2 CCL26 SNAI2 PTPRN SIRPG CSF2RB CD40LG CLEC11A PTN GSDME CCL24 NEURL1 WNT3 MDK P3H3 CYP27B1 GLI1 CCN6 SPARC FN1 F3 INHBA SLURP1 HTR2B FGFBP1 YAP1 THBS1 CDH13 MEA…
GO Biological process	2.80978510177427e-06	24	78	3.476105501	GO:0030199 collagen fibril organization ""	http://amigo.geneontology.org/amigo/term/GO:0030199""	COL5A1 LOXL2 COL2A1 SERPINH1 COL13A1 COL1A1 COL1A2 AEBP1 COL11A1 ADAMTS2 MMP11 ADAMTS14 LUM FKBP10 SFRP2 ADAMTS12 DDR2 COL3A1 COL5A2 PXDN GREM1 COL5A3 COL12A1 TLL1"
GO Biological process	3.49810447347413e-06	159	1123	1.523810389	GO:0035295 tube development ""	http://amigo.geneontology.org/amigo/term/GO:0035295""	ITGA2B LAMA1 SERPINE1 CALD1 EFNB2 AMOT THBS1 FGF2 CDH13 MEIS1 VEGFC RNF207 ITGA5 PDPN GDNF CDH2 SCG2 THBS2 FUZ DCN SEMA6A CCN6 SPARC RTN4 F3 FASLG TNN IL1B AGT FGFBP1 YAP1 EFNA3 NOTCH1 IL18 ADAMTS12 XDH S100A1 COL4A3 CXCL8 NDNF ADGRB1 EPGN CXCR3 NOX5 HOXA11 SOX8 TNFRSF12A PAX6 CPS1 KCNQ1 GLI2 SEMA3C FAP CBFA2T2 RAPGEF3 WNT11 ADAMTS2 MMP2 ESR1 PHGDH PCSK5 REC8 PTK6 SMPD3 CALB1 TMEM59L CAV1 CCL24 S…
GO Biological process	3.71996864735049e-06	15	28	4.988855117	GO:0061436 establishment of skin barrier ""	http://amigo.geneontology.org/amigo/term/GO:0061436""	FLG HRNR CYP26B1 ABCA12 IL18 KRT1 SFN PLEC ALOXE3 ALOX12B PNPLA1 KRT16 FA2H MET STMN1"
GO Biological process	3.91206631160846e-06	61	354	2.059309368	GO:0006936 muscle contraction ""	http://amigo.geneontology.org/amigo/term/GO:0006936""	PTGER3 KCNQ1 MYLK NOS1 TNNC2 TNNT1 NMU TNNC1 TNNT2 CASQ2 TNNT3 TNNI2 TPM1 MYOM3 CASQ1 SCN2B RNF207 TNNI1 KCNE2 KCNE5 SCN4B STAC3 TPM2 CAV1 RYR2 ATP2A1 TACR2 TBX2 CXCR4 CALD1 AGT HTR2B CHRNA1 HTR7 GHRL KIT TPCN2 SCNN1B GDNF SGCD HTR1D SSTR2 OXTR ADRA2C SULF2 CTTN MYH3 EDNRA CACNA1D MYLPF CHRNA3 APBB2 PPP1R12B P2RX6 SGCA CRYAB HRC GJA1 DES SMTN FXYD1"
GO Biological process	3.91206631160846e-06	158	1241	1.522350209	GO:0048878 chemical homeostasis ""	http://amigo.geneontology.org/amigo/term/GO:0048878""	SLC11A1 CP SLC4A8 PTGER3 HEPH CACNA1F CA2 CALB1 CAV2 CAV1 GCK SLC4A3 SLC9A2 SLC8A2 CASQ2 EPHX2 CXCR4 MT2A GPR18 WNK4 ATP13A4 ACKR4 HTR2B CASQ1 FLG ACKR2 CYP39A1 GPR174 ATP6V0D2 TLCD3B TLCD4 SLC24A2 HKDC1 CACNA1D PTH1R CXCR1 F2RL2 F2RL1 TRPV6 WNK2 TRPV3 MT1E FPR2 CALB2 PNPLA1 CXCR2 HEPHL1 P2RY8 SLC24A3 CXCR3 ATP2A1 WNK3 HRNR GP1BA RYR2 SFRP4 ABCA2 FASLG FGF2 XCL1 JPH2 EDNRA MS4A1 TMPRSS3 GRIN2C TP…
GO Biological process	4.14923172818554e-06	95	772	1.751733521	GO:0009617 response to bacterium ""	http://amigo.geneontology.org/amigo/term/GO:0009617""	NOS2 SLC11A1 NOS1 IL1A PI3 SLPI TREM1 IL1B IL36G IL36RN GSDMC CXCL3 CXCL5 DEFB1 RNASE7 NOD2 KLK5 GSDMA WFDC12 KLK7 CXCL11 CXCL8 WFDC5 SSC5D IGLL5 CD6 CPS1 CTSG CAV1 CYP27B1 H2BC11 JCHAIN CD36 IL18 PGLYRP4 HMGB2 F2RL1 IL12A FPR2 C10orf99 NUGGC CASP4 KRT6A SPRR2A H2BC8 STAP1 MAOB IRAK3 TREM2 CSF2RB COCH PYGL BDKRB1 SLC7A5 IL27RA CSF3 PRLR UPK1B CCL20 FASLG GJB6 EFNB2 TMEM255A CYP2E1 IDO1 TNFRSF11A …
GO Biological process	5.15848150888712e-06	60	345	2.056474628	GO:0042063 gliogenesis ""	http://amigo.geneontology.org/amigo/term/GO:0042063""	MYRF MXRA8 ZNF488 PTN MDK SERPINE2 SOX8 PAX6 ADAM22 CNTN1 STAP1 TP73 PHGDH TREM2 E2F1 FA2H SLC7A5 PTPRZ1 EZH2 AREG CSPG5 RTN4 DLX2 B4GALT6 CDKN2C IL1B ADORA2A RRAS2 TSPAN2 ZNF365 FGF2 TP53 DLX1 NOTCH1 VEGFC APCDD1 NRG1 IL34 EOMES KLF15 COL3A1 SH3TC2 CDH2 GAP43 CSPG4 CLCF1 BNIP3 CDK5R1 SOX11 KCNJ10 PLEC NDN POU3F1 DNER LTA CDK6 ABCA2 CXCR4 ANO1 FPR2"
GO Biological process	5.35348074806763e-06	21	73	3.697622028	GO:0022617 extracellular matrix disassembly ""	http://amigo.geneontology.org/amigo/term/GO:0022617""	PDPN KLK5 FSCN1 FAP CTSG MELTF DPP4 MMP13 DDR2 ADAMTS15 MMP2 MMP11 MMP9 CTSV MMP7 CTSK MMP3 ADAMTS4 MMP10 KLK7 MMP1"
GO Biological process	5.35776102786404e-06	151	1274	1.530441107	GO:0006812 cation transport ""	http://amigo.geneontology.org/amigo/term/GO:0006812""	HECW1 SLC7A2 SYT7 SLC38A5 CP HOMER3 KCNQ1 SLC6A16 CNGB1 SLC6A15 HEPH KCNH4 KCNK6 CBARP SLC5A1 KCNK10 CACNA1F SLC6A2 SFXN3 PANX1 SLC9A2 SLC8A2 CASQ2 FLVCR2 KCNS1 WNK4 SLC6A11 HTR2B CASQ1 SCN2B SLC5A10 SLC24A2 CACNA1D KCNJ15 RNF207 KCNE2 SCNN1D NIPAL1 MELTF TRPV6 WNK2 SLC39A2 TRPV3 SCNN1B SCN9A KCNG3 NIPAL4 SYT12 KCNK7 CNIH2 SLC22A1 KCNE5 SCN4B KCNA3 KCNJ10 HEPHL1 SLC35F3 SLC24A3 STAC3 KCNJ11 ATP2A…
GO Biological process	5.96006622581765e-06	97	672	1.724859611	GO:0006935 chemotaxis ""	http://amigo.geneontology.org/amigo/term/GO:0006935""	CCL26 CNTN1 LAMA3 LAMC2 SEMA3A SEMA3C SEMA6A LAMA1 CCL24 EFNB3 CCL20 CXCR4 TREM1 EFNB2 ACKR4 VSTM2L LGR6 RNF165 XCL1 EFNA3 CNTN4 ACKR2 NOTCH1 VEGFC CXCR1 NFASC CXCL3 CXCL5 CXCL11 CXCL8 SCG2 GAP43 CCL19 CDK5R1 CXCR2 EPHA10 ROBO2 CXCR3 SLIT1 CXCL17 TUBB3 F3 PDGFB CTSG MET C5 TNFAIP6 THBS1 FGF2 CDH13 S100A7 IL34 KIT HMGB2 F2RL1 C10orf99 L1CAM KLRK1 PAX6 STAP1 GLI2 TREM2 PTN LHX2 WNT3 MDK SLAMF1 ARTN…
GO Biological process	5.96006622581765e-06	228	1916	1.394704455	GO:0042592 homeostatic process ""	http://amigo.geneontology.org/amigo/term/GO:0042592""	PRR4 JCHAIN AZGP1 ZG16B PIGR KRT1 SLC11A1 CP SLC4A8 PTGER3 CNGB1 HEPH CACNA1F CA2 CALB1 TJP3 JAK3 CAV2 CAV1 GCK CRACD SLC4A3 SLC9A2 SLC8A2 CASQ2 SPP1 EPHX2 CXCR4 MT2A GPR18 WNK4 ATP13A4 ACKR4 HTR2B TNFRSF11A CASQ1 FLG ACKR2 CYP39A1 GPR174 ATP6V0D2 TLCD3B TLCD4 SLC24A2 HKDC1 CACNA1D PTH1R CXCR1 F2RL2 F2RL1 TRPV6 WNK2 TRPV3 MT1E FPR2 CALB2 PNPLA1 CXCR2 HEPHL1 P2RY8 SLC24A3 CXCR3 ATP2A1 WNK3 HRNR GP…
GO Biological process	6.77869843467946e-06	214	1757	1.409909751	GO:0022008 neurogenesis ""	http://amigo.geneontology.org/amigo/term/GO:0022008""	HECW1 CNTN1 NEXMIF LAMA3 LAMC2 SEMA3A SEMA3C PAK3 MAP2 WNT11 LHX5 SEMA6A NEFH LAMA1 PBX4 MET LHX2 WNT3 EFNB3 STMN1 TNN CXCR4 MYRF EFNB2 ZC4H2 KLK8 VSTM2L LGR6 DCLK1 NGF ZFHX2 LMX1B TUBB2A ZNF365 RNF165 EFNA3 HES6 CNTN4 TMEM108 TENM2 NOTCH1 BEND6 TNIK WNT7A MXRA8 EN1 NFASC NYAP1 MAP1A ATOH8 CDH2 IRX2 GAP43 CDK5R1 SOX11 EPHA10 EFHC2 SLITRK6 ROBO2 PBX1 PDZD7 SLIT1 KCTD11 TUBB3 ZNF488 CBFA2T2 PTN MDK…
GO Biological process	7.03588728488885e-06	97	676	1.718055431	GO:0042330 taxis ""	http://amigo.geneontology.org/amigo/term/GO:0042330""	CCL26 CNTN1 LAMA3 LAMC2 SEMA3A SEMA3C SEMA6A LAMA1 CCL24 EFNB3 CCL20 CXCR4 TREM1 EFNB2 ACKR4 VSTM2L LGR6 RNF165 XCL1 EFNA3 CNTN4 ACKR2 NOTCH1 VEGFC CXCR1 NFASC CXCL3 CXCL5 CXCL11 CXCL8 SCG2 GAP43 CCL19 CDK5R1 CXCR2 EPHA10 ROBO2 CXCR3 SLIT1 CXCL17 TUBB3 F3 PDGFB CTSG MET C5 TNFAIP6 THBS1 FGF2 CDH13 S100A7 IL34 KIT HMGB2 F2RL1 C10orf99 L1CAM KLRK1 PAX6 STAP1 GLI2 TREM2 PTN LHX2 WNT3 MDK SLAMF1 ARTN…
GO Biological process	7.51456702303011e-06	96	745	1.720706914	GO:0043269 regulation of ion transport ""	http://amigo.geneontology.org/amigo/term/GO:0043269""	HECW1 SYT7 HOMER3 CBARP CASQ2 KCNS1 WNK4 CASQ1 SCN2B KCNJ15 RNF207 KCNE2 WNK2 SYT12 CNIH2 KCNE5 SCN4B KCNJ10 STAC3 KCNJ11 WNK3 ARC SHISA8 HCN2 RYR2 KCNQ1 MYLK GAL TESC PDGFB MMP9 CA2 SFRP4 XCL1 JPH2 EDNRA CACNA1D FCRL3 GDNF RAB3B CXCL11 BCL2 PDZK1 CD19 CNTN1 MAOB TACR2 REM1 FXYD5 KCNH4 TREM2 KCNK6 KCNK10 BDKRB1 CACNA1F JAK3 CAV1 GCK PPIF IL1A GRIN3B RGS4 CXCR4 HVCN1 IL1B ADORA2A MCHR1 AGT SERPINE…
GO Biological process	1.37035538126686e-05	134	1052	1.550659606	GO:0008284 positive regulation of cell population proliferation ""	http://amigo.geneontology.org/amigo/term/GO:0008284""	IL11 PDGFB IL27RA MEIS3 CSF3 AREG HBEGF PRLR LIFR IL1A EREG IL1B FGF2 MEIS1 PDGFC EGFR VEGFC IL34 TNFRSF13C TGFA CLCF1 RTKN2 EPGN SMARCA2 CCL26 PTPRN SIRPG CSF2RB CD40LG CLEC11A PTN CCL24 MDK GLI1 FN1 F3 HTR2B FGFBP1 THBS1 XCL1 SFRP2 NOTCH1 HMGA2 IL18 AKR1C2 WNT7A NRG1 FCRL3 VCAM1 HMGB2 CSF2 IL31RA GREM1 TMIGD2 GDNF IL12A LGALS9 AR MZB1 APLN SCG2 TSPYL5 CXCR2 CXCR3 AKR1C3 DPP4 SOX8 PAX6 TNC GLI2 …
GO Biological process	1.62483890102659e-05	70	440	1.876405208	GO:0003012 muscle system process ""	http://amigo.geneontology.org/amigo/term/GO:0003012""	PTGER3 KCNQ1 MYLK NOS1 TNNC2 TNNT1 NMU TNNC1 TNNT2 CASQ2 TNNT3 TNNI2 TPM1 MYOM3 CASQ1 SCN2B RNF207 TNNI1 KCNE2 KCNE5 SCN4B STAC3 TPM2 CAV1 RYR2 ATP2A1 TACR2 EZH2 SGCA RGS4 TBX2 CXCR4 CALD1 AGT HTR2B CHRNA1 NOTCH1 HTR7 GHRL KIT TPCN2 KLF15 SCNN1B GDNF SGCD TRIM72 HTR1D SSTR2 OXTR ADRA2C INPP5F HRC SULF2 CTTN MYH3 EDNRA CACNA1D GATM MYLPF CHRNA3 SORBS2 APBB2 IL1B PPP1R12B P2RX6 CRYAB GJA1 DES SMTN …
GO Biological process	1.62554355267615e-05	100	663	1.672241938	GO:0048729 tissue morphogenesis ""	http://amigo.geneontology.org/amigo/term/GO:0048729""	SOX8 LAMA3 TBX18 KLK14 RNF207 EOMES DACT1 MESP1 GDNF SYNE4 KRT10 MESP2 FUZ ITGA5 DKK1 AGT FGF2 ADAMTS12 WNT7A NRG1 AJAP1 HOXA11 SNAI2 TNC COL11A1 DLX3 GLI2 SEMA3C WNT11 MMP2 ESR1 LAMA1 CA2 TMEM59L LHX2 WNT3 AREG JHY TIMELESS HBEGF TLX2 ARTN MSX2 TBX2 CXCR4 INHBA EFNB2 FLRT3 KRT17 FOXA1 FST FOXF2 YAP1 NKD1 LMO4 SFRP2 EGFR CRB2 NOTCH1 VEGFC EDNRA POU4F1 TNNI1 KIF26B FRZB FOXQ1 GREM1 COL3A1 AR IRX2 …
GO Biological process	1.6711490765723e-05	129	1002	1.559101155	GO:0051093 negative regulation of developmental process ""	http://amigo.geneontology.org/amigo/term/GO:0051093""	SEMA3A SEMA3C SEMA6A SERPINE1 THBS1 THBS2 SMARCA2 DCN FSTL3 PTHLH PDGFB CEACAM5 CDK6 DKK1 CCN6 SPARC RTN4 FASLG INHBA TNFAIP6 EREG AMOT COL5A1 PRICKLE1 EFNA3 SFRP2 ADAMTS12 WNT7A XDH MELTF COL4A3 HOPX BNIP3 ADGRB1 CXCR3 COL5A2 TWIST2 SOX8 PAX6 SNAI2 GLI2 RAP1GAP TP73 WNT11 ARHGAP4 TREM2 MMP11 MMP9 E2F1 AMH PTN CAV1 EZH2 LHX2 ASPN WNT3 EFNB3 AREG CCND1 IL1A TLX2 DLX2 RGS4 SPP1 GPR68 MSX2 TNN TBX2 …
GO Biological process	1.67850844101576e-05	151	1085	1.499967722	GO:0040012 regulation of locomotion ""	http://amigo.geneontology.org/amigo/term/GO:0040012""	NEXMIF TACR2 SEMA3A SEMA3C ARHGAP4 SEMA6A PDGFB XG AMOT FGF2 XCL1 PDGFC VEGFC TMSB4Y KIT TMSB15A PDPN GCSAM FAM110C CXCL17 TNC F3 CCL26 DCN MYLK CCL24 SERPINE1 C5 COL1A1 MDK GLI1 SPARC CCL20 RTN4 FN1 TNN PLAU TNFAIP6 EFNB2 IL1B SLURP1 MGAT3 LGR6 AGT FGFBP1 MMP7 THBS1 CDH13 MEAK7 S100A7 NOTCH1 IL34 F2RL1 SCG2 SYNPO2 CCL19 ADGRB1 ROBO2 CXCR3 KRT16 C10orf99 KLRK1 ITGA3 PAX6 STAP1 LAMA3 PAK3 MMP2 TRE…
GO Biological process	1.74803623772642e-05	161	1237	1.476782648	GO:0048646 anatomical structure formation involved in morphogenesis ""	http://amigo.geneontology.org/amigo/term/GO:0048646""	ITGA2B SDK2 TNNT1 SERPINE1 COL12A1 TBX18 TNNT2 CALD1 AMOT TNNT3 THBS1 CDH13 MEIS1 VEGFC ITGA5 IGFN1 EOMES MESP1 KLK5 SCG2 THBS2 MESP2 MPIG6B DCN SEMA6A DKK1 CCN6 SPARC RTN4 FN1 F3 FASLG TNN INHBA EFNB2 IL1B COL5A1 FGFBP1 FGF2 EFNA3 NOTCH1 IL18 S100A1 GDNF COL4A3 CXCL8 KRT19 HOPX NDNF ADGRB1 EPGN CXCR3 COL5A2 POU5F1 NOX5 HOXA11 SOX8 TNFRSF12A PAX6 CNTN1 SNAI2 EHD2 SOX30 GLI2 SEMA3C FAP RAPGEF3 WNT…
GO Biological process	1.75219013322371e-05	15	32	4.489969605	GO:0033561 regulation of water loss via skin ""	http://amigo.geneontology.org/amigo/term/GO:0033561""	FLG HRNR CYP26B1 ABCA12 IL18 KRT1 SFN PLEC ALOXE3 ALOX12B PNPLA1 KRT16 FA2H MET STMN1"
GO Biological process	1.84654054145171e-05	309	3073	1.300891334	GO:0009605 response to external stimulus ""	http://amigo.geneontology.org/amigo/term/GO:0009605""	CCL26 NOS2 CNTN1 SLC11A1 PER3 LAMA3 LAMC2 SEMA3A SEMA3C NOS1 SEMA6A TREM2 APOBEC3H PTK6 LAMA1 MEFV CCL24 SERPINE1 COL1A1 EFNB3 CRTAM CYP27B1 IL1A CCL20 ZAP70 PROC CXCR4 PLAU TNFAIP6 PI3 SLPI TREM1 EFNB2 IL1B MASP1 ACKR4 VSTM2L LGR6 IL36G IL36RN RNF165 XCL1 SUSD4 EFNA3 CNTN4 ACKR2 CXCL14 GSDMC NOTCH1 SESN3 VEGFC SLFN13 GHRL S100A12 CXCR1 NFASC CXCL3 CXCL5 LEAP2 DEFB1 RNASE7 NOD2 KLK5 GSDMA VWCE WF…
GO Biological process	1.940725945773e-05	331	2945	1.285622785	GO:0032879 regulation of localization ""	http://amigo.geneontology.org/amigo/term/GO:0032879""	HECW1 ICA1 SYT7 NEXMIF PTGER3 HOMER3 TACR2 SEMA3A SEMA3C SIRPG ARHGAP4 SEMA6A TREM2 CBARP PDGFB PARD6A GCK CASQ2 KCNS1 XG AMOT WNK4 HTR2B FGF2 STON2 XCL1 CASQ1 PDGFC SCN2B VEGFC TMSB4Y GHRL KIT KCNJ15 TMSB15A RNF207 KCNE2 PDPN WNK2 SCG5 RAB3B SH3TC2 SYT12 GCSAM CNIH2 KCNE5 SCN4B KCNJ10 SEPTIN1 GPC6 C1QTNF12 SEPTIN5 FAM110C STAC3 KCNJ11 CXCL17 WNK3 SIRPA SVIP ARC INPP5F CD177 GPC2 SHISA8 TNC HCN2 …
GO Biological process	1.94417395923017e-05	106	739	1.635521574	GO:0034330 cell junction organization ""	http://amigo.geneontology.org/amigo/term/GO:0034330""	WNT7A NRG1 SDK2 SNCB TJP3 FN1 PPFIA1 CLDN10 CDH11 TMEM108 NLGN4X CDH8 LGI2 PTPRD IGFN1 CLDN3 CDH2 PLEC CLDN7 GPC6 PKP3 SLITRK6 PCLO L1CAM CD177 AJM1 COL17A1 FSCN1 IL1B THSD1 GHRL GJB2 ARHGAP33 ITGA3 SNAI2 TNC ACTN1 PAK3 CTTN WNT11 TREM2 NEFH PARD6A CORO2B CAV1 SLC1A1 NEURL1 DKK1 MPP2 SLC8A2 EFNB2 FLRT3 ITPKA ZNF365 AMIGO2 ST8SIA2 ILDR1 LRRTM2 INA SLC7A11 ITGA5 SHANK1 SHANK2 NFASC GREM1 GDNF HOPX …
GO Biological process	2.12468774142405e-05	202	1602	1.401814312	GO:0016477 cell migration ""	http://amigo.geneontology.org/amigo/term/GO:0016477""	ITGA3 CCL26 NEXMIF LAMA3 SEMA3A SEMA3C FSCN1 PXN ARHGAP4 ITGA6 SEMA6A PDGFB MET CCL24 PODXL2 CCL20 CXCR4 XG TREM1 AMOT ACKR4 TUBB2A FGF2 XCL1 ACKR2 PDGFC VEGFC TMSB4Y KIT TMSB15A PDPN CXCR1 CXCL3 CXCL5 CORO6 CXCL11 CXCL8 SCG2 CCL19 RHOD GCSAM CXCR2 GPC6 FAM110C CXCR3 CXCL17 S100A2 LAMB3 GPC2 SH3D21 TNC ITGA5 DCN CD44 MYLK FAP CTSG PTK6 SERPINE1 C5 COL1A1 MDK GLI1 SPARC RTN4 FN1 TNN PLAU TNFAIP6 E…
GO Biological process	2.12468774142405e-05	304	2680	1.301812837	GO:0050793 regulation of developmental process ""	http://amigo.geneontology.org/amigo/term/GO:0050793""	HECW1 SEMA3A SEMA3C PAK3 PTHLH SEMA6A SERPINE1 CSF3 TCP11 ZC4H2 NGF ZFHX2 THBS1 DUSP6 HES6 FAM171A1 VEGFC BEND6 IL34 RNF207 PDPN DACT1 GDNF CDH2 RHOD CDC42EP4 SLITRK6 THBS2 KCTD11 DPF1 SMARCA2 LAMA1 NID1 GHRL DCN GAL FSTL3 TESC PDGFB CEACAM5 CDK6 PTN CCL24 EZH2 SFRP4 DKK1 COL1A1 MDK GLI1 CCN6 SPARC ZAP70 RTN4 F3 FASLG TNN INHBA TNFAIP6 EREG IL1B AMOT COL5A1 FST AGT SERPINE2 YAP1 FGF2 PRICKLE1 EFN…
GO Biological process	2.28415473541991e-05	46	255	2.18559367	GO:0098657 import into cell ""	http://amigo.geneontology.org/amigo/term/GO:0098657""	SLC7A2 CACNA1F SLC6A2 SLC1A1 SLC1A2 SLC9A2 SLC8A2 WNK4 CD36 CACNA1D KCNJ15 TRPV6 WNK2 TRPV3 KCNJ10 KCNJ11 WNK3 NEURL1B SLC15A1 SLC7A8 HCN2 SLC5A1 SLC7A5 THBS1 SLC22A3 SLC16A2 SLC24A2 SCNN1D SLC29A4 SCNN1B GDNF RAB3B SLC22A1 KCNQ1 TREM2 RGS4 SYNGR3 SLC6A11 AGT SLC7A11 MS4A1 KCNE2 PRNP SLC3A2 NOS1 SNAP25"
GO Biological process	2.55788693156694e-05	94	773	1.681502561	GO:0099537 trans-synaptic signaling ""	http://amigo.geneontology.org/amigo/term/GO:0099537""	GABRA3 RIMBP2 SNCB CHRNA3 NOS1 GABRP SLC6A2 CALB1 STX1A NMU CSPG5 SNAP25 NGF HTR2B CHRNA1 PLK2 NLGN4X HTR7 CDH8 SLC24A2 DGKI GRIN2C RIC3 CDH2 CALB2 HTR1D INSYN2A ARC SHISA8 GABRQ NPTX2 PTPRD WNT7A RAB26 GDNF RAB3B PRKAR2B SLC4A8 HOMER3 TACR2 P2RX6 CELF4 CA2 PTN EZH2 SLC1A1 NEURL1 DKK1 MPP2 EFNB3 BCHE RGS4 SLC8A2 IL1B ADORA2A AGT SERPINE2 ITPKA CDH11 TMEM108 LRRTM2 LYPD1 SLC7A11 PLCL2 GHRL KIT SHA…
GO Biological process	2.59847459335224e-05	206	1752	1.391924362	GO:1901700 response to oxygen-containing compound ""	http://amigo.geneontology.org/amigo/term/GO:1901700""	NOS2 SLC11A1 NOS1 JAK3 CAV2 PPIF CYP27B1 IL1A PIK3R3 IL1B IL36G IL36RN KHK SESN3 LYPD1 CXCL3 CXCL5 NOD2 IRS1 CXCL11 CXCL8 P2RY6 HTR1D SSTR2 C1QTNF12 GHRL SCNN1D SCNN1B CD6 SNAI2 CPS1 KCNQ1 PTPRN CAMK2A RAPGEF3 HSD17B2 TESC PXN ESR1 HCN2 CTSG MMP9 CA2 MAP4K1 CAV1 SPP1 FOXA1 ZBED3 POSTN NT5E HTR2B YAP1 THBS1 RDH12 MEAK7 TP53 S100A7 EGFR IL18 AKR1C2 IL12A AR MN1 FPR2 CCL19 ADCY5 ADCY6 ZNF683 NQO1 PD…
GO Biological process	2.66145781382077e-05	85	572	1.730827285	GO:0048871 multicellular organismal homeostasis ""	http://amigo.geneontology.org/amigo/term/GO:0048871""	PRR4 JCHAIN AZGP1 ZG16B PIGR KRT1 CNGB1 TJP3 CRACD SPP1 TNFRSF11A FLG HRNR SCNN1B CYP26B1 SLC11A1 ACACB CAV1 SLC1A1 NMU MAK PRLR IL1A DBH G0S2 IL1B CD36 IRF4 YAP1 COL2A1 NOVA1 RCN3 CTSK ABCA12 ILDR1 PLAC8 PDGFC CRB2 NOTCH1 CDHR1 IL18 LPCAT1 PLCL2 GHRL PTH1R FABP5 ABCA3 COL3A1 FABP4 HAS2 GATM BCL2 SFN PLEC ALOXE3 ALOX12B PNPLA1 OXTR NDN KRT16 ABCA4 CDH3 FA2H MET CDH23 STMN1 MUC4 NOD2 IQCB1 USH1G Y…
GO Biological process	2.81006657094493e-05	17	58	3.914332476	GO:0007157 heterophilic cell-cell adhesion via plasma membrane cell adhesion molecules ""	http://amigo.geneontology.org/amigo/term/GO:0007157""	CEACAM5 HMCN1 TENM2 CRB2 NECTIN3 CEACAM19 VCAM1 CRTAM PTPRD ITGA5 CDH2 LGALS7B CDH4 LGALS7 SCARF2 CD6 AMIGO2"
GO Biological process	3.21144827376752e-05	204	1700	1.389914718	GO:0045595 regulation of cell differentiation ""	http://amigo.geneontology.org/amigo/term/GO:0045595""	SEMA3A SEMA3C PTHLH SEMA6A CSF3 TCP11 ZC4H2 NGF ZFHX2 HES6 BEND6 IL34 PDPN KCTD11 DPF1 SMARCA2 LAMA1 NID1 FSTL3 TESC PDGFB CEACAM5 CDK6 PTN SERPINE1 EZH2 SFRP4 DKK1 COL1A1 MDK ZAP70 RTN4 INHBA TNFAIP6 EREG IL1B COL5A1 AGT SERPINE2 YAP1 FGF2 PRICKLE1 SFRP2 ADAMTS12 WNT7A KIT XDH FCRL3 FRZB MELTF CSF2 ATOH8 LGALS9 HOPX ADRA2C ROBO2 AJAP1 COL5A2 TWIST2 CYP26B1 HOXA11 SOX8 PAX6 SNAI2 HLTF GLI2 RAP1GA…
GO Biological process	3.51757711035324e-05	96	810	1.657834931	GO:0099536 synaptic signaling ""	http://amigo.geneontology.org/amigo/term/GO:0099536""	GABRA3 RIMBP2 SNCB CHRNA3 NOS1 GABRP SLC6A2 CALB1 STX1A NMU CSPG5 SNAP25 NGF HTR2B CHRNA1 PLK2 NLGN4X HTR7 CDH8 LYPD1 SLC24A2 DGKI GRIN2C RIC3 CDH2 CALB2 HTR1D INSYN2A ARC SHISA8 GABRQ NPTX2 PTPRD WNT7A RAB26 GDNF RAB3B PRKAR2B SLC4A8 HOMER3 TACR2 P2RX6 CELF4 CA2 PTN EZH2 SLC1A1 NEURL1 DKK1 MPP2 EFNB3 BCHE RGS4 SLC8A2 IL1B ADORA2A AGT SERPINE2 ITPKA CDH11 TMEM108 LRRTM2 SLC7A11 PLCL2 GHRL NRG1 KI…
GO Biological process	3.58160130611516e-05	88	659	1.699429356	GO:0007610 behavior ""	http://amigo.geneontology.org/amigo/term/GO:0007610""	KLK14 KLK8 NGF TREM2 GHRL PRKAR2B ITGA3 ADAM22 CNTN1 USP2 PER3 KCNQ1 GAL TACR2 RAPGEF3 KCNK10 CALB1 DNAH11 PTN NPTX2 PTPRZ1 SLC1A1 PTGDS CDH23 DKK1 EFNB3 NMU SLC1A2 MDK BCHE SLC8A2 DBH PI3 SLURP1 ADORA2A IDO1 SNAP25 AGT HTR2B SERPINE2 ZFHX2 TP53 MEIS1 PLK2 LYPD1 SLC7A11 POU4F1 NRG1 KIT DGKI ITGA5 SHANK1 SHANK2 CAMK2N1 EN1 CSF2 RAG1 FADD SCN9A BCL2 PRNP ADCY5 GPR171 FOSL1 KCNJ10 HTR1D OXTR SLITRK6…
GO Biological process	3.65270716574869e-05	290	2618	1.302742557	GO:0007399 nervous system development ""	http://amigo.geneontology.org/amigo/term/GO:0007399""	WNT7A MAOB SYNGR3 INA S100A1 BASP1 HECW1 SOX8 SCIN DPF1 CNTN1 ZIC2 NEXMIF LAMA3 LAMC2 NAV3 SDK2 IGF2BP2 SEMA3A SEMA3C PAK3 MAP2 WNT11 LHX5 SEMA6A NEFH LAMA1 MEIS3 PBX4 MET LHX2 NEURL1 WNT3 EFNB3 JHY FN1 ARTN STMN1 TNN CXCR4 MYRF EFNB2 ZC4H2 KLK8 VSTM2L LGR6 DCLK1 NGF ZFHX2 LMX1B TUBB2A ZNF365 AMIGO2 RNF165 EFNA3 MEIS1 HES6 CNTN4 TMEM108 TENM2 NLGN4X NOTCH1 BEND6 LGI2 TNIK NRG1 MXRA8 EN1 IGFN1 NFA…
GO Biological process	3.79284178393162e-05	157	1150	1.462500473	GO:0072359 circulatory system development ""	http://amigo.geneontology.org/amigo/term/GO:0072359""	ITGA2B LAMA1 SERPINE1 COL1A1 FN1 CALD1 EFNB2 AMOT POPDC3 THBS1 DUSP6 CDH13 MEIS1 VEGFC RNF207 ITGA5 MESP1 CDH2 SGCD SCG2 UTY THBS2 MESP2 DCN SEMA6A PDGFB DKK1 GLI1 CCN6 SPARC RTN4 F3 FASLG TNN IL1B FGFBP1 FGF2 PRICKLE1 EFNA3 NOTCH1 IL18 NRG1 KIT XDH S100A1 COL4A3 CXCL8 NDNF ADGRB1 EPGN CXCR3 POU5F1 NOX5 ITGA3 TNFRSF12A SNAI2 DNAH5 ADAMTS6 KCNQ1 COL11A1 DLX3 GLI2 SEMA3C ACACB FAP RAPGEF3 WNT11 MMP…
GO Biological process	4.15186699912253e-05	15	72	4.209346505	GO:0019731 antibacterial humoral response ""	http://amigo.geneontology.org/amigo/term/GO:0019731""	PI3 SLPI KLK5 WFDC12 KLK7 WFDC5 CTSG H2BC11 JCHAIN DEFB1 RNASE7 SPRR2A H2BC8 SPON2 NOD2"
GO Biological process	4.23246399402394e-05	92	764	1.668998803	GO:0007268 chemical synaptic transmission ""	http://amigo.geneontology.org/amigo/term/GO:0007268""	GABRA3 RIMBP2 SNCB CHRNA3 GABRP SLC6A2 CALB1 STX1A NMU CSPG5 SNAP25 NGF HTR2B CHRNA1 PLK2 NLGN4X HTR7 CDH8 SLC24A2 DGKI GRIN2C RIC3 CDH2 CALB2 HTR1D INSYN2A ARC SHISA8 GABRQ NPTX2 WNT7A RAB26 GDNF RAB3B PRKAR2B SLC4A8 HOMER3 TACR2 P2RX6 CELF4 CA2 PTN EZH2 SLC1A1 NEURL1 DKK1 MPP2 EFNB3 BCHE RGS4 SLC8A2 IL1B ADORA2A AGT SERPINE2 ITPKA CDH11 TMEM108 LRRTM2 LYPD1 SLC7A11 PTPRD PLCL2 GHRL KIT SHANK1 N…
GO Biological process	4.23246399402394e-05	92	764	1.668998803	GO:0098916 anterograde trans-synaptic signaling ""	http://amigo.geneontology.org/amigo/term/GO:0098916""	GABRA3 RIMBP2 SNCB CHRNA3 GABRP SLC6A2 CALB1 STX1A NMU CSPG5 SNAP25 NGF HTR2B CHRNA1 PLK2 NLGN4X HTR7 CDH8 SLC24A2 DGKI GRIN2C RIC3 CDH2 CALB2 HTR1D INSYN2A ARC SHISA8 GABRQ NPTX2 WNT7A RAB26 GDNF RAB3B PRKAR2B SLC4A8 HOMER3 TACR2 P2RX6 CELF4 CA2 PTN EZH2 SLC1A1 NEURL1 DKK1 MPP2 EFNB3 BCHE RGS4 SLC8A2 IL1B ADORA2A AGT SERPINE2 ITPKA CDH11 TMEM108 LRRTM2 LYPD1 SLC7A11 PTPRD PLCL2 GHRL KIT SHANK1 N…
GO Biological process	5.71268396799002e-05	79	584	1.734511485	GO:0044057 regulation of system process ""	http://amigo.geneontology.org/amigo/term/GO:0044057""	PTGER3 TNNC2 NMU TNNC1 CASQ2 CASQ1 RNF207 KCNE2 KCNE5 OXTR SMTNL1 KCNQ1 HCN2 CAV1 RYR2 GAL TNNT1 NPTX2 TNNT3 NLGN4X WNT7A GHRL ATP2A1 HOMER3 TACR2 MMP2 CELF4 CORO2B STX1A SLC1A1 SGCA CTSC HBEGF IL1A RGS4 SLC8A2 TNNT2 DBH MYRF WNK4 ADORA2A TNNI2 AGT ZFHX2 TMEM108 NOTCH1 SCN2B EDNRA KIT TNNI1 S100A1 SHANK1 F2RL1 FABP5 HOPX CNIH2 GPR171 SSTR2 ADRA2C ZNF488 INHBA HRC CTTN TBX18 SLC4A3 KLK8 GJA1 CACNA…
GO Biological process	5.91949671821052e-05	45	249	2.126827708	GO:0010001 glial cell differentiation ""	http://amigo.geneontology.org/amigo/term/GO:0010001""	MYRF MXRA8 ZNF488 PTN MDK SERPINE2 SOX8 PAX6 ADAM22 CNTN1 TP73 PHGDH TREM2 FA2H PTPRZ1 CSPG5 DLX2 B4GALT6 CDKN2C IL1B ADORA2A TSPAN2 ZNF365 FGF2 DLX1 NOTCH1 NRG1 IL34 EOMES KLF15 SH3TC2 CDH2 GAP43 CLCF1 BNIP3 SOX11 KCNJ10 PLEC POU3F1 DNER CDK6 ABCA2 CXCR4 ANO1 FPR2"
GO Biological process	5.99212734453899e-05	58	377	1.921905809	GO:0051480 regulation of cytosolic calcium ion concentration ""	http://amigo.geneontology.org/amigo/term/GO:0051480""	PTGER3 CACNA1F CALB1 CAV2 CAV1 SLC8A2 CASQ2 CXCR4 GPR18 ACKR4 HTR2B CASQ1 ACKR2 GPR174 CACNA1D CXCR1 F2RL2 F2RL1 TRPV6 TRPV3 FPR2 CALB2 CXCR2 P2RY8 CXCR3 GP1BA RYR2 FASLG FGF2 XCL1 JPH2 SLC24A2 MS4A1 GRIN2C CXCL11 CCL19 CD19 TSPOAP1 BDKRB1 JAK3 MCHR1 CD36 AGT GHRL TPCN2 RIC3 P2RY6 BCL2 PRNP OXTR FZD9 RYR3 HRC CDH23 ADCY5 ESR1 NOS1 EDNRA"
GO Biological process	6.19824166071562e-05	16	50	3.883216956	GO:0030574 collagen catabolic process ""	http://amigo.geneontology.org/amigo/term/GO:0030574""	MMP2 MMP11 MMP9 MMP7 MMP13 MMP3 MMP16 MMP10 MMP1 MMP17 FAP CTSL CTSK ADAMTS2 ADAMTS14 KLK6"
GO Biological process	6.19824166071562e-05	151	1109	1.461175453	GO:0051270 regulation of cellular component movement ""	http://amigo.geneontology.org/amigo/term/GO:0051270""	NEXMIF TACR2 SEMA3A SEMA3C ARHGAP4 SEMA6A PDGFB XG AMOT FGF2 XCL1 PDGFC VEGFC TMSB4Y KIT TMSB15A PDPN GCSAM FAM110C CXCL17 TNC CAV1 CCL26 DCN MYLK CCL24 SERPINE1 C5 COL1A1 MDK GLI1 SPARC CCL20 RTN4 FN1 TNN PLAU TNFAIP6 IL1B SLURP1 MGAT3 LGR6 AGT FGFBP1 MMP7 THBS1 CDH13 MEAK7 S100A7 NOTCH1 IL34 F2RL1 SYNPO2 CCL19 ADGRB1 KRT16 C10orf99 KLRK1 ITGA3 PAX6 STAP1 LAMA3 PAK3 MMP2 TREM2 BDKRB1 LAMA1 SMPD3…
GO Biological process	6.4790952858256e-05	74	562	1.762640588	GO:0010817 regulation of hormone levels ""	http://amigo.geneontology.org/amigo/term/GO:0010817""	TG PCSK5 CRYM GCK SLC16A2 AKR1C2 GHRL SCG5 DHCR7 FAM3B AKR1C1 AKR1C3 CYP26B1 DKK3 GAL HSD17B2 SLC7A8 IL11 CYP2D6 SLC7A5 HSD17B1 SULT1E1 CYP27B1 SPP1 IL1B RDH12 CTSK IRS1 MME ICA1 SOX8 SYT7 KCNQ1 TACR2 LIPE ESR1 DHRS7 PCSK1N SMPD3 STX1A RBP1 GPR68 WNK4 FOXA1 ANO1 AGT CRABP2 ABCA12 ILDR1 INHBB TRPV6 SCNN1B SOX11 C1QTNF12 PCLO AKR1B10 AKR1B15 RAB44 DOC2B PTPRN INHBA NOS2 KLF7 GJA1 ADCY5 KCNJ11 CTSL …
GO Biological process	7.12129384983861e-05	74	470	1.757977517	GO:0051960 regulation of nervous system development ""	http://amigo.geneontology.org/amigo/term/GO:0051960""	SEMA3A SEMA3C SEMA6A NGF HES6 SLITRK6 PTN MDK RTN4 SERPINE2 YAP1 WNT7A GHRL ROBO2 SOX8 PAX6 TG HLTF PAK3 TP73 ARHGAP4 TREM2 E2F1 SLC7A5 PTPRZ1 EZH2 LHX2 NEURL1 DKK1 WNT3 EFNB3 CTSC TLX2 FN1 DLX2 SPP1 CXCR4 MYRF FLRT3 ITPKA ZNF365 FGF2 AMIGO2 ST8SIA2 TP53 DMRTA2 CRABP2 DLX1 LRRTM2 NOTCH1 VEGFC POU4F1 PTPRD IL34 KIT HMGB2 CLCF1 LRRN1 SOX11 CDH4 OXTR ADGRB1 FLRT2 THBS2 SLIT1 S100A10 LTA ZNF488 NEFL …
GO Biological process	7.35685798597018e-05	193	1687	1.385394299	GO:0051240 positive regulation of multicellular organismal process ""	http://amigo.geneontology.org/amigo/term/GO:0051240""	NMU SLAMF1 NGF VEGFC IL34 PDPN SLAMF6 GDNF OXTR SLITRK6 CXCL17 SULF2 SMTNL1 SMARCA2 SERPINE1 F3 PLAU IL18 GHRL ENPP4 NOS2 CD6 GAL TESC CD40LG MEFV PTN EZH2 C5 COL1A1 CRTAM PANX1 MDK GLI1 IL1A ZAP70 TNN PAEP LY9 EREG IL1B FST AGT HTR2B SERPINE2 IRF4 THBS1 FGF2 XCL1 WNT7A NRG1 KIT S100A1 F2RL1 CSF2 NOD2 TMIGD2 FADD IL12A LGALS9 CXCL8 CCBE1 ROBO2 CXCR3 TLR5 ISG15 ATP2A1 HOXA11 SOX8 PAX6 SLC11A1 TACR…
GO Biological process	7.69535359549174e-05	121	883	1.530384006	GO:0097435 supramolecular fiber organization ""	http://amigo.geneontology.org/amigo/term/GO:0097435""	SCIN FSCN1 CTTN NEFH TNNT1 CLIP3 KRT23 CRACD CLIP4 STMN1 TNNT2 CALD1 ARHGAP40 KRT17 MYO1B MYO5C TNNT3 COL5A1 KRT34 KANK4 LOXL2 KRT7 COL2A1 TPM1 FAM171A1 INA SERPINH1 TMSB4Y TMSB15A TCHH SYNPO2L MAP1A CORO6 KRT1 MYO7B KRT86 KRT75 KRT6C KRT19 KRT15 KRT9 SYNPO2 RHOD DES CDC42EP4 KRT6B KRT79 KRT3 KRT16 KRT14 COL13A1 MYO5A TPM2 SPIRE2 KRT6A KRT81 SH3D21 NEFL COL1A1 COL1A2 KATNAL2 CCL26 PAK3 MET CCL24 …
GO Biological process	7.71060997597079e-05	349	3269	1.254101154	GO:0010033 response to organic substance ""	http://amigo.geneontology.org/amigo/term/GO:0010033""	CCL26 NOS2 SLC11A1 TIMP2 TRAF1 FSTL3 PXN NOS1 IRAK3 ESR1 DERL3 TIMP3 FOXRED2 CSF2RB IL21R IL27RA JAK3 CAV2 CCL24 CYP27B1 PRLR LIFR IL1A CCL20 PIK3R3 F3 IL13RA2 PMEPA1 IL1B TRAF2 WFIKKN1 KL NGF FST KLB IL36G IL36RN KHK FGF2 BMPR1B RNF165 TNFRSF11A XCL1 IL2RG SESN3 LYPD1 VEGFC NR3C2 CLGN KIT UBXN10 CXCL3 CXCL5 IL31RA GREM1 NOD2 IRS1 AR CXCL11 CXCL8 P2RY6 CCL19 HTR1D SSC5D SSTR2 SHISA2 C1QTNF12 SULF…
GO Biological process	7.96725117080665e-05	76	527	1.736578575	GO:0008015 blood circulation ""	http://amigo.geneontology.org/amigo/term/GO:0008015""	NOS2 KCNQ1 NOS1 TJP3 TNNT2 CASQ2 TNNI2 TPM1 SCN2B RNF207 TNNI1 KCNE2 SGCD KCNE5 SCN4B OXTR SMTNL1 HCN2 CAV1 SCNN1D SCNN1B RYR2 TNNC1 AMOT C2CD4B TACR2 MMP2 PTGS1 KCNK6 BDKRB1 CORO2B SLC1A1 HBEGF RGS4 CXCR4 DBH ADORA2A KL AGT HTR2B HTR7 VEGFC EDNRA GHRL S100A1 F2RL1 AR HOPX PLEC HTR1D CXCR2 ADRA2C PCSK5 HRC CPS1 TBX18 SLC4A3 CACNA1D COL1A2 ADCY6 PDE2A PDGFB TBX2 APLN CYP4F12 ATP2A1 ACSM3 GJA1 CTSG…
GO Biological process	8.48055335633495e-05	19	67	3.345467549	GO:0050891 multicellular organismal water homeostasis ""	http://amigo.geneontology.org/amigo/term/GO:0050891""	FLG HRNR SCNN1B CYP26B1 ABCA12 IL18 KRT1 HAS2 SFN PLEC ALOXE3 ALOX12B PNPLA1 KRT16 FA2H MET STMN1 ADCY6 CYP4F12"
GO Biological process	9.73367748038074e-05	69	454	1.780505188	GO:0050808 synapse organization ""	http://amigo.geneontology.org/amigo/term/GO:0050808""	WNT7A NRG1 SDK2 SNCB PPFIA1 TMEM108 NLGN4X LGI2 PTPRD IGFN1 CDH2 GPC6 SLITRK6 PCLO L1CAM GHRL ARHGAP33 ITGA3 TNC ACTN1 PAK3 CTTN TREM2 NEFH SLC1A1 NEURL1 DKK1 MPP2 SLC8A2 EFNB2 FLRT3 ITPKA ZNF365 AMIGO2 ST8SIA2 LRRTM2 INA CDH8 SLC7A11 SHANK1 SHANK2 NFASC GDNF PRNP GAP43 LRRN1 CDK5R1 OXTR ADGRB1 FLRT2 THBS2 FZD9 ARC ELFN1 PCDHGC3 PCDHGC5 NEFL KLK8 CHRNA1 ZC4H2 APBB2 ROBO2 SLIT1 SPOCK2 DNER PCDHB4 …
GO Biological process	0.000106998	93	600	1.624774993	GO:0051272 positive regulation of cellular component movement ""	http://amigo.geneontology.org/amigo/term/GO:0051272""	TACR2 SEMA3A SEMA3C SEMA6A PDGFB XG FGF2 XCL1 PDGFC VEGFC KIT PDPN FAM110C CXCL17 CCL26 MYLK CCL24 COL1A1 MDK GLI1 SPARC CCL20 FN1 PLAU IL1B AMOT LGR6 AGT FGFBP1 MMP7 THBS1 CDH13 S100A7 IL34 F2RL1 SYNPO2 CCL19 ITGA3 PAK3 MMP2 TREM2 BDKRB1 PTN HBEGF IL1A SLAMF1 ONECUT2 CXCR4 TNFAIP6 RRAS2 PLK2 CXCL14 NOTCH1 FEZ1 WNT7A ITGA5 DDR2 TERT FADD HAS2 P2RY6 BCL2 CAVIN1 CXCR2 CLDN7 CCBE1 MMP9 FPR2 TWIST2 S…
GO Biological process	0.000114308	17	55	3.550208525	GO:0035987 endodermal cell differentiation ""	http://amigo.geneontology.org/amigo/term/GO:0035987""	COL12A1 EOMES DKK1 FN1 INHBA COL5A1 COL5A2 POU5F1 MESP1 LAMA3 COL11A1 MMP2 MMP9 COL6A1 LAMB3 HMGA2 ITGA5"
GO Biological process	0.000114308	68	448	1.780279493	GO:0050900 leukocyte migration ""	http://amigo.geneontology.org/amigo/term/GO:0050900""	ITGA3 CCL26 ITGA6 CCL24 PODXL2 CCL20 XG TREM1 XCL1 VEGFC CXCR1 CXCL3 CXCL5 CXCL11 CXCL8 SCG2 CCL19 GCSAM CXCR2 CXCL17 PDGFB CTSG C5 TNFAIP6 S100A7 IL34 KIT VCAM1 F2RL1 C10orf99 KLRK1 STAP1 TREM2 BDKRB1 MMP9 SMPD3 IL27RA PTN CRTAM MDK IL1A SLAMF1 ARTN DBH GPR18 IL1B CXCL14 GREM1 NOD2 FADD CHST2 PLEC GP1BA CXCR3 FPR2 SERPINE1 IL12A LGALS9 DPP4 CD177 CD200 RTN4 THBS1 SIRPA TNFRSF11A ZAP70 CXCR4 S100…
GO Biological process	0.000122483	142	1038	1.460654488	GO:2000145 regulation of cell motility ""	http://amigo.geneontology.org/amigo/term/GO:2000145""	NEXMIF TACR2 SEMA3A SEMA3C ARHGAP4 SEMA6A PDGFB XG AMOT FGF2 XCL1 PDGFC VEGFC TMSB4Y KIT TMSB15A PDPN GCSAM FAM110C CXCL17 TNC CCL26 DCN MYLK CCL24 SERPINE1 C5 COL1A1 MDK GLI1 SPARC CCL20 RTN4 FN1 TNN PLAU TNFAIP6 IL1B SLURP1 MGAT3 LGR6 AGT FGFBP1 MMP7 THBS1 CDH13 MEAK7 S100A7 NOTCH1 IL34 F2RL1 SYNPO2 CCL19 ADGRB1 KRT16 C10orf99 KLRK1 ITGA3 PAX6 STAP1 LAMA3 PAK3 MMP2 TREM2 BDKRB1 LAMA1 SMPD3 IL27…
GO Biological process	0.000126639	26	109	2.683659994	GO:0032963 collagen metabolic process ""	http://amigo.geneontology.org/amigo/term/GO:0032963""	MMP2 MMP11 MMP9 P3H3 MMP7 MMP13 MMP3 MMP16 MMP10 MMP1 MMP17 FAP CTSL CTSK ADAMTS2 SMPD3 ADAMTS14 SERPINH1 DDR2 COL1A2 SERPINB7 COL1A1 COL5A1 RCN3 KLK6 PCOLCE"
GO Biological process	0.000142344	93	605	1.612228468	GO:0040017 positive regulation of locomotion ""	http://amigo.geneontology.org/amigo/term/GO:0040017""	TACR2 SEMA3A SEMA3C SEMA6A PDGFB XG FGF2 XCL1 PDGFC VEGFC KIT PDPN FAM110C CXCL17 F3 CCL26 MYLK CCL24 COL1A1 MDK GLI1 SPARC CCL20 FN1 PLAU IL1B AMOT LGR6 AGT FGFBP1 MMP7 THBS1 CDH13 S100A7 IL34 F2RL1 SCG2 SYNPO2 CCL19 CXCR3 ITGA3 PAK3 MMP2 TREM2 BDKRB1 PTN HBEGF IL1A SLAMF1 ARTN ONECUT2 CXCR4 TNFAIP6 RRAS2 PLK2 CXCL14 NOTCH1 WNT7A ITGA5 DDR2 TERT FADD HAS2 P2RY6 BCL2 CAVIN1 CXCR2 CLDN7 CCBE1 MMP9…
GO Biological process	0.000142344	45	241	2.051255149	GO:0050920 regulation of chemotaxis ""	http://amigo.geneontology.org/amigo/term/GO:0050920""	SEMA3A SEMA3C SEMA6A XCL1 VEGFC CXCL17 F3 CCL26 PDGFB C5 TNFAIP6 EFNB2 THBS1 FGF2 CDH13 S100A7 NOTCH1 IL34 F2RL1 SCG2 CCL19 ROBO2 CXCR3 KLRK1 STAP1 TREM2 PTN WNT3 MDK SLAMF1 ARTN CXCR4 GPR18 CXCL14 GREM1 NOD2 CXCR2 SLIT1 CXCL8 FPR2 MET SERPINE1 IL12A LGALS9 DPP4"
GO Biological process	0.000144325	33	163	2.351888841	GO:0030856 regulation of epithelial cell differentiation ""	http://amigo.geneontology.org/amigo/term/GO:0030856""	SERPINE1 SFRP4 IL1B FGF2 XDH ATOH8 AJAP1 PAX6 MMP9 CAV1 EZH2 CCND1 PRLR IL1A MSX2 SGPP1 FST YAP1 ABCA12 NOTCH1 FRZB MESP1 GDNF SIX2 SFN ALOX15B TP73 SULT2B1 CYP27B1 PROC KLF7 ZBED2 SPRED3"
GO Biological process	0.000144612	6	7	8.97993921	GO:0014827 intestine smooth muscle contraction ""	http://amigo.geneontology.org/amigo/term/GO:0014827""	PTGER3 TACR2 GHRL KIT HTR2B HTR1D"
GO Biological process	0.00015029	19	74	3.21922349	GO:0030104 water homeostasis ""	http://amigo.geneontology.org/amigo/term/GO:0030104""	FLG HRNR SCNN1B CYP26B1 ABCA12 IL18 KRT1 HAS2 SFN PLEC ALOXE3 ALOX12B PNPLA1 KRT16 FA2H MET STMN1 ADCY6 CYP4F12"
GO Biological process	0.000154061	112	949	1.533160353	GO:0030001 metal ion transport ""	http://amigo.geneontology.org/amigo/term/GO:0030001""	HECW1 CP HOMER3 KCNQ1 SLC6A16 SLC6A15 HEPH KCNH4 KCNK6 CBARP SLC5A1 KCNK10 CACNA1F SLC6A2 SLC9A2 SLC8A2 CASQ2 FLVCR2 KCNS1 WNK4 SLC6A11 HTR2B CASQ1 SCN2B SLC5A10 SLC24A2 CACNA1D KCNJ15 RNF207 KCNE2 SCNN1D NIPAL1 MELTF TRPV6 WNK2 SLC39A2 TRPV3 SCNN1B SCN9A KCNG3 NIPAL4 KCNK7 KCNE5 SCN4B KCNA3 KCNJ10 HEPHL1 SLC24A3 STAC3 KCNJ11 ATP2A1 WNK3 GP1BA RYR2 SLC4A8 MYLK GAL TESC HCN2 PDGFB FASLG FGF2 XCL1 …
GO Biological process	0.000154061	71	508	1.737263444	GO:0055074 calcium ion homeostasis ""	http://amigo.geneontology.org/amigo/term/GO:0055074""	PTGER3 CACNA1F CALB1 CAV2 CAV1 SLC8A2 CASQ2 CXCR4 GPR18 ATP13A4 ACKR4 HTR2B CASQ1 ACKR2 GPR174 SLC24A2 CACNA1D PTH1R CXCR1 F2RL2 F2RL1 TRPV6 TRPV3 FPR2 CALB2 CXCR2 P2RY8 SLC24A3 CXCR3 ATP2A1 GP1BA RYR2 FASLG FGF2 XCL1 JPH2 EDNRA MS4A1 GRIN2C TPCN2 CXCL11 CCL19 CD19 TSPOAP1 XK BDKRB1 JAK3 SLC25A23 WNK4 MCHR1 KL CD36 NT5E AGT GHRL RIC3 SGCD P2RY6 BCL2 PRNP BNIP3 OXTR FZD9 KEL RYR3 HRC CDH23 CYP27B1…
GO Biological process	0.000154061	17	94	3.469521967	GO:0061844 antimicrobial humoral immune response mediated by antimicrobial peptide ""	http://amigo.geneontology.org/amigo/term/GO:0061844""	CXCL14 S100A12 CXCL3 CXCL5 LEAP2 KLK5 KLK7 CXCL11 CXCL8 H2BC11 PGLYRP4 DEFB1 RNASE7 KRT6A H2BC8 NOD2 S100A7"
GO Biological process	0.000170762	106	772	1.550282665	GO:0008285 negative regulation of cell population proliferation ""	http://amigo.geneontology.org/amigo/term/GO:0008285""	CAV2 CAV1 PLA2G2D CDKN2C CDKN2A PLA2G2F LGALS9 LGALS9B LGALS9C LGALS7B LGALS7 SNAI2 SMARCA2 GSDME NEURL1 P3H3 CYP27B1 CCN6 SPARC IL1A INHBA IL1B SLURP1 THBS1 CDH13 TP53 XCL1 SFRP2 NOTCH1 GHRL XDH FRZB IL12A COL4A3 ATF5 MN1 ALOX15B ZBTB7C CXCR3 TAFA5 PAX6 GAL RAP1GAP FAP WNT11 TREM2 E2F1 SRPX PTN SFRP4 OGN PTGDS CRTAM BCHE MSX2 TNN GJB6 EREG EFNB2 ADORA2A IDO1 SERPINE2 NKX2-8 BRIP1 FGF2 PTH1R IL24…
GO Biological process	0.000192794	200	2190	1.353419625	GO:0006955 immune response ""	http://amigo.geneontology.org/amigo/term/GO:0006955""	CCL26 CD79B CD22 STAP1 CSF2RB PTK6 MEFV IL21R CD79A CCL24 CRTAM CCL20 ZAP70 CXCR4 PI3 SLPI MASP1 VPREB3 ACKR4 JCHAIN CTSL IL36G IL36RN CTSV XCL1 CTSK SUSD4 ACKR2 CXCL14 CD8A UBASH3A ICOSLG SLAMF6 FCGR3B PIGR S100A12 CXCR1 EOMES TRAT1 CXCL3 CXCL5 LEAP2 DEFB1 RNASE7 BTNL9 RAG1 TMIGD2 KLK5 WFDC12 KLK7 CXCL11 CXCL8 FPR2 THEMIS CCL19 TLR10 GCSAM WFDC5 TCIM CD19 CXCR2 BTLA CXCR3 TLR5 PDCD1 NCR3 RNF39 C…
GO Biological process	0.000215038	135	1218	1.45883489	GO:0034220 ion transmembrane transport ""	http://amigo.geneontology.org/amigo/term/GO:0034220""	HECW1 SLC7A2 GABRA3 SLC38A5 KCNQ1 SLC6A16 CNGB1 SLC6A15 CHRNA3 KCNH4 GABRP KCNK6 CBARP KCNK10 CACNA1F SLC6A2 SLC1A1 SFXN3 SLC1A2 SLC9A2 SLC8A2 CASQ2 KCNS1 WNK4 ANO1 SLC6A11 SLC37A2 HTR2B CHRNA1 SLC13A5 CASQ1 SCN2B SLC24A2 CACNA1D KCNJ15 RNF207 KCNE2 SCNN1D TRPV6 WNK2 SLC39A2 TRPV3 SCNN1B SCN9A KCNG3 KCNK7 CNIH2 KCNE5 SCN4B KCNA3 KCNJ10 SLC24A3 STAC3 KCNJ11 ATP2A1 WNK3 ARC SHISA8 GABRQ HCN2 GRIN2C…
GO Biological process	0.000217753	9	23	5.772818063	GO:0015874 norepinephrine transport ""	http://amigo.geneontology.org/amigo/term/GO:0015874""	SLC6A2 SLC22A3 SLC29A4 SLC22A1 STX1A ADORA2A AGT OXTR ADRA2C"
GO Biological process	0.000224795	135	977	1.457081482	GO:0030334 regulation of cell migration ""	http://amigo.geneontology.org/amigo/term/GO:0030334""	NEXMIF SEMA3A SEMA3C ARHGAP4 SEMA6A PDGFB XG AMOT FGF2 XCL1 PDGFC VEGFC TMSB4Y KIT TMSB15A PDPN GCSAM FAM110C CXCL17 TNC CCL26 DCN MYLK CCL24 SERPINE1 C5 COL1A1 MDK GLI1 SPARC CCL20 RTN4 FN1 TNN PLAU TNFAIP6 IL1B SLURP1 MGAT3 LGR6 AGT FGFBP1 MMP7 THBS1 CDH13 MEAK7 S100A7 NOTCH1 IL34 F2RL1 SYNPO2 CCL19 ADGRB1 KRT16 C10orf99 KLRK1 ITGA3 PAX6 STAP1 LAMA3 PAK3 MMP2 TREM2 BDKRB1 LAMA1 SMPD3 IL27RA PTN…
GO Biological process	0.000224795	211	1874	1.337168083	GO:0051049 regulation of transport ""	http://amigo.geneontology.org/amigo/term/GO:0051049""	HECW1 ICA1 SYT7 PTGER3 HOMER3 SIRPG TREM2 CBARP GCK CASQ2 KCNS1 WNK4 STON2 CASQ1 SCN2B GHRL KCNJ15 RNF207 KCNE2 WNK2 SCG5 RAB3B SH3TC2 SYT12 CNIH2 KCNE5 SCN4B KCNJ10 SEPTIN1 C1QTNF12 SEPTIN5 STAC3 KCNJ11 WNK3 SIRPA SVIP ARC INPP5F CD177 SHISA8 HCN2 S100A10 RYR2 CD22 KCNQ1 MYLK GAL RAPGEF3 TESC CD200 IL11 PDGFB PLTP MMP9 LIPG CA2 CAV1 SERPINE1 SFRP4 ABCA2 DKK1 CRYAB FASLG SPP1 IL1B THBS1 BARD1 XCL…
GO Biological process	0.000228408	30	171	2.40534086	GO:0120254 olefinic compound metabolic process ""	http://amigo.geneontology.org/amigo/term/GO:0120254""	PTGS1 CYP2D6 CYP2E1 AKR1C2 CYP4F11 ALOXE3 ALOX12B ALOX15B CYP4F12 CYP4F3 AKR1C1 AKR1C3 BCO2 DKK3 EPHX2 RDH12 ABCA4 LIPE DHRS7 DKKL1 HSD17B1 RBP1 PLA2G2F SCNN1B AKR1B10 AKR1B15 PTGDS FADS2 FAAH2 ELOVL2"
GO Biological process	0.000249071	39	269	2.122531086	GO:0015850 organic hydroxy compound transport ""	http://amigo.geneontology.org/amigo/term/GO:0015850""	SYT7 SLC6A2 AQP9 SLC10A6 STAR SYT12 LIPC GAL LIPG ABCA2 SPP1 SLC22A3 GHRL SLC29A4 GDNF RAB3B SLC22A1 ABCA13 KCNQ1 MAOB SLC16A8 PLTP STX1A WNK4 ADORA2A CD36 AGT TPCN2 ABCG4 OXTR ABCA4 ABCC2 CES1 NOS1 SLC5A1 ABCC3 ADRA2C CAV1 AKR1C1"
GO Biological process	0.000249071	75	558	1.683738602	GO:0072507 divalent inorganic cation homeostasis ""	http://amigo.geneontology.org/amigo/term/GO:0072507""	SLC11A1 PTGER3 CACNA1F CALB1 CAV2 CAV1 SLC8A2 CASQ2 CXCR4 MT2A GPR18 ATP13A4 ACKR4 HTR2B CASQ1 ACKR2 GPR174 SLC24A2 CACNA1D PTH1R CXCR1 F2RL2 F2RL1 TRPV6 TRPV3 MT1E FPR2 CALB2 CXCR2 P2RY8 SLC24A3 CXCR3 ATP2A1 GP1BA RYR2 FASLG FGF2 XCL1 JPH2 EDNRA MS4A1 GRIN2C TPCN2 CXCL11 CCL19 CD19 TSPOAP1 XK BDKRB1 JAK3 SLC1A1 SLC25A23 WNK4 MCHR1 KL CD36 NT5E AGT GHRL RIC3 SGCD P2RY6 BCL2 PRNP BNIP3 OXTR FZD9 K…
GO Biological process	0.000249491	24	104	2.693981763	GO:0048709 oligodendrocyte differentiation ""	http://amigo.geneontology.org/amigo/term/GO:0048709""	MYRF ZNF488 PTN MDK SOX8 PAX6 CNTN1 TP73 FA2H PTPRZ1 DLX2 B4GALT6 CDKN2C TSPAN2 ZNF365 DLX1 NOTCH1 NRG1 IL34 BNIP3 SOX11 KCNJ10 ABCA2 CXCR4"
GO Biological process	0.000267066	90	588	1.597222389	GO:2000147 positive regulation of cell motility ""	http://amigo.geneontology.org/amigo/term/GO:2000147""	TACR2 SEMA3A SEMA3C SEMA6A PDGFB XG FGF2 XCL1 PDGFC VEGFC KIT PDPN FAM110C CXCL17 CCL26 MYLK CCL24 COL1A1 MDK GLI1 SPARC CCL20 FN1 PLAU IL1B AMOT LGR6 AGT FGFBP1 MMP7 THBS1 CDH13 S100A7 IL34 F2RL1 SYNPO2 CCL19 ITGA3 PAK3 MMP2 TREM2 BDKRB1 PTN HBEGF IL1A SLAMF1 ONECUT2 CXCR4 TNFAIP6 RRAS2 PLK2 CXCL14 NOTCH1 WNT7A ITGA5 DDR2 TERT FADD HAS2 P2RY6 BCL2 CAVIN1 CXCR2 CLDN7 CCBE1 MMP9 FPR2 TWIST2 SNAI2 …
GO Biological process	0.000280875	110	892	1.517347639	GO:0006954 inflammatory response ""	http://amigo.geneontology.org/amigo/term/GO:0006954""	CCL26 NOS2 CD44 PTGER3 TREM2 CCL24 IL1A CCL20 TNFAIP6 IL1B IL36G IL36RN XCL1 GHRL CXCL3 CXCL5 CXCL11 CXCL8 FPR2 CCL19 OLR1 TLR10 TLR5 CXCL17 CASP4 F3 IL18 NOD2 CD6 LGALS1 CD40LG MEFV THBS1 ADAMTS12 LGALS9 C2CD4B CYP26B1 SLC11A1 STAP1 TNC GAL ESR1 PTGS1 BDKRB1 NKG7 PTN EZH2 C5 CTSC MDK VNN1 FN1 IL1R2 IL1RL1 SLAMF1 PLA2G2D SPP1 TREM1 WNK4 ADORA2A SMPDL3B IDO1 KL TSPAN2 SAA2 NT5E BMPR1B TNFRSF11A AC…
GO Biological process	0.000298704	29	140	2.411279973	GO:0001704 formation of primary germ layer ""	http://amigo.geneontology.org/amigo/term/GO:0001704""	COL12A1 EOMES MESP1 MESP2 DKK1 FN1 INHBA COL5A1 COL5A2 POU5F1 HOXA11 WNT11 WNT3 TLX2 SFRP2 CRB2 ATOH8 SIX2 ITGA3 LAMA3 COL11A1 MMP2 MMP9 COL6A1 LAMB3 HMGA2 GJA1 ITGA5 EYA2"
GO Biological process	0.000357969	114	972	1.496656535	GO:0098655 cation transmembrane transport ""	http://amigo.geneontology.org/amigo/term/GO:0098655""	HECW1 SLC7A2 SLC38A5 KCNQ1 SLC6A16 CNGB1 SLC6A15 KCNH4 KCNK6 CBARP KCNK10 CACNA1F SLC6A2 SFXN3 SLC9A2 SLC8A2 CASQ2 KCNS1 WNK4 SLC6A11 HTR2B CASQ1 SCN2B SLC24A2 CACNA1D KCNJ15 RNF207 KCNE2 SCNN1D TRPV6 WNK2 SLC39A2 TRPV3 SCNN1B SCN9A KCNG3 KCNK7 CNIH2 KCNE5 SCN4B KCNA3 KCNJ10 SLC24A3 STAC3 KCNJ11 ATP2A1 WNK3 ARC SHISA8 HCN2 GRIN2C GP1BA RYR2 SLC4A8 GAL TESC SLC7A8 SLC5A1 MMP9 SLC7A5 FASLG HVCN1 FG…
GO Biological process	0.000372794	86	619	1.602229818	GO:0009611 response to wounding ""	http://amigo.geneontology.org/amigo/term/GO:0009611""	SERPINE1 FN1 PROC PLAU FGF2 PDPN GAP43 PLEC GP1BA MPIG6B FAP F3 SERPINE2 ITGA5 S100A10 ENPP4 TNFRSF12A TNC MYLK PDGFB CTSG CD40LG KLK8 THBS1 WNT7A NRG1 F2RL1 COL3A1 AJAP1 SYT7 SLC11A1 DGKG CDH3 MMP2 TREM2 PROCR TFPI2 SLC1A1 COL1A1 SLC1A2 MDK GLI1 HBEGF CSPG5 IL1A SPP1 MSX2 CXCR4 FLRT3 CD36 YAP1 FKBP10 SLC7A11 EDNRA DGKI GRIN2C DDR2 IL24 TGFA F2RL2 BCL2 NDNF BNIP3 TRIM72 ADRA2C PEAR1 INPP5F TAFA5 …
GO Biological process	0.000396998	7	11	6.984397163	GO:0014831 gastro-intestinal system smooth muscle contraction ""	http://amigo.geneontology.org/amigo/term/GO:0014831""	PTGER3 TACR2 GHRL KIT SULF2 HTR2B HTR1D"
GO Biological process	0.000397667	28	141	2.417675941	GO:0032649 regulation of interferon-gamma production ""	http://amigo.geneontology.org/amigo/term/GO:0032649""	SLAMF1 SLAMF6 LGALS9 LGALS9B LGALS9C LGALS7B LGALS7 IL1B XCL1 IL18 IL12A ZNF683 ISG15 SLC11A1 IL27RA CRTAM IL1RL1 F2RL1 NOD2 FADD PRNP KLRK1 LTA SLC7A5 IL36RN SIRPA HMSD INHBA"
GO Biological process	0.000430492	65	1157	1.726911386	GO:0007600 sensory perception ""	http://amigo.geneontology.org/amigo/term/GO:0007600""	MYO7B PDZD7 SCNN1D SCNN1B AZGP1 PIGR SNAI2 KCNQ1 CDH3 CNGB1 MYO3B PPEF1 MYO3A TIMP3 COCH BDKRB1 CACNA1F CDH23 IL1A TGFBI GJB6 CXCR4 REEP2 PDE6A PDE6B CD36 SERPINE2 ZFHX2 LUM RDH12 HMCN1 CRB2 POU4F1 SLC24A2 KIT TMPRSS3 FABP5 GJB2 GPR171 KCNJ10 ALOXE3 USH1G NDN SLITRK6 MME ABCA4 RORB OR2I1P TMEM150C COL11A1 CRYM COL1A1 COL2A1 CACNA1D SHANK1 SCN9A ZIC2 ANO1 TBX1 PAX6 GSDME PRR4 ADORA2A KIFC3 COL4A3"
GO Biological process	0.000430492	9	23	5.387963526	GO:0014821 phasic smooth muscle contraction ""	http://amigo.geneontology.org/amigo/term/GO:0014821""	PTGER3 TACR2 TBX2 GHRL KIT GDNF SSTR2 HTR2B HTR1D"
GO Biological process	0.000430492	172	1653	1.37049649	GO:0055085 transmembrane transport ""	http://amigo.geneontology.org/amigo/term/GO:0055085""	HECW1 SLC7A2 GABRA3 SLC38A5 ABCC2 SLC4A8 KCNQ1 SLC6A16 CNGB1 SLC6A15 CHRNA3 KCNH4 GABRP KCNK6 CBARP KCNK10 CACNA1F SLC6A2 AQP9 SLC1A1 SFXN3 ABCC3 SLC2A9 SLC1A2 SLC4A3 SLC9A2 SLC8A2 CASQ2 KCNS1 WNK4 ANO1 SLC6A11 SEC61G SLC37A2 HTR2B CHRNA1 SLC38A4 SLC13A5 CASQ1 SCN2B SLC24A2 CACNA1D KCNJ15 RNF207 KCNE2 SCNN1D TRPV6 WNK2 SLC39A2 TRPV3 SCNN1B SCN9A KCNG3 ATP6V0E2 ABCD2 KCNK7 CNIH2 KCNE5 SCN4B KCNA3 …
GO Biological process	0.000437947	62	435	1.750805758	GO:0009410 response to xenobiotic stimulus ""	http://amigo.geneontology.org/amigo/term/GO:0009410""	CYP2D6 CYP2E1 CYP26B1 KCNQ1 INHBA IL1B HTR2B KCNE2 S100A12 BCL2 ITGA3 NOS2 CPS1 CDH3 GAL MAOB ACACB TP73 MMP2 CBX7 E2F1 SLC6A2 AMH PON3 SLC1A1 COL1A1 CCND1 SLC1A2 MDK BCHE CXCR4 WNK4 ADORA2A SLC6A11 DUSP6 TP53 SFRP2 VEGFC SHANK2 PRKAA2 TGFA NNMT SCNN1B PRNP FOSL1 OXTR NQO1 SMTNL1 LTA THBS1 PDE2A KCNJ11 NOS1 CYP4F12 AKR1C1 ABCC2 SEMA3C SMOX ABCA2 ABCC3 BCAR3 ABCA3"
GO Biological process	0.000452011	52	342	1.853003329	GO:0007204 positive regulation of cytosolic calcium ion concentration ""	http://amigo.geneontology.org/amigo/term/GO:0007204""	PTGER3 CACNA1F SLC8A2 CASQ2 CXCR4 GPR18 ACKR4 HTR2B CASQ1 ACKR2 GPR174 CACNA1D CXCR1 F2RL2 F2RL1 TRPV6 TRPV3 FPR2 CXCR2 P2RY8 CXCR3 GP1BA RYR2 FASLG FGF2 XCL1 JPH2 SLC24A2 MS4A1 GRIN2C CXCL11 CCL19 CD19 BDKRB1 JAK3 CAV1 MCHR1 CD36 AGT GHRL TPCN2 RIC3 P2RY6 BCL2 PRNP OXTR RYR3 HRC ADCY5 ESR1 NOS1 EDNRA"
GO Biological process	0.000455697	136	1130	1.431737084	GO:0051241 negative regulation of multicellular organismal process ""	http://amigo.geneontology.org/amigo/term/GO:0051241""	PTGER3 SEMA3A SEMA3C IRAK3 SEMA6A PROCR SERPINE1 PROC PLAU THBS1 LGALS9 LGALS9B LGALS9C LGALS7B THBS2 LGALS7 FAP SERPINE2 DCN FSTL3 PTHLH PDGFB TNNT1 CDK6 DKK1 CCN6 SPARC RTN4 FN1 SLAMF1 FASLG INHBA TNFAIP6 AMOT FGF2 PRICKLE1 XCL1 EFNA3 SFRP2 NOTCH1 ADAMTS12 WNT7A GHRL INHBB F2RL1 IL12A COL4A3 ZNF683 ADGRB1 GP1BA CXCR3 SOX8 PAX6 SLC11A1 SNAI2 GLI2 TACR2 RAP1GAP WNT11 MMP2 ARHGAP4 TREM2 IL27RA PTN…
GO Biological process	0.000460249	28	142	2.394650456	GO:0032609 interferon-gamma production ""	http://amigo.geneontology.org/amigo/term/GO:0032609""	SLAMF1 SLAMF6 LGALS9 LGALS9B LGALS9C LGALS7B LGALS7 IL1B XCL1 IL18 IL12A ZNF683 ISG15 SLC11A1 IL27RA CRTAM IL1RL1 F2RL1 NOD2 FADD PRNP KLRK1 LTA SLC7A5 IL36RN SIRPA HMSD INHBA"
GO Biological process	0.000681749	17	66	3.115489114	GO:0001706 endoderm formation ""	http://amigo.geneontology.org/amigo/term/GO:0001706""	COL12A1 EOMES DKK1 FN1 INHBA COL5A1 COL5A2 POU5F1 MESP1 LAMA3 COL11A1 MMP2 MMP9 COL6A1 LAMB3 HMGA2 ITGA5"
GO Biological process	0.000700077	24	111	2.535512247	GO:0006939 smooth muscle contraction ""	http://amigo.geneontology.org/amigo/term/GO:0006939""	PTGER3 MYLK NMU TACR2 CAV1 TBX2 AGT HTR2B HTR7 GHRL KIT TPCN2 SCNN1B GDNF HTR1D SSTR2 OXTR ADRA2C SULF2 CTTN EDNRA CHRNA3 APBB2 SMTN"
GO Biological process	0.000702092	70	531	1.662951706	GO:0072503 cellular divalent inorganic cation homeostasis ""	http://amigo.geneontology.org/amigo/term/GO:0072503""	SLC11A1 PTGER3 CACNA1F CALB1 CAV2 CAV1 SLC8A2 CASQ2 CXCR4 MT2A GPR18 ATP13A4 ACKR4 HTR2B CASQ1 ACKR2 GPR174 SLC24A2 CACNA1D PTH1R CXCR1 F2RL2 F2RL1 TRPV6 TRPV3 MT1E FPR2 CALB2 CXCR2 P2RY8 SLC24A3 CXCR3 ATP2A1 GP1BA RYR2 FASLG FGF2 XCL1 JPH2 EDNRA MS4A1 GRIN2C TPCN2 CXCL11 CCL19 CD19 TSPOAP1 XK BDKRB1 JAK3 SLC1A1 SLC25A23 MCHR1 CD36 AGT GHRL RIC3 P2RY6 BCL2 PRNP BNIP3 OXTR FZD9 KEL RYR3 HRC CDH23 …
GO Biological process	0.000704992	74	501	1.636737688	GO:0061564 axon development ""	http://amigo.geneontology.org/amigo/term/GO:0061564""	CNTN1 LAMA3 LAMC2 SEMA3A SEMA3C PAK3 SEMA6A NEFH LAMA1 EFNB3 EFNB2 VSTM2L LGR6 NGF RNF165 EFNA3 CNTN4 NOTCH1 NFASC MAP1A CDH2 GAP43 CDK5R1 EPHA10 SLITRK6 ROBO2 SLIT1 TUBB3 RTN4 L1CAM PAX6 TNC XK GLI2 MMP2 ARHGAP4 PTPRZ1 LHX2 WNT3 CSPG5 FN1 ARTN STMN1 KLF7 B4GALT6 SPP1 TNN FLRT3 DCLK1 TSPAN2 NKX2-8 BMPR1B CDH11 CRABP2 EDNRA WNT7A GDNF BCL2 CDH4 NDN FLRT2 KEL INPP5F NEFL KLK8 MAP2 CTTN PTN OLFM1 NC…
GO Biological process	0.000716794	45	276	1.915152912	GO:0003018 vascular process in circulatory system ""	http://amigo.geneontology.org/amigo/term/GO:0003018""	TJP3 OXTR SMTNL1 NOS1 AMOT C2CD4B TACR2 MMP2 CAV1 DBH ADORA2A AGT HTR2B HTR7 EDNRA F2RL1 SCNN1B PLEC HTR1D CXCR2 ADRA2C SLC5A1 CPS1 CD36 SLC16A2 FABP5 ADCY6 PDE2A ABCC2 SLC1A1 SLC1A2 SLC7A2 SLC38A5 SLC4A8 SLC7A8 SLC7A5 ABCA2 ABCC3 SLC4A3 SLC8A2 SLC22A3 SLC29A4 SLC22A1 SLC24A3 KEL"
GO Biological process	0.000716794	66	489	1.688535578	GO:0006874 cellular calcium ion homeostasis ""	http://amigo.geneontology.org/amigo/term/GO:0006874""	PTGER3 CACNA1F CALB1 CAV2 CAV1 SLC8A2 CASQ2 CXCR4 GPR18 ATP13A4 ACKR4 HTR2B CASQ1 ACKR2 GPR174 SLC24A2 CACNA1D PTH1R CXCR1 F2RL2 F2RL1 TRPV6 TRPV3 FPR2 CALB2 CXCR2 P2RY8 SLC24A3 CXCR3 ATP2A1 GP1BA RYR2 FASLG FGF2 XCL1 JPH2 EDNRA MS4A1 GRIN2C TPCN2 CXCL11 CCL19 CD19 TSPOAP1 XK BDKRB1 JAK3 SLC25A23 MCHR1 CD36 AGT GHRL RIC3 P2RY6 BCL2 PRNP BNIP3 OXTR FZD9 KEL RYR3 HRC CDH23 ADCY5 ESR1 NOS1"
GO Biological process	0.000716794	66	457	1.688535578	GO:0034329 cell junction assembly ""	http://amigo.geneontology.org/amigo/term/GO:0034329""	WNT7A SDK2 FN1 CLDN10 CDH11 NLGN4X CDH8 LGI2 IGFN1 CLDN3 CDH2 PLEC CLDN7 GPC6 PKP3 SLITRK6 PCLO COL17A1 FSCN1 IL1B THSD1 PTPRD GHRL GJB2 WNT11 CORO2B CAV1 DKK1 EFNB2 FLRT3 AMIGO2 ST8SIA2 ILDR1 LRRTM2 NRG1 ITGA5 GREM1 HOPX BCL2 GAP43 LRRN1 OXTR ADGRB1 FLRT2 THBS2 AGT SNAI2 ACTN1 GJB6 RHOD S100A10 CTTN SHANK2 ROBO2 SLIT1 SPOCK2 DSG1 DNER PCDHB4 ITGA6 PCDHB2 PCDHB5 AMOT THBS1 POU4F1 GJA1"
GO Biological process	0.000716794	38	266	2.043339461	GO:0042445 hormone metabolic process ""	http://amigo.geneontology.org/amigo/term/GO:0042445""	TG PCSK5 CRYM AKR1C2 DHCR7 AKR1C1 AKR1C3 CYP26B1 DKK3 HSD17B2 CYP2D6 HSD17B1 SULT1E1 CYP27B1 SPP1 RDH12 CTSK MME GAL LIPE ESR1 DHRS7 PCSK1N RBP1 FOXA1 CRABP2 SLC16A2 SCG5 SCNN1B AKR1B10 AKR1B15 CTSL DHRS2 KLK6 BCO2 CTSG BCHE DPP4"
GO Biological process	0.000716794	103	819	1.503957299	GO:0050801 ion homeostasis ""	http://amigo.geneontology.org/amigo/term/GO:0050801""	SLC11A1 CP SLC4A8 PTGER3 HEPH CACNA1F CA2 CALB1 CAV2 CAV1 SLC4A3 SLC9A2 SLC8A2 CASQ2 CXCR4 MT2A GPR18 WNK4 ATP13A4 ACKR4 HTR2B CASQ1 ACKR2 GPR174 ATP6V0D2 SLC24A2 CACNA1D PTH1R CXCR1 F2RL2 F2RL1 TRPV6 WNK2 TRPV3 MT1E FPR2 CALB2 CXCR2 HEPHL1 P2RY8 SLC24A3 CXCR3 ATP2A1 WNK3 GP1BA RYR2 SFRP4 FASLG FGF2 XCL1 JPH2 EDNRA MS4A1 TMPRSS3 GRIN2C TPCN2 SCNN1D SCNN1B CXCL11 BCL2 CCL19 CD19 TSPOAP1 CPS1 XK KC…
GO Biological process	0.000722324	23	109	2.581732523	GO:0014013 regulation of gliogenesis ""	http://amigo.geneontology.org/amigo/term/GO:0014013""	PTN MDK SERPINE2 SOX8 TP73 TREM2 E2F1 SLC7A5 EZH2 DLX2 ZNF365 TP53 DLX1 NOTCH1 VEGFC IL34 CLCF1 SOX11 LTA ZNF488 IL1B PTPRZ1 CXCR4"
GO Biological process	0.000727412	77	596	1.615549811	GO:0034762 regulation of transmembrane transport ""	http://amigo.geneontology.org/amigo/term/GO:0034762""	HECW1 CBARP CASQ2 KCNS1 WNK4 CASQ1 SCN2B KCNJ15 RNF207 KCNE2 WNK2 CNIH2 KCNE5 SCN4B KCNJ10 C1QTNF12 STAC3 KCNJ11 WNK3 ARC SHISA8 HCN2 RYR2 KCNQ1 GAL TESC MMP9 THBS1 XCL1 JPH2 EDNRA IRS1 CXCL11 BCL2 PDZK1 CD19 REM1 KCNH4 TREM2 KCNK6 KCNK10 BDKRB1 CACNA1F SLC7A5 CA2 CLIP3 PPIF SLC1A2 RGS4 HVCN1 IL1B AGT MS4A1 CACNA1D CLIC6 SHANK1 TPCN2 KLF15 TERT FABP5 RRAD SCN9A CLIC3 KCNG3 P2RY6 PRNP KCNK7 KCNA3 …
GO Biological process	0.000739949	176	1522	1.349674894	GO:0048699 generation of neurons ""	http://amigo.geneontology.org/amigo/term/GO:0048699""	HECW1 CNTN1 NEXMIF LAMA3 LAMC2 SEMA3A SEMA3C PAK3 MAP2 WNT11 LHX5 SEMA6A NEFH LAMA1 PBX4 MET LHX2 WNT3 EFNB3 STMN1 TNN EFNB2 ZC4H2 KLK8 VSTM2L LGR6 DCLK1 NGF ZFHX2 LMX1B TUBB2A ZNF365 RNF165 EFNA3 CNTN4 TMEM108 TENM2 NOTCH1 BEND6 TNIK WNT7A EN1 NFASC NYAP1 MAP1A ATOH8 CDH2 IRX2 GAP43 CDK5R1 SOX11 EPHA10 EFHC2 SLITRK6 ROBO2 PBX1 PDZD7 SLIT1 KCTD11 TUBB3 CBFA2T2 MDK RTN4 INHBA SPOCK1 GHRL GDNF NDNF…
GO Biological process	0.000795428	131	1025	1.424179221	GO:0007167 enzyme linked receptor protein signaling pathway ""	http://amigo.geneontology.org/amigo/term/GO:0007167""	STAP1 FSTL3 PXN PDGFB PTK6 JAK3 CAV2 MET EFNB3 AREG HBEGF ZAP70 PIK3R3 INHBA PMEPA1 EREG EFNB2 WFIKKN1 KL NGF FST KLB FGF2 BMPR1B RNF165 EFNA3 PDGFC EGFR FAM83A VEGFC BTBD11 NRG1 KIT NPR2 DDR2 INHBB TGFA DACT2 GREM1 IGFBP6 IRS1 SH3TC2 MUC20 SHISA2 EPGN EPHA10 C1QTNF12 SULF2 COL4A6 IL1B GHRL DCN LTBP1 SEMA6A AMH CAV1 ASPN DKK1 PRLR LIFR F3 TNFAIP6 AGT THBS1 IGSF1 ADAMTS12 XDH PIGR COL1A2 COL3A1 AT…
GO Biological process	0.000907814	38	275	2.019157929	GO:0010951 negative regulation of endopeptidase activity ""	http://amigo.geneontology.org/amigo/term/GO:0010951""	TIMP2 TIMP3 SERPINE1 IFI6 AGT SERPINE2 SERPINH1 SERPINB7 THBS1 SPOCK1 SFN BIRC3 PCSK1N TFPI2 C5 CRYAB BIRC2 PI3 SLPI WFIKKN1 ADORA2A NGF CD27 SFRP2 CRIM1 COL6A3 RAG1 WFDC12 COL4A3 PRNP WFDC5 CST6 COL28A1 HMSD CD44 MMP9 CRB2 SPOCK2"
GO Biological process	0.000916225	44	272	1.908779349	GO:0030595 leukocyte chemotaxis ""	http://amigo.geneontology.org/amigo/term/GO:0030595""	CCL26 CCL24 CCL20 TREM1 XCL1 VEGFC CXCR1 CXCL3 CXCL5 CXCL11 CXCL8 SCG2 CCL19 CXCR2 CXCL17 PDGFB CTSG C5 TNFAIP6 S100A7 IL34 KIT F2RL1 C10orf99 KLRK1 STAP1 PTN MDK SLAMF1 GPR18 IL1B CXCL14 GREM1 NOD2 PLEC FPR2 SERPINE1 IL12A LGALS9 DPP4 THBS1 TNFRSF11A CXCR4 S100A12"
GO Biological process	0.000936047	92	748	1.532754002	GO:0045596 negative regulation of cell differentiation ""	http://amigo.geneontology.org/amigo/term/GO:0045596""	SEMA3A SEMA3C SEMA6A SMARCA2 FSTL3 PTHLH PDGFB CEACAM5 CDK6 DKK1 RTN4 TNFAIP6 EREG COL5A1 PRICKLE1 SFRP2 ADAMTS12 WNT7A XDH MELTF HOPX COL5A2 TWIST2 SOX8 PAX6 GLI2 RAP1GAP TP73 ARHGAP4 TREM2 MMP11 MMP9 E2F1 PTN CAV1 EZH2 LHX2 WNT3 EFNB3 AREG CCND1 IL1A TLX2 DLX2 RGS4 SPP1 GPR68 MSX2 TNN LRRC17 FST YAP1 TP53 MEIS1 DLX1 CXCL14 NOTCH1 TLCD3B VEGFC IL18 NOCT NPR2 PLPP7 FRZB MESP1 GREM1 SIX2 GLIS1 GPR…
GO Biological process	0.000957134	24	117	2.47722461	GO:0033559 unsaturated fatty acid metabolic process ""	http://amigo.geneontology.org/amigo/term/GO:0033559""	PTGS1 CYP2D6 CYP2E1 AKR1C2 CYP4F11 ALOXE3 ALOX12B ALOX15B CYP4F12 CYP4F3 AKR1C1 AKR1C3 PTGDS ELOVL4 FADS2 PLA2G2F FABP5 PLA2G4F ABCD2 ELOVL2 FADS3 IL1B DEGS1 FAAH2"
GO Biological process	0.000957134	117	980	1.451178021	GO:0033993 response to lipid ""	http://amigo.geneontology.org/amigo/term/GO:0033993""	NOS2 SLC11A1 NOS1 ESR1 CYP27B1 IL1A IL1B IL36G IL36RN NR3C2 CXCL3 CXCL5 AR CXCL11 CXCL8 SSTR2 SCNN1D SCNN1B CD6 SNAI2 CPS1 HSD17B2 TESC CTSG MAP4K1 CAV1 SPP1 FOXA1 YAP1 EGFR IL18 AKR1C2 IL12A MN1 ADCY5 ADCY6 ZNF683 AKR1C1 NUGGC AKR1C3 CYP26B1 HOXA11 STAP1 MAOB MMP2 IRAK3 TREM2 CSF2RB BDKRB1 E2F1 SLC7A5 EZH2 PTGDS DKK1 CSF3 COL1A1 AREG CRYAB CCND1 MDK RBP1 BCHE FASLG MSX2 TBX2 GJB6 INHBA SLPI EFNB…
GO Biological process	0.000957134	33	169	2.131928014	GO:2001236 regulation of extrinsic apoptotic signaling pathway ""	http://amigo.geneontology.org/amigo/term/GO:2001236""	TNFRSF12A EYA2 BCL2L14 G0S2 IFI6 FADD TRAF1 INHBA IL1B AGT THBS1 NRG1 CSF2 GDNF AR SCG2 SNAI2 CTTN SRPX DBH YAP1 BMPR1B COL2A1 SFRP2 HMGB2 BCL2 ITGA6 TIMP3 CAV1 SERPINE1 TRAF2 TERT IL1A"
GO Biological process	0.001030497	85	563	1.557744557	GO:0030335 positive regulation of cell migration ""	http://amigo.geneontology.org/amigo/term/GO:0030335""	SEMA3A SEMA3C SEMA6A PDGFB XG FGF2 XCL1 PDGFC VEGFC KIT PDPN FAM110C CXCL17 CCL26 MYLK CCL24 COL1A1 MDK GLI1 SPARC CCL20 FN1 PLAU IL1B AMOT LGR6 AGT FGFBP1 MMP7 THBS1 CDH13 S100A7 IL34 F2RL1 SYNPO2 CCL19 ITGA3 PAK3 MMP2 TREM2 BDKRB1 PTN HBEGF IL1A SLAMF1 ONECUT2 CXCR4 TNFAIP6 RRAS2 PLK2 CXCL14 NOTCH1 WNT7A ITGA5 DDR2 TERT FADD HAS2 P2RY6 BCL2 CXCR2 CCBE1 MMP9 FPR2 TWIST2 SNAI2 LAMC2 WNT11 ITGA6 C…
GO Biological process	0.001100542	33	193	2.116699957	GO:0007416 synapse assembly ""	http://amigo.geneontology.org/amigo/term/GO:0007416""	WNT7A SDK2 NLGN4X LGI2 IGFN1 CDH2 GPC6 SLITRK6 PCLO PTPRD GHRL DKK1 EFNB2 FLRT3 AMIGO2 ST8SIA2 LRRTM2 NRG1 GAP43 LRRN1 OXTR ADGRB1 FLRT2 THBS2 SHANK2 ROBO2 SLIT1 SPOCK2 DNER PCDHB4 PCDHB2 PCDHB5 POU4F1"
GO Biological process	0.001100542	39	284	1.978630673	GO:0010466 negative regulation of peptidase activity ""	http://amigo.geneontology.org/amigo/term/GO:0010466""	TIMP2 TIMP3 SERPINE1 IFI6 AGT SERPINE2 SERPINH1 SERPINB7 THBS1 SPOCK1 SFN BIRC3 PCSK1N TFPI2 C5 CRYAB BIRC2 PI3 SLPI WFIKKN1 ADORA2A NGF PI15 CD27 SFRP2 CRIM1 COL6A3 RAG1 WFDC12 COL4A3 PRNP WFDC5 CST6 COL28A1 HMSD CD44 MMP9 CRB2 SPOCK2"
GO Biological process	0.001101205	53	355	1.7758835	GO:0060326 cell chemotaxis ""	http://amigo.geneontology.org/amigo/term/GO:0060326""	CCL26 CCL24 CCL20 CXCR4 TREM1 ACKR4 XCL1 ACKR2 VEGFC CXCR1 CXCL3 CXCL5 CXCL11 CXCL8 SCG2 CCL19 CXCR2 CXCR3 CXCL17 PDGFB CTSG C5 TNFAIP6 THBS1 FGF2 S100A7 NOTCH1 IL34 KIT HMGB2 F2RL1 C10orf99 KLRK1 STAP1 PTN MDK SLAMF1 GPR18 IL1B CXCL14 VCAM1 GREM1 NOD2 PLEC FPR2 MET SERPINE1 HBEGF IL12A LGALS9 DPP4 TNFRSF11A S100A12"
GO Biological process	0.001107441	63	475	1.683738602	GO:0099177 regulation of trans-synaptic signaling ""	http://amigo.geneontology.org/amigo/term/GO:0099177""	CALB1 NMU NGF PLK2 NLGN4X SLC24A2 DGKI GRIN2C CDH2 CALB2 ARC SHISA8 NPTX2 WNT7A RAB26 PRKAR2B SLC4A8 HOMER3 TACR2 CELF4 CA2 PTN STX1A SLC1A1 NEURL1 DKK1 MPP2 BCHE CSPG5 RGS4 SLC8A2 IL1B ADORA2A SNAP25 AGT SERPINE2 ITPKA CDH11 TMEM108 LRRTM2 SLC7A11 PTPRD PLCL2 GHRL KIT SHANK1 FABP5 NSG1 PRNP SYT12 CNIH2 KCNJ10 OXTR ADGRB1 SORCS2 MME SYT7 CAMK2A CHRNA3 SHANK2 MAP1A CNTN4 SEPTIN5"
GO Biological process	0.001116665	103	734	1.484644845	GO:0001568 blood vessel development ""	http://amigo.geneontology.org/amigo/term/GO:0001568""	ITGA2B LAMA1 SERPINE1 COL1A1 CALD1 EFNB2 AMOT THBS1 CDH13 MEIS1 VEGFC ITGA5 CDH2 SCG2 THBS2 DCN SEMA6A PDGFB CCN6 SPARC RTN4 F3 FASLG TNN IL1B FGFBP1 FGF2 EFNA3 NOTCH1 IL18 XDH S100A1 COL4A3 CXCL8 NDNF ADGRB1 EPGN CXCR3 NOX5 TNFRSF12A ADAMTS6 DLX3 SEMA3C FAP RAPGEF3 WNT11 MMP2 PCSK5 CAV1 CCL24 SLC1A1 C5 MDK IL1A FN1 TBX2 CXCR4 EREG E2F8 COL5A1 AGT YAP1 PRICKLE1 FKBP10 SFRP2 PLK2 EDNRA WNT7A GHRL …
GO Biological process	0.001116665	209	1836	1.301530718	GO:0023056 positive regulation of signaling ""	http://amigo.geneontology.org/amigo/term/GO:0023056""	LGALS1 PLK2 GJA1 LGALS9 MAP3K14 TNFRSF12A CCL26 CD44 STAP1 TRAF1 IL11 TREM2 PDGFB CALB1 CAV2 MET CCL24 RUNDC3A NMU AREG HBEGF CCL20 FASLG INHBA G0S2 EREG GPR18 MCF2L TRAF2 FGF2 RNF165 XCL1 PDGFC GPR174 WNT7A SLC24A2 GHRL KIT GRIN2C INHBB S100A12 TGFA TRAT1 F2RL2 F2RL1 NOD2 FADD ENHO CALB2 CCL19 GPR137C P2RY8 EPGN C1QTNF12 LYPD6 SULF2 ARC UBD PPM1N LAMA1 NID1 IL1B DCN GAL MAP4K1 GSDME EZH2 DKK1 CS…
GO Biological process	0.001193408	21	118	2.619148936	GO:0001708 cell fate specification ""	http://amigo.geneontology.org/amigo/term/GO:0001708""	TBX18 TBX2 EOMES TBX1 DKK1 FGF2 POU5F1 HOXA11 PAX6 GLI2 WNT11 FOXA1 DMRTA2 LMO4 SFRP2 NOTCH1 POU4F1 MESP1 AR SIX2 EYA2"
GO Biological process	0.001193408	57	442	1.729245051	GO:0042391 regulation of membrane potential ""	http://amigo.geneontology.org/amigo/term/GO:0042391""	GABRA3 KCNQ1 CHRNA3 KCNH4 GABRP KCNK6 KCNK10 IFI6 POPDC3 CHRNA1 SCN2B RNF207 KCNE2 GRIN2C SCN9A KCNK7 KCNE5 SCN4B INSYN2A MLLT11 GABRQ HCN2 CAV1 CACNA1D SLC4A8 NLGN4X WNT7A BNIP3 KCNJ11 CNGB1 TREM2 P2RX6 CELF4 STX1A MPP2 RGS4 SLC8A2 GRIA3 ADORA2A CD36 TMEM108 GHRL DGKI SHANK1 BCL2 CNIH2 KCNJ10 BCO2 RYR2 FXYD1 DCN CCN6 TBX18 SLC4A3 CASQ2 FZD9 GJA1"
GO Biological process	0.00121331	34	197	2.076992742	GO:0098739 import across plasma membrane ""	http://amigo.geneontology.org/amigo/term/GO:0098739""	SLC7A2 CACNA1F SLC1A1 SLC1A2 SLC9A2 SLC8A2 WNK4 CACNA1D KCNJ15 TRPV6 WNK2 TRPV3 KCNJ10 KCNJ11 WNK3 SLC15A1 SLC7A8 HCN2 SLC5A1 SLC7A5 CD36 THBS1 SLC16A2 SLC24A2 SCNN1D SCNN1B KCNQ1 RGS4 AGT SLC7A11 MS4A1 KCNE2 PRNP SLC3A2"
GO Biological process	0.001225473	23	105	2.488416889	GO:0090288 negative regulation of cellular response to growth factor stimulus ""	http://amigo.geneontology.org/amigo/term/GO:0090288""	GREM1 SHISA2 SULF2 DCN FSTL3 SEMA6A CAV1 TNFAIP6 AGT THBS1 ADAMTS12 XDH DKK1 SFRP2 NOTCH1 HTRA1 HTRA3 IL12A APLN DLX1 CRIM1 FUZ FGF2"
GO Biological process	0.001230813	208	1830	1.299810268	GO:0010647 positive regulation of cell communication ""	http://amigo.geneontology.org/amigo/term/GO:0010647""	LGALS1 PLK2 GJA1 LGALS9 MAP3K14 TNFRSF12A CCL26 CD44 STAP1 TRAF1 IL11 TREM2 PDGFB CALB1 CAV2 MET CCL24 RUNDC3A NMU AREG HBEGF CCL20 FASLG INHBA G0S2 EREG GPR18 MCF2L TRAF2 FGF2 RNF165 XCL1 PDGFC GPR174 WNT7A SLC24A2 GHRL KIT GRIN2C INHBB S100A12 TGFA TRAT1 F2RL2 F2RL1 NOD2 FADD ENHO CALB2 CCL19 GPR137C P2RY8 EPGN C1QTNF12 LYPD6 SULF2 ARC UBD PPM1N LAMA1 NID1 IL1B DCN GAL MAP4K1 GSDME EZH2 DKK1 CS…
GO Biological process	0.001233191	169	1424	1.344207021	GO:0051094 positive regulation of developmental process ""	http://amigo.geneontology.org/amigo/term/GO:0051094""	CSF3 ZC4H2 NGF VEGFC BEND6 IL34 PDPN GDNF SLITRK6 KCTD11 DPF1 SMARCA2 LAMA1 NID1 GHRL GAL TESC PDGFB PTN SERPINE1 EZH2 SFRP4 COL1A1 MDK GLI1 ZAP70 F3 TNN INHBA IL1B FST AGT SERPINE2 FGF2 SFRP2 WNT7A NRG1 KIT S100A1 FRZB CSF2 ATOH8 LGALS9 CXCL8 BNIP3 ADRA2C ROBO2 CXCR3 CYP26B1 HOXA11 SOX8 PAX6 SNAI2 EHD2 GLI2 ACACB PAK3 TP73 WNT11 TREM2 E2F1 SLC7A5 DKKL1 CCL24 C5 NEURL1 DKK1 WNT3 CCND1 RBM24 VNN1 …
GO Biological process	0.001274867	104	789	1.475377058	GO:0032989 cellular component morphogenesis ""	http://amigo.geneontology.org/amigo/term/GO:0032989""	HECW1 CNTN1 LAMA3 LAMC2 SEMA3A SEMA3C PAK3 SEMA6A LAMA1 TNNT1 EFNB3 CSPG5 TNNT2 TNN EFNB2 KLK8 TNNT3 VSTM2L LGR6 DCLK1 NGF RNF165 EFNA3 CNTN4 TMEM108 NOTCH1 TNIK PDPN NFASC NYAP1 MAP1A CDH2 GAP43 CDK5R1 EPHA10 SLITRK6 ROBO2 SLIT1 TUBB3 RTN4 WNT7A KRT19 L1CAM ARHGAP33 PAX6 SOX30 XK CYFIP2 GLI2 ARHGAP4 NEFH PTN PTPRZ1 LHX2 WNT3 MDK TLX2 FN1 ARTN STMN1 KLF7 B4GALT6 SPP1 CXCR4 FLRT3 ADORA2A NKX2-8 IT…
GO Biological process	0.001284183	67	435	1.643868653	GO:0001503 ossification ""	http://amigo.geneontology.org/amigo/term/GO:0001503""	TNC RRAS2 COL6A1 PTHLH CLEC11A COL1A1 SPP1 TNFRSF11A CDK6 PTN ASPN GLI1 TNFAIP6 TWIST2 SOX8 COL11A1 FSTL3 GLI2 WNT11 MMP2 MMP9 SMPD3 DKK1 AREG MDK MSX2 TNN LRRC17 GDPD2 MMP13 FGF2 BMPR1B COL2A1 CTSK SFRP2 NOTCH1 VEGFC NOCT ADAMTS12 MMP16 NPR2 PTH1R DDR2 PKDCC COL1A2 GREM1 MN1 SIX2 BCL2 GLIS1 SOX11 SLC24A3 PBX1 ISG15 FZD9 COL13A1 RORB COL5A2 SNAI2 CYP27B1 WNT3 KL YAP1 CRIM1 SMOC1 CDH11 EGFR"
GO Biological process	0.001379649	190	2031	1.315488396	GO:0006952 defense response ""	http://amigo.geneontology.org/amigo/term/GO:0006952""	CCL26 NOS2 CD44 PTGER3 TREM2 APOBEC3H PTK6 MEFV CCL24 CRTAM IL1A CCL20 ZAP70 TNFAIP6 PI3 SLPI TREM1 IL1B MASP1 IL36G IL36RN XCL1 SUSD4 GSDMC SLFN13 GHRL CXCL3 CXCL5 DEFB1 RNASE7 NOD2 KLK5 GSDMA WFDC12 KLK7 CXCL11 CXCL8 FPR2 CCL19 OLR1 TLR10 WFDC5 APOBEC3B SSC5D DDX60L IFIT1 TLR5 CXCL17 CASP4 NCR3 RNF39 KLRK1 UBD IGLL5 F3 IL18 MAP3K14 CD6 LGALS1 CTSG CD40LG NKG7 CYP27B1 H2BC11 JCHAIN THBS1 ADAMTS1…
GO Biological process	0.001541347	20	145	2.641158591	GO:0050830 defense response to Gram-positive bacterium ""	http://amigo.geneontology.org/amigo/term/GO:0050830""	DEFB1 RNASE7 CTSG H2BC11 IL1B PGLYRP4 HMGB2 C10orf99 CASP4 KRT6A SPRR2A H2BC8 IL27RA CD36 IL18 NOD2 SSC5D KLRK1 LTA IL12A"
GO Biological process	0.001693069	89	714	1.516536223	GO:0055065 metal ion homeostasis ""	http://amigo.geneontology.org/amigo/term/GO:0055065""	SLC11A1 CP PTGER3 HEPH CACNA1F CALB1 CAV2 CAV1 SLC8A2 CASQ2 CXCR4 MT2A GPR18 ATP13A4 ACKR4 HTR2B CASQ1 ACKR2 GPR174 SLC24A2 CACNA1D PTH1R CXCR1 F2RL2 F2RL1 TRPV6 TRPV3 MT1E FPR2 CALB2 CXCR2 HEPHL1 P2RY8 SLC24A3 CXCR3 ATP2A1 GP1BA RYR2 FASLG FGF2 XCL1 JPH2 EDNRA MS4A1 TMPRSS3 GRIN2C TPCN2 SCNN1D SCNN1B CXCL11 CCL19 CD19 TSPOAP1 XK KCNQ1 BDKRB1 JAK3 SLC1A1 IL1A SLC25A23 WNK4 ADORA2A MCHR1 KL CD36 N…
GO Biological process	0.001728908	91	667	1.507701971	GO:0048858 cell projection morphogenesis ""	http://amigo.geneontology.org/amigo/term/GO:0048858""	HECW1 CNTN1 LAMA3 LAMC2 SEMA3A SEMA3C PAK3 SEMA6A LAMA1 EFNB3 CSPG5 TNN EFNB2 KLK8 VSTM2L LGR6 DCLK1 NGF RNF165 EFNA3 CNTN4 TMEM108 NOTCH1 TNIK PDPN NFASC NYAP1 MAP1A CDH2 GAP43 CDK5R1 EPHA10 SLITRK6 ROBO2 SLIT1 TUBB3 RTN4 WNT7A L1CAM ARHGAP33 PAX6 XK CYFIP2 GLI2 ARHGAP4 NEFH PTN PTPRZ1 LHX2 WNT3 MDK TLX2 FN1 ARTN STMN1 KLF7 B4GALT6 SPP1 CXCR4 FLRT3 ADORA2A NKX2-8 ITPKA ZNF365 BMPR1B ST8SIA2 CDH1…
GO Biological process	0.001759711	62	474	1.661958899	GO:0050804 modulation of chemical synaptic transmission ""	http://amigo.geneontology.org/amigo/term/GO:0050804""	CALB1 NMU NGF PLK2 NLGN4X SLC24A2 DGKI GRIN2C CDH2 CALB2 ARC SHISA8 NPTX2 WNT7A RAB26 PRKAR2B SLC4A8 HOMER3 TACR2 CELF4 CA2 PTN STX1A SLC1A1 NEURL1 DKK1 MPP2 BCHE CSPG5 RGS4 SLC8A2 IL1B ADORA2A SNAP25 AGT SERPINE2 ITPKA CDH11 TMEM108 LRRTM2 SLC7A11 PTPRD PLCL2 GHRL KIT SHANK1 NSG1 PRNP SYT12 CNIH2 KCNJ10 OXTR ADGRB1 SORCS2 MME SYT7 CAMK2A CHRNA3 SHANK2 MAP1A CNTN4 SEPTIN5"
GO Biological process	0.001785863	120	902	1.419753235	GO:0035239 tube morphogenesis ""	http://amigo.geneontology.org/amigo/term/GO:0035239""	ITGA2B LAMA1 SERPINE1 CALD1 EFNB2 AMOT THBS1 CDH13 MEIS1 VEGFC RNF207 ITGA5 GDNF CDH2 SCG2 THBS2 DCN SEMA6A CCN6 SPARC RTN4 F3 FASLG TNN IL1B AGT FGFBP1 FGF2 EFNA3 NOTCH1 IL18 ADAMTS12 XDH S100A1 COL4A3 CXCL8 NDNF ADGRB1 EPGN CXCR3 NOX5 HOXA11 SOX8 TNFRSF12A GLI2 FAP RAPGEF3 WNT11 MMP2 ESR1 TMEM59L CAV1 CCL24 SLC1A1 LHX2 C5 AREG MDK TIMELESS IL1A FN1 MSX2 TBX2 CXCR4 EREG E2F8 FOXA1 YAP1 FKBP10 LM…
GO Biological process	0.001858269	53	348	1.736995541	GO:0060249 anatomical structure homeostasis ""	http://amigo.geneontology.org/amigo/term/GO:0060249""	PRR4 JCHAIN AZGP1 ZG16B PIGR KRT1 CNGB1 CALB1 TJP3 CRACD SPP1 TNFRSF11A CALB2 TSPOAP1 CA2 CAV1 SLC1A1 MAK SLC8A2 YAP1 COL2A1 RCN3 CTSK ABCA12 ILDR1 CRB2 NOTCH1 CDHR1 LPCAT1 PTH1R ABCA3 COL3A1 BCL2 ABCA4 CDH3 CDH23 CHRNA1 MUC4 HAAO NOD2 IQCB1 USH1G APBB2 LARGE2 MAP1A NELL2 WNK3 GJB6 GJA1 CLDN3 SLC6A2 BARD1 RDH12"
GO Biological process	0.001871689	20	94	2.60288093	GO:0007492 endoderm development ""	http://amigo.geneontology.org/amigo/term/GO:0007492""	COL12A1 EOMES DKK1 FN1 INHBA COL5A1 COL5A2 POU5F1 NOTCH1 MESP1 ARC PAX9 LAMA3 COL11A1 MMP2 MMP9 COL6A1 LAMB3 HMGA2 ITGA5"
GO Biological process	0.001871689	47	292	1.803663004	GO:0051962 positive regulation of nervous system development ""	http://amigo.geneontology.org/amigo/term/GO:0051962""	NGF SLITRK6 PTN MDK SERPINE2 WNT7A GHRL ROBO2 SOX8 PAX6 PAK3 TP73 E2F1 SLC7A5 NEURL1 WNT3 FN1 CXCR4 FLRT3 ITPKA ZNF365 FGF2 AMIGO2 ST8SIA2 DMRTA2 CRABP2 LRRTM2 NOTCH1 VEGFC PTPRD IL34 KIT CLCF1 LRRN1 SOX11 CDH4 OXTR ADGRB1 FLRT2 THBS2 LTA ZNF488 NEFL IL1B MME PTPRZ1 L1CAM"
GO Biological process	0.002059394	66	452	1.62376983	GO:0007409 axonogenesis ""	http://amigo.geneontology.org/amigo/term/GO:0007409""	CNTN1 LAMA3 LAMC2 SEMA3A SEMA3C PAK3 SEMA6A LAMA1 EFNB3 EFNB2 VSTM2L LGR6 NGF RNF165 EFNA3 CNTN4 NOTCH1 NFASC MAP1A CDH2 GAP43 CDK5R1 EPHA10 SLITRK6 ROBO2 SLIT1 TUBB3 RTN4 L1CAM PAX6 XK GLI2 ARHGAP4 NEFH PTPRZ1 LHX2 WNT3 FN1 ARTN STMN1 KLF7 B4GALT6 SPP1 TNN FLRT3 DCLK1 NKX2-8 BMPR1B CDH11 CRABP2 EDNRA WNT7A GDNF BCL2 CDH4 NDN FLRT2 KEL NEFL MAP2 CTTN OLFM1 NCAM1 FEZ1 POU4F1 ADGRB1"
GO Biological process	0.002147853	78	550	1.553071526	GO:0002009 morphogenesis of an epithelium ""	http://amigo.geneontology.org/amigo/term/GO:0002009""	SOX8 LAMA3 TBX18 KLK14 RNF207 DACT1 GDNF SYNE4 KRT10 FUZ ITGA5 AGT FGF2 ADAMTS12 WNT7A AJAP1 HOXA11 SNAI2 TNC DLX3 GLI2 SEMA3C WNT11 MMP2 ESR1 LAMA1 CA2 TMEM59L LHX2 AREG JHY TIMELESS HBEGF MSX2 TBX2 CXCR4 EFNB2 FLRT3 KRT17 FOXA1 FST FOXF2 YAP1 NKD1 LMO4 SFRP2 EGFR NOTCH1 VEGFC EDNRA KIF26B FRZB FOXQ1 MESP1 GREM1 AR IRX2 SIX2 BCL2 SOX11 CXCR2 GPC6 PBX1 KRT16 RYR2 CD44 MET MDK WNK4 COL5A1 PRICKLE1…
GO Biological process	0.00220505	105	765	1.450605565	GO:0001944 vasculature development ""	http://amigo.geneontology.org/amigo/term/GO:0001944""	ITGA2B LAMA1 SERPINE1 COL1A1 CALD1 EFNB2 AMOT THBS1 CDH13 MEIS1 VEGFC ITGA5 CDH2 SCG2 THBS2 DCN SEMA6A PDGFB CCN6 SPARC RTN4 F3 FASLG TNN IL1B FGFBP1 FGF2 EFNA3 NOTCH1 IL18 KIT XDH S100A1 COL4A3 CXCL8 NDNF ADGRB1 EPGN CXCR3 NOX5 TNFRSF12A ADAMTS6 DLX3 SEMA3C FAP RAPGEF3 WNT11 MMP2 PCSK5 CAV1 CCL24 SLC1A1 C5 MDK IL1A FN1 TBX2 CXCR4 EREG E2F8 COL5A1 AGT YAP1 PRICKLE1 FKBP10 SFRP2 PLK2 EDNRA WNT7A G…
GO Biological process	0.002268497	34	209	2.008670613	GO:0050731 positive regulation of peptidyl-tyrosine phosphorylation ""	http://amigo.geneontology.org/amigo/term/GO:0050731""	AREG HBEGF EREG TGFA CLCF1 EPGN CD44 IL11 TREM2 PDGFB CSF3 AGT IL18 NRG1 IL34 CSF2 IL12A PRNP CSPG4 CNTN1 STAP1 NEURL1 CD36 TP53 EGFR GHRL IL24 GREM1 NOD2 IL31RA BANK1 KIT ITGA5 PTK6"
GO Biological process	0.002291364	99	809	1.467019772	GO:0098771 inorganic ion homeostasis ""	http://amigo.geneontology.org/amigo/term/GO:0098771""	SLC11A1 CP SLC4A8 PTGER3 HEPH CACNA1F CA2 CALB1 CAV2 CAV1 SLC4A3 SLC9A2 SLC8A2 CASQ2 CXCR4 MT2A GPR18 ATP13A4 ACKR4 HTR2B CASQ1 ACKR2 GPR174 ATP6V0D2 SLC24A2 CACNA1D PTH1R CXCR1 F2RL2 F2RL1 TRPV6 TRPV3 MT1E FPR2 CALB2 CXCR2 HEPHL1 P2RY8 SLC24A3 CXCR3 ATP2A1 GP1BA RYR2 SFRP4 FASLG FGF2 XCL1 JPH2 EDNRA MS4A1 TMPRSS3 GRIN2C TPCN2 SCNN1D SCNN1B CXCL11 BCL2 CCL19 CD19 TSPOAP1 XK KCNQ1 BDKRB1 JAK3 SLC1…
GO Biological process	0.002445207	118	933	1.412843769	GO:0045597 positive regulation of cell differentiation ""	http://amigo.geneontology.org/amigo/term/GO:0045597""	CSF3 ZC4H2 NGF BEND6 IL34 PDPN KCTD11 DPF1 SMARCA2 LAMA1 NID1 TESC PTN SERPINE1 EZH2 SFRP4 COL1A1 MDK ZAP70 INHBA IL1B AGT SERPINE2 FGF2 SFRP2 KIT FRZB CSF2 ATOH8 LGALS9 ADRA2C ROBO2 CYP26B1 HOXA11 SOX8 PAX6 SNAI2 GLI2 PAK3 TP73 TREM2 E2F1 SLC7A5 DKKL1 NEURL1 DKK1 WNT3 RBM24 VNN1 CSPG5 FN1 DLX2 GPR68 MSX2 CXCR4 EFNB2 FOXA1 GDPD2 LOXL2 CD36 ITPKA ZNF365 CD27 DMRTA2 CRABP2 DLX1 IL2RG CRB2 NOTCH1 FE…
GO Biological process	0.002488726	81	585	1.531315949	GO:0048667 cell morphogenesis involved in neuron differentiation ""	http://amigo.geneontology.org/amigo/term/GO:0048667""	HECW1 CNTN1 LAMA3 LAMC2 SEMA3A SEMA3C PAK3 SEMA6A LAMA1 EFNB3 EFNB2 VSTM2L LGR6 NGF RNF165 EFNA3 CNTN4 NOTCH1 NFASC MAP1A CDH2 GAP43 CDK5R1 EPHA10 SLITRK6 ROBO2 PDZD7 SLIT1 TUBB3 RTN4 TNIK WNT7A L1CAM ARHGAP33 PAX6 XK GLI2 ARHGAP4 NEFH PTN PTPRZ1 LHX2 CDH23 WNT3 TLX2 FN1 ARTN STMN1 KLF7 B4GALT6 SPP1 TNN FLRT3 DCLK1 NKX2-8 ITPKA ZNF365 BMPR1B CDH11 CRABP2 EDNRA PTPRD SHANK1 GDNF BCL2 KNDC1 CDH4 ND…
GO Biological process	0.002534532	292	3183	1.224727814	GO:0002376 immune system process ""	http://amigo.geneontology.org/amigo/term/GO:0002376""	ITGA3 CCL26 CD79B CD22 STAP1 SIRPG ITGA6 TREM2 CSF2RB PTK6 MEFV IL21R IL27RA CD79A JAK3 CCL24 CSF3 CRTAM PODXL2 IL1A CCL20 ZAP70 PLA2G2D HELLS CXCR4 LY9 PI3 SLPI XG TREM1 IL1B MASP1 VPREB3 ACKR4 JCHAIN CTSL IL36G IL36RN CTSV IRF4 TNFRSF11A XCL1 CTSK SUSD4 MEIS1 ACKR2 CXCL14 VEGFC BANK1 CD8A IL34 KIT PLA2G2F TNFRSF13C UBASH3A ICOSLG AZGP1 SLAMF9 SLAMF6 FCGR3B PIGR S100A12 CXCR1 EOMES TRAT1 CXCL3 C…
GO Biological process	0.002534532	89	642	1.496656535	GO:0007169 transmembrane receptor protein tyrosine kinase signaling pathway ""	http://amigo.geneontology.org/amigo/term/GO:0007169""	STAP1 PDGFB PTK6 JAK3 CAV2 MET EFNB3 AREG HBEGF ZAP70 PIK3R3 EREG EFNB2 KL NGF KLB FGF2 EFNA3 PDGFC EGFR FAM83A VEGFC NRG1 KIT DDR2 TGFA IGFBP6 IRS1 SH3TC2 MUC20 SHISA2 EPGN EPHA10 C1QTNF12 SULF2 COL4A6 IL1B GHRL DCN PXN SEMA6A PRLR F3 AGT THBS1 ADAMTS12 XDH PIGR CCBE1 CYFIP2 SMPD3 NEURL1 COL1A1 FASLG TBX2 FLRT3 FGFBP1 TMEM108 SESN3 CRIM1 TRAT1 GKAP1 GREM1 COL4A3 AR MZB1 CSPG4 CDK5R1 TRIM72 NDN F…
GO Biological process	0.002534532	45	299	1.804005645	GO:0043270 positive regulation of ion transport ""	http://amigo.geneontology.org/amigo/term/GO:0043270""	WNK4 RNF207 WNK2 STAC3 WNK3 ARC KCNQ1 MYLK GAL TESC PDGFB XCL1 JPH2 EDNRA CACNA1D RAB3B CXCL11 PDZK1 KCNE5 SCN4B CD19 RYR2 CNTN1 TACR2 TREM2 BDKRB1 JAK3 CAV1 IL1A IL1B ADORA2A MCHR1 AGT TNFRSF11A MS4A1 KCNE2 TRPV3 P2RY6 FXYD1 CASQ1 CXCR3 CAMK2A NOS1 ATP2A1 GDNF"
GO Biological process	0.002534532	58	422	1.669347674	GO:0050878 regulation of body fluid levels ""	http://amigo.geneontology.org/amigo/term/GO:0050878""	FN1 PROC PLAU FLG PDPN GP1BA HRNR MPIG6B FAP SERPINE1 F3 SERPINE2 ENPP4 PDGFB CTSG CD40LG THBS1 F2RL1 SCNN1B CYP26B1 DGKG PROCR CORO2B TFPI2 CAV1 NEURL1 CCND1 PRLR WNK4 ADORA2A CD36 ABCA12 IL18 SLC7A11 DGKI XDH F2RL2 KRT1 HAS2 SFN PLEC ALOXE3 ALOX12B PNPLA1 ADRA2C KRT16 PEAR1 FA2H MET STMN1 ANO1 ADCY6 CYP4F12 COL3A1 NFE2 APLN CYP4F11 OXTR"
GO Biological process	0.002644082	17	72	2.775617574	GO:0014015 positive regulation of gliogenesis ""	http://amigo.geneontology.org/amigo/term/GO:0014015""	PTN MDK SERPINE2 SOX8 TP73 E2F1 SLC7A5 ZNF365 NOTCH1 VEGFC IL34 CLCF1 LTA ZNF488 IL1B PTPRZ1 CXCR4"
GO Biological process	0.002644082	25	141	2.267661417	GO:0048565 digestive tract development ""	http://amigo.geneontology.org/amigo/term/GO:0048565""	YAP1 CPS1 KCNQ1 GLI2 CBFA2T2 PCSK5 PTK6 TBX2 FOXF2 SFRP2 PDGFC EGFR NOTCH1 KIT PKDCC COL3A1 SIX2 BCL2 SOX11 OXTR WNT11 CXCL8 CLMP DACT1 GLI1"
GO Biological process	0.002644082	97	794	1.466421049	GO:0055080 cation homeostasis ""	http://amigo.geneontology.org/amigo/term/GO:0055080""	SLC11A1 CP SLC4A8 PTGER3 HEPH CACNA1F CA2 CALB1 CAV2 CAV1 SLC4A3 SLC9A2 SLC8A2 CASQ2 CXCR4 MT2A GPR18 ATP13A4 ACKR4 HTR2B CASQ1 ACKR2 GPR174 ATP6V0D2 SLC24A2 CACNA1D PTH1R CXCR1 F2RL2 F2RL1 TRPV6 TRPV3 MT1E FPR2 CALB2 CXCR2 HEPHL1 P2RY8 SLC24A3 CXCR3 ATP2A1 GP1BA RYR2 FASLG FGF2 XCL1 JPH2 EDNRA MS4A1 TMPRSS3 GRIN2C TPCN2 SCNN1D SCNN1B CXCL11 BCL2 CCL19 CD19 TSPOAP1 XK KCNQ1 BDKRB1 JAK3 SLC1A1 IL1…
GO Biological process	0.002704282	12	50	3.476105501	GO:0001504 neurotransmitter uptake ""	http://amigo.geneontology.org/amigo/term/GO:0001504""	SLC6A2 SLC22A3 SLC29A4 GDNF RAB3B SLC22A1 SLC1A2 SYNGR3 SLC6A11 KCNJ10 NOS1 SNAP25"
GO Biological process	0.002704282	64	540	1.618918618	GO:0006820 anion transport ""	http://amigo.geneontology.org/amigo/term/GO:0006820""	SLC7A2 GABRA3 SLC38A5 SLC4A8 GABRP SLC16A8 SLC1A1 SFXN3 SLC1A2 SLC4A3 ANO1 SLC37A2 SLC13A5 SLC10A6 CLIC3 SLCO4C1 GABRQ NOS2 SLC7A8 SLC7A5 CA2 SFRP4 SLC2A9 SLC6A11 SLC26A9 CLCA4 SLC11A1 ABCC2 TG KCNQ1 SLC6A15 AQP9 ABCC3 IL1A RGS4 PLA2G2D IL1B SLC25A23 WNK4 ADORA2A AGT CLCA2 TNFRSF11A SLC22A3 SLC7A11 GJA1 SLC24A2 PLA2G2F CLIC6 PLA2G4F P2RY6 KCNJ10 SLC25A41 SLC24A3 FXYD1 SLC3A2 PRNP CD36 CES1 PDZK1 …
GO Biological process	0.002704282	200	1777	1.287446482	GO:0048585 negative regulation of response to stimulus ""	http://amigo.geneontology.org/amigo/term/GO:0048585""	CD22 DKK3 EYA2 TLE2 FSTL3 SEMA3A SEMA3C OTUB2 IRAK3 SEMA6A DKKL1 SERPINE1 SFRP4 NEURL1 DKK1 PROC PLAU TNFAIP6 PMEPA1 IFI6 WFIKKN1 FST DUSP6 NKD1 RNF157 SUSD4 SFRP2 SESN3 BEND6 BANK1 APCDD1 GHRL UBASH3A NLRX1 FRZB DACT2 DACT1 GREM1 OTUD7A BCL2 RMI2 TCIM SHISA2 PDE2A SPRED3 CXCL17 SULF2 SVIP PPM1N FAP SERPINE2 XCL1 DCN SNAI2 CD44 LTBP1 POLQ JADE1 ESR1 PDGFB CAV1 MET C5 ASPN PPIF GLI1 SLAMF1 BICC1 H…
GO Biological process	0.002704282	85	641	1.508487812	GO:0048598 embryonic morphogenesis ""	http://amigo.geneontology.org/amigo/term/GO:0048598""	COL12A1 TBX18 MFAP2 MSX2 RNF207 EOMES MESP1 MYADM PDZD7 MESP2 MFAP5 MYH3 DKK1 FN1 INHBA COL5A1 GDNF COL5A2 POU5F1 CYP26B1 HOXA11 SOX8 PAX6 KCNQ1 COL11A1 GLI2 WNT11 LHX2 CDH23 WNT3 GLI1 MDFI TLX2 DLX2 TBX2 GJB6 FLRT3 AMOT HTR2B FOXF2 YAP1 COL2A1 TP53 LMO4 CRABP2 SFRP2 CRB2 NOTCH1 VEGFC EDNRA WNT7A MMP16 FRZB EN1 GREM1 ATOH8 AR IRX2 SIX2 APLN SOX11 USH1G SLITRK6 PBX1 RYR2 SP9 ITGA3 LAMA3 MMP2 MMP9 …
GO Biological process	0.002899216	64	511	1.614371094	GO:0034765 regulation of ion transmembrane transport ""	http://amigo.geneontology.org/amigo/term/GO:0034765""	HECW1 CBARP CASQ2 KCNS1 WNK4 CASQ1 SCN2B KCNJ15 RNF207 KCNE2 WNK2 CNIH2 KCNE5 SCN4B KCNJ10 STAC3 KCNJ11 WNK3 ARC SHISA8 HCN2 RYR2 KCNQ1 GAL TESC MMP9 XCL1 JPH2 EDNRA CXCL11 PDZK1 CD19 REM1 KCNH4 TREM2 KCNK6 KCNK10 BDKRB1 CACNA1F PPIF RGS4 HVCN1 AGT MS4A1 CACNA1D CLIC6 SHANK1 TPCN2 RRAD SCN9A CLIC3 KCNG3 P2RY6 PRNP KCNK7 KCNA3 KEL FXYD1 HRC CAV1 HPCA CXCR3 NOS1 ATP2A1"
GO Biological process	0.002999347	373	3602	1.186509857	GO:0010646 regulation of cell communication ""	http://amigo.geneontology.org/amigo/term/GO:0010646""	LGALS1 PLK2 GJA1 LGALS9 MAP3K14 TNFRSF12A CCL26 CD22 CD44 STAP1 DKK3 TRAF1 EYA2 TLE2 FSTL3 PAK3 IRAK3 WDR76 IL11 TREM2 PDGFB CALB1 DKKL1 CAV2 MET LFNG CCL24 SFRP4 GCK NEURL1 DKK1 RUNDC3A NMU AREG HBEGF CCL20 FASLG BCL2L14 INHBA G0S2 ARHGAP40 PMEPA1 EREG GPR18 MCF2L IFI6 TRAF2 WFIKKN1 NGF FST FGF2 DUSP6 NKD1 RNF157 RNF165 XCL1 MUC4 SFRP2 PDGFC NLGN4X GPR174 SESN3 BEND6 BANK1 TNIK WNT7A APCDD1 SLC2…
GO Biological process	0.003041635	164	1449	1.324379524	GO:0030182 neuron differentiation ""	http://amigo.geneontology.org/amigo/term/GO:0030182""	HECW1 CNTN1 LAMA3 LAMC2 SEMA3A SEMA3C PAK3 MAP2 WNT11 LHX5 SEMA6A NEFH LAMA1 PBX4 MET LHX2 WNT3 EFNB3 STMN1 TNN EFNB2 ZC4H2 KLK8 VSTM2L LGR6 DCLK1 NGF ZFHX2 LMX1B ZNF365 RNF165 EFNA3 CNTN4 TMEM108 TENM2 NOTCH1 BEND6 TNIK WNT7A EN1 NFASC NYAP1 MAP1A ATOH8 CDH2 IRX2 GAP43 CDK5R1 SOX11 EPHA10 EFHC2 SLITRK6 ROBO2 PBX1 PDZD7 SLIT1 KCTD11 TUBB3 CBFA2T2 MDK RTN4 INHBA SPOCK1 GHRL GDNF NDNF ADRA2C L1CAM …
GO Biological process	0.003098146	87	700	1.493794859	GO:0030003 cellular cation homeostasis ""	http://amigo.geneontology.org/amigo/term/GO:0030003""	SLC11A1 SLC4A8 PTGER3 CACNA1F CA2 CALB1 CAV2 CAV1 SLC4A3 SLC9A2 SLC8A2 CASQ2 CXCR4 MT2A GPR18 ATP13A4 ACKR4 HTR2B CASQ1 ACKR2 GPR174 ATP6V0D2 SLC24A2 CACNA1D PTH1R CXCR1 F2RL2 F2RL1 TRPV6 TRPV3 MT1E FPR2 CALB2 CXCR2 P2RY8 SLC24A3 CXCR3 ATP2A1 GP1BA RYR2 FASLG FGF2 XCL1 JPH2 EDNRA MS4A1 TMPRSS3 GRIN2C TPCN2 SCNN1D SCNN1B CXCL11 BCL2 CCL19 CD19 TSPOAP1 XK HEPH BDKRB1 JAK3 SLC1A1 IL1A HVCN1 SLC25A23…
GO Biological process	0.003284956	110	927	1.419243266	GO:0030155 regulation of cell adhesion ""	http://amigo.geneontology.org/amigo/term/GO:0030155""	NEXMIF SIRPG IL27RA IL1A PLA2G2D PLAU IL1B PLA2G2F TNFRSF13C PDPN LGALS9 LGALS9B LGALS9C LGALS7B MYADM SIRPA LGALS7 VIT SMARCA2 LAMA1 NID1 FOXA1 SNAI2 TNC FSTL3 PDGFB CTSG CD40LG CORO2B CDK6 CAV1 SERPINE1 MDK ZAP70 FN1 TNN CXCR4 CD36 THBS1 CDH13 SKAP1 XCL1 NOTCH1 IL18 SPOCK1 NRG1 VCAM1 MELTF TMIGD2 IL12A CXCL8 CXCR3 AJAP1 DPP4 C2CD4B ITGA3 LAMA3 MMP2 LGALS1 JAK3 SPOCK2 COL1A1 EFNB3 CRTAM VNN1 PRL…
GO Biological process	0.003284956	92	686	1.472646002	GO:0032990 cell part morphogenesis ""	http://amigo.geneontology.org/amigo/term/GO:0032990""	HECW1 CNTN1 LAMA3 LAMC2 SEMA3A SEMA3C PAK3 SEMA6A LAMA1 EFNB3 CSPG5 TNN EFNB2 KLK8 VSTM2L LGR6 DCLK1 NGF RNF165 EFNA3 CNTN4 TMEM108 NOTCH1 TNIK PDPN NFASC NYAP1 MAP1A CDH2 GAP43 CDK5R1 EPHA10 SLITRK6 ROBO2 SLIT1 TUBB3 RTN4 WNT7A L1CAM ARHGAP33 PAX6 XK CYFIP2 GLI2 ARHGAP4 NEFH PTN PTPRZ1 LHX2 WNT3 MDK TLX2 FN1 ARTN STMN1 KLF7 B4GALT6 SPP1 CXCR4 FLRT3 ADORA2A NKX2-8 ITPKA ZNF365 BMPR1B ST8SIA2 CDH1…
GO Biological process	0.003284956	164	1731	1.322001823	GO:0043207 response to external biotic stimulus ""	http://amigo.geneontology.org/amigo/term/GO:0043207""	CCL26 NOS2 SLC11A1 NOS1 APOBEC3H PTK6 MEFV CCL24 CRTAM IL1A CCL20 ZAP70 PI3 SLPI TREM1 IL1B MASP1 IL36G IL36RN XCL1 SUSD4 CXCL14 GSDMC SLFN13 S100A12 CXCL3 CXCL5 LEAP2 DEFB1 RNASE7 NOD2 KLK5 GSDMA VWCE WFDC12 KLK7 CXCL11 CXCL8 CCL19 WFDC5 APOBEC3B SSC5D DDX60L IFIT1 NCR3 RNF39 KLRK1 UBD IGLL5 IRAK3 TLR10 MAP3K14 CD6 CPS1 CTSG NKG7 GSDME CAV1 CYP27B1 H2BC11 JCHAIN CD36 IL18 SLAMF6 PGLYRP4 HMGB2 F2…
GO Biological process	0.00346614	78	625	1.526002742	GO:0006875 cellular metal ion homeostasis ""	http://amigo.geneontology.org/amigo/term/GO:0006875""	SLC11A1 PTGER3 CACNA1F CALB1 CAV2 CAV1 SLC8A2 CASQ2 CXCR4 MT2A GPR18 ATP13A4 ACKR4 HTR2B CASQ1 ACKR2 GPR174 SLC24A2 CACNA1D PTH1R CXCR1 F2RL2 F2RL1 TRPV6 TRPV3 MT1E FPR2 CALB2 CXCR2 P2RY8 SLC24A3 CXCR3 ATP2A1 GP1BA RYR2 FASLG FGF2 XCL1 JPH2 EDNRA MS4A1 TMPRSS3 GRIN2C TPCN2 SCNN1D SCNN1B CXCL11 CCL19 CD19 TSPOAP1 XK HEPH BDKRB1 JAK3 SLC1A1 IL1A SLC25A23 MCHR1 CD36 AGT GHRL RIC3 SCARA5 P2RY6 BCL2 P…
GO Biological process	0.003503466	67	455	1.583305071	GO:0050673 epithelial cell proliferation ""	http://amigo.geneontology.org/amigo/term/GO:0050673""	CAV2 CAV1 FGF2 EGFR VEGFC CCL26 SNAI2 PTPRN PDGFB CCL24 MDK SPARC F3 EREG FGFBP1 THBS1 CDH13 SFRP2 WNT7A GHRL XDH TGFA HMGB2 COL4A3 APLN SCG2 CXCR3 NOX5 PAX6 GLI2 RAP1GAP FAP ESR1 FA2H PTN AREG CCND1 GLI1 TBX2 DBH EFNB2 SLURP1 FST HTR2B NKX2-8 YAP1 NOTCH1 KIT HTRA1 NOD2 AR HAS2 SFN SOX11 EPGN IL12A CDH3 TGM1 CDK6 RTN4 KLK8 CDKN1C LOXL2 ATOH8 EGFL7 SULF2 TBX1"
GO Biological process	0.003504797	104	942	1.432382941	GO:0098660 inorganic ion transmembrane transport ""	http://amigo.geneontology.org/amigo/term/GO:0098660""	HECW1 GABRA3 KCNQ1 SLC6A16 SLC6A15 KCNH4 GABRP KCNK6 CBARP KCNK10 CACNA1F SLC6A2 SLC9A2 SLC8A2 CASQ2 KCNS1 WNK4 ANO1 SLC6A11 SLC37A2 HTR2B CASQ1 SCN2B SLC24A2 CACNA1D KCNJ15 RNF207 KCNE2 SCNN1D TRPV6 WNK2 SLC39A2 TRPV3 SCNN1B SCN9A KCNG3 KCNK7 KCNE5 SCN4B KCNA3 KCNJ10 SLC24A3 STAC3 KCNJ11 ATP2A1 WNK3 GABRQ GP1BA RYR2 SLC4A8 GAL TESC HCN2 SLC5A1 FASLG HVCN1 FGF2 XCL1 JPH2 GRIN2C TPCN2 CXCL11 CCL19…
GO Biological process	0.003664731	5	13	7.483282675	GO:0042363 fat-soluble vitamin catabolic process ""	http://amigo.geneontology.org/amigo/term/GO:0042363""	CYP27B1 CYP4F11 CYP4F12 CYP4F3 CYP26B1"
GO Biological process	0.00391422	59	385	1.630204349	GO:0050678 regulation of epithelial cell proliferation ""	http://amigo.geneontology.org/amigo/term/GO:0050678""	CAV2 CAV1 FGF2 EGFR VEGFC CCL26 SNAI2 PTPRN PDGFB CCL24 MDK SPARC F3 FGFBP1 THBS1 SFRP2 WNT7A GHRL XDH TGFA HMGB2 COL4A3 APLN SCG2 CXCR3 PAX6 GLI2 RAP1GAP FA2H PTN CCND1 GLI1 DBH EFNB2 SLURP1 HTR2B NKX2-8 YAP1 NOTCH1 HTRA1 NOD2 AR HAS2 SFN SOX11 EPGN IL12A CDH3 TGM1 CDK6 RTN4 CDKN1C CDH13 ATOH8 EGFL7 SULF2 TBX1 AREG EREG"
GO Biological process	0.00391422	7	14	5.238297872	GO:0070141 response to UV-A ""	http://amigo.geneontology.org/amigo/term/GO:0070141""	MMP2 MMP9 CCND1 EGFR MMP3 MME MMP1"
GO Biological process	0.003934811	42	260	1.804581085	GO:0002685 regulation of leukocyte migration ""	http://amigo.geneontology.org/amigo/term/GO:0002685""	XG XCL1 VEGFC GCSAM CXCL17 C5 CCL20 TNFAIP6 S100A7 IL34 F2RL1 CCL19 C10orf99 KLRK1 STAP1 TREM2 BDKRB1 SMPD3 IL27RA PTN CCL24 MDK IL1A SLAMF1 GPR18 CXCL14 GREM1 NOD2 FADD CHST2 CXCR2 GP1BA CXCR3 FPR2 SERPINE1 IL12A LGALS9 DPP4 CD200 RTN4 THBS1 CXCL8"
GO Biological process	0.003986409	29	156	2.066811405	GO:0050921 positive regulation of chemotaxis ""	http://amigo.geneontology.org/amigo/term/GO:0050921""	XCL1 VEGFC CXCL17 F3 CCL26 PDGFB THBS1 FGF2 CDH13 S100A7 IL34 F2RL1 SCG2 CCL19 CXCR3 TREM2 PTN MDK SLAMF1 ARTN CXCR4 CXCL14 CXCR2 CXCL8 FPR2 MET SERPINE1 IL12A LGALS9"
GO Biological process	0.004134418	143	1272	1.344640112	GO:1901701 cellular response to oxygen-containing compound ""	http://amigo.geneontology.org/amigo/term/GO:1901701""	JAK3 CAV2 PPIF IL1A PIK3R3 IL1B IL36G IL36RN SESN3 LYPD1 CXCL3 CXCL5 IRS1 CXCL11 CXCL8 P2RY6 HTR1D SSTR2 C1QTNF12 GHRL SCNN1D SCNN1B CD6 SNAI2 KCNQ1 CAMK2A RAPGEF3 TESC PXN ESR1 HCN2 CTSG MMP9 CA2 MAP4K1 CYP27B1 SPP1 POSTN HTR2B RDH12 TP53 EGFR IL18 AKR1C2 NOD2 AR MN1 FPR2 ADCY5 ADCY6 ZNF683 NQO1 PDE2A AKR1C1 NUGGC AKR1C3 AKR1B10 CPEB1 CYP26B1 NOS2 CPS1 STAP1 MMP2 TREM2 E2F1 SMPD3 SLC7A5 CAV1 EZH…
GO Biological process	0.004196307	58	386	1.63271622	GO:0050767 regulation of neurogenesis ""	http://amigo.geneontology.org/amigo/term/GO:0050767""	SEMA3A SEMA3C SEMA6A NGF HES6 PTN MDK RTN4 SERPINE2 YAP1 WNT7A ROBO2 SOX8 PAX6 HLTF PAK3 TP73 ARHGAP4 TREM2 E2F1 SLC7A5 EZH2 LHX2 NEURL1 WNT3 EFNB3 TLX2 FN1 DLX2 SPP1 CXCR4 ITPKA ZNF365 FGF2 TP53 DMRTA2 CRABP2 DLX1 NOTCH1 VEGFC POU4F1 PTPRD IL34 KIT HMGB2 CLCF1 SOX11 CDH4 SLIT1 S100A10 LTA ZNF488 NEFL IL1B MME MAP2 PTPRZ1 L1CAM"
GO Biological process	0.004208179	14	114	2.99331307	GO:0050829 defense response to Gram-negative bacterium ""	http://amigo.geneontology.org/amigo/term/GO:0050829""	TREM1 DEFB1 RNASE7 CTSG H2BC11 HMGB2 F2RL1 SLC11A1 TREM2 SSC5D ADGRB1 SERPINE1 S100A7 NOS2"
GO Biological process	0.004216476	161	1635	1.317930914	GO:0022414 reproductive process ""	http://amigo.geneontology.org/amigo/term/GO:0022414""	TACR2 DMC1 REC8 AMH FOLR3 IQCG TCP11 KLK14 SGO1 BRIP1 SYCP3 DMRTA2 FBXO43 CDC25C M1AP TDRD10 SHOC1 MEI1 AR CNTD1 RNF212 MEIOC OXTR SYCP2 SPIRE2 CFAP44 STAG3 PAEP GHRL LGALS9 CYP26B1 HOXA11 SOX8 ITGA3 YBX2 BIRC3 SOX30 TNC DLX3 GLI2 SMC1B ZCWPW1 SMARCA2 HSD17B2 ADAMTS2 MMP2 TESC ESR1 PCSK5 CBX7 PLTP MMP9 E2F1 TAF7L OCA2 KLC3 DKKL1 ASF1B DNAH11 PTN LFNG PTGDS NEURL1 WNT3 AREG CCND1 PANX1 BIRC2 MDK G…
GO Biological process	0.004236593	163	1728	1.315121376	GO:0051707 response to other organism ""	http://amigo.geneontology.org/amigo/term/GO:0051707""	CCL26 NOS2 SLC11A1 NOS1 APOBEC3H PTK6 MEFV CCL24 CRTAM IL1A CCL20 ZAP70 PI3 SLPI TREM1 IL1B MASP1 IL36G IL36RN XCL1 SUSD4 CXCL14 GSDMC SLFN13 S100A12 CXCL3 CXCL5 LEAP2 DEFB1 RNASE7 NOD2 KLK5 GSDMA VWCE WFDC12 KLK7 CXCL11 CXCL8 CCL19 WFDC5 APOBEC3B SSC5D DDX60L IFIT1 NCR3 RNF39 KLRK1 UBD IGLL5 IRAK3 TLR10 MAP3K14 CD6 CPS1 CTSG NKG7 GSDME CAV1 CYP27B1 H2BC11 JCHAIN CD36 IL18 SLAMF6 PGLYRP4 HMGB2 F2…
GO Biological process	0.004240265	45	332	1.756944628	GO:0015849 organic acid transport ""	http://amigo.geneontology.org/amigo/term/GO:0015849""	SLC7A2 SLC38A5 SLC6A15 SLC7A8 SLC1A1 SFXN3 SLC1A2 RBP1 CD36 SLC38A4 SLC13A5 CRABP2 SLC10A6 RBP7 FABP5 FABP4 ABCD2 SLC7A5 THBS1 SLC16A2 SLC29A4 SLC11A1 XK SLC16A8 AQP9 OCA2 IL1A RGS4 PLA2G2D IL1B ADORA2A AGT TNFRSF11A SLC7A11 PLA2G2F SLC3A2 PLA2G4F SLC26A9 KCNJ10 ABCC2 ABCC3 GJA1 FOLR3 SLC6A11 AKR1C1"
GO Biological process	0.0044305	88	717	1.471572906	GO:0006873 cellular ion homeostasis ""	http://amigo.geneontology.org/amigo/term/GO:0006873""	SLC11A1 SLC4A8 PTGER3 CACNA1F CA2 CALB1 CAV2 CAV1 SLC4A3 SLC9A2 SLC8A2 CASQ2 CXCR4 MT2A GPR18 ATP13A4 ACKR4 HTR2B CASQ1 ACKR2 GPR174 ATP6V0D2 SLC24A2 CACNA1D PTH1R CXCR1 F2RL2 F2RL1 TRPV6 TRPV3 MT1E FPR2 CALB2 CXCR2 P2RY8 SLC24A3 CXCR3 ATP2A1 GP1BA RYR2 FASLG FGF2 XCL1 JPH2 EDNRA MS4A1 TMPRSS3 GRIN2C TPCN2 SCNN1D SCNN1B CXCL11 BCL2 CCL19 CD19 TSPOAP1 XK KCNQ1 HEPH BDKRB1 JAK3 SLC1A1 IL1A HVCN1 SL…
GO Biological process	0.0044305	88	662	1.471572906	GO:0120039 plasma membrane bounded cell projection morphogenesis ""	http://amigo.geneontology.org/amigo/term/GO:0120039""	HECW1 CNTN1 LAMA3 LAMC2 SEMA3A SEMA3C PAK3 SEMA6A LAMA1 EFNB3 TNN EFNB2 KLK8 VSTM2L LGR6 DCLK1 NGF RNF165 EFNA3 CNTN4 TMEM108 NOTCH1 TNIK PDPN NFASC NYAP1 MAP1A CDH2 GAP43 CDK5R1 EPHA10 SLITRK6 ROBO2 SLIT1 TUBB3 RTN4 WNT7A L1CAM ARHGAP33 PAX6 XK CYFIP2 GLI2 ARHGAP4 NEFH PTN PTPRZ1 LHX2 WNT3 TLX2 FN1 ARTN STMN1 KLF7 B4GALT6 SPP1 CXCR4 FLRT3 ADORA2A NKX2-8 ITPKA ZNF365 BMPR1B ST8SIA2 CDH11 CRABP2 E…
GO Biological process	0.004444098	20	96	2.427010597	GO:0010232 vascular transport ""	http://amigo.geneontology.org/amigo/term/GO:0010232""	SLC5A1 CD36 SLC16A2 FABP5 ABCC2 SLC1A1 SLC1A2 SLC7A2 SLC38A5 SLC4A8 SLC7A8 SLC7A5 ABCA2 ABCC3 SLC4A3 SLC8A2 SLC22A3 SLC29A4 SLC22A1 SLC24A3"
GO Biological process	0.004444098	20	96	2.427010597	GO:0150104 transport across blood-brain barrier ""	http://amigo.geneontology.org/amigo/term/GO:0150104""	SLC5A1 CD36 SLC16A2 FABP5 ABCC2 SLC1A1 SLC1A2 SLC7A2 SLC38A5 SLC4A8 SLC7A8 SLC7A5 ABCA2 ABCC3 SLC4A3 SLC8A2 SLC22A3 SLC29A4 SLC22A1 SLC24A3"
GO Biological process	0.004455955	24	121	2.221840629	GO:0042303 molting cycle ""	http://amigo.geneontology.org/amigo/term/GO:0042303""	GAL INHBA FST KRT16 KRT14 DLX3 FA2H LHX2 DKK1 MSX2 HOXC13 KRT17 EGFR NOTCH1 MPZL3 TERT FOXQ1 BCL2 CDH3 GLI2 APCDD1 TRPV3 FUZ TGM3"
GO Biological process	0.004455955	24	121	2.221840629	GO:0042633 hair cycle ""	http://amigo.geneontology.org/amigo/term/GO:0042633""	GAL INHBA FST KRT16 KRT14 DLX3 FA2H LHX2 DKK1 MSX2 HOXC13 KRT17 EGFR NOTCH1 MPZL3 TERT FOXQ1 BCL2 CDH3 GLI2 APCDD1 TRPV3 FUZ TGM3"
GO Biological process	0.004575907	86	647	1.476624803	GO:0048812 neuron projection morphogenesis ""	http://amigo.geneontology.org/amigo/term/GO:0048812""	HECW1 CNTN1 LAMA3 LAMC2 SEMA3A SEMA3C PAK3 SEMA6A LAMA1 EFNB3 TNN EFNB2 KLK8 VSTM2L LGR6 DCLK1 NGF RNF165 EFNA3 CNTN4 TMEM108 NOTCH1 TNIK NFASC NYAP1 MAP1A CDH2 GAP43 CDK5R1 EPHA10 SLITRK6 ROBO2 SLIT1 TUBB3 RTN4 WNT7A L1CAM ARHGAP33 PAX6 XK CYFIP2 GLI2 ARHGAP4 NEFH PTN PTPRZ1 LHX2 WNT3 TLX2 FN1 ARTN STMN1 KLF7 B4GALT6 SPP1 CXCR4 FLRT3 ADORA2A NKX2-8 ITPKA ZNF365 BMPR1B ST8SIA2 CDH11 CRABP2 EDNRA …
GO Biological process	0.004768884	8	20	4.489969605	GO:0007171 activation of transmembrane receptor protein tyrosine kinase activity ""	http://amigo.geneontology.org/amigo/term/GO:0007171""	NRG1 PRLR AREG HBEGF EREG PDGFC GREM1 CHRNA3"
GO Biological process	0.004768884	12	44	3.26543244	GO:0016339 calcium-dependent cell-cell adhesion via plasma membrane cell adhesion molecules ""	http://amigo.geneontology.org/amigo/term/GO:0016339""	CDH11 CDH8 CDH13 CDH16 CDH2 PCDHB4 FXYD5 CDH23 PCDHB2 PCDHB5 DSG1 PCDHGC3"
GO Biological process	0.004788708	114	1081	1.392806898	GO:0003006 developmental process involved in reproduction ""	http://amigo.geneontology.org/amigo/term/GO:0003006""	AMH IQCG TCP11 SYCP3 DMRTA2 M1AP TDRD10 AR CFAP44 GHRL CYP26B1 HOXA11 SOX8 YBX2 BIRC3 SOX30 TNC DLX3 GLI2 ZCWPW1 SMARCA2 HSD17B2 ADAMTS2 MMP2 TESC ESR1 DMC1 CBX7 REC8 E2F1 TAF7L OCA2 KLC3 ASF1B PTN LFNG NEURL1 AREG CCND1 PANX1 BIRC2 MDK GLI1 MAK MDFI PRLR IL1A ZNF541 CFAP58 WIPF3 TNFAIP6 EREG IL1B E2F8 DNAAF11 FOXA1 FST SPOCD1 B4GALNT1 SERPINE2 BRIP1 PAQR5 MNS1 BMPR1B SFRP2 EGFR NOTCH1 EDNRA WNT7…
GO Biological process	0.004788708	182	1660	1.288918719	GO:0009719 response to endogenous stimulus ""	http://amigo.geneontology.org/amigo/term/GO:0009719""	NOS2 TIMP2 FSTL3 PXN NOS1 ESR1 TIMP3 JAK3 CAV2 PIK3R3 PMEPA1 WFIKKN1 KL NGF FST KLB KHK FGF2 BMPR1B RNF165 SESN3 NR3C2 GREM1 IRS1 AR P2RY6 HTR1D SSTR2 SHISA2 C1QTNF12 SULF2 GHRL SCNN1D SCNN1B AOC1 SNAI2 CD44 LTBP1 KCNQ1 CAMK2A RAPGEF3 TREM2 HCN2 CA2 HAS1 CAV1 ASPN CCND1 TNFAIP6 ZBED3 HTR2B YAP1 THBS1 CDH13 MEAK7 TP53 NOTCH1 ADAMTS12 AKR1C2 COL1A2 NOD2 COL3A1 HAS2 FPR2 CCL19 ADCY6 PDE2A AKR1C1 AKR…
GO Biological process	0.004805383	19	99	2.472736884	GO:0060291 long-term synaptic potentiation ""	http://amigo.geneontology.org/amigo/term/GO:0060291""	CALB1 SLC24A2 GRIN2C CALB2 ARC PTN SLC1A1 MPP2 SLC8A2 ADORA2A SNAP25 SERPINE2 LRRTM2 NSG1 PRNP SYT12 MME PLK2 SHANK2"
GO Biological process	0.004838275	167	1771	1.305178284	GO:0009607 response to biotic stimulus ""	http://amigo.geneontology.org/amigo/term/GO:0009607""	CCL26 NOS2 SLC11A1 NOS1 APOBEC3H PTK6 MEFV CCL24 CRTAM IL1A CCL20 ZAP70 PI3 SLPI TREM1 IL1B MASP1 IL36G IL36RN XCL1 SUSD4 CXCL14 GSDMC SLFN13 S100A12 CXCL3 CXCL5 LEAP2 DEFB1 RNASE7 NOD2 KLK5 GSDMA VWCE WFDC12 KLK7 CXCL11 CXCL8 CCL19 WFDC5 APOBEC3B SSC5D DDX60L IFIT1 NCR3 RNF39 KLRK1 UBD IGLL5 IRAK3 TLR10 MAP3K14 CD6 CPS1 CTSG NKG7 GSDME CAV1 CYP27B1 H2BC11 JCHAIN CD36 YAP1 TP53 NOTCH1 IL18 SLAMF6…
GO Biological process	0.004973604	37	251	1.856188552	GO:0071674 mononuclear cell migration ""	http://amigo.geneontology.org/amigo/term/GO:0071674""	CCL26 CCL24 CCL20 XG XCL1 CCL19 GCSAM CXCL17 PDGFB CTSG S100A7 IL34 C10orf99 KLRK1 IL27RA CRTAM MDK SLAMF1 ARTN CXCL14 GREM1 FADD PLEC FPR2 SERPINE1 IL12A LGALS9 CXCL11 CD200 THBS1 SIRPA TNFRSF11A ZAP70 CXCR4 S100A12 CXCR1 CXCR2"
GO Biological process	0.005040319	13	49	3.072084466	GO:0032689 negative regulation of interferon-gamma production ""	http://amigo.geneontology.org/amigo/term/GO:0032689""	LGALS9 LGALS9B LGALS9C LGALS7B LGALS7 XCL1 ZNF683 IL1RL1 SLAMF1 NOD2 PRNP IL36RN INHBA"
GO Biological process	0.005077554	15	90	2.806231003	GO:0015844 monoamine transport ""	http://amigo.geneontology.org/amigo/term/GO:0015844""	SYT7 SLC6A2 SYT12 SLC22A3 SLC29A4 GDNF RAB3B SLC22A1 MAOB STX1A ADORA2A AGT OXTR NOS1 ADRA2C"
GO Biological process	0.005098116	161	1644	1.310761752	GO:0000003 reproduction ""	http://amigo.geneontology.org/amigo/term/GO:0000003""	TACR2 DMC1 REC8 AMH FOLR3 IQCG TCP11 KLK14 SGO1 BRIP1 SYCP3 DMRTA2 FBXO43 CDC25C M1AP TDRD10 SHOC1 MEI1 AR CNTD1 RNF212 MEIOC OXTR SYCP2 SPIRE2 CFAP44 STAG3 PAEP GHRL LGALS9 CYP26B1 HOXA11 SOX8 ITGA3 YBX2 BIRC3 SOX30 TNC DLX3 GLI2 SMC1B ZCWPW1 SMARCA2 HSD17B2 ADAMTS2 MMP2 TESC ESR1 PCSK5 CBX7 PLTP MMP9 E2F1 TAF7L OCA2 KLC3 DKKL1 ASF1B DNAH11 PTN LFNG PTGDS NEURL1 WNT3 AREG CCND1 PANX1 BIRC2 MDK G…
GO Biological process	0.005140268	251	2427	1.231674722	GO:0048584 positive regulation of response to stimulus ""	http://amigo.geneontology.org/amigo/term/GO:0048584""	LGALS1 PLK2 GJA1 LGALS9 MAP3K14 TNFRSF12A CCL26 CD79B CD22 CD44 STAP1 TRAF1 EYA2 IL11 TREM2 PDGFB CD79A CAV2 MET CCL24 RUNDC3A AREG CRTAM HBEGF CCL20 FASLG INHBA G0S2 EREG GPR18 MCF2L TRAF2 MASP1 FGF2 RNF165 XCL1 SUSD4 PDGFC GPR174 VEGFC WNT7A KIT UBASH3A ICOSLG INHBB S100A12 TGFA TRAT1 F2RL2 F2RL1 BTNL9 NOD2 KLK5 FADD ENHO KLK7 FPR2 THEMIS CCL19 GCSAM CD19 GPR137C P2RY8 EPGN C1QTNF12 LYPD6 CXCL1…
GO Biological process	0.005290572	4	5	8.97993921	GO:0031133 regulation of axon diameter ""	http://amigo.geneontology.org/amigo/term/GO:0031133""	XK WNT7A KEL NEFL"
GO Biological process	0.005290572	4	7	8.97993921	GO:0032277 negative regulation of gonadotropin secretion ""	http://amigo.geneontology.org/amigo/term/GO:0032277""	TACR2 GJA1 INHBB INHBA"
GO Biological process	0.005318108	98	753	1.428626692	GO:0000904 cell morphogenesis involved in differentiation ""	http://amigo.geneontology.org/amigo/term/GO:0000904""	HECW1 CNTN1 LAMA3 LAMC2 SEMA3A SEMA3C PAK3 PXN SEMA6A LAMA1 EFNB3 EFNB2 VSTM2L LGR6 NGF RNF165 EFNA3 CNTN4 NOTCH1 PDPN NFASC MAP1A CDH2 GAP43 CDK5R1 EPHA10 SLITRK6 ROBO2 PDZD7 SLIT1 LAMB3 MPIG6B TUBB3 MET RTN4 FN1 TNIK WNT7A MELTF L1CAM ARHGAP33 PAX6 XK GLI2 ARHGAP4 NEFH PTN PTPRZ1 LHX2 CDH23 DKK1 WNT3 MDK CSPG5 TLX2 ARTN STMN1 KLF7 B4GALT6 SPP1 TNN FLRT3 DCLK1 NKX2-8 ITPKA ZNF365 BMPR1B CDH11 CR…
GO Biological process	0.005529175	371	3615	1.175982156	GO:0023051 regulation of signaling ""	http://amigo.geneontology.org/amigo/term/GO:0023051""	LGALS1 PLK2 GJA1 LGALS9 MAP3K14 TNFRSF12A CCL26 CD22 CD44 STAP1 DKK3 TRAF1 EYA2 TLE2 FSTL3 PAK3 IRAK3 WDR76 IL11 TREM2 PDGFB CALB1 DKKL1 CAV2 MET LFNG CCL24 SFRP4 GCK NEURL1 DKK1 RUNDC3A NMU AREG HBEGF CCL20 FASLG BCL2L14 INHBA G0S2 ARHGAP40 PMEPA1 EREG GPR18 MCF2L IFI6 TRAF2 WFIKKN1 NGF FST FGF2 DUSP6 NKD1 RNF157 RNF165 XCL1 MUC4 SFRP2 PDGFC NLGN4X GPR174 SESN3 BEND6 BANK1 TNIK WNT7A APCDD1 SLC2…
GO Biological process	0.005529175	32	214	1.941608478	GO:0048167 regulation of synaptic plasticity ""	http://amigo.geneontology.org/amigo/term/GO:0048167""	CALB1 PLK2 SLC24A2 GRIN2C CALB2 ARC SHISA8 PTN SLC1A1 NEURL1 MPP2 SLC8A2 ADORA2A SNAP25 AGT SERPINE2 ITPKA LRRTM2 KIT DGKI NSG1 PRNP SYT12 KCNJ10 ADGRB1 SORCS2 MME SYT7 CAMK2A SHANK2 MAP1A CNTN4"
GO Biological process	0.005529175	43	291	1.755169936	GO:0090596 sensory organ morphogenesis ""	http://amigo.geneontology.org/amigo/term/GO:0090596""	SDK2 MFAP2 IGFN1 PDZD7 MFAP5 CYP26B1 SOX8 PAX6 KCNQ1 COL11A1 GLI2 CALB1 SLC1A1 CDH23 FASLG TBX2 GJB6 HOXC13 GNGT1 FOXF2 BCAR3 FGF2 COL2A1 MEIS1 CRB2 NOTCH1 EDNRA FRZB FAT3 SIX2 BCL2 SOX11 NECTIN3 USH1G SLITRK6 RORB COL5A1 COL5A2 MYO3B MYO3A TBX18 NKD1 TBX1"
GO Biological process	0.005949834	16	82	2.660722729	GO:0001895 retina homeostasis ""	http://amigo.geneontology.org/amigo/term/GO:0001895""	PRR4 JCHAIN AZGP1 ZG16B PIGR KRT1 CNGB1 MAK CRB2 CDHR1 ABCA4 CDH3 CDH23 IQCB1 USH1G RDH12"
GO Biological process	0.005949834	33	248	1.911858025	GO:0006813 potassium ion transport ""	http://amigo.geneontology.org/amigo/term/GO:0006813""	KCNQ1 KCNH4 KCNK6 KCNK10 SLC9A2 KCNS1 WNK4 KCNJ15 RNF207 KCNE2 WNK2 KCNG3 KCNK7 KCNE5 KCNA3 KCNJ10 KCNJ11 WNK3 GAL HCN2 SLC24A2 SLC24A3 TREM2 GCK RGS4 SNAP25 PRNP KEL FXYD1 CAV1 NOS1 CASQ2 CACNA1D"
GO Biological process	0.006105281	102	867	1.41133097	GO:0055082 cellular chemical homeostasis ""	http://amigo.geneontology.org/amigo/term/GO:0055082""	SLC11A1 SLC4A8 PTGER3 CACNA1F CA2 CALB1 CAV2 CAV1 GCK SLC4A3 SLC9A2 SLC8A2 CASQ2 CXCR4 MT2A GPR18 ATP13A4 ACKR4 HTR2B CASQ1 ACKR2 GPR174 ATP6V0D2 SLC24A2 HKDC1 CACNA1D PTH1R CXCR1 F2RL2 F2RL1 TRPV6 TRPV3 MT1E FPR2 CALB2 CXCR2 P2RY8 SLC24A3 CXCR3 ATP2A1 GP1BA RYR2 ABCA2 FASLG FGF2 XCL1 JPH2 EDNRA MS4A1 TMPRSS3 GRIN2C TPCN2 SCNN1D SCNN1B CXCL11 BCL2 CCL19 CD19 TSPOAP1 XK KCNQ1 HEPH TREM2 BDKRB1 JAK…
GO Biological process	0.006330378	34	206	1.8846786	GO:0007369 gastrulation ""	http://amigo.geneontology.org/amigo/term/GO:0007369""	COL12A1 EOMES MESP1 MYADM MESP2 DKK1 FN1 INHBA COL5A1 COL5A2 POU5F1 HOXA11 WNT11 WNT3 TLX2 AMOT TP53 SFRP2 CRB2 ATOH8 SIX2 APLN ITGA3 LAMA3 COL11A1 MMP2 MMP9 COL6A1 LAMB3 PHLDB1 HMGA2 GJA1 ITGA5 EYA2"
GO Biological process	0.006409658	13	60	2.99331307	GO:0019369 arachidonic acid metabolic process ""	http://amigo.geneontology.org/amigo/term/GO:0019369""	PTGS1 CYP2D6 CYP2E1 CYP4F11 ALOXE3 ALOX12B ALOX15B CYP4F12 CYP4F3 PLA2G2F PTGDS FAAH2 AKR1C3"
GO Biological process	0.006592744	37	226	1.825592037	GO:0034764 positive regulation of transmembrane transport ""	http://amigo.geneontology.org/amigo/term/GO:0034764""	WNK4 RNF207 WNK2 C1QTNF12 STAC3 WNK3 ARC KCNQ1 GAL TESC XCL1 JPH2 EDNRA IRS1 CXCL11 PDZK1 KCNE5 CD19 RYR2 TREM2 BDKRB1 SLC7A5 CA2 CLIP3 SLC1A2 AGT MS4A1 KCNE2 KLF15 TERT P2RY6 FXYD1 CLTCL1 CASQ1 CXCR3 NOS1 ATP2A1"
GO Biological process	0.006592744	88	647	1.449971836	GO:0048514 blood vessel morphogenesis ""	http://amigo.geneontology.org/amigo/term/GO:0048514""	ITGA2B LAMA1 SERPINE1 CALD1 EFNB2 AMOT THBS1 CDH13 MEIS1 VEGFC ITGA5 CDH2 SCG2 THBS2 DCN SEMA6A CCN6 SPARC RTN4 F3 FASLG TNN IL1B FGFBP1 FGF2 EFNA3 NOTCH1 IL18 XDH S100A1 COL4A3 CXCL8 NDNF ADGRB1 EPGN CXCR3 NOX5 TNFRSF12A FAP RAPGEF3 WNT11 MMP2 CAV1 CCL24 SLC1A1 C5 MDK IL1A FN1 TBX2 CXCR4 EREG E2F8 AGT YAP1 FKBP10 SFRP2 PLK2 EDNRA WNT7A GHRL TGFA TERT E2F7 GREM1 COL3A1 SGCD HAS2 APLN EGFL7 CSPG4 …
GO Biological process	0.006879081	41	277	1.761614869	GO:0097529 myeloid leukocyte migration ""	http://amigo.geneontology.org/amigo/term/GO:0097529""	CCL26 CCL24 CCL20 XG TREM1 XCL1 VEGFC CXCR1 CXCL3 CXCL5 CXCL11 CXCL8 SCG2 CCL19 CXCR2 CXCL17 PDGFB CTSG C5 TNFAIP6 S100A7 IL34 KIT STAP1 TREM2 MDK IL1A SLAMF1 IL1B GREM1 NOD2 FPR2 SERPINE1 DPP4 CD177 CD200 RTN4 THBS1 SIRPA TNFRSF11A S100A12"
GO Biological process	0.006908838	168	1488	1.292741891	GO:0023057 negative regulation of signaling ""	http://amigo.geneontology.org/amigo/term/GO:0023057""	CD22 DKK3 EYA2 TLE2 FSTL3 IRAK3 DKKL1 SFRP4 NEURL1 DKK1 PMEPA1 IFI6 WFIKKN1 FST DUSP6 NKD1 RNF157 SFRP2 SESN3 BEND6 BANK1 APCDD1 SLC24A2 UBASH3A NLRX1 FRZB TRAT1 DACT2 DACT1 GREM1 OTUD7A BCL2 TCIM SHISA2 PDE2A SPRED3 SULF2 PPM1N DCN SNAI2 CD44 LTBP1 JADE1 ESR1 SEMA6A IL11 CAV1 MET ASPN PPIF GLI1 SLAMF1 BICC1 TNFAIP6 H2BC11 IL1B KLK14 AGT THBS1 PRICKLE1 NLGN4X IGSF1 ADAMTS12 NRG1 XDH FCRL3 F2RL1 C…
GO Biological process	0.007192155	55	373	1.614041361	GO:0001655 urogenital system development ""	http://amigo.geneontology.org/amigo/term/GO:0001655""	COL4A4 GDNF SIX2 SULF2 PDGFB AGT FGF2 CYP26B1 HOXA11 SOX8 TNC ADAMTS6 GLI2 TP73 WNT11 MMP2 ESR1 PCSK5 MMP9 CALB1 AMH TMEM59L GLI1 PRLR ODC1 NID1 HELLS BICC1 EFNB2 FOXA1 YAP1 NOTCH1 EDNRA KIF26B KLF15 DACT2 SERPINB7 GREM1 FADD COL4A3 AR IRX2 HAS2 BCL2 BASP1 SOX11 CXCR2 PBX1 MME MMP17 ITGA3 TBX18 WNK4 ROBO2 ALOX15B"
GO Biological process	0.007463656	11	42	3.292644377	GO:0031128 developmental induction ""	http://amigo.geneontology.org/amigo/term/GO:0031128""	HOXA11 SOX8 WNT11 DKK1 WNT3 FGF2 MESP1 GDNF AR POU5F1 ROBO2"
GO Biological process	0.007463656	328	3300	1.186234418	GO:0070887 cellular response to chemical stimulus ""	http://amigo.geneontology.org/amigo/term/GO:0070887""	CCL26 SYT7 TRAF1 FSTL3 PXN IRAK3 ESR1 DERL3 CYP2D6 CSF2RB IL21R IL27RA JAK3 CAV2 CCL24 PPIF PRLR LIFR IL1A CCL20 PIK3R3 F3 CXCR4 IL13RA2 PMEPA1 TREM1 MT2A IL1B TRAF2 WFIKKN1 ACKR4 CYP2E1 KL NGF FST KLB IL36G IL36RN FGF2 BMPR1B RNF165 TNFRSF11A XCL1 ACKR2 IL2RG SESN3 LYPD1 VEGFC NR3C2 KIT CXCR1 CXCL3 CXCL5 IL31RA GREM1 IRS1 AR CXCL11 CXCL8 MT1E P2RY6 SCG2 CCL19 SYT12 HTR1D SSTR2 SHISA2 CXCR2 C1QTN…
GO Biological process	0.007467799	41	291	1.753226227	GO:0007611 learning or memory ""	http://amigo.geneontology.org/amigo/term/GO:0007611""	KLK8 NGF TREM2 PRKAR2B ITGA3 TACR2 RAPGEF3 KCNK10 CALB1 DNAH11 PTN NPTX2 PTPRZ1 SLC1A1 DKK1 MDK BCHE SLC8A2 DBH SNAP25 AGT PLK2 SLC7A11 KIT DGKI ITGA5 SHANK1 SHANK2 CAMK2N1 EN1 RAG1 PRNP FOSL1 OXTR FZD9 ARC MME NLGN4X GATM EGFR MAP1A"
GO Biological process	0.007467799	30	223	1.952160698	GO:0071805 potassium ion transmembrane transport ""	http://amigo.geneontology.org/amigo/term/GO:0071805""	KCNQ1 KCNH4 KCNK6 KCNK10 SLC9A2 KCNS1 WNK4 KCNJ15 RNF207 KCNE2 WNK2 KCNG3 KCNK7 KCNE5 KCNA3 KCNJ10 KCNJ11 WNK3 GAL HCN2 SLC24A2 SLC24A3 TREM2 RGS4 SNAP25 PRNP KEL CAV1 CASQ2 CACNA1D"
GO Biological process	0.007493946	25	152	2.098116638	GO:0055123 digestive system development ""	http://amigo.geneontology.org/amigo/term/GO:0055123""	YAP1 CPS1 KCNQ1 GLI2 CBFA2T2 PCSK5 PTK6 TBX2 FOXF2 SFRP2 PDGFC EGFR NOTCH1 KIT PKDCC COL3A1 SIX2 BCL2 SOX11 OXTR WNT11 CXCL8 CLMP DACT1 GLI1"
GO Biological process	0.007613003	167	1483	1.290576461	GO:0010648 negative regulation of cell communication ""	http://amigo.geneontology.org/amigo/term/GO:0010648""	CD22 DKK3 EYA2 TLE2 FSTL3 IRAK3 DKKL1 SFRP4 NEURL1 DKK1 PMEPA1 IFI6 WFIKKN1 FST DUSP6 NKD1 RNF157 SFRP2 SESN3 BEND6 BANK1 APCDD1 SLC24A2 UBASH3A NLRX1 FRZB DACT2 DACT1 GREM1 OTUD7A BCL2 TCIM SHISA2 PDE2A SPRED3 SULF2 PPM1N DCN SNAI2 CD44 LTBP1 JADE1 ESR1 SEMA6A IL11 CAV1 MET ASPN PPIF GLI1 SLAMF1 BICC1 TNFAIP6 H2BC11 IL1B KLK14 AGT THBS1 PRICKLE1 NLGN4X IGSF1 ADAMTS12 NRG1 XDH FCRL3 F2RL1 CSF2 GD…
GO Biological process	0.007613003	49	376	1.66044159	GO:0032496 response to lipopolysaccharide ""	http://amigo.geneontology.org/amigo/term/GO:0032496""	NOS2 SLC11A1 NOS1 IL1A IL1B IL36G IL36RN CXCL3 CXCL5 CXCL11 CXCL8 CD6 CPS1 CTSG CYP27B1 IL18 IL12A NUGGC STAP1 MAOB IRAK3 TREM2 CSF2RB BDKRB1 SLC7A5 CSF3 FASLG GJB6 SLPI EFNB2 IDO1 CD36 TNFRSF11A NOTCH1 NOCT SPON2 VCAM1 IL24 HMGB2 CSF2 GJB2 NOD2 TLR5 KLRK1 LTA S100A7 SERPINE1 LGALS9 SIRPA"
GO Biological process	0.007643075	51	443	1.641494264	GO:0022412 cellular process involved in reproduction in multicellular organism ""	http://amigo.geneontology.org/amigo/term/GO:0022412""	FOLR3 IQCG TCP11 SYCP3 M1AP TDRD10 MEIOC SYCP2 SPIRE2 CFAP44 CYP26B1 YBX2 SOX30 SMARCA2 DMC1 REC8 OCA2 KLC3 AMH PTN PTGDS NEURL1 PANX1 MDK GLI1 CFAP58 TNFAIP6 EREG BRIP1 PAQR5 MNS1 BMPR1B EDNRA TDRD9 KIT NPR2 INHBB HMGB2 BCL2 FOSL1 NECTIN3 SEPTIN1 NPM2 ROBO2 INHBA PAEP DEFB1 BRME1 CELF4 NOX5 CCNA1"
GO Biological process	0.007648112	39	306	1.777754463	GO:0045165 cell fate commitment ""	http://amigo.geneontology.org/amigo/term/GO:0045165""	WNT11 WNT3 TBX18 TBX2 WNT7A SLAMF6 EOMES TBX1 DKK1 LY9 FGF2 POU5F1 CYP26B1 HOXA11 SOX8 PAX6 GLI2 DLX2 ONECUT2 FOXA1 IRF4 TP53 DMRTA2 LMO4 DLX1 SFRP2 NOTCH1 EDNRA POU4F1 NRG1 MESP1 AR SIX2 BCL2 GAP43 GLIS1 CTSL PDPN EYA2"
GO Biological process	0.008046303	13	53	2.918480243	GO:0030857 negative regulation of epithelial cell differentiation ""	http://amigo.geneontology.org/amigo/term/GO:0030857""	XDH MMP9 CAV1 EZH2 CCND1 IL1A MSX2 FST YAP1 NOTCH1 FRZB SIX2 SPRED3"
GO Biological process	0.008250516	89	681	1.434855637	GO:0061061 muscle structure development ""	http://amigo.geneontology.org/amigo/term/GO:0061061""	ACTN1 TNNT1 TNNT2 TNNT3 POPDC3 MKX DES MYLPF SMARCA2 LAMA1 NID1 PDGFB CEACAM5 DKK1 EREG PRICKLE1 NRG1 KIT KRT19 CYP26B1 SOX8 EHD2 USP2 XK COL11A1 LGALS1 CAV2 CAV1 EZH2 NEURL1 HLF CRYAB RBM24 RGS4 TBX2 EFNB2 WFIKKN1 FLNC AGT RNF165 DMRTA2 CASQ1 MEGF10 CXCL14 NOTCH1 JPH2 IL18 EDNRA POU4F1 TNNI1 PLPP7 EOMES ADAMTS15 MESP1 GREM1 COL3A1 HSPB2 CDH2 SGCD CAVIN4 HOPX BCL2 SOX11 TRIM72 PLEC ADGRB1 STAC3 D…
GO Biological process	0.008294071	6	13	5.387963526	GO:0007501 mesodermal cell fate specification ""	http://amigo.geneontology.org/amigo/term/GO:0007501""	DKK1 HOXA11 SFRP2 MESP1 SIX2 EYA2"
GO Biological process	0.008337123	36	218	1.816167481	GO:0050679 positive regulation of epithelial cell proliferation ""	http://amigo.geneontology.org/amigo/term/GO:0050679""	FGF2 EGFR VEGFC CCL26 PTPRN PDGFB CCL24 MDK F3 FGFBP1 WNT7A TGFA HMGB2 APLN SCG2 GLI2 PTN CAV2 CCND1 HTR2B YAP1 NOTCH1 GHRL HTRA1 NOD2 AR HAS2 SOX11 EPGN CDH3 TGM1 RTN4 CDH13 EGFL7 TBX1 AREG"
GO Biological process	0.008549494	24	137	2.112926873	GO:0021782 glial cell development ""	http://amigo.geneontology.org/amigo/term/GO:0021782""	MYRF MXRA8 ZNF488 ADAM22 CNTN1 PHGDH TREM2 FA2H MDK CSPG5 B4GALT6 IL1B ADORA2A TSPAN2 NRG1 SH3TC2 SOX11 KCNJ10 PLEC POU3F1 CDK6 ABCA2 ANO1 FPR2"
GO Biological process	0.008588868	40	273	1.75218326	GO:0032412 regulation of ion transmembrane transporter activity ""	http://amigo.geneontology.org/amigo/term/GO:0032412""	HECW1 CBARP KCNS1 WNK4 SCN2B RNF207 KCNE2 WNK2 CNIH2 KCNE5 SCN4B STAC3 WNK3 ARC SHISA8 HCN2 KCNQ1 GAL TESC MMP9 CASQ2 JPH2 EDNRA PDZK1 RYR2 REM1 TREM2 PPIF SHANK1 RRAD P2RY6 FXYD1 HRC PRNP CAV1 HPCA CASQ1 CACNA1D ATP2A1 NOS1"
GO Biological process	0.008602172	10	53	3.453822773	GO:0006775 fat-soluble vitamin metabolic process ""	http://amigo.geneontology.org/amigo/term/GO:0006775""	CYP27B1 CYP27A1 CYP4F11 CYP4F12 CYP4F3 CYP26B1 SNAI2 NQO1 PLTP RBP1"
GO Biological process	0.008602172	10	38	3.453822773	GO:0098810 neurotransmitter reuptake ""	http://amigo.geneontology.org/amigo/term/GO:0098810""	SLC6A2 SLC22A3 SLC29A4 GDNF RAB3B SLC22A1 SLC1A2 SLC6A11 KCNJ10 NOS1"
GO Biological process	0.008780189	72	530	1.496656535	GO:0060284 regulation of cell development ""	http://amigo.geneontology.org/amigo/term/GO:0060284""	SEMA3A SEMA3C SEMA6A TCP11 NGF HES6 PTHLH PTN MDK RTN4 IL1B SERPINE2 YAP1 WNT7A MELTF ROBO2 HOXA11 SOX8 PAX6 HLTF PAK3 TP73 ARHGAP4 TREM2 E2F1 SLC7A5 EZH2 LHX2 NEURL1 WNT3 EFNB3 CSPG5 IL1A TLX2 FN1 DLX2 SPP1 GPR68 CXCR4 ITPKA ZNF365 FGF2 TP53 DMRTA2 CRABP2 DLX1 NOTCH1 VEGFC POU4F1 PTPRD IL34 KIT NPR2 FRZB HMGB2 HAS2 BCL2 CLCF1 SOX11 CDH4 SLIT1 S100A10 LTA ZNF488 NEFL MME PROC PAEP MYADM MAP2 PTPR…
GO Biological process	0.008780189	28	160	1.979829117	GO:1904064 positive regulation of cation transmembrane transport ""	http://amigo.geneontology.org/amigo/term/GO:1904064""	WNK4 RNF207 WNK2 STAC3 WNK3 ARC KCNQ1 GAL TESC XCL1 JPH2 EDNRA CXCL11 PDZK1 KCNE5 CD19 RYR2 TREM2 BDKRB1 AGT MS4A1 KCNE2 P2RY6 FXYD1 CASQ1 CXCR3 NOS1 ATP2A1"
GO Biological process	0.008860565	178	1917	1.273648748	GO:0044419 biological process involved in interspecies interaction between organisms ""	http://amigo.geneontology.org/amigo/term/GO:0044419""	CCL26 NOS2 SLC11A1 NOS1 APOBEC3H PTK6 MEFV CCL24 CRTAM IL1A CCL20 ZAP70 PI3 SLPI TREM1 IL1B MASP1 IL36G IL36RN XCL1 SUSD4 CXCL14 GSDMC SLFN13 S100A12 CXCL3 CXCL5 LEAP2 DEFB1 RNASE7 NOD2 KLK5 GSDMA VWCE WFDC12 KLK7 CXCL11 CXCL8 CCL19 WFDC5 APOBEC3B SSC5D DDX60L IFIT1 NCR3 RNF39 KLRK1 UBD IGLL5 IRAK3 TLR10 DPP4 MAP3K14 CD6 CPS1 LGALS1 CTSG NKG7 GSDME CAV1 CYP27B1 FN1 H2BC11 JCHAIN CTSL CD36 HMGA2 I…
GO Biological process	0.008860565	5	15	6.414242293	GO:0045187 regulation of circadian sleep/wake cycle sleep ""	http://amigo.geneontology.org/amigo/term/GO:0045187""	GHRL PER3 PTGDS ADORA2A CSF2"
GO Biological process	0.009068143	94	840	1.413926777	GO:0098662 inorganic cation transmembrane transport ""	http://amigo.geneontology.org/amigo/term/GO:0098662""	HECW1 KCNQ1 SLC6A16 SLC6A15 KCNH4 KCNK6 CBARP KCNK10 CACNA1F SLC6A2 SLC9A2 SLC8A2 CASQ2 KCNS1 WNK4 SLC6A11 HTR2B CASQ1 SCN2B SLC24A2 CACNA1D KCNJ15 RNF207 KCNE2 SCNN1D TRPV6 WNK2 SLC39A2 TRPV3 SCNN1B SCN9A KCNG3 KCNK7 KCNE5 SCN4B KCNA3 KCNJ10 SLC24A3 STAC3 KCNJ11 ATP2A1 WNK3 GP1BA RYR2 SLC4A8 GAL TESC HCN2 SLC5A1 FASLG HVCN1 FGF2 XCL1 JPH2 GRIN2C TPCN2 CXCL11 CCL19 CD19 NOX5 SLC11A1 REM1 SLC15A1 …
GO Biological process	0.00915334	97	965	1.404925973	GO:0032504 multicellular organism reproduction ""	http://amigo.geneontology.org/amigo/term/GO:0032504""	FOLR3 IQCG TCP11 KLK14 SYCP3 M1AP TDRD10 MEIOC OXTR SYCP2 SPIRE2 CFAP44 GHRL LGALS9 CYP26B1 HOXA11 SOX8 ITGA3 YBX2 BIRC3 SOX30 ZCWPW1 SMARCA2 ADAMTS2 MMP2 ESR1 DMC1 REC8 E2F1 TAF7L OCA2 KLC3 AMH DKKL1 ASF1B PTN PTGDS NEURL1 WNT3 PANX1 MDK GLI1 MAK IL1A FANCL ZNF541 CFAP58 WIPF3 INHBA DBH TNFAIP6 PI3 EREG FST SPOCD1 DSG1 B4GALNT1 SERPINE2 BRIP1 PAQR5 MNS1 BMPR1B NOTCH1 EDNRA TDRD9 KIT CDC25C NPR2 …
GO Biological process	0.009191434	26	140	2.030247126	GO:0002688 regulation of leukocyte chemotaxis ""	http://amigo.geneontology.org/amigo/term/GO:0002688""	XCL1 VEGFC CXCL17 C5 TNFAIP6 S100A7 IL34 F2RL1 CCL19 KLRK1 STAP1 PTN MDK SLAMF1 GPR18 CXCL14 GREM1 NOD2 CXCR2 FPR2 SERPINE1 IL12A LGALS9 DPP4 THBS1 CXCL8"
GO Biological process	0.009191434	26	139	2.030247126	GO:2000027 regulation of animal organ morphogenesis ""	http://amigo.geneontology.org/amigo/term/GO:2000027""	DACT1 GDNF DKK1 AGT WNT7A AJAP1 HOXA11 SOX8 SNAI2 WNT11 JHY FGF2 NKD1 SFRP2 APCDD1 MESP1 GREM1 AR SIX2 GPC6 PAX9 POU5F1 TBX1 ROBO2 CELSR3 PRICKLE1"
GO Biological process	0.009292026	48	321	1.651483073	GO:0090287 regulation of cellular response to growth factor stimulus ""	http://amigo.geneontology.org/amigo/term/GO:0090287""	FSTL3 PMEPA1 WFIKKN1 FST RNF165 GREM1 SHISA2 SULF2 IL1B DCN LTBP1 SEMA6A CAV1 ASPN TNFAIP6 AGT THBS1 FGF2 ADAMTS12 XDH CCBE1 CYFIP2 CAV2 DKK1 ONECUT2 MSX2 FGFBP1 TP53 TMEM108 SFRP2 CRB2 NOTCH1 VEGFC HTRA1 HTRA3 SOX11 IL12A APLN ITGA3 CDKN1C DLX1 CRIM1 FUZ SFRP4 HTRA4 SPRED3 DKK3 ITGA5"
GO Biological process	0.009307663	74	562	1.48329353	GO:0001501 skeletal system development ""	http://amigo.geneontology.org/amigo/term/GO:0001501""	PTHLH COL1A1 COL2A1 MMP16 COL13A1 MPIG6B GP1BA MMP13 FGF2 HMGA2 ADAMTS12 WNT7A HOXA11 SNAI2 COL11A1 GLI2 MMP2 PCSK5 MMP9 SMPD3 HSD17B1 MDK MDFI DLX2 GPR68 MSX2 TNN TGFBI WFIKKN1 LRRC17 MATN3 LOXL2 FST BMPR1B CTSK MEIS1 DLX1 SFRP2 PDGFC SERPINH1 EDNRA GHRL KIT NPR2 PTH1R DDR2 PKDCC FRZB COL3A1 SIX2 HAS2 SOX11 BGN PBX1 COL5A2 SP5 CD44 WNT11 SULF2 CYP26B1 SFRP4 TP53 COL1A2 GREM1 TBX1 SCIN FUZ GJA1 T…
GO Biological process	0.009315573	41	283	1.7285329	GO:0022898 regulation of transmembrane transporter activity ""	http://amigo.geneontology.org/amigo/term/GO:0022898""	HECW1 CBARP KCNS1 WNK4 SCN2B RNF207 KCNE2 WNK2 CNIH2 KCNE5 SCN4B STAC3 WNK3 ARC SHISA8 HCN2 KCNQ1 GAL TESC MMP9 CASQ2 JPH2 EDNRA BCL2 PDZK1 RYR2 REM1 TREM2 PPIF SHANK1 RRAD P2RY6 FXYD1 HRC PRNP CAV1 HPCA CASQ1 CACNA1D ATP2A1 NOS1"
GO Biological process	0.009320066	11	37	3.186430042	GO:0071711 basement membrane organization ""	http://amigo.geneontology.org/amigo/term/GO:0071711""	LAMB3 LAMA1 NID1 MMP11 CAV2 CAV1 PXDN HMCN1 COL3A1 FLRT2 PHLDB1"
GO Biological process	0.009320066	11	50	3.186430042	GO:1901099 negative regulation of signal transduction in absence of ligand ""	http://amigo.geneontology.org/amigo/term/GO:1901099""	EYA2 IFI6 IL1B NRG1 CSF2 GDNF SNAI2 COL2A1 BCL2 TERT IL1A"
GO Biological process	0.009320066	11	50	3.186430042	GO:2001240 negative regulation of extrinsic apoptotic signaling pathway in absence of ligand ""	http://amigo.geneontology.org/amigo/term/GO:2001240""	EYA2 IFI6 IL1B NRG1 CSF2 GDNF SNAI2 COL2A1 BCL2 TERT IL1A"
GO Biological process	0.009567811	9	31	3.673611495	GO:0001759 organ induction ""	http://amigo.geneontology.org/amigo/term/GO:0001759""	HOXA11 WNT11 DKK1 FGF2 MESP1 GDNF AR POU5F1 ROBO2"
GO Biological process	0.00967527	13	78	2.847297798	GO:0051937 catecholamine transport ""	http://amigo.geneontology.org/amigo/term/GO:0051937""	SYT7 SLC6A2 SYT12 SLC22A3 SLC29A4 GDNF RAB3B SLC22A1 STX1A ADORA2A AGT OXTR ADRA2C"
GO Biological process	0.00967527	12	38	2.99331307	GO:1901186 positive regulation of ERBB signaling pathway ""	http://amigo.geneontology.org/amigo/term/GO:1901186""	AREG HBEGF EREG TGFA EPGN AGT NEURL1 FASLG MMP9 RTN4 BCAR3 PTK6"
GO Biological process	0.00967527	13	60	2.847297798	GO:2001239 regulation of extrinsic apoptotic signaling pathway in absence of ligand ""	http://amigo.geneontology.org/amigo/term/GO:2001239""	EYA2 IFI6 INHBA IL1B NRG1 CSF2 GDNF SNAI2 SRPX COL2A1 BCL2 TERT IL1A"
GO Biological process	0.009909523	59	470	1.558283569	GO:0006816 calcium ion transport ""	http://amigo.geneontology.org/amigo/term/GO:0006816""	HOMER3 CBARP CACNA1F SLC8A2 CASQ2 HTR2B CASQ1 SLC24A2 CACNA1D TRPV6 TRPV3 SLC24A3 STAC3 ATP2A1 WNK3 GP1BA RYR2 MYLK PDGFB FASLG FGF2 XCL1 JPH2 MS4A1 FCRL3 GRIN2C CXCL11 BCL2 CCL19 CD19 REM1 BDKRB1 JAK3 CAV1 GCK PANX1 CYP27B1 GRIN3B RGS4 CXCR4 ADORA2A MCHR1 AGT EDNRA KCNE2 TPCN2 RRAD P2RY6 PRNP RYR3 HRC CDH23 HPCA SLC25A23 CXCR3 PLPP4 CAMK2A NOS1 SLC3A2"
GO Biological process	0.010053167	7	28	4.489969605	GO:0030431 sleep ""	http://amigo.geneontology.org/amigo/term/GO:0030431""	GHRL PER3 PTGDS ADORA2A CSF2 OXTR IL18"
GO Biological process	0.010243235	35	212	1.806309611	GO:0051216 cartilage development ""	http://amigo.geneontology.org/amigo/term/GO:0051216""	PTHLH FGF2 HMGA2 ADAMTS12 WNT7A HOXA11 SNAI2 COL11A1 GLI2 SMPD3 COL1A1 MDK DLX2 MSX2 TGFBI MATN3 LOXL2 MMP13 BMPR1B COL2A1 CTSK SFRP2 SERPINH1 PTH1R PKDCC FRZB COL3A1 SIX2 BGN CD44 GREM1 SULF2 SCIN WNT11 GHRL"
GO Biological process	0.010427104	31	174	1.880933213	GO:0030178 negative regulation of Wnt signaling pathway ""	http://amigo.geneontology.org/amigo/term/GO:0030178""	DKK3 TLE2 DKKL1 SFRP4 DKK1 NKD1 SFRP2 APCDD1 FRZB DACT1 SHISA2 SNAI2 JADE1 BICC1 PRICKLE1 GREM1 WNT11 CAV1 MDK TNN NOTCH1 MESP1 CDH2 APCDD1L SOX30 GLI1 FUZ MDFI TBX18 HECW1 IGFBP6"
GO Biological process	0.010552148	51	360	1.612594717	GO:0007517 muscle organ development ""	http://amigo.geneontology.org/amigo/term/GO:0007517""	POPDC3 MKX DES MYLPF NRG1 CYP26B1 SOX8 USP2 XK COL11A1 CAV2 CAV1 NEURL1 HLF CRYAB RBM24 DMRTA2 CASQ1 MEGF10 NOTCH1 JPH2 EDNRA POU4F1 TNNI1 EOMES COL3A1 CAVIN4 BCL2 SOX11 TRIM72 PLEC ADGRB1 STAC3 DNER KEL RYR2 SMTNL1 MYLK TNNC1 TNNT2 CHRNA1 TPM1 BASP1 ZBTB18 TBX1 SGCA MYH3 HBEGF COL6A3 SGCD SMTN"
GO Biological process	0.010675229	40	246	1.726911386	GO:0097191 extrinsic apoptotic signaling pathway ""	http://amigo.geneontology.org/amigo/term/GO:0097191""	TNFRSF12A EYA2 FASLG BCL2L14 G0S2 IFI6 FADD BCL2 TRAF1 INHBA IL1B NGF AGT THBS1 CD27 NRG1 CSF2 GDNF IL12A AR SCG2 MLLT11 SNAI2 CTTN SRPX IL1A DBH SGPP1 YAP1 BMPR1B COL2A1 SFRP2 HMGB2 ITGA6 TIMP3 CAV1 SERPINE1 TRAF2 TERT IFI27"
GO Biological process	0.010793546	57	417	1.565310504	GO:0060537 muscle tissue development ""	http://amigo.geneontology.org/amigo/term/GO:0060537""	POPDC3 SGCD MYLPF DKK1 GLI1 FGF2 NRG1 CYP26B1 SOX8 XK COL11A1 EYA2 SEMA3C CAV2 CAV1 NEURL1 HLF RBM24 RGS4 TNN TBX2 EFNB2 AGT YAP1 DMRTA2 CASQ1 MEGF10 NOTCH1 JPH2 EDNRA POU4F1 TNNI1 EOMES GREM1 COL3A1 BCL2 SOX11 PLEC STAC3 DNER KEL RYR2 MYLK TP73 TBX18 TNNC1 TNNT2 CHRNA1 TPM1 MESP1 SORBS2 ZBTB18 TBX1 MSX2 GJB6 GJA1 HOPX"
GO Biological process	0.010891672	56	427	1.571489362	GO:0010959 regulation of metal ion transport ""	http://amigo.geneontology.org/amigo/term/GO:0010959""	HECW1 HOMER3 CBARP CASQ2 KCNS1 WNK4 CASQ1 SCN2B RNF207 KCNE2 WNK2 KCNE5 SCN4B STAC3 WNK3 RYR2 KCNQ1 MYLK GAL TESC PDGFB XCL1 JPH2 CACNA1D FCRL3 CXCL11 BCL2 CD19 CNTN1 REM1 TREM2 BDKRB1 JAK3 CAV1 GCK GRIN3B RGS4 CXCR4 ADORA2A MCHR1 AGT SERPINE2 MS4A1 RRAD TRPV3 P2RY6 PRNP KEL FXYD1 HRC HPCA CXCR3 PLPP4 CAMK2A NOS1 ATP2A1"
GO Biological process	0.010893178	61	491	1.538697449	GO:0007389 pattern specification process ""	http://amigo.geneontology.org/amigo/term/GO:0007389""	TLL1 MEIS3 TBX18 BMPR1B MEIS1 HES6 RNF207 TDRD10 MESP1 RIPPLY3 MESP2 CYP26B1 HOXA11 PAX6 DNAH5 GLI2 SEMA3C WNT11 PCSK5 DNAH11 LFNG LHX2 DKK1 WNT3 GLI1 DLX2 MSX2 TBX2 BICC1 HOXC13 DNAAF11 FOXA1 FST MNS1 FGF2 TP53 DMRTA2 DLX1 SFRP2 CRB2 NOTCH1 WNT7A SIM2 EN1 EOMES GREM1 GDNF AR IRX2 SIX2 PBX1 ARC POU5F1 FUZ MDFI MICAL2 LMX1B NKD1 BASP1 TBX1 ROBO2"
GO Biological process	0.011551193	31	807	1.8683095	GO:0051606 detection of stimulus ""	http://amigo.geneontology.org/amigo/term/GO:0051606""	CRTAM SSC5D YAP1 AZGP1 PIGR PGLYRP4 NOD2 RYR2 KCNQ1 CNGB1 FAP PPEF1 TREM2 SRPX ELOVL4 CXCR4 GNGT1 PDE6B SERPINE2 KIT PDZD7 OR2I1P COL11A1 CACNA1F GCK ANO1 SLC24A2 TIMELESS CASQ2 CDH2 ABCA4"
GO Biological process	0.012061868	11	46	3.086854103	GO:0003009 skeletal muscle contraction ""	http://amigo.geneontology.org/amigo/term/GO:0003009""	TNNC2 TNNT1 TNNC1 TNNT3 TNNI2 CASQ1 TNNI1 STAC3 ATP2A1 CHRNA1 MYH3"
GO Biological process	0.012061868	121	975	1.338143651	GO:0022603 regulation of anatomical structure morphogenesis ""	http://amigo.geneontology.org/amigo/term/GO:0022603""	HECW1 SEMA3A SEMA3C PAK3 SEMA6A SERPINE1 NGF THBS1 FAM171A1 VEGFC RNF207 PDPN DACT1 GDNF CDH2 RHOD CDC42EP4 THBS2 DCN CCL24 DKK1 CCN6 SPARC RTN4 F3 FASLG TNN IL1B AMOT AGT FGF2 EFNA3 ADAMTS12 TNIK WNT7A S100A1 MELTF COL4A3 CXCL8 BNIP3 ADGRB1 ROBO2 CXCR3 AJAP1 ARHGAP33 HOXA11 SOX8 SNAI2 XK WNT11 ARHGAP4 ESR1 LFNG C5 WNT3 EFNB3 JHY MDK CSPG5 IL1A TLX2 FN1 SPP1 TBX2 CXCR4 EFNB2 MYH10 ITPKA NKD1 CRAB…
GO Biological process	0.012061868	13	68	2.779504993	GO:0051965 positive regulation of synapse assembly ""	http://amigo.geneontology.org/amigo/term/GO:0051965""	SLITRK6 WNT7A GHRL FLRT3 AMIGO2 ST8SIA2 LRRTM2 PTPRD LRRN1 OXTR ADGRB1 FLRT2 THBS2"
GO Biological process	0.01239657	27	179	1.955309344	GO:0035725 sodium ion transmembrane transport ""	http://amigo.geneontology.org/amigo/term/GO:0035725""	HECW1 SLC6A16 SLC6A15 SLC6A2 SLC9A2 SLC8A2 WNK4 SLC6A11 SCN2B SCNN1D WNK2 SCNN1B SCN9A SCN4B WNK3 SLC4A8 TESC HCN2 SLC5A1 SLC24A2 TPCN2 SLC24A3 KCNQ1 SLC5A10 SLC3A2 FXYD1 NOS1"
GO Biological process	0.012574333	95	941	1.393944812	GO:0048609 multicellular organismal reproductive process ""	http://amigo.geneontology.org/amigo/term/GO:0048609""	IQCG TCP11 KLK14 SYCP3 M1AP TDRD10 MEIOC OXTR SYCP2 SPIRE2 CFAP44 GHRL LGALS9 CYP26B1 HOXA11 SOX8 ITGA3 YBX2 BIRC3 SOX30 ZCWPW1 SMARCA2 ADAMTS2 MMP2 ESR1 DMC1 REC8 E2F1 TAF7L OCA2 KLC3 AMH DKKL1 ASF1B PTN PTGDS NEURL1 WNT3 PANX1 MDK GLI1 MAK IL1A FANCL ZNF541 CFAP58 WIPF3 INHBA DBH TNFAIP6 PI3 EREG FST SPOCD1 DSG1 B4GALNT1 SERPINE2 BRIP1 PAQR5 MNS1 BMPR1B NOTCH1 EDNRA TDRD9 KIT CDC25C NPR2 INHBB …
GO Biological process	0.01301223	37	245	1.748725004	GO:0007411 axon guidance ""	http://amigo.geneontology.org/amigo/term/GO:0007411""	CNTN1 LAMA3 LAMC2 SEMA3A SEMA3C SEMA6A LAMA1 EFNB3 EFNB2 VSTM2L LGR6 RNF165 EFNA3 CNTN4 NOTCH1 NFASC GAP43 CDK5R1 EPHA10 ROBO2 SLIT1 TUBB3 L1CAM PAX6 GLI2 LHX2 WNT3 ARTN KLF7 FLRT3 BMPR1B EDNRA GDNF CDH4 FLRT2 NCAM1 FEZ1"
GO Biological process	0.01301223	15	64	2.541492229	GO:0061098 positive regulation of protein tyrosine kinase activity ""	http://amigo.geneontology.org/amigo/term/GO:0061098""	AREG HBEGF EREG TGFA EPGN PDGFB IL34 STAP1 NEURL1 EGFR GHRL NRG1 GREM1 PRNP AGT"
GO Biological process	0.01301223	37	264	1.748725004	GO:1903522 regulation of blood circulation ""	http://amigo.geneontology.org/amigo/term/GO:1903522""	CASQ2 RNF207 KCNE2 KCNE5 OXTR SMTNL1 KCNQ1 HCN2 CAV1 RYR2 MMP2 SLC1A1 HBEGF RGS4 DBH AGT SCN2B EDNRA GHRL S100A1 HOPX ADRA2C HRC TBX18 SLC4A3 TNNT2 CACNA1D SCN4B NOS1 TBX2 TPM1 APLN ATP2A1 GJA1 SLC8A2 DES FXYD1"
GO Biological process	0.013068917	50	400	1.603560573	GO:0002237 response to molecule of bacterial origin ""	http://amigo.geneontology.org/amigo/term/GO:0002237""	NOS2 SLC11A1 NOS1 IL1A IL1B IL36G IL36RN CXCL3 CXCL5 CXCL11 CXCL8 SSC5D CD6 CPS1 CTSG CYP27B1 CD36 IL18 NOD2 IL12A NUGGC STAP1 MAOB IRAK3 TREM2 CSF2RB BDKRB1 SLC7A5 CSF3 FASLG GJB6 SLPI EFNB2 IDO1 TNFRSF11A NOTCH1 NOCT SPON2 VCAM1 IL24 HMGB2 CSF2 GJB2 TLR5 KLRK1 LTA S100A7 SERPINE1 LGALS9 SIRPA"
GO Biological process	0.013187473	79	598	1.441900808	GO:0007507 heart development ""	http://amigo.geneontology.org/amigo/term/GO:0007507""	FN1 POPDC3 DUSP6 RNF207 MESP1 SGCD UTY MESP2 DKK1 GLI1 FGF2 PRICKLE1 NRG1 POU5F1 ITGA3 SNAI2 DNAH5 ADAMTS6 KCNQ1 COL11A1 GLI2 SEMA3C ACACB WNT11 MMP2 PCSK5 DNAH11 RBM24 IL1A RTN4 RGS4 MSX2 TBX2 BICC1 EFNB2 FLRT3 COL5A1 AGT HTR2B YAP1 COL2A1 TP53 LMO4 NOTCH1 JPH2 EDNRA POU4F1 GJA1 TNNI1 VCAM1 EOMES GREM1 HAS2 APLN HOPX SOX11 PLEC OXTR RIPPLY3 FLRT2 RYR2 TP73 TBX18 TNNC1 TNNT2 TPM1 SFRP2 EGFR COL3A…
GO Biological process	0.013356995	60	451	1.530671456	GO:0048608 reproductive structure development ""	http://amigo.geneontology.org/amigo/term/GO:0048608""	AR GHRL HOXA11 SOX8 TNC DLX3 GLI2 HSD17B2 MMP2 TESC ESR1 DMC1 REC8 AMH PTN LFNG CCND1 BIRC2 GLI1 MDFI PRLR IL1A TNFAIP6 EREG E2F8 DNAAF11 FOXA1 FST SERPINE2 BRIP1 BMPR1B SFRP2 EGFR NOTCH1 WNT7A KIT INHBB EOMES HMGB2 CSF2 GJB2 E2F7 HTRA1 KRT19 BCL2 FOSL1 TLR5 SYCP2 MME CYP27B1 ROBO2 AKR1C3 INHBA FOXF2 TPPP3 PTPRN PDGFB BASP1 ALOX15B SPP1"
GO Biological process	0.013915077	49	377	1.605901538	GO:0003002 regionalization ""	http://amigo.geneontology.org/amigo/term/GO:0003002""	TLL1 TBX18 BMPR1B HES6 TDRD10 MESP1 MESP2 CYP26B1 HOXA11 PAX6 GLI2 SEMA3C WNT11 PCSK5 LFNG LHX2 DKK1 WNT3 GLI1 DLX2 MSX2 HOXC13 FOXA1 MNS1 FGF2 TP53 DMRTA2 DLX1 SFRP2 CRB2 NOTCH1 WNT7A EN1 EOMES GREM1 GDNF AR IRX2 SIX2 PBX1 ARC POU5F1 FUZ MDFI LMX1B NKD1 BASP1 TBX1 ROBO2"
GO Biological process	0.013915077	72	614	1.466112524	GO:0007423 sensory organ development ""	http://amigo.geneontology.org/amigo/term/GO:0007423""	SDK2 LAMA1 MEIS3 PBX4 MFAP2 PDE6A PDE6B MEIS1 IGFN1 MYO7B PBX1 PDZD7 MFAP5 FGF2 CYP26B1 SOX8 PAX6 KCNQ1 COL11A1 GLI2 CELF4 CALB1 GSDME SLC1A1 LHX2 CDH23 CRYAB DLX2 FASLG TBX2 GJB6 HPCA INHBA HOXC13 GNGT1 PXDN DCLK1 FOXF2 BCAR3 BMPR1B COL2A1 DLX1 CXCL14 EGFR CRB2 NOTCH1 SLC7A11 EDNRA LPCAT1 KIT KCNE2 FRZB FAT3 GJB2 SIX2 BCL2 SOX11 NECTIN3 USH1G SLITRK6 RORB MCM2 COL5A1 SMOC1 COL5A2 MYO3B MYO3A TBX…
GO Biological process	0.013915077	111	967	1.350641263	GO:0019725 cellular homeostasis ""	http://amigo.geneontology.org/amigo/term/GO:0019725""	SLC11A1 SLC4A8 PTGER3 CACNA1F CA2 CALB1 CAV2 CAV1 GCK SLC4A3 SLC9A2 SLC8A2 CASQ2 CXCR4 MT2A GPR18 ATP13A4 ACKR4 HTR2B CASQ1 ACKR2 GPR174 ATP6V0D2 SLC24A2 HKDC1 CACNA1D PTH1R CXCR1 F2RL2 F2RL1 TRPV6 TRPV3 MT1E FPR2 CALB2 CXCR2 P2RY8 SLC24A3 CXCR3 ATP2A1 GP1BA RYR2 ABCA2 FASLG FGF2 XCL1 JPH2 EDNRA MS4A1 TMPRSS3 GRIN2C TPCN2 SCNN1D SCNN1B CXCL11 BCL2 CCL19 CD19 TSPOAP1 XK KCNQ1 HEPH TREM2 BDKRB1 JAK…
GO Biological process	0.013915077	42	300	1.676255319	GO:0032409 regulation of transporter activity ""	http://amigo.geneontology.org/amigo/term/GO:0032409""	HECW1 CBARP KCNS1 WNK4 SCN2B RNF207 KCNE2 WNK2 CNIH2 KCNE5 SCN4B STAC3 WNK3 ARC SHISA8 HCN2 KCNQ1 GAL TESC MMP9 CASQ2 JPH2 EDNRA BCL2 PDZK1 RYR2 REM1 TREM2 PPIF SYNGR3 SHANK1 RRAD P2RY6 FXYD1 HRC PRNP CAV1 HPCA CASQ1 CACNA1D ATP2A1 NOS1"
GO Biological process	0.013915077	14	55	2.619148936	GO:0043616 keratinocyte proliferation ""	http://amigo.geneontology.org/amigo/term/GO:0043616""	SNAI2 MDK EREG CDH13 EFNB2 SLURP1 FST YAP1 HAS2 SFN CDH3 TGM1 KLK8 AREG"
GO Biological process	0.013915077	37	246	1.739569376	GO:0097485 neuron projection guidance ""	http://amigo.geneontology.org/amigo/term/GO:0097485""	CNTN1 LAMA3 LAMC2 SEMA3A SEMA3C SEMA6A LAMA1 EFNB3 EFNB2 VSTM2L LGR6 RNF165 EFNA3 CNTN4 NOTCH1 NFASC GAP43 CDK5R1 EPHA10 ROBO2 SLIT1 TUBB3 L1CAM PAX6 GLI2 LHX2 WNT3 ARTN KLF7 FLRT3 BMPR1B EDNRA GDNF CDH4 FLRT2 NCAM1 FEZ1"
GO Biological process	0.013915077	21	123	2.142940039	GO:0098659 inorganic cation import across plasma membrane ""	http://amigo.geneontology.org/amigo/term/GO:0098659""	CACNA1F SLC9A2 SLC8A2 WNK4 CACNA1D KCNJ15 TRPV6 WNK2 TRPV3 KCNJ10 KCNJ11 WNK3 HCN2 SLC5A1 SLC24A2 SCNN1D SCNN1B KCNQ1 MS4A1 KCNE2 PRNP"
GO Biological process	0.013915077	21	123	2.142940039	GO:0099587 inorganic ion import across plasma membrane ""	http://amigo.geneontology.org/amigo/term/GO:0099587""	CACNA1F SLC9A2 SLC8A2 WNK4 CACNA1D KCNJ15 TRPV6 WNK2 TRPV3 KCNJ10 KCNJ11 WNK3 HCN2 SLC5A1 SLC24A2 SCNN1D SCNN1B KCNQ1 MS4A1 KCNE2 PRNP"
GO Biological process	0.013985288	76	555	1.448992314	GO:0001525 angiogenesis ""	http://amigo.geneontology.org/amigo/term/GO:0001525""	ITGA2B SERPINE1 CALD1 AMOT THBS1 CDH13 MEIS1 VEGFC ITGA5 SCG2 THBS2 DCN SEMA6A CCN6 SPARC RTN4 F3 FASLG TNN EFNB2 IL1B FGFBP1 FGF2 EFNA3 NOTCH1 IL18 S100A1 COL4A3 CXCL8 NDNF ADGRB1 EPGN CXCR3 NOX5 TNFRSF12A FAP RAPGEF3 MMP2 CAV1 CCL24 C5 IL1A FN1 CXCR4 EREG E2F8 AGT SFRP2 PLK2 EDNRA WNT7A GHRL TGFA TERT E2F7 GREM1 APLN EGFL7 CSPG4 CXCR2 CCBE1 CXCL17 TAFA5 TGFBI E2F2 PIK3R3 IL12A CARD10 MDK PXDN L…
GO Biological process	0.013985288	26	178	1.962003525	GO:0008037 cell recognition ""	http://amigo.geneontology.org/amigo/term/GO:0008037""	CRTAM FOLR3 VSTM2L CNTN4 GAP43 IGLL5 PAEP EFNB3 RTN4 CXCR4 CD36 MEGF10 CLGN SPON2 CDK5R1 ADGRB1 NDN PEAR1 CD6 TREM2 TNN CCL19 ROBO2 ZAN NTM NCR3"
GO Biological process	0.013985288	26	142	1.962003525	GO:0090090 negative regulation of canonical Wnt signaling pathway ""	http://amigo.geneontology.org/amigo/term/GO:0090090""	DKK3 TLE2 DKKL1 SFRP4 DKK1 SFRP2 FRZB DACT1 SNAI2 JADE1 BICC1 PRICKLE1 GREM1 WNT11 CAV1 MDK TNN NKD1 NOTCH1 MESP1 CDH2 GLI1 FUZ TBX18 HECW1 IGFBP6"
GO Biological process	0.014412904	10	36	3.207121146	GO:0009954 proximal/distal pattern formation ""	http://amigo.geneontology.org/amigo/term/GO:0009954""	CYP26B1 HOXA11 GLI2 GLI1 DLX2 DLX1 EN1 GREM1 IRX2 PBX1"
GO Biological process	0.014412904	13	58	2.714865342	GO:0043090 amino acid import ""	http://amigo.geneontology.org/amigo/term/GO:0043090""	SLC7A2 SLC1A1 SFXN3 SLC1A2 SLC7A8 SLC7A5 SLC16A2 RGS4 AGT SLC7A11 KCNJ10 SLC3A2 SLC6A11"
GO Biological process	0.014412904	8	26	3.781027036	GO:0048714 positive regulation of oligodendrocyte differentiation ""	http://amigo.geneontology.org/amigo/term/GO:0048714""	PTN MDK TP73 ZNF365 IL34 ZNF488 PTPRZ1 CXCR4"
GO Biological process	0.014412904	25	162	1.986712215	GO:0050905 neuromuscular process ""	http://amigo.geneontology.org/amigo/term/GO:0050905""	TNNC2 TNNT1 TNNC1 TNNT3 TNNI2 CASQ1 TNNI1 STAC3 ATP2A1 KCNQ1 SLURP1 ADORA2A CHRNA1 EDNRA POU4F1 GRIN2C SHANK1 ADCY5 USH1G SLITRK6 TMEM150C NEFL CDH23 MYH3 MAP1A"
GO Biological process	0.014501053	64	552	1.500564254	GO:0032103 positive regulation of response to external stimulus ""	http://amigo.geneontology.org/amigo/term/GO:0032103""	TREM2 CRTAM XCL1 VEGFC KLK5 KLK7 CXCL17 NCR3 KLRK1 SERPINE1 F3 PLAU IL18 CCL26 LGALS1 PDGFB THBS1 FGF2 CDH13 S100A7 IL34 SLAMF6 F2RL1 IL12A FPR2 SCG2 CCL19 CXCR3 CASP4 C2CD4B STAP1 COCH PTN CCL24 CTSC MDK IL1RL1 SLAMF1 ARTN CXCR4 EREG IL1B IDO1 TNFRSF11A CXCL14 GHRL CAMK2N1 HMGB2 NOD2 FABP4 TLR10 CXCR2 SH2D1A LTA CXCL8 MET FADD LGALS9 PTGER3 NKG7 PDE2A PAK3 AGT S100A12"
GO Biological process	0.01514869	7	19	4.190638298	GO:0016264 gap junction assembly ""	http://amigo.geneontology.org/amigo/term/GO:0016264""	IL1B GJB2 CAV1 HOPX AGT GJB6 GJA1"
GO Biological process	0.015587218	21	124	2.118862061	GO:0003014 renal system process ""	http://amigo.geneontology.org/amigo/term/GO:0003014""	WNK4 AGT KCNQ1 CORO2B PON3 ADORA2A EDNRA F2RL1 HAS2 BCL2 KIRREL1 PCSK5 SULF2 ITGA3 CHRNA3 JCHAIN SLC5A1 PDGFB ADCY6 CYP4F12 AKR1C3"
GO Biological process	0.015587218	32	221	1.807283363	GO:0006836 neurotransmitter transport ""	http://amigo.geneontology.org/amigo/term/GO:0006836""	SLC6A2 STX1A SNAP25 SLC22A3 SLC29A4 GDNF RAB3B SLC22A1 ICA1 SLC4A8 SLC6A16 SLC6A15 TACR2 SLC1A2 CSPG5 SYNGR3 ADORA2A SLC6A11 WNT7A DGKI SYT12 KCNJ10 SV2B GABRQ DOC2B SYT7 CAMK2A CHRNA3 NOS1 PCLO SLC1A1 SEPTIN5"
GO Biological process	0.015587218	21	162	2.118862061	GO:0034754 cellular hormone metabolic process ""	http://amigo.geneontology.org/amigo/term/GO:0034754""	AKR1C2 AKR1C1 AKR1C3 CYP26B1 DKK3 HSD17B2 CYP2D6 HSD17B1 SULT1E1 SPP1 RDH12 LIPE ESR1 DHRS7 RBP1 CRABP2 SCNN1B AKR1B10 AKR1B15 DHRS2 BCO2"
GO Biological process	0.015587218	60	458	1.517736204	GO:0048732 gland development ""	http://amigo.geneontology.org/amigo/term/GO:0048732""	MET TNFRSF11A HOXA11 PAX6 SNAI2 CPS1 TNC GLI2 SEMA3C RAP1GAP MMP2 ESR1 UPB1 LAMA1 FA2H SLC7A5 PTN CAV1 EZH2 NEURL1 AREG CCND1 MDK GLI1 PRLR ONECUT2 MSX2 TBX2 CIT E2F8 FOXA1 SERPINE2 FGF2 LMO4 EGFR NOTCH1 EDNRA XDH FRZB INHBB TGFA E2F7 RAG1 MESP1 FADD AR BCL2 PBX1 TG DKK3 WNT11 WNT3 RTN4 TBX1 SULF2 NKX2-8 ALOX15B NRG1 APLN OXTR"
GO Biological process	0.015587218	60	455	1.517736204	GO:0061458 reproductive system development ""	http://amigo.geneontology.org/amigo/term/GO:0061458""	AR GHRL HOXA11 SOX8 TNC DLX3 GLI2 HSD17B2 MMP2 TESC ESR1 DMC1 REC8 AMH PTN LFNG CCND1 BIRC2 GLI1 MDFI PRLR IL1A TNFAIP6 EREG E2F8 DNAAF11 FOXA1 FST SERPINE2 BRIP1 BMPR1B SFRP2 EGFR NOTCH1 WNT7A KIT INHBB EOMES HMGB2 CSF2 GJB2 E2F7 HTRA1 KRT19 BCL2 FOSL1 TLR5 SYCP2 MME CYP27B1 ROBO2 AKR1C3 INHBA FOXF2 TPPP3 PTPRN PDGFB BASP1 ALOX15B SPP1"
GO Biological process	0.015827278	30	189	1.845192988	GO:0060402 calcium ion transport into cytosol ""	http://amigo.geneontology.org/amigo/term/GO:0060402""	CACNA1F SLC8A2 CASQ2 HTR2B CASQ1 CACNA1D TRPV6 TRPV3 GP1BA RYR2 FASLG FGF2 XCL1 JPH2 SLC24A2 MS4A1 GRIN2C CXCL11 CCL19 CD19 BDKRB1 CAV1 TPCN2 P2RY6 BCL2 PRNP RYR3 HRC CXCR3 NOS1"
GO Biological process	0.0158736	45	313	1.629424453	GO:0060485 mesenchyme development ""	http://amigo.geneontology.org/amigo/term/GO:0060485""	SOX8 SEMA3A SEMA3C SEMA6A PDPN EZH2 COL1A1 FN1 IL1B LOXL2 SFRP2 GDNF SNAI2 WNT11 AMH RBM24 RTN4 MSX2 TBX2 HTR2B YAP1 CRB2 NOTCH1 EDNRA FRZB EOMES MESP1 CDH2 SIX2 HAS2 BCL2 SOX11 PHLDB1 MDK FOXA1 HMGA2 GREM1 FUZ OLFM1 BASP1 TBX1 ROBO2 SPRED3 FOXF2 NRG1"
GO Biological process	0.016401735	14	62	2.565696917	GO:0030858 positive regulation of epithelial cell differentiation ""	http://amigo.geneontology.org/amigo/term/GO:0030858""	SERPINE1 SFRP4 FGF2 ATOH8 PAX6 NOTCH1 MESP1 GDNF SFN ALOX15B TP73 SULT2B1 CYP27B1 ZBED2"
GO Biological process	0.016509214	24	121	1.995542047	GO:0002062 chondrocyte differentiation ""	http://amigo.geneontology.org/amigo/term/GO:0002062""	PTHLH HMGA2 ADAMTS12 WNT7A HOXA11 COL11A1 GLI2 SMPD3 MDK MSX2 TGFBI LOXL2 BMPR1B COL2A1 SFRP2 SERPINH1 PTH1R PKDCC COL3A1 SIX2 SNAI2 GREM1 SULF2 SCIN"
GO Biological process	0.016509214	27	157	1.909120934	GO:0072006 nephron development ""	http://amigo.geneontology.org/amigo/term/GO:0072006""	COL4A4 GDNF SULF2 PDGFB AGT FGF2 HOXA11 SOX8 CALB1 TMEM59L NID1 YAP1 NOTCH1 EDNRA KIF26B KLF15 SERPINB7 GREM1 COL4A3 IRX2 SIX2 BCL2 BASP1 PBX1 WNT11 ITGA3 WNK4"
GO Biological process	0.016509214	75	580	1.442174391	GO:1905114 cell surface receptor signaling pathway involved in cell-cell signaling ""	http://amigo.geneontology.org/amigo/term/GO:1905114""	DKK3 TLE2 WNT11 DKKL1 SFRP4 DKK1 WNT3 NKD1 SFRP2 WNT7A APCDD1 GRIN2C FRZB DACT1 SHISA2 LYPD6 FZD9 INSYN2A SULF2 PPM1N SNAI2 JADE1 COL1A1 BICC1 LGR6 PRICKLE1 NLGN4X GREM1 POU5F1 DLX3 GLI2 P2RX6 CELF4 CAV1 STX1A MPP2 CCND1 MDK GLI1 RGS4 SLC8A2 TNN ADORA2A ZBED3 YAP1 CHRNA1 FGF2 PRDM15 TMEM108 NOTCH1 EDNRA TNIK GHRL DGKI SHANK1 PRKAA2 KLF15 TERT MESP1 CDH2 GPC6 APCDD1L ITGA3 SOX30 CDH3 ATP6V1C2 EGFR…
GO Biological process	0.016750781	4	9	7.183951368	GO:0016115 terpenoid catabolic process ""	http://amigo.geneontology.org/amigo/term/GO:0016115""	CYP26B1 AKR1C3 AKR1B10 BCO2"
GO Biological process	0.016750781	4	6	7.183951368	GO:0019800 peptide cross-linking via chondroitin 4-sulfate glycosaminoglycan ""	http://amigo.geneontology.org/amigo/term/GO:0019800""	NDNF DCN SPOCK2 BGN"
GO Biological process	0.016750781	4	11	7.183951368	GO:0090081 regulation of heart induction by regulation of canonical Wnt signaling pathway ""	http://amigo.geneontology.org/amigo/term/GO:0090081""	WNT11 DKK1 MESP1 POU5F1"
GO Biological process	0.016750781	4	13	7.183951368	GO:1901374 acetate ester transport ""	http://amigo.geneontology.org/amigo/term/GO:1901374""	TACR2 ADORA2A SLC22A1 CHRNA3"
GO Biological process	0.016750781	4	5	7.183951368	GO:1905651 regulation of artery morphogenesis ""	http://amigo.geneontology.org/amigo/term/GO:1905651""	MDK EFNB2 NOTCH1 RTN4"
GO Biological process	0.016750781	4	5	7.183951368	GO:1905653 positive regulation of artery morphogenesis ""	http://amigo.geneontology.org/amigo/term/GO:1905653""	MDK EFNB2 NOTCH1 RTN4"
GO Biological process	0.016817	5	15	5.612462006	GO:0009111 vitamin catabolic process ""	http://amigo.geneontology.org/amigo/term/GO:0009111""	CYP27B1 CYP4F11 CYP4F12 CYP4F3 CYP26B1"
GO Biological process	0.016817	5	14	5.612462006	GO:0014061 regulation of norepinephrine secretion ""	http://amigo.geneontology.org/amigo/term/GO:0014061""	STX1A ADORA2A AGT OXTR ADRA2C"
GO Biological process	0.016817	5	8	5.612462006	GO:0038134 ERBB2-EGFR signaling pathway ""	http://amigo.geneontology.org/amigo/term/GO:0038134""	AREG EREG EGFR TGFA HBEGF"
GO Biological process	0.016817	5	19	5.612462006	GO:0042749 regulation of circadian sleep/wake cycle ""	http://amigo.geneontology.org/amigo/term/GO:0042749""	GHRL PER3 PTGDS ADORA2A CSF2"
GO Biological process	0.016817	5	14	5.612462006	GO:0048243 norepinephrine secretion ""	http://amigo.geneontology.org/amigo/term/GO:0048243""	STX1A ADORA2A AGT OXTR ADRA2C"
GO Biological process	0.016817	36	247	1.728758351	GO:0060047 heart contraction ""	http://amigo.geneontology.org/amigo/term/GO:0060047""	KCNQ1 TNNT2 CASQ2 TNNI2 TPM1 SCN2B RNF207 TNNI1 KCNE2 SGCD KCNE5 SCN4B HCN2 CAV1 RYR2 TNNC1 SLC1A1 HBEGF RGS4 CXCR4 AGT EDNRA S100A1 HOPX HRC TBX18 SLC4A3 CACNA1D NOS1 TBX2 APLN ATP2A1 GJA1 SLC8A2 DES FXYD1"
GO Biological process	0.017500738	25	175	1.952160698	GO:0050806 positive regulation of synaptic transmission ""	http://amigo.geneontology.org/amigo/term/GO:0050806""	CALB1 NMU SLC24A2 GRIN2C CALB2 ARC SLC4A8 TACR2 CA2 PTN STX1A SLC1A1 MPP2 SLC8A2 ADORA2A SNAP25 SERPINE2 LRRTM2 NSG1 PRNP SYT12 OXTR MME PLK2 SHANK2"
GO Biological process	0.0175672	132	1169	1.302584589	GO:0048666 neuron development ""	http://amigo.geneontology.org/amigo/term/GO:0048666""	HECW1 CNTN1 LAMA3 LAMC2 SEMA3A SEMA3C PAK3 MAP2 SEMA6A NEFH LAMA1 PBX4 EFNB3 STMN1 TNN EFNB2 KLK8 VSTM2L LGR6 DCLK1 NGF ZNF365 RNF165 EFNA3 CNTN4 TMEM108 TENM2 NOTCH1 TNIK NFASC NYAP1 MAP1A CDH2 GAP43 CDK5R1 EPHA10 EFHC2 SLITRK6 ROBO2 PBX1 PDZD7 SLIT1 TUBB3 CBFA2T2 MDK RTN4 SPOCK1 WNT7A GHRL GDNF NDNF L1CAM ARHGAP33 ITGA3 PAX6 TNC XK KCNQ1 CYFIP2 DGKG CNGB1 GLI2 MMP2 ARHGAP4 PHGDH PTN PTPRZ1 EZH2…
GO Biological process	0.017572715	34	257	1.754700765	GO:0006814 sodium ion transport ""	http://amigo.geneontology.org/amigo/term/GO:0006814""	HECW1 SLC6A16 SLC6A15 SLC5A1 SLC6A2 SLC9A2 SLC8A2 WNK4 SLC6A11 SCN2B SLC5A10 SCNN1D WNK2 SCNN1B SCN9A SCN4B WNK3 SLC4A8 TESC HCN2 SLC24A2 TPCN2 SLC24A3 CNTN1 KCNQ1 PON3 SERPINE2 SLC38A4 SLC13A5 SLC10A6 EDNRA SLC3A2 FXYD1 NOS1"
GO Biological process	0.017697064	263	2609	1.193392629	GO:0071310 cellular response to organic substance ""	http://amigo.geneontology.org/amigo/term/GO:0071310""	CCL26 TRAF1 FSTL3 PXN IRAK3 ESR1 DERL3 CSF2RB IL21R IL27RA JAK3 CAV2 CCL24 PRLR LIFR IL1A CCL20 PIK3R3 F3 IL13RA2 PMEPA1 IL1B TRAF2 WFIKKN1 KL NGF FST KLB IL36G IL36RN FGF2 BMPR1B RNF165 TNFRSF11A XCL1 IL2RG SESN3 VEGFC NR3C2 KIT CXCL3 CXCL5 IL31RA GREM1 IRS1 AR CXCL11 CXCL8 P2RY6 CCL19 HTR1D SSTR2 SHISA2 C1QTNF12 SULF2 GHRL SCNN1D SCNN1B AOC1 DCN CD6 SNAI2 CD44 LTBP1 KCNQ1 CAMK2A RAPGEF3 TESC SE…
GO Biological process	0.018014455	10	40	3.096530762	GO:0048333 mesodermal cell differentiation ""	http://amigo.geneontology.org/amigo/term/GO:0048333""	DKK1 HOXA11 INHBA SFRP2 MESP1 SIX2 ITGA3 HMGA2 GJA1 EYA2"
GO Biological process	0.018014455	10	37	3.096530762	GO:0086019 cell-cell signaling involved in cardiac conduction ""	http://amigo.geneontology.org/amigo/term/GO:0086019""	HCN2 RYR2 KCNQ1 TBX18 CACNA1D KCNE5 SCN4B RNF207 CASQ2 GJA1"
GO Biological process	0.018123675	32	220	1.784832638	GO:0072330 monocarboxylic acid biosynthetic process ""	http://amigo.geneontology.org/amigo/term/GO:0072330""	ACSM3 PTGS1 LIPG ELOVL4 CYP39A1 LIPC GATM ALOXE3 ALOX12B ALOX15B ELOVL2 PTGDS CYP27A1 STAR AKR1C3 ACACB FA2H RBP1 IDO1 FADS2 CRABP2 DEGS1 PRKAA2 FABP5 LDHC PLA2G4F ABCD2 FADS3 IL1B CES1 CYP2D6 CYP2E1"
GO Biological process	0.018207019	11	36	2.90527445	GO:0045742 positive regulation of epidermal growth factor receptor signaling pathway ""	http://amigo.geneontology.org/amigo/term/GO:0045742""	AREG HBEGF EREG TGFA EPGN AGT NEURL1 FASLG MMP9 BCAR3 PTK6"
GO Biological process	0.018207019	11	45	2.90527445	GO:0048713 regulation of oligodendrocyte differentiation ""	http://amigo.geneontology.org/amigo/term/GO:0048713""	PTN MDK TP73 DLX2 ZNF365 DLX1 NOTCH1 IL34 ZNF488 PTPRZ1 CXCR4"
GO Biological process	0.018340209	16	79	2.355393891	GO:0001707 mesoderm formation ""	http://amigo.geneontology.org/amigo/term/GO:0001707""	EOMES MESP1 MESP2 DKK1 HOXA11 WNT11 WNT3 TLX2 INHBA SFRP2 CRB2 SIX2 ITGA3 HMGA2 GJA1 EYA2"
GO Biological process	0.018663659	28	172	1.86250591	GO:1903034 regulation of response to wounding ""	http://amigo.geneontology.org/amigo/term/GO:1903034""	SERPINE1 PROC PLAU FAP F3 SERPINE2 ENPP4 TNFRSF12A MYLK PDGFB THBS1 FGF2 F2RL1 GP1BA AJAP1 MDK SPP1 CXCR4 CD36 DDR2 INPP5F TAFA5 CAV1 HBEGF KLK8 CLDN3 PTN KRT1"
GO Biological process	0.019719382	20	112	2.112926873	GO:2001237 negative regulation of extrinsic apoptotic signaling pathway ""	http://amigo.geneontology.org/amigo/term/GO:2001237""	EYA2 IFI6 IL1B NRG1 CSF2 GDNF AR SCG2 SNAI2 CTTN YAP1 COL2A1 SFRP2 HMGB2 BCL2 ITGA6 SERPINE1 TERT IL1A THBS1"
GO Biological process	0.019743073	19	145	2.159732215	GO:0060078 regulation of postsynaptic membrane potential ""	http://amigo.geneontology.org/amigo/term/GO:0060078""	GABRA3 GRIN2C INSYN2A NLGN4X WNT7A P2RX6 CELF4 STX1A MPP2 RGS4 SLC8A2 GRIA3 ADORA2A CHRNA1 TMEM108 GHRL DGKI SHANK1 CHRNA3"
GO Biological process	0.02036465	135	1280	1.292421954	GO:0001775 cell activation ""	http://amigo.geneontology.org/amigo/term/GO:0001775""	CD79B CD22 SIRPG TREM2 IL27RA CD79A IL1A FN1 PLA2G2D HELLS LY9 IL1B BANK1 CD8A KIT PLA2G2F TNFRSF13C PDPN SLAMF9 SLAMF6 EOMES RAG1 LGALS9 LGALS9B MZB1 LGALS9C CLCF1 TCIM LGALS7B GP1BA SIRPA NCR3 CD177 LGALS7 IGLL5 SMARCA2 PIK3R3 VCAM1 CD44 PDGFB CTSG CD40LG CAV1 ZAP70 SLAMF1 THBS1 XCL1 IL18 MS4A1 FCRL3 F2RL1 CSF2 NOD2 TMIGD2 IL12A CXCL8 BCL2 CD8B CCL19 CD19 CXCR2 DPP4 CYP26B1 SLC11A1 STAP1 DGKG G…
GO Biological process	0.020514447	13	51	2.594204661	GO:0006636 unsaturated fatty acid biosynthetic process ""	http://amigo.geneontology.org/amigo/term/GO:0006636""	PTGS1 PTGDS ALOX15B ELOVL4 FADS2 FABP5 PLA2G4F ABCD2 ELOVL2 FADS3 IL1B DEGS1 AKR1C3"
GO Biological process	0.020514447	106	958	1.340666981	GO:0014070 response to organic cyclic compound ""	http://amigo.geneontology.org/amigo/term/GO:0014070""	ESR1 CYP27B1 NR3C2 AR P2RY6 HTR1D SSTR2 SCNN1D SCNN1B AOC1 SNAI2 KCNQ1 RAPGEF3 HCN2 CAV1 SLC1A1 SPP1 IL1B ADORA2A FOXA1 NT5E HTR2B YAP1 EGFR IL18 MN1 ADCY5 ADCY6 ZNF683 IFIT1 PDE2A KCNJ11 AKR1C3 RYR2 HOXA11 PRKAR2B CPS1 MAOB GLI2 ACACB PAK3 MMP2 IRAK3 P2RX6 AMH EZH2 PTGDS COL1A1 AREG CRYAB CCND1 PANX1 BIRC2 SLC1A2 MDK BCHE IL1A RGS4 MSX2 HPCA CXCR4 INHBA KL DSG1 CD36 AGT THBS1 DUSP6 ST8SIA2 NOTCH…
GO Biological process	0.020514447	26	156	1.898198532	GO:0030183 B cell differentiation ""	http://amigo.geneontology.org/amigo/term/GO:0030183""	CD79B CD79A KIT RAG1 PIK3R3 VCAM1 MS4A1 FCRL3 LGALS1 CD40LG LFNG EZH2 POU2AF1 CD27 TP53 IL2RG PLCL2 IKZF3 BCL2 CLCF1 CD19 ADGRG3 FZD9 JAK3 IL11 INHBA"
GO Biological process	0.020514447	118	1001	1.317951277	GO:0031175 neuron projection development ""	http://amigo.geneontology.org/amigo/term/GO:0031175""	HECW1 CNTN1 LAMA3 LAMC2 SEMA3A SEMA3C PAK3 MAP2 SEMA6A NEFH LAMA1 EFNB3 STMN1 TNN EFNB2 KLK8 VSTM2L LGR6 DCLK1 NGF ZNF365 RNF165 EFNA3 CNTN4 TMEM108 NOTCH1 TNIK NFASC NYAP1 MAP1A CDH2 GAP43 CDK5R1 EPHA10 EFHC2 SLITRK6 ROBO2 PDZD7 SLIT1 TUBB3 CBFA2T2 MDK RTN4 SPOCK1 WNT7A GHRL GDNF NDNF L1CAM ARHGAP33 ITGA3 PAX6 TNC XK CYFIP2 DGKG GLI2 MMP2 ARHGAP4 PHGDH PTN PTPRZ1 EZH2 LHX2 CDH23 NEURL1 DKK1 WNT3…
GO Biological process	0.020514447	45	388	1.603560573	GO:0045861 negative regulation of proteolysis ""	http://amigo.geneontology.org/amigo/term/GO:0045861""	TIMP2 TIMP3 SERPINE1 IFI6 AGT SERPINE2 SERPINH1 SERPINB7 SVIP PLAU THBS1 CDKN2A SPOCK1 SFN BIRC3 PCSK1N TFPI2 C5 CRYAB BIRC2 IL1R2 PI3 SLPI WFIKKN1 ADORA2A NGF PI15 CD27 TP53 SFRP2 CRIM1 COL6A3 RAG1 WFDC12 COL4A3 PRNP WFDC5 CST6 COL28A1 HMSD CD44 MMP9 CRB2 MAP1A SPOCK2"
GO Biological process	0.020514447	41	286	1.643649587	GO:0051146 striated muscle cell differentiation ""	http://amigo.geneontology.org/amigo/term/GO:0051146""	TNNT1 TNNT2 TNNT3 POPDC3 CEACAM5 DKK1 NRG1 KRT19 CYP26B1 EHD2 XK CAV2 EZH2 RBM24 RGS4 EFNB2 AGT CASQ1 NOTCH1 PLPP7 ADAMTS15 MESP1 GREM1 CDH2 SGCD HOPX BCL2 TRIM72 PLEC ADGRB1 STAC3 DNER KEL TBX18 FLNC TPM1 SORBS2 SYNPO2L TBX1 MYH3 NOS1"
GO Biological process	0.020953735	31	210	1.784475099	GO:0008016 regulation of heart contraction ""	http://amigo.geneontology.org/amigo/term/GO:0008016""	CASQ2 RNF207 KCNE2 KCNE5 KCNQ1 HCN2 CAV1 RYR2 SLC1A1 HBEGF RGS4 AGT SCN2B EDNRA S100A1 HOPX HRC TBX18 SLC4A3 TNNT2 CACNA1D SCN4B NOS1 TBX2 TPM1 APLN ATP2A1 GJA1 SLC8A2 DES FXYD1"
GO Biological process	0.021201684	126	1071	1.303539563	GO:0000902 cell morphogenesis ""	http://amigo.geneontology.org/amigo/term/GO:0000902""	HECW1 CNTN1 LAMA3 CYFIP2 LAMC2 SEMA3A SEMA3C PAK3 PXN SEMA6A LAMA1 EFNB3 CAP2 CSPG5 TNN EFNB2 KLK8 VSTM2L LGR6 DCLK1 NGF CDH11 RNF165 EFNA3 CNTN4 TMEM108 NOTCH1 FAM171A1 CDH8 TNIK PDPN NFASC NYAP1 MAP1A CDH2 GAP43 RHOD CDK5R1 CDC42EP4 EPHA10 SLITRK6 ROBO2 PDZD7 SLIT1 LAMB3 MPIG6B TUBB3 MET CCL24 SPARC RTN4 FN1 WNT7A MELTF GREM1 L1CAM ARHGAP33 PAX6 XK GLI2 ARHGAP4 NEFH PTN PTPRZ1 LHX2 CDH23 DKK1 W…
GO Biological process	0.021211221	6	12	4.489969605	GO:0000727 double-strand break repair via break-induced replication ""	http://amigo.geneontology.org/amigo/term/GO:0000727""	MCM2 MCM6 CDC7 MCM5 GINS4 MCMDC2"
GO Biological process	0.021211221	7	18	3.928723404	GO:0038128 ERBB2 signaling pathway ""	http://amigo.geneontology.org/amigo/term/GO:0038128""	AREG EREG EGFR NRG1 TGFA HBEGF PTK6"
GO Biological process	0.021211221	6	20	4.489969605	GO:0090494 dopamine uptake ""	http://amigo.geneontology.org/amigo/term/GO:0090494""	SLC6A2 SLC22A3 SLC29A4 GDNF RAB3B SLC22A1"
GO Biological process	0.021328614	37	258	1.686587567	GO:0003015 heart process ""	http://amigo.geneontology.org/amigo/term/GO:0003015""	KCNQ1 TNNT2 CASQ2 TNNI2 TPM1 SCN2B RNF207 TNNI1 KCNE2 SGCD KCNE5 SCN4B HCN2 CAV1 RYR2 TNNC1 SLC1A1 HBEGF RGS4 CXCR4 AGT YAP1 EDNRA S100A1 HOPX HRC TBX18 SLC4A3 CACNA1D NOS1 TBX2 APLN ATP2A1 GJA1 SLC8A2 DES FXYD1"
GO Biological process	0.021328614	153	1354	1.267463745	GO:0009968 negative regulation of signal transduction ""	http://amigo.geneontology.org/amigo/term/GO:0009968""	CD22 DKK3 EYA2 TLE2 FSTL3 IRAK3 DKKL1 SFRP4 NEURL1 DKK1 PMEPA1 IFI6 WFIKKN1 FST DUSP6 NKD1 RNF157 SFRP2 SESN3 BEND6 BANK1 APCDD1 UBASH3A NLRX1 FRZB DACT2 DACT1 GREM1 OTUD7A BCL2 TCIM SHISA2 PDE2A SPRED3 SULF2 PPM1N DCN SNAI2 CD44 LTBP1 JADE1 ESR1 SEMA6A CAV1 MET ASPN PPIF GLI1 SLAMF1 BICC1 TNFAIP6 H2BC11 IL1B KLK14 AGT THBS1 PRICKLE1 NLGN4X IGSF1 ADAMTS12 NRG1 XDH FCRL3 F2RL1 CSF2 GDNF AR CXCL8 A…
GO Biological process	0.021328614	37	294	1.686587567	GO:0046942 carboxylic acid transport ""	http://amigo.geneontology.org/amigo/term/GO:0046942""	SLC7A2 SLC38A5 SLC16A8 SLC1A1 SFXN3 SLC1A2 SLC13A5 SLC10A6 NOS2 SLC7A8 SLC7A5 SLC6A11 SLC11A1 SLC6A15 AQP9 IL1A RGS4 PLA2G2D IL1B ADORA2A AGT TNFRSF11A SLC22A3 SLC7A11 PLA2G2F PLA2G4F SLC26A9 KCNJ10 SLC3A2 ABCC2 ABCC3 CD36 CES1 GJA1 FOLR3 SLC16A2 AKR1C1"
GO Biological process	0.021347879	27	172	1.865064297	GO:0006937 regulation of muscle contraction ""	http://amigo.geneontology.org/amigo/term/GO:0006937""	TNNC2 NMU TNNC1 CASQ2 CASQ1 RNF207 CAV1 RYR2 TNNT1 TNNT3 ATP2A1 TACR2 TNNT2 TNNI2 GHRL KIT SSTR2 OXTR ADRA2C KCNQ1 CTTN CHRNA3 TNNI1 PPP1R12B NOS1 HRC TPM1"
GO Biological process	0.021642445	9	36	3.232778116	GO:0003156 regulation of animal organ formation ""	http://amigo.geneontology.org/amigo/term/GO:0003156""	HOXA11 WNT11 DKK1 FGF2 MESP1 GDNF AR POU5F1 ROBO2"
GO Biological process	0.021684991	41	286	1.636344478	GO:0001894 tissue homeostasis ""	http://amigo.geneontology.org/amigo/term/GO:0001894""	PRR4 JCHAIN AZGP1 ZG16B PIGR KRT1 CNGB1 TJP3 CRACD SPP1 TNFRSF11A SLC1A1 MAK YAP1 COL2A1 RCN3 CTSK ABCA12 ILDR1 CRB2 NOTCH1 CDHR1 LPCAT1 PTH1R ABCA3 COL3A1 BCL2 ABCA4 CDH3 CDH23 MUC4 NOD2 IQCB1 USH1G APBB2 WNK3 GJB6 GJA1 CLDN3 BARD1 RDH12"
GO Biological process	0.021881671	50	337	1.553622701	GO:0030111 regulation of Wnt signaling pathway ""	http://amigo.geneontology.org/amigo/term/GO:0030111""	DKK3 TLE2 DKKL1 SFRP4 DKK1 NKD1 SFRP2 APCDD1 FRZB DACT1 SHISA2 LYPD6 SULF2 PPM1N SNAI2 JADE1 COL1A1 BICC1 LGR6 PRICKLE1 GREM1 POU5F1 WNT11 CAV1 WNT3 MDK TNN ZBED3 YAP1 FGF2 PRDM15 NOTCH1 KLF15 TERT MESP1 CDH2 FZD9 APCDD1L ITGA3 SOX30 CDH3 GLI1 ATP6V1C2 EGFR WNK2 FUZ MDFI TBX18 HECW1 IGFBP6"
GO Biological process	0.021944775	24	131	1.941608478	GO:0030048 actin filament-based movement ""	http://amigo.geneontology.org/amigo/term/GO:0030048""	KCNQ1 WIPF3 MYO1B MYO5C SCN2B RNF207 KCNE2 PDPN MYO7B KCNE5 SCN4B MYO5A CAV1 TNNT2 MYH10 TNNC1 SGCD RYR2 CACNA1D TPM1 MYLPF ATP2A1 MYH3 GJA1"
GO Biological process	0.022113675	14	60	2.465081352	GO:1903053 regulation of extracellular matrix organization ""	http://amigo.geneontology.org/amigo/term/GO:1903053""	PDPN LAMA1 NID1 FSCN1 FAP AEBP1 MELTF DPP4 AGT NOTCH1 DDR2 HAS2 PHLDB1 ZNF469"
GO Biological process	0.022138398	26	170	1.882890479	GO:0007292 female gamete generation ""	http://amigo.geneontology.org/amigo/term/GO:0007292""	TDRD10 MEIOC SYCP2 SPIRE2 YBX2 MMP2 DMC1 REC8 AMH PTN PANX1 MDK INHBA TNFAIP6 EREG PAQR5 BMPR1B EDNRA M1AP NPR2 INHBB BCL2 FOSL1 SEPTIN1 NPM2 BRME1"
GO Biological process	0.022138398	11	43	2.822266609	GO:0045687 positive regulation of glial cell differentiation ""	http://amigo.geneontology.org/amigo/term/GO:0045687""	PTN MDK SERPINE2 TP73 ZNF365 NOTCH1 IL34 CLCF1 ZNF488 PTPRZ1 CXCR4"
GO Biological process	0.022138398	11	48	2.822266609	GO:0089718 amino acid import across plasma membrane ""	http://amigo.geneontology.org/amigo/term/GO:0089718""	SLC7A2 SLC1A1 SLC1A2 SLC7A8 SLC7A5 SLC16A2 RGS4 AGT SLC7A11 KCNJ10 SLC3A2"
GO Biological process	0.022138398	28	173	1.835316043	GO:0097553 calcium ion transmembrane import into cytosol ""	http://amigo.geneontology.org/amigo/term/GO:0097553""	CACNA1F SLC8A2 CASQ2 HTR2B CASQ1 CACNA1D TRPV6 TRPV3 GP1BA RYR2 FASLG FGF2 XCL1 JPH2 SLC24A2 GRIN2C CXCL11 CCL19 CD19 BDKRB1 MS4A1 TPCN2 P2RY6 PRNP RYR3 HRC CXCR3 NOS1"
GO Biological process	0.022376417	118	1089	1.31305183	GO:0032101 regulation of response to external stimulus ""	http://amigo.geneontology.org/amigo/term/GO:0032101""	SEMA3A SEMA3C SEMA6A TREM2 SERPINE1 CRTAM PROC PLAU TNFAIP6 XCL1 SUSD4 VEGFC GHRL KLK5 KLK7 CXCL17 CASP4 NCR3 KLRK1 FAP F3 SERPINE2 IL18 NOD2 ENPP4 CCL26 SNAI2 LGALS1 PDGFB C5 CYP27B1 EFNB2 THBS1 FGF2 CDH13 S100A7 NOTCH1 ADAMTS12 IL34 SLAMF6 F2RL1 IL12A LGALS9 MN1 FPR2 SCG2 CCL19 ROBO2 GP1BA CXCR3 AJAP1 C2CD4B STAP1 TNC IRAK3 ESR1 COCH PTN CCL24 WNT3 CTSC MDK IL1RL1 SLAMF1 PLA2G2D ARTN SPP1 CXCR4…
GO Biological process	0.022548982	23	139	1.967034303	GO:0061041 regulation of wound healing ""	http://amigo.geneontology.org/amigo/term/GO:0061041""	SERPINE1 PROC PLAU FAP F3 SERPINE2 ENPP4 TNFRSF12A MYLK PDGFB THBS1 FGF2 F2RL1 GP1BA AJAP1 CXCR4 CD36 DDR2 TAFA5 CAV1 HBEGF CLDN3 KRT1"
GO Biological process	0.022595824	84	656	1.389161867	GO:0048589 developmental growth ""	http://amigo.geneontology.org/amigo/term/GO:0048589""	SEMA3A SEMA3C SEMA6A TNN NGF DUSP6 TMEM108 GAP43 GHRL GLI1 RTN4 FGF2 NRG1 SLIT1 HOXA11 CYFIP2 GLI2 ACACB WNT11 ARHGAP4 ESR1 SMPD3 AMH PTN EZH2 LHX2 WNT3 SGCA AREG SLC1A2 MDK PRLR FN1 RGS4 SPP1 MSX2 TBX2 CXCR4 TNFAIP6 EREG FLRT3 LGR6 DCLK1 AGT YAP1 MMP13 BMPR1B ST8SIA2 NKD1 TP53 CRABP2 PLAC8 SFRP2 GINS4 NOTCH1 EDNRA WNT7A DDR2 KIF26B PKDCC EN1 MESP1 SCNN1B COL3A1 AR ATF5 HOPX BCL2 PLEC CDH4 NDN SL…
GO Biological process	0.022958554	39	286	1.651969949	GO:0051924 regulation of calcium ion transport ""	http://amigo.geneontology.org/amigo/term/GO:0051924""	HOMER3 CBARP CASQ2 CASQ1 STAC3 WNK3 RYR2 MYLK PDGFB XCL1 JPH2 CACNA1D FCRL3 CXCL11 BCL2 CD19 REM1 BDKRB1 JAK3 CAV1 GRIN3B RGS4 CXCR4 ADORA2A MCHR1 AGT MS4A1 KCNE2 RRAD TRPV3 P2RY6 PRNP HRC HPCA CXCR3 PLPP4 CAMK2A NOS1 ATP2A1"
GO Biological process	0.023279739	49	375	1.554830464	GO:1904062 regulation of cation transmembrane transport ""	http://amigo.geneontology.org/amigo/term/GO:1904062""	HECW1 CBARP CASQ2 KCNS1 WNK4 CASQ1 SCN2B RNF207 KCNE2 WNK2 CNIH2 KCNE5 SCN4B STAC3 WNK3 ARC SHISA8 HCN2 RYR2 KCNQ1 GAL TESC MMP9 XCL1 JPH2 EDNRA CXCL11 PDZK1 CD19 REM1 TREM2 BDKRB1 PPIF RGS4 AGT MS4A1 SHANK1 RRAD P2RY6 PRNP KEL FXYD1 HRC CAV1 HPCA CXCR3 NOS1 CACNA1D ATP2A1"
GO Biological process	0.023279739	15	73	2.363141897	GO:1905330 regulation of morphogenesis of an epithelium ""	http://amigo.geneontology.org/amigo/term/GO:1905330""	RNF207 GDNF AGT FGF2 ADAMTS12 SOX8 SNAI2 ESR1 TBX2 NKD1 GREM1 AR SIX2 MDK GJA1"
GO Biological process	0.0241059	28	181	1.822016651	GO:0006941 striated muscle contraction ""	http://amigo.geneontology.org/amigo/term/GO:0006941""	KCNQ1 TNNC2 TNNT1 TNNC1 TNNT2 CASQ2 TNNT3 TNNI2 TPM1 CASQ1 SCN2B RNF207 TNNI1 KCNE2 KCNE5 SCN4B STAC3 CAV1 RYR2 ATP2A1 CXCR4 CHRNA1 SGCD MYH3 CACNA1D NOS1 HRC GJA1"
GO Biological process	0.0241059	16	81	2.280619482	GO:0048332 mesoderm morphogenesis ""	http://amigo.geneontology.org/amigo/term/GO:0048332""	EOMES MESP1 MESP2 DKK1 HOXA11 WNT11 WNT3 TLX2 INHBA SFRP2 CRB2 SIX2 ITGA3 HMGA2 GJA1 EYA2"
GO Biological process	0.0241059	421	4338	1.133939534	GO:0048583 regulation of response to stimulus ""	http://amigo.geneontology.org/amigo/term/GO:0048583""	LGALS1 PLK2 GJA1 LGALS9 MAP3K14 TNFRSF12A CCL26 CD79B CD22 CD44 STAP1 DKK3 TRAF1 EYA2 TLE2 FSTL3 SEMA3A SEMA3C PAK3 OTUB2 IRAK3 SEMA6A WDR76 IL11 TREM2 PDGFB DKKL1 CD79A CAV2 MET LFNG CCL24 SERPINE1 SFRP4 NEURL1 DKK1 RUNDC3A AREG CRTAM HBEGF CCL20 PROC FASLG BCL2L14 INHBA PLAU TNFAIP6 G0S2 ARHGAP40 PMEPA1 EREG GPR18 MCF2L IFI6 TRAF2 MASP1 WFIKKN1 FST IER3 ZNF365 FGF2 DUSP6 NKD1 RNF157 RNF165 XCL1…
GO Biological process	0.0241059	16	76	2.280619482	GO:0061035 regulation of cartilage development ""	http://amigo.geneontology.org/amigo/term/GO:0061035""	PTHLH ADAMTS12 HOXA11 GLI2 SMPD3 MDK LOXL2 CTSK PKDCC FRZB SIX2 SNAI2 GREM1 SCIN BMPR1B WNT11"
GO Biological process	0.0241059	28	176	1.822016651	GO:0099173 postsynapse organization ""	http://amigo.geneontology.org/amigo/term/GO:0099173""	TMEM108 NLGN4X WNT7A ARHGAP33 ITGA3 ACTN1 PAK3 CTTN TREM2 NEFH MPP2 ITPKA ZNF365 LRRTM2 INA SLC7A11 PTPRD GHRL SHANK1 SHANK2 GDNF CDH2 PRNP GAP43 CDK5R1 FZD9 ARC NEFL"
GO Biological process	0.024660978	17	109	2.212448791	GO:0099565 chemical synaptic transmission postsynaptic ""	http://amigo.geneontology.org/amigo/term/GO:0099565""	GRIN2C INSYN2A NLGN4X WNT7A P2RX6 CELF4 STX1A MPP2 RGS4 SLC8A2 ADORA2A CHRNA1 TMEM108 GHRL DGKI SHANK1 CHRNA3"
GO Biological process	0.024793667	18	106	2.15518541	GO:0043266 regulation of potassium ion transport ""	http://amigo.geneontology.org/amigo/term/GO:0043266""	KCNS1 WNK4 RNF207 KCNE2 WNK2 KCNE5 WNK3 KCNQ1 GAL TREM2 GCK RGS4 PRNP KEL CAV1 NOS1 CASQ2 CACNA1D"
GO Biological process	0.025202627	61	475	1.472516913	GO:0042060 wound healing ""	http://amigo.geneontology.org/amigo/term/GO:0042060""	SERPINE1 FN1 PROC PLAU FGF2 PDPN PLEC GP1BA MPIG6B FAP F3 SERPINE2 ITGA5 S100A10 ENPP4 TNFRSF12A MYLK PDGFB CTSG CD40LG THBS1 WNT7A NRG1 F2RL1 COL3A1 AJAP1 SYT7 SLC11A1 DGKG CDH3 PROCR TFPI2 COL1A1 HBEGF IL1A MSX2 CXCR4 CD36 YAP1 FKBP10 SLC7A11 DGKI DDR2 IL24 TGFA F2RL2 NDNF TRIM72 ADRA2C PEAR1 TAFA5 CD44 CAV1 COL5A1 CLDN3 TPM1 KRT6A KRT1 EREG ADORA2A CYP4F11"
GO Biological process	0.025519415	27	236	1.836805747	GO:0050953 sensory perception of light stimulus ""	http://amigo.geneontology.org/amigo/term/GO:0050953""	CDH3 CNGB1 MYO3B MYO3A TIMP3 CACNA1F CDH23 TGFBI PDE6A PDE6B LUM RDH12 HMCN1 CRB2 SLC24A2 KCNJ10 USH1G SLITRK6 ABCA4 RORB COL11A1 COL1A1 COL2A1 ZIC2 PAX6 PRR4 KIFC3"
GO Biological process	0.025786819	14	71	2.417675941	GO:0003208 cardiac ventricle morphogenesis ""	http://amigo.geneontology.org/amigo/term/GO:0003208""	NRG1 COL11A1 SEMA3C NOTCH1 EDNRA POU4F1 TNNI1 SOX11 RYR2 TNNC1 TNNT2 TPM1 SFRP2 MESP1"
GO Biological process	0.025786819	14	70	2.417675941	GO:0060415 muscle tissue morphogenesis ""	http://amigo.geneontology.org/amigo/term/GO:0060415""	NRG1 COL11A1 NOTCH1 EDNRA POU4F1 TNNI1 COL3A1 RYR2 MYLK TNNC1 TNNT2 TPM1 MYLPF TBX1"
GO Biological process	0.025985984	3	7	8.97993921	GO:0002225 positive regulation of antimicrobial peptide production ""	http://amigo.geneontology.org/amigo/term/GO:0002225""	KLK5 KLK7 NOD2"
GO Biological process	0.025985984	3	8	8.97993921	GO:0002760 positive regulation of antimicrobial humoral response ""	http://amigo.geneontology.org/amigo/term/GO:0002760""	KLK5 KLK7 NOD2"
GO Biological process	0.025985984	3	5	8.97993921	GO:0002803 positive regulation of antibacterial peptide production ""	http://amigo.geneontology.org/amigo/term/GO:0002803""	KLK5 KLK7 NOD2"
GO Biological process	0.025985984	3	4	8.97993921	GO:0009753 response to jasmonic acid ""	http://amigo.geneontology.org/amigo/term/GO:0009753""	AKR1C2 AKR1C1 AKR1C3"
GO Biological process	0.025985984	179	1645	1.232675704	GO:0009967 positive regulation of signal transduction ""	http://amigo.geneontology.org/amigo/term/GO:0009967""	LGALS1 PLK2 GJA1 LGALS9 MAP3K14 TNFRSF12A CCL26 CD44 STAP1 TRAF1 IL11 TREM2 PDGFB CAV2 MET CCL24 RUNDC3A AREG HBEGF CCL20 FASLG INHBA G0S2 EREG GPR18 MCF2L TRAF2 FGF2 RNF165 XCL1 PDGFC GPR174 WNT7A KIT INHBB S100A12 TGFA TRAT1 F2RL2 F2RL1 NOD2 FADD ENHO CCL19 GPR137C P2RY8 EPGN C1QTNF12 LYPD6 SULF2 UBD PPM1N LAMA1 NID1 IL1B GHRL DCN MAP4K1 GSDME EZH2 DKK1 CSF3 COL1A1 CYP27B1 GLI1 PRLR FN1 SLAMF1 …
GO Biological process	0.025985984	3	3	8.97993921	GO:0014055 acetylcholine secretion neurotransmission ""	http://amigo.geneontology.org/amigo/term/GO:0014055""	TACR2 ADORA2A CHRNA3"
GO Biological process	0.025985984	3	3	8.97993921	GO:0014056 regulation of acetylcholine secretion neurotransmission ""	http://amigo.geneontology.org/amigo/term/GO:0014056""	TACR2 ADORA2A CHRNA3"
GO Biological process	0.025985984	44	342	1.586816567	GO:0019932 second-messenger-mediated signaling ""	http://amigo.geneontology.org/amigo/term/GO:0019932""	NOS2 NOS1 TREM2 RUNDC3A CAP2 CASQ2 CXCR4 ACKR4 RNF157 CASQ1 ACKR2 CXCR1 CXCR2 PDE2A CXCR3 RYR2 GAL CCL20 CD36 HTR2B THBS1 CDH13 EGFR TRAT1 DEFB1 NDNF ZAP70 SLC8A2 HPCA NRG1 NPR2 GRIN2C TPCN2 SGCD PRNP TBC1D10C VCAM1 FPR2 HOMER3 CD22 RAPGEF3 HRC AGT CXCL8"
GO Biological process	0.025985984	3	5	8.97993921	GO:0036100 leukotriene catabolic process ""	http://amigo.geneontology.org/amigo/term/GO:0036100""	CYP4F11 CYP4F12 CYP4F3"
GO Biological process	0.025985984	3	5	8.97993921	GO:0036101 leukotriene B4 catabolic process ""	http://amigo.geneontology.org/amigo/term/GO:0036101""	CYP4F11 CYP4F12 CYP4F3"
GO Biological process	0.025985984	3	6	8.97993921	GO:0042360 vitamin E metabolic process ""	http://amigo.geneontology.org/amigo/term/GO:0042360""	NQO1 PLTP CYP4F12"
GO Biological process	0.025985984	3	4	8.97993921	GO:0042361 menaquinone catabolic process ""	http://amigo.geneontology.org/amigo/term/GO:0042361""	CYP4F11 CYP4F12 CYP4F3"
GO Biological process	0.025985984	3	4	8.97993921	GO:0042374 phylloquinone metabolic process ""	http://amigo.geneontology.org/amigo/term/GO:0042374""	CYP4F11 CYP4F12 CYP4F3"
GO Biological process	0.025985984	3	4	8.97993921	GO:0042376 phylloquinone catabolic process ""	http://amigo.geneontology.org/amigo/term/GO:0042376""	CYP4F11 CYP4F12 CYP4F3"
GO Biological process	0.025985984	3	4	8.97993921	GO:0042377 vitamin K catabolic process ""	http://amigo.geneontology.org/amigo/term/GO:0042377""	CYP4F11 CYP4F12 CYP4F3"
GO Biological process	0.025985984	3	3	8.97993921	GO:0042662 negative regulation of mesodermal cell fate specification ""	http://amigo.geneontology.org/amigo/term/GO:0042662""	DKK1 SFRP2 MESP1"
GO Biological process	0.025985984	3	4	8.97993921	GO:0043163 cell envelope organization ""	http://amigo.geneontology.org/amigo/term/GO:0043163""	TGM3 HRNR TGM1"
GO Biological process	0.025985984	15	77	2.322398071	GO:0048644 muscle organ morphogenesis ""	http://amigo.geneontology.org/amigo/term/GO:0048644""	NRG1 COL11A1 NOTCH1 EDNRA POU4F1 TNNI1 COL3A1 RYR2 SMTNL1 MYLK TNNC1 TNNT2 TPM1 MYLPF TBX1"
GO Biological process	0.025985984	38	249	1.648491256	GO:0048762 mesenchymal cell differentiation ""	http://amigo.geneontology.org/amigo/term/GO:0048762""	SOX8 SEMA3A SEMA3C SEMA6A PDPN EZH2 COL1A1 FN1 IL1B LOXL2 SFRP2 GDNF SNAI2 WNT11 RTN4 MSX2 HTR2B CRB2 NOTCH1 EDNRA FRZB EOMES CDH2 SIX2 HAS2 BCL2 SOX11 PHLDB1 MDK FOXA1 HMGA2 GREM1 FUZ OLFM1 TBX1 SPRED3 FOXF2 NRG1"
GO Biological process	0.025985984	39	277	1.636530977	GO:0050730 regulation of peptidyl-tyrosine phosphorylation ""	http://amigo.geneontology.org/amigo/term/GO:0050730""	TREM2 CAV1 AREG HBEGF EREG SH3BP5 TGFA CLCF1 EPGN CD44 IL11 PDGFB PTK6 CSF3 AGT IL18 NRG1 IL34 CSF2 IL12A PRNP CSPG4 INPP5F CNTN1 STAP1 NEURL1 CD36 TP53 SFRP2 PDGFC EGFR GHRL IL24 GREM1 NOD2 IL31RA BANK1 KIT ITGA5"
GO Biological process	0.025985984	15	76	2.322398071	GO:0050818 regulation of coagulation ""	http://amigo.geneontology.org/amigo/term/GO:0050818""	PROCR PROC PLAU FAP SERPINE1 F3 SERPINE2 ENPP4 PDGFB THBS1 F2RL1 GP1BA CD36 CAV1 KRT1"
GO Biological process	0.025985984	15	72	2.322398071	GO:0050922 negative regulation of chemotaxis ""	http://amigo.geneontology.org/amigo/term/GO:0050922""	SEMA3A SEMA3C SEMA6A C5 TNFAIP6 THBS1 NOTCH1 ROBO2 KLRK1 STAP1 WNT3 GPR18 GREM1 SLIT1 DPP4"
GO Biological process	0.025985984	50	415	1.532412834	GO:0070661 leukocyte proliferation ""	http://amigo.geneontology.org/amigo/term/GO:0070661""	CD22 IL27RA IL1A PLA2G2D HELLS IL1B PLA2G2F TNFRSF13C LGALS9 LGALS9B MZB1 LGALS9C CLCF1 LGALS7B LGALS7 CSF2RB CD40LG XCL1 IL18 IL34 FCRL3 VCAM1 CSF2 TMIGD2 IL12A BCL2 CD19 SLC11A1 GAL TREM2 CD79A JAK3 CRTAM ZAP70 SLAMF1 IDO1 TP53 PLCL2 KIT IKZF3 F2RL1 FADD PRNP CD6 GREM1 SOX11 CDKN2A CCL19 MS4A1 ICOSLG"
GO Biological process	0.025985984	3	4	8.97993921	GO:0071395 cellular response to jasmonic acid stimulus ""	http://amigo.geneontology.org/amigo/term/GO:0071395""	AKR1C2 AKR1C1 AKR1C3"
GO Biological process	0.025985984	11	51	2.743870314	GO:0090102 cochlea development ""	http://amigo.geneontology.org/amigo/term/GO:0090102""	KCNQ1 GLI2 CALB1 TBX2 FRZB SLITRK6 MCM2 MYO3B MYO3A TBX18 TBX1"
GO Biological process	0.025985984	28	178	1.808908618	GO:0097530 granulocyte migration ""	http://amigo.geneontology.org/amigo/term/GO:0097530""	CCL26 CCL24 CCL20 XG TREM1 XCL1 CXCR1 CXCL3 CXCL5 CXCL11 CXCL8 SCG2 CCL19 CXCR2 CXCL17 TNFAIP6 S100A7 IL34 MDK IL1A SLAMF1 IL1B NOD2 DPP4 CD177 RTN4 THBS1 S100A12"
GO Biological process	0.025985984	3	3	8.97993921	GO:0099185 postsynaptic intermediate filament cytoskeleton organization ""	http://amigo.geneontology.org/amigo/term/GO:0099185""	NEFH INA NEFL"
GO Biological process	0.025985984	3	3	8.97993921	GO:0106091 glial cell projection elongation ""	http://amigo.geneontology.org/amigo/term/GO:0106091""	MDK CSPG5 ANO1"
GO Biological process	0.025985984	128	1172	1.288601142	GO:1901698 response to nitrogen compound ""	http://amigo.geneontology.org/amigo/term/GO:1901698""	DERL3 FOXRED2 JAK3 CAV2 PIK3R3 KHK SESN3 LYPD1 CLGN UBXN10 NOD2 IRS1 P2RY6 HTR1D C1QTNF12 SVIP GHRL SCNN1D SCNN1B AOC1 KCNQ1 CAMK2A RAPGEF3 PXN TREM2 HCN2 CA2 ADORA2A ZBED3 NT5E HTR2B CDH13 MEAK7 TP53 FPR2 CCL19 ADCY6 IFIT1 PDE2A KCNJ11 RYR2 CPEB1 PRKAR2B CPS1 GAL TP73 MMP2 IRAK3 P2RX6 MMP9 SMPD3 SLC7A5 CAV1 EZH2 SLC1A1 NEURL1 COL1A1 AREG CCND1 PANX1 BIRC2 SLC1A2 BCHE IL1A RGS4 HPCA CXCR4 DBH ERE…
GO Biological process	0.025985984	3	3	8.97993921	GO:1902811 positive regulation of skeletal muscle fiber differentiation ""	http://amigo.geneontology.org/amigo/term/GO:1902811""	CYP26B1 RBM24 TBX1"
GO Biological process	0.025985984	3	3	8.97993921	GO:1903225 negative regulation of endodermal cell differentiation ""	http://amigo.geneontology.org/amigo/term/GO:1903225""	COL5A1 COL5A2 MESP1"
GO Biological process	0.025985984	3	3	8.97993921	GO:1905771 negative regulation of mesodermal cell differentiation ""	http://amigo.geneontology.org/amigo/term/GO:1905771""	DKK1 SFRP2 MESP1"
GO Biological process	0.026056826	10	65	2.896754584	GO:0007129 homologous chromosome pairing at meiosis ""	http://amigo.geneontology.org/amigo/term/GO:0007129""	REC8 RNF212 STAG3 ZCWPW1 DMC1 BRIP1 SYCE2 CCNE2 MEIOC SYCP2"
GO Biological process	0.026056826	23	129	1.930267307	GO:0022612 gland morphogenesis ""	http://amigo.geneontology.org/amigo/term/GO:0022612""	PAX6 SNAI2 TNC GLI2 SEMA3C MMP2 ESR1 LAMA1 PTN CAV1 AREG MDK GLI1 MSX2 TBX2 FOXA1 EGFR NOTCH1 TGFA AR BCL2 SULF2 RTN4"
GO Biological process	0.026056826	110	987	1.317057751	GO:0043069 negative regulation of programmed cell death ""	http://amigo.geneontology.org/amigo/term/GO:0043069""	BIRC3 EYA2 CRYAB BIRC2 IFI6 NGF CD27 EGFR GDNF BCL2 PIK3R3 CD44 CD40LG CEACAM5 PPIF MDK PRLR IL1B VSTM2L THBS1 TP53 HMGA2 GHRL NRG1 CSF2 AR SCG2 CCL19 NDNF CLCF1 SFN TCIM CXCR3 SOX8 SNAI2 GLI2 SNCB CTTN TREM2 SLC7A5 MEIS3 CAV1 PTPRZ1 SLC1A1 DKK1 CCND1 HELLS MSX2 TRAF2 ADORA2A IDO1 HTR2B IER3 YAP1 AMIGO2 COL2A1 DLX1 PLAC8 SFRP2 PLK2 POU4F1 WNT7A KIT PRKAA2 DDR2 EN1 TGFA HMGB2 TERT RAG1 NOD2 FADD A…
GO Biological process	0.026056826	10	45	2.896754584	GO:0045214 sarcomere organization ""	http://amigo.geneontology.org/amigo/term/GO:0045214""	TNNT1 TNNT2 TNNT3 KRT19 CASQ1 PLEC FLNC TPM1 SYNPO2L MYH3"
GO Biological process	0.026056826	16	102	2.244984802	GO:0060079 excitatory postsynaptic potential ""	http://amigo.geneontology.org/amigo/term/GO:0060079""	GRIN2C NLGN4X WNT7A P2RX6 CELF4 STX1A MPP2 RGS4 SLC8A2 ADORA2A CHRNA1 TMEM108 GHRL DGKI SHANK1 CHRNA3"
GO Biological process	0.026105696	43	347	1.589042741	GO:0050890 cognition ""	http://amigo.geneontology.org/amigo/term/GO:0050890""	KLK8 NGF TREM2 PRKAR2B ITGA3 TACR2 RAPGEF3 KCNK10 CALB1 DNAH11 PTN NPTX2 PTPRZ1 SLC1A1 DKK1 MDK BCHE SLC8A2 DBH SNAP25 AGT PLK2 SLC7A11 KIT DGKI ITGA5 SHANK1 SHANK2 CAMK2N1 EN1 RAG1 PRNP FOSL1 OXTR FZD9 ARC MME NLGN4X JAKMIP1 GATM MGAT3 EGFR MAP1A"
GO Biological process	0.02624905	42	283	1.598124775	GO:0061448 connective tissue development ""	http://amigo.geneontology.org/amigo/term/GO:0061448""	PTHLH PDGFB FGF2 HMGA2 ADAMTS12 WNT7A HOXA11 SOX8 SNAI2 COL11A1 GLI2 SMPD3 COL1A1 MDK DLX2 MSX2 TGFBI FOXA1 COL5A1 MATN3 LOXL2 MMP13 BMPR1B COL2A1 CTSK SFRP2 NOTCH1 SERPINH1 GHRL PTH1R PKDCC FRZB SERPINB7 COL3A1 SIX2 BGN CD44 KLF7 GREM1 SULF2 SCIN WNT11"
GO Biological process	0.026274732	17	97	2.18084238	GO:1903035 negative regulation of response to wounding ""	http://amigo.geneontology.org/amigo/term/GO:1903035""	SERPINE1 PROC PLAU FAP SERPINE2 PDGFB THBS1 FGF2 GP1BA AJAP1 MDK SPP1 INPP5F TAFA5 KLK8 CLDN3 KRT1"
GO Biological process	0.026619085	5	14	4.988855117	GO:0003207 cardiac chamber formation ""	http://amigo.geneontology.org/amigo/term/GO:0003207""	TBX2 NOTCH1 EDNRA SOX11 MESP1"
GO Biological process	0.026619085	5	20	4.988855117	GO:0022410 circadian sleep/wake cycle process ""	http://amigo.geneontology.org/amigo/term/GO:0022410""	GHRL PER3 PTGDS ADORA2A CSF2"
GO Biological process	0.026619085	5	16	4.988855117	GO:0033275 actin-myosin filament sliding ""	http://amigo.geneontology.org/amigo/term/GO:0033275""	TNNT2 TNNC1 TPM1 MYLPF MYH3"
GO Biological process	0.026619085	5	17	4.988855117	GO:0050802 circadian sleep/wake cycle sleep ""	http://amigo.geneontology.org/amigo/term/GO:0050802""	GHRL PER3 PTGDS ADORA2A CSF2"
GO Biological process	0.026619085	5	12	4.988855117	GO:0060379 cardiac muscle cell myoblast differentiation ""	http://amigo.geneontology.org/amigo/term/GO:0060379""	PRICKLE1 NRG1 TBX2 NOTCH1 GREM1"
GO Biological process	0.026619085	5	11	4.988855117	GO:0071492 cellular response to UV-A ""	http://amigo.geneontology.org/amigo/term/GO:0071492""	MMP2 MMP9 MMP3 MME MMP1"
GO Biological process	0.026664205	111	973	1.313271742	GO:0051050 positive regulation of transport ""	http://amigo.geneontology.org/amigo/term/GO:0051050""	SIRPG TREM2 WNK4 GHRL RNF207 WNK2 C1QTNF12 STAC3 WNK3 SIRPA ARC CD177 S100A10 KCNQ1 MYLK GAL RAPGEF3 TESC PDGFB PLTP LIPG CAV1 SERPINE1 SFRP4 FASLG SPP1 XCL1 ABCA12 JPH2 EDNRA CACNA1D F2RL1 IRS1 RAB3B CXCL11 FPR2 APLN PDZK1 KCNE5 SCN4B CD19 ABCA13 RYR2 SYT7 CNTN1 SLC11A1 EHD2 STAP1 SLC4A8 TACR2 BDKRB1 PARD6A SLC7A5 CA2 CLIP3 JAK3 STX1A GCK SLC1A2 IL1A SGIP1 GPR68 HPCA IL1B SYNGR3 ADORA2A MCHR1 AN…
GO Biological process	0.026746179	112	1119	1.311281866	GO:0002684 positive regulation of immune system process ""	http://amigo.geneontology.org/amigo/term/GO:0002684""	CD79B CD22 STAP1 SIRPG TREM2 IL27RA CD79A CRTAM IL1A XG IL1B MASP1 XCL1 SUSD4 VEGFC IL34 TNFRSF13C UBASH3A ICOSLG TRAT1 BTNL9 KLK5 KLK7 FPR2 THEMIS GCSAM CLCF1 CD19 CXCL17 SIRPA NCR3 CD177 KLRK1 IGLL5 SMARCA2 C8G TESC CD40LG CAV1 CCL20 ZAP70 THBS1 SKAP1 S100A7 IL18 CD8A MS4A1 KIT FCRL3 VCAM1 SLAMF6 F2RL1 NOD2 TMIGD2 IL12A LGALS9 CD8B CCL19 ZNF683 SH2D1A DPP4 HMSD SLC11A1 IRAK3 LGALS1 CTSG COCH BD…
GO Biological process	0.026842281	7	21	3.697622028	GO:0030903 notochord development ""	http://amigo.geneontology.org/amigo/term/GO:0030903""	COL2A1 COL13A1 GLI2 WNT11 GLI1 YAP1 CRB2"
GO Biological process	0.026842281	7	17	3.697622028	GO:0043217 myelin maintenance ""	http://amigo.geneontology.org/amigo/term/GO:0043217""	MYRF FA2H SH3TC2 ABCD2 PLEC DEGS1 CXCR4"
GO Biological process	0.028150474	40	262	1.610751428	GO:0060828 regulation of canonical Wnt signaling pathway ""	http://amigo.geneontology.org/amigo/term/GO:0060828""	DKK3 TLE2 DKKL1 SFRP4 DKK1 SFRP2 FRZB DACT1 LYPD6 PPM1N SNAI2 JADE1 COL1A1 BICC1 PRICKLE1 GREM1 POU5F1 WNT11 CAV1 MDK TNN ZBED3 YAP1 FGF2 NKD1 PRDM15 NOTCH1 MESP1 CDH2 FZD9 CDH3 GLI1 EGFR WNK2 SULF2 FUZ TBX18 LGR6 HECW1 IGFBP6"
GO Biological process	0.028941277	136	1312	1.272158055	GO:0010628 positive regulation of gene expression ""	http://amigo.geneontology.org/amigo/term/GO:0010628""	IL1A SLAMF1 IL1B IL36G FGF2 TENT5B SLAMF6 KLK5 LGALS9 KLK7 LGALS9B LGALS9C LGALS7B MEIOC PDE2A CXCL17 SULF2 LGALS7 MYCN NOS2 CD6 SAMD4A IGF2BP2 PDGFB E2F1 CELF4 CD40LG MEFV SFRP4 C5 WNT3 CRTAM PANX1 FN1 EPHX2 PAEP LY9 INHBA EREG HTR2B IRF4 THBS1 TP53 XCL1 CDKN2A HMGA2 IL18 KIT MELTF F2RL1 CSF2 NOD2 TMIGD2 FADD GDNF IL12A AR CXCL8 SLC26A9 ZNF683 CCBE1 TLR5 ISG15 S100A10 CYP26B1 SOX8 ITGA3 PAX6 CNT…
GO Biological process	0.029061609	6	13	4.144587328	GO:0045741 positive regulation of epidermal growth factor-activated receptor activity ""	http://amigo.geneontology.org/amigo/term/GO:0045741""	AREG HBEGF EREG TGFA EPGN NEURL1"
GO Biological process	0.029061609	6	21	4.144587328	GO:0090493 catecholamine uptake ""	http://amigo.geneontology.org/amigo/term/GO:0090493""	SLC6A2 SLC22A3 SLC29A4 GDNF RAB3B SLC22A1"
GO Biological process	0.029348676	28	176	1.78325034	GO:0034767 positive regulation of ion transmembrane transport ""	http://amigo.geneontology.org/amigo/term/GO:0034767""	WNK4 RNF207 WNK2 STAC3 WNK3 ARC KCNQ1 GAL TESC XCL1 JPH2 EDNRA CXCL11 PDZK1 KCNE5 CD19 RYR2 TREM2 BDKRB1 AGT MS4A1 KCNE2 P2RY6 FXYD1 CASQ1 CXCR3 NOS1 ATP2A1"
GO Biological process	0.029563679	120	1061	1.293628698	GO:0010243 response to organonitrogen compound ""	http://amigo.geneontology.org/amigo/term/GO:0010243""	DERL3 FOXRED2 JAK3 CAV2 PIK3R3 KHK SESN3 CLGN UBXN10 NOD2 IRS1 P2RY6 HTR1D C1QTNF12 SVIP GHRL SCNN1D SCNN1B AOC1 KCNQ1 CAMK2A RAPGEF3 PXN TREM2 HCN2 CA2 ADORA2A ZBED3 NT5E HTR2B CDH13 MEAK7 TP53 FPR2 ADCY6 PDE2A KCNJ11 RYR2 CPEB1 PRKAR2B CPS1 GAL TP73 MMP2 IRAK3 P2RX6 MMP9 SMPD3 SLC7A5 CAV1 EZH2 SLC1A1 NEURL1 COL1A1 AREG CCND1 PANX1 BIRC2 SLC1A2 BCHE IL1A RGS4 HPCA CXCR4 DBH EREG IL1B CYP2E1 ANO1…
GO Biological process	0.030373697	24	148	1.87407427	GO:0071621 granulocyte chemotaxis ""	http://amigo.geneontology.org/amigo/term/GO:0071621""	CCL26 CCL24 CCL20 TREM1 XCL1 CXCR1 CXCL3 CXCL5 CXCL11 CXCL8 SCG2 CCL19 CXCR2 CXCL17 TNFAIP6 S100A7 IL34 MDK SLAMF1 IL1B NOD2 DPP4 THBS1 S100A12"
GO Biological process	0.03043685	38	254	1.624941381	GO:0007160 cell-matrix adhesion ""	http://amigo.geneontology.org/amigo/term/GO:0007160""	ITGA3 ITGA2B NEXMIF ITGA6 FN1 TNN ITGAD ITGA5 COL13A1 CDK6 SERPINE1 PLAU CD36 THSD1 THBS1 VCAM1 COL3A1 AJAP1 L1CAM COL5A3 PXN CORO2B NID1 ONECUT2 MUC4 GREM1 BCL2 SKAP1 ACTN1 CDH13 CDKN2A ADAMTS12 RHOD S100A10 CTTN CD44 COL17A1 PPFIA1"
GO Biological process	0.030633752	11	45	2.669711657	GO:0001937 negative regulation of endothelial cell proliferation ""	http://amigo.geneontology.org/amigo/term/GO:0001937""	CAV2 CAV1 SPARC THBS1 GHRL XDH COL4A3 CXCR3 IL12A ATOH8 SCG2"
GO Biological process	0.030633752	11	53	2.669711657	GO:0046006 regulation of activated T cell proliferation ""	http://amigo.geneontology.org/amigo/term/GO:0046006""	IL27RA IL18 TMIGD2 JAK3 CRTAM SLAMF1 IDO1 FADD PRNP LGALS9 ICOSLG"
GO Biological process	0.031086691	8	28	3.26543244	GO:0042402 cellular biogenic amine catabolic process ""	http://amigo.geneontology.org/amigo/term/GO:0042402""	MOXD1 DBH IDO1 TDO2 SMOX HAAO CHDH MAOB"
GO Biological process	0.031086691	13	81	2.432066869	GO:0050918 positive chemotaxis ""	http://amigo.geneontology.org/amigo/term/GO:0050918""	VEGFC F3 MET CDH13 F2RL1 SCG2 PDGFB ARTN FGF2 HMGB2 GDNF CXCL8 FPR2"
GO Biological process	0.031086691	8	26	3.26543244	GO:0060384 innervation ""	http://amigo.geneontology.org/amigo/term/GO:0060384""	SERPINE2 RNF165 EDNRA POU4F1 VCAM1 SLITRK6 SULF2 SEMA3A"
GO Biological process	0.031559987	107	964	1.312641387	GO:0043066 negative regulation of apoptotic process ""	http://amigo.geneontology.org/amigo/term/GO:0043066""	BIRC3 EYA2 CRYAB BIRC2 IFI6 NGF CD27 EGFR GDNF BCL2 PIK3R3 CD44 CD40LG CEACAM5 PPIF MDK PRLR IL1B VSTM2L THBS1 TP53 HMGA2 GHRL NRG1 CSF2 AR SCG2 CCL19 NDNF CLCF1 SFN TCIM CXCR3 SOX8 SNAI2 GLI2 SNCB CTTN TREM2 SLC7A5 MEIS3 CAV1 PTPRZ1 SLC1A1 DKK1 CCND1 HELLS MSX2 TRAF2 ADORA2A IDO1 HTR2B IER3 YAP1 AMIGO2 COL2A1 DLX1 PLAC8 SFRP2 PLK2 POU4F1 WNT7A PRKAA2 DDR2 EN1 TGFA HMGB2 TERT RAG1 NOD2 FADD ATF5 …
GO Biological process	0.031747874	32	235	1.700343519	GO:0001505 regulation of neurotransmitter levels ""	http://amigo.geneontology.org/amigo/term/GO:0001505""	MOXD1 SLC6A2 STX1A BCHE DBH SNAP25 SLC22A3 SLC29A4 GDNF RAB3B SLC22A1 SLC4A8 MAOB TACR2 SLC1A2 CSPG5 SYNGR3 ADORA2A SLC6A11 WNT7A DGKI SYT12 PRIMA1 KCNJ10 DOC2B SYT7 CAMK2A CHRNA3 NOS1 PCLO GCHFR SEPTIN5"
GO Biological process	0.031961735	20	129	1.995542047	GO:0006690 icosanoid metabolic process ""	http://amigo.geneontology.org/amigo/term/GO:0006690""	PTGS1 CYP2D6 CYP2E1 AKR1C2 CYP4F11 ALOXE3 ALOX12B ALOX15B CYP4F12 CYP4F3 AKR1C1 AKR1C3 PTGDS PLA2G2F FABP5 PLA2G4F IL1B GGT7 FAAH2 CYP4F22"
GO Biological process	0.032203815	4	14	5.98662614	GO:0001714 endodermal cell fate specification ""	http://amigo.geneontology.org/amigo/term/GO:0001714""	EOMES DKK1 POU5F1 MESP1"
GO Biological process	0.032203815	9	33	2.99331307	GO:0002825 regulation of T-helper 1 type immune response ""	http://amigo.geneontology.org/amigo/term/GO:0002825""	XCL1 IL1B IL18 SLC11A1 IL27RA IL1RL1 SLAMF1 JAK3 CCL19"
GO Biological process	0.032203815	37	325	1.628714465	GO:0007281 germ cell development ""	http://amigo.geneontology.org/amigo/term/GO:0007281""	IQCG TCP11 SYCP3 TDRD10 CFAP44 YBX2 SOX30 SMARCA2 DMC1 REC8 OCA2 KLC3 AMH PTN NEURL1 PANX1 MDK GLI1 CFAP58 TNFAIP6 EREG BRIP1 PAQR5 MNS1 BMPR1B EDNRA KIT NPR2 INHBB HMGB2 BCL2 NECTIN3 MEIOC NPM2 PAEP DEFB1 CELF4"
GO Biological process	0.032203815	120	1123	1.288986489	GO:0007417 central nervous system development ""	http://amigo.geneontology.org/amigo/term/GO:0007417""	MAOB SYNGR3 INA S100A1 BASP1 SCIN CNTN1 ZIC2 MEIS3 PBX4 JHY CXCR4 MYRF ZFHX2 AMIGO2 MEIS1 MXRA8 NFASC CDH2 CDK5R1 ROBO2 PBX1 ZNF488 PTN MDK INHBA SERPINE2 WNT7A SOX8 PAX6 DNAH5 EML1 GLI2 MAP2 TP73 LHX5 PHGDH TREM2 E2F1 FA2H PTPRZ1 EZH2 SLC1A1 LHX2 NEURL1 DKK1 SLC1A2 GLI1 RTN4 DLX2 RGS4 B4GALT6 HPCA CDKN2C IL1B ADORA2A SLC6A11 DCLK1 TSPAN2 ZNF365 FGF2 BMPR1B COL2A1 CDH11 TP53 DMRTA2 LMO4 DLX1 CNTN…
GO Biological process	0.032203815	4	12	5.98662614	GO:0008300 isoprenoid catabolic process ""	http://amigo.geneontology.org/amigo/term/GO:0008300""	BCO2 CYP26B1 AKR1C3 AKR1B10"
GO Biological process	0.032203815	40	322	1.596433637	GO:0009914 hormone transport ""	http://amigo.geneontology.org/amigo/term/GO:0009914""	GCK SLC16A2 GHRL SCG5 FAM3B GAL SLC7A8 IL11 SLC7A5 SPP1 IL1B IRS1 ICA1 SYT7 KCNQ1 TACR2 SMPD3 STX1A GPR68 WNK4 ANO1 AGT ABCA12 ILDR1 INHBB TRPV6 SOX11 C1QTNF12 PCLO RAB44 DOC2B PTPRN INHBA NOS2 CRYM KLF7 GJA1 ADCY5 KCNJ11 SNAP25"
GO Biological process	0.032203815	14	71	2.328132388	GO:0030193 regulation of blood coagulation ""	http://amigo.geneontology.org/amigo/term/GO:0030193""	PROC PLAU FAP SERPINE1 F3 SERPINE2 ENPP4 PDGFB THBS1 F2RL1 GP1BA CD36 CAV1 KRT1"
GO Biological process	0.032203815	4	11	5.98662614	GO:0032276 regulation of gonadotropin secretion ""	http://amigo.geneontology.org/amigo/term/GO:0032276""	TACR2 INHBA GJA1 INHBB"
GO Biological process	0.032203815	9	29	2.99331307	GO:0042634 regulation of hair cycle ""	http://amigo.geneontology.org/amigo/term/GO:0042634""	GAL INHBA FST FA2H MSX2 KRT17 TERT CDH3 TRPV3"
GO Biological process	0.032203815	4	6	5.98662614	GO:0046533 negative regulation of photoreceptor cell differentiation ""	http://amigo.geneontology.org/amigo/term/GO:0046533""	SOX8 DLX2 DLX1 NOTCH1"
GO Biological process	0.032203815	9	35	2.99331307	GO:0048730 epidermis morphogenesis ""	http://amigo.geneontology.org/amigo/term/GO:0048730""	KLK14 DLX3 KRT17 FST NOTCH1 FOXQ1 BCL2 GLI2 TGM3"
GO Biological process	0.032203815	4	9	5.98662614	GO:0051620 norepinephrine uptake ""	http://amigo.geneontology.org/amigo/term/GO:0051620""	SLC22A3 SLC29A4 SLC6A2 SLC22A1"
GO Biological process	0.032203815	4	12	5.98662614	GO:0060353 regulation of cell adhesion molecule production ""	http://amigo.geneontology.org/amigo/term/GO:0060353""	CXCL8 CAV1 NOTCH1 IL1B"
GO Biological process	0.032203815	4	12	5.98662614	GO:0070268 cornification ""	http://amigo.geneontology.org/amigo/term/GO:0070268""	CYP26B1 CASP14 CERS3 KLK5"
GO Biological process	0.032203815	4	10	5.98662614	GO:0070327 thyroid hormone transport ""	http://amigo.geneontology.org/amigo/term/GO:0070327""	SLC16A2 SLC7A8 SLC7A5 CRYM"
GO Biological process	0.032203815	4	12	5.98662614	GO:0090381 regulation of heart induction ""	http://amigo.geneontology.org/amigo/term/GO:0090381""	WNT11 DKK1 MESP1 POU5F1"
GO Biological process	0.032203815	4	12	5.98662614	GO:0100012 regulation of heart induction by canonical Wnt signaling pathway ""	http://amigo.geneontology.org/amigo/term/GO:0100012""	WNT11 DKK1 MESP1 POU5F1"
GO Biological process	0.032480638	67	590	1.418999828	GO:1901615 organic hydroxy compound metabolic process ""	http://amigo.geneontology.org/amigo/term/GO:1901615""	CYP26B1 TG MOXD1 CRYM OCA2 SQLE ISYNA1 SC5D CYP27B1 DBH SGPP1 CYP27A1 ITPKA CYP39A1 AKR1C2 CYP4F11 SPTLC3 DHCR7 CYP4F12 CYP4F3 AKR1C1 AKR1C3 LDHC SNAI2 DKK3 CYP2D6 ABCA2 SULT1E1 CYP2E1 FGF2 RDH12 CTSK STAR P2RY6 ALOX15B NQO1 AKR1B10 CES1 MTMR7 MAOB SNCB LIPE DHRS7 PLTP DKKL1 SLC1A1 HSD17B1 RBP1 EPHX2 ALDH3B2 KL TP53 SLC16A2 SLC7A11 EDNRA KIT PRKAA2 LIPC SCNN1B BCL2 ABCG4 AKR1B15 CDH3 SULT2B1 DHFR…
GO Biological process	0.032610649	18	125	2.072293664	GO:0015718 monocarboxylic acid transport ""	http://amigo.geneontology.org/amigo/term/GO:0015718""	SLC16A8 SLC10A6 NOS2 SLC6A11 AQP9 IL1A PLA2G2D IL1B TNFRSF11A SLC22A3 PLA2G2F PLA2G4F ABCC2 CD36 CES1 ABCC3 SLC16A2 AKR1C1"
GO Biological process	0.03288342	172	1627	1.228758587	GO:0043067 regulation of programmed cell death ""	http://amigo.geneontology.org/amigo/term/GO:0043067""	TNFRSF12A BIRC3 EYA2 JAK3 CRYAB BIRC2 BCL2L14 G0S2 IFI6 BEX2 NGF AGT CD27 DUSP6 EGFR STK17A HTRA1 FADD GDNF HTRA4 BCL2 BNIP3 PDCD1 UBD PIK3R3 CD44 TRAF1 LGALS1 E2F1 CD40LG CEACAM5 GSDME SFRP4 NEURL1 PPIF MDK PRLR FASLG INHBA IL1B TRAF2 FOXA1 OLFM1 VSTM2L THBS1 TP53 ADAMTSL4 HMGA2 GHRL NRG1 CSF2 IL12A LGALS9 AR SCG2 CCL19 NDNF CLCF1 SFN TCIM CXCR3 AKR1C3 SOX8 SNAI2 GAL GLI2 SNCB PAK3 FAP TP73 CTTN…
GO Biological process	0.032957279	12	77	2.506029547	GO:0050795 regulation of behavior ""	http://amigo.geneontology.org/amigo/term/GO:0050795""	GHRL PER3 PTGDS NMU MDK ADORA2A HTR2B CSF2 RAG1 GPR171 HTR1D SGIP1"
GO Biological process	0.032957279	12	59	2.506029547	GO:0050879 multicellular organismal movement ""	http://amigo.geneontology.org/amigo/term/GO:0050879""	TNNC2 TNNT1 TNNC1 TNNT3 TNNI2 CASQ1 TNNI1 STAC3 ATP2A1 CHRNA1 MYH3 MAP1A"
GO Biological process	0.032957279	12	59	2.506029547	GO:0050881 musculoskeletal movement ""	http://amigo.geneontology.org/amigo/term/GO:0050881""	TNNC2 TNNT1 TNNC1 TNNT3 TNNI2 CASQ1 TNNI1 STAC3 ATP2A1 CHRNA1 MYH3 MAP1A"
GO Biological process	0.032957279	31	211	1.707841199	GO:0060401 cytosolic calcium ion transport ""	http://amigo.geneontology.org/amigo/term/GO:0060401""	CACNA1F SLC8A2 CASQ2 HTR2B CASQ1 CACNA1D TRPV6 TRPV3 GP1BA RYR2 FASLG FGF2 XCL1 JPH2 SLC24A2 MS4A1 GRIN2C CXCL11 CCL19 CD19 BDKRB1 CAV1 TPCN2 P2RY6 BCL2 PRNP RYR3 HRC SLC25A23 CXCR3 NOS1"
GO Biological process	0.033062203	41	335	1.580160977	GO:0070663 regulation of leukocyte proliferation ""	http://amigo.geneontology.org/amigo/term/GO:0070663""	CD22 IL27RA IL1A PLA2G2D IL1B PLA2G2F TNFRSF13C LGALS9 LGALS9B MZB1 LGALS9C CLCF1 LGALS7B LGALS7 CSF2RB CD40LG XCL1 IL18 IL34 FCRL3 VCAM1 CSF2 TMIGD2 IL12A GAL JAK3 CRTAM ZAP70 SLAMF1 IDO1 KIT IKZF3 FADD PRNP CD6 GREM1 BCL2 SOX11 CDKN2A CCL19 ICOSLG"
GO Biological process	0.033226219	46	331	1.535602988	GO:0072001 renal system development ""	http://amigo.geneontology.org/amigo/term/GO:0072001""	COL4A4 GDNF SIX2 SULF2 PDGFB AGT FGF2 CYP26B1 HOXA11 SOX8 ADAMTS6 GLI2 TP73 WNT11 PCSK5 MMP9 CALB1 TMEM59L ODC1 NID1 HELLS BICC1 EFNB2 YAP1 NOTCH1 EDNRA KIF26B KLF15 DACT2 SERPINB7 GREM1 FADD COL4A3 IRX2 HAS2 BCL2 BASP1 SOX11 CXCR2 PBX1 MME MMP17 ITGA3 TBX18 WNK4 ROBO2"
GO Biological process	0.03510295	26	233	1.795987842	GO:0007601 visual perception ""	http://amigo.geneontology.org/amigo/term/GO:0007601""	CDH3 CNGB1 MYO3B MYO3A TIMP3 CACNA1F CDH23 TGFBI PDE6A PDE6B LUM RDH12 HMCN1 CRB2 SLC24A2 KCNJ10 SLITRK6 ABCA4 RORB COL11A1 COL1A1 COL2A1 ZIC2 PAX6 PRR4 KIFC3"
GO Biological process	0.035111313	64	569	1.426094564	GO:0019221 cytokine-mediated signaling pathway ""	http://amigo.geneontology.org/amigo/term/GO:0019221""	CCL26 TRAF1 IRAK3 CSF2RB IL21R IL27RA JAK3 CCL24 PRLR LIFR IL1A CCL20 F3 IL13RA2 IL1B TRAF2 IL36G TNFRSF11A XCL1 IL2RG KIT CXCL3 CXCL5 IL31RA CXCL11 CXCL8 CCL19 TREM2 PDGFB CXCR4 H2BC11 EREG YAP1 IL18 IL34 F2RL1 CSF2 CXCR2 CASP4 CD44 STAP1 TNFRSF17 IL17RB CAV1 SLC1A1 IL1R2 IL1RL1 ACKR4 PXDN IL36RN TP53 ACKR2 NOTCH1 TNFRSF13C CXCR1 CXCR3 IFI27 FADD ISG15 CSF3 CLCF1 BIRC3 CTSG BIRC2"
GO Biological process	0.035525077	13	53	2.382432852	GO:0071622 regulation of granulocyte chemotaxis ""	http://amigo.geneontology.org/amigo/term/GO:0071622""	CXCL17 TNFAIP6 S100A7 IL34 CCL19 MDK SLAMF1 NOD2 CXCR2 DPP4 THBS1 XCL1 CXCL8"
GO Biological process	0.035993858	7	31	3.492198582	GO:0007271 synaptic transmission cholinergic ""	http://amigo.geneontology.org/amigo/term/GO:0007271""	RIC3 TACR2 ADORA2A CHRNA1 LYPD1 CHRNA3 NQO1"
GO Biological process	0.035993858	7	25	3.492198582	GO:0090103 cochlea morphogenesis ""	http://amigo.geneontology.org/amigo/term/GO:0090103""	GLI2 TBX2 FRZB MYO3B MYO3A TBX18 TBX1"
GO Biological process	0.036064876	45	322	1.5364915	GO:0001822 kidney development ""	http://amigo.geneontology.org/amigo/term/GO:0001822""	COL4A4 GDNF SIX2 SULF2 PDGFB AGT FGF2 CYP26B1 HOXA11 SOX8 ADAMTS6 GLI2 TP73 WNT11 PCSK5 MMP9 CALB1 TMEM59L ODC1 NID1 HELLS BICC1 EFNB2 YAP1 NOTCH1 EDNRA KIF26B KLF15 DACT2 SERPINB7 GREM1 FADD COL4A3 IRX2 HAS2 BCL2 BASP1 SOX11 CXCR2 PBX1 MME MMP17 ITGA3 WNK4 ROBO2"
GO Biological process	0.036867066	18	100	2.046062098	GO:0061337 cardiac conduction ""	http://amigo.geneontology.org/amigo/term/GO:0061337""	KCNE2 KCNE5 HCN2 RYR2 KCNQ1 CAV1 SCN2B HRC AGT TBX18 SLC4A3 CACNA1D SCN4B RNF207 CASQ2 GJA1 SLC8A2 ATP2A1"
GO Biological process	0.03696019	14	71	2.285802708	GO:0046579 positive regulation of Ras protein signal transduction ""	http://amigo.geneontology.org/amigo/term/GO:0046579""	GPR18 MCF2L GPR174 F2RL2 F2RL1 P2RY8 NOTCH1 RASGEF1A NRG1 DGKI COL3A1 RTN4 NGF SYNPO2L"
GO Biological process	0.037119151	25	142	1.810471615	GO:0001936 regulation of endothelial cell proliferation ""	http://amigo.geneontology.org/amigo/term/GO:0001936""	CAV2 CAV1 VEGFC CCL26 PDGFB CCL24 SPARC F3 FGFBP1 THBS1 FGF2 GHRL XDH HMGB2 COL4A3 APLN SCG2 CXCR3 MDK DBH HTR2B IL12A CDH13 ATOH8 EGFL7"
GO Biological process	0.037791731	16	94	2.144463095	GO:0032729 positive regulation of interferon-gamma production ""	http://amigo.geneontology.org/amigo/term/GO:0032729""	SLAMF1 SLAMF6 IL1B IL18 IL12A LGALS9 ISG15 SLC11A1 IL27RA CRTAM F2RL1 FADD KLRK1 LTA SLC7A5 HMSD"
GO Biological process	0.037791731	16	91	2.144463095	GO:1901379 regulation of potassium ion transmembrane transport ""	http://amigo.geneontology.org/amigo/term/GO:1901379""	KCNS1 WNK4 RNF207 KCNE2 WNK2 KCNE5 WNK3 KCNQ1 GAL TREM2 RGS4 PRNP KEL CAV1 CASQ2 CACNA1D"
GO Biological process	0.038347942	10	42	2.7211937	GO:0110110 positive regulation of animal organ morphogenesis ""	http://amigo.geneontology.org/amigo/term/GO:0110110""	GDNF HOXA11 SOX8 WNT11 DKK1 FGF2 MESP1 AR POU5F1 ROBO2"
GO Biological process	0.038743585	167	1735	1.227209368	GO:0002682 regulation of immune system process ""	http://amigo.geneontology.org/amigo/term/GO:0002682""	CD79B CD22 STAP1 SIRPG TREM2 IL27RA CD79A CSF3 CRTAM IL1A PLA2G2D XG IL1B MASP1 XCL1 SUSD4 VEGFC BANK1 IL34 PLA2G2F TNFRSF13C UBASH3A ICOSLG FCGR3B TRAT1 BTNL9 KLK5 LGALS9 KLK7 LGALS9B MZB1 FPR2 LGALS9C THEMIS TLR10 GCSAM CLCF1 CD19 LGALS7B BTLA TLR5 PDCD1 CXCL17 SIRPA NCR3 CD177 LGALS7 KLRK1 IGLL5 SMARCA2 MEFV C8G FSTL3 TESC CTSG CD40LG CDK6 CAV1 C5 CCL20 ZAP70 FN1 INHBA TNFAIP6 THBS1 SKAP1 S100…
GO Biological process	0.038999958	44	386	1.537421499	GO:0015711 organic anion transport ""	http://amigo.geneontology.org/amigo/term/GO:0015711""	SLC7A2 SLC38A5 SLC4A8 SLC16A8 SLC1A1 SFXN3 SLC1A2 SLC4A3 SLC13A5 SLC10A6 SLCO4C1 NOS2 SLC7A8 SLC7A5 SLC2A9 SLC6A11 SLC26A9 SLC11A1 ABCC2 SLC6A15 AQP9 IL1A RGS4 PLA2G2D IL1B SLC25A23 ADORA2A AGT TNFRSF11A SLC22A3 SLC7A11 GJA1 PLA2G2F PLA2G4F KCNJ10 SLC25A41 SLC3A2 ABCC3 CD36 CES1 FOLR3 SLC16A2 AKR1C1 CYB5RL"
GO Biological process	0.039112024	8	29	3.123457116	GO:0009310 amine catabolic process ""	http://amigo.geneontology.org/amigo/term/GO:0009310""	MOXD1 DBH IDO1 TDO2 SMOX HAAO CHDH MAOB"
GO Biological process	0.039112024	8	28	3.123457116	GO:0030212 hyaluronan metabolic process ""	http://amigo.geneontology.org/amigo/term/GO:0030212""	HAS1 HAS2 CD44 PDGFB TNFAIP6 IL1B FGF2 SMPD3"
GO Biological process	0.039112024	8	37	3.123457116	GO:0044060 regulation of endocrine process ""	http://amigo.geneontology.org/amigo/term/GO:0044060""	GAL GHRL TACR2 AGT F2RL1 INHBA GJA1 INHBB"
GO Biological process	0.039112024	37	244	1.605109907	GO:0060560 developmental growth involved in morphogenesis ""	http://amigo.geneontology.org/amigo/term/GO:0060560""	SEMA3A SEMA3C SEMA6A TNN NGF TMEM108 RTN4 SLIT1 CYFIP2 WNT11 ARHGAP4 ESR1 LHX2 WNT3 AREG FN1 SPP1 TBX2 CXCR4 FLRT3 DCLK1 YAP1 ST8SIA2 NKD1 CRABP2 SFRP2 NOTCH1 EDNRA KIF26B MESP1 CDH4 NDN MAP2 CTTN OLFM1 RNF157 L1CAM"
GO Biological process	0.039146261	27	160	1.756944628	GO:0001935 endothelial cell proliferation ""	http://amigo.geneontology.org/amigo/term/GO:0001935""	CAV2 CAV1 VEGFC CCL26 PDGFB CCL24 SPARC F3 FGFBP1 THBS1 FGF2 GHRL XDH HMGB2 COL4A3 APLN SCG2 CXCR3 NOX5 MDK DBH HTR2B IL12A LOXL2 CDH13 ATOH8 EGFL7"
GO Biological process	0.039261408	22	141	1.881511073	GO:0007498 mesoderm development ""	http://amigo.geneontology.org/amigo/term/GO:0007498""	EOMES MESP1 MESP2 DKK1 HOXA11 WNT11 AMH LHX2 WNT3 TLX2 INHBA YAP1 SFRP2 CRB2 POU4F1 SIX2 ITGA3 HMGA2 GJA1 TBX1 EYA2 IKZF3"
GO Biological process	0.040045287	19	122	1.983940058	GO:0009308 amine metabolic process ""	http://amigo.geneontology.org/amigo/term/GO:0009308""	AOC1 MOXD1 ODC1 DBH IDO1 TDO2 HAAO SMOX VCAM1 MAOB SNCB SLC1A1 KL SLC7A11 EDNRA NNMT CHDH SLC22A3 SLC29A4"
GO Biological process	0.040407759	6	25	3.848545376	GO:0001710 mesodermal cell fate commitment ""	http://amigo.geneontology.org/amigo/term/GO:0001710""	DKK1 HOXA11 SFRP2 MESP1 SIX2 EYA2"
GO Biological process	0.040407759	6	22	3.848545376	GO:0002922 positive regulation of humoral immune response ""	http://amigo.geneontology.org/amigo/term/GO:0002922""	KLK5 KLK7 TREM2 NOD2 LTA IL1B"
GO Biological process	0.040407759	6	22	3.848545376	GO:0010002 cardioblast differentiation ""	http://amigo.geneontology.org/amigo/term/GO:0010002""	PRICKLE1 NRG1 TBX2 NOTCH1 EOMES GREM1"
GO Biological process	0.040407759	6	18	3.848545376	GO:0010715 regulation of extracellular matrix disassembly ""	http://amigo.geneontology.org/amigo/term/GO:0010715""	PDPN FSCN1 FAP MELTF DPP4 DDR2"
GO Biological process	0.040407759	29	219	1.713277876	GO:0044706 multi-multicellular organism process ""	http://amigo.geneontology.org/amigo/term/GO:0044706""	KLK14 OXTR GHRL LGALS9 ITGA3 MMP2 ESR1 PCSK5 MMP9 DKKL1 PTN DSG1 AGT SERPINE2 TPPP3 ITGA5 GJB2 AR FOSL1 PAPPA CYP27B1 ENDOU GJA1 BCL2 PTHLH PRLR SPP1 IL1B IDO1"
GO Biological process	0.040407759	6	17	3.848545376	GO:2000562 negative regulation of CD4-positive alpha-beta T cell proliferation ""	http://amigo.geneontology.org/amigo/term/GO:2000562""	LGALS9 LGALS9B LGALS9C LGALS7B LGALS7 XCL1"
GO Biological process	0.040818656	118	1006	1.279749791	GO:0040007 growth ""	http://amigo.geneontology.org/amigo/term/GO:0040007""	SEMA3A SEMA3C SEMA6A TNN NGF DUSP6 OSGIN1 TMEM108 GAP43 GHRL TNC JADE1 GLI1 RTN4 INHBA CDKN2C YAP1 FGF2 SFRP2 EGFR CDKN2A NRG1 CDA FRZB BCL2 CCDC85B ALOX15B SLIT1 HOXA11 CYFIP2 GLI2 ACACB WNT11 ARHGAP4 ESR1 BDKRB1 PTK6 SMPD3 AMH PTN EZH2 LHX2 WNT3 SGCA AREG CRYAB SLC1A2 MDK HBEGF PRLR CSPG5 FN1 RGS4 SPP1 MSX2 TBX2 CXCR4 TNFAIP6 EREG FLRT3 KRT17 LGR6 DCLK1 AGT SERPINE2 MMP13 BMPR1B ST8SIA2 NKD1 TP…
GO Biological process	0.040818656	117	1122	1.281284009	GO:0045321 leukocyte activation ""	http://amigo.geneontology.org/amigo/term/GO:0045321""	CD79B CD22 SIRPG TREM2 IL27RA CD79A IL1A PLA2G2D HELLS LY9 IL1B BANK1 CD8A KIT PLA2G2F TNFRSF13C SLAMF9 SLAMF6 EOMES RAG1 LGALS9 LGALS9B MZB1 LGALS9C CLCF1 LGALS7B SIRPA NCR3 CD177 LGALS7 IGLL5 SMARCA2 PIK3R3 VCAM1 CD44 CTSG CD40LG CAV1 ZAP70 FN1 SLAMF1 THBS1 XCL1 IL18 MS4A1 FCRL3 F2RL1 CSF2 NOD2 TMIGD2 IL12A CXCL8 BCL2 CD8B CCL19 CD19 CXCR2 DPP4 CYP26B1 SLC11A1 STAP1 GAL CD200 LGALS1 JAK3 CDK6 L…
GO Biological process	0.040818656	13	60	2.334784195	GO:0045604 regulation of epidermal cell differentiation ""	http://amigo.geneontology.org/amigo/term/GO:0045604""	SFRP4 EZH2 MSX2 SGPP1 FGF2 ABCA12 NOTCH1 SFN ALOX15B SULT2B1 CYP27B1 KLF7 ZBED2"
GO Biological process	0.040818656	18	110	2.020486322	GO:0048477 oogenesis ""	http://amigo.geneontology.org/amigo/term/GO:0048477""	TDRD10 YBX2 DMC1 REC8 AMH PTN PANX1 MDK TNFAIP6 EREG PAQR5 BMPR1B EDNRA NPR2 INHBB BCL2 MEIOC NPM2"
GO Biological process	0.040818656	18	116	2.020486322	GO:1901890 positive regulation of cell junction assembly ""	http://amigo.geneontology.org/amigo/term/GO:1901890""	SLITRK6 WNT7A GHRL CAV1 FLRT3 AMIGO2 ST8SIA2 LRRTM2 PTPRD HOPX LRRN1 OXTR ADGRB1 FLRT2 THBS2 AGT CLDN3 S100A10"
GO Biological process	0.041014622	5	17	4.489969605	GO:0003129 heart induction ""	http://amigo.geneontology.org/amigo/term/GO:0003129""	WNT11 DKK1 MESP1 POU5F1 ROBO2"
GO Biological process	0.041014622	5	11	4.489969605	GO:0019065 receptor-mediated endocytosis of virus by host cell ""	http://amigo.geneontology.org/amigo/term/GO:0019065""	DPP4 CTSL TPCN2 CAV2 CAV1"
GO Biological process	0.041014622	57	509	1.445922415	GO:0052547 regulation of peptidase activity ""	http://amigo.geneontology.org/amigo/term/GO:0052547""	TIMP2 CYFIP2 TIMP3 SERPINE1 IFI6 AGT SERPINE2 SERPINH1 SERPINB7 TNFSF15 KHDC1L MEFV F3 THBS1 SPOCK1 XDH FADD COL4A3 SFN BIRC3 PCSK1N TFPI2 CAV1 PCOLCE SLC1A1 C5 ABCA2 CRYAB BIRC2 FN1 PI3 SLPI WFIKKN1 ADORA2A NGF PI15 CD27 SFRP2 CRIM1 COL6A3 RAG1 WFDC12 PRNP WFDC5 CST6 COL28A1 HMSD FASLG EFNA3 CD44 MMP9 RCN3 CDKN2A CRB2 CLDN3 LGALS9 SPOCK2"
GO Biological process	0.04146385	60	645	1.429168044	GO:0002250 adaptive immune response ""	http://amigo.geneontology.org/amigo/term/GO:0002250""	CSF2RB IL21R SUSD4 CD8A SLAMF6 RAG1 IGLL5 IL1B XCL1 CD8B LY9 JCHAIN SKAP1 IL18 IL12A CD79B KDM5D CD6 SLC11A1 TNFRSF17 TREM2 CD40LG IL27RA CD79A JAK3 C5 CTSC CRTAM ZAP70 IL1RL1 SLAMF1 IL13RA2 TREM1 IRF4 NOTCH1 TNFRSF13C ICOSLG EOMES TRAT1 NOD2 FADD THEMIS ADGRE1 CLCF1 ZNF683 C8G CD19 SH2D1A BTLA PDCD1 GZMM KLRK1 LTA CTSL TRAF2 TNFRSF11A CCL19 CD27 RAP1GAP RAPGEF3"
GO Biological process	0.04146385	14	107	2.244984802	GO:0007200 phospholipase C-activating G protein-coupled receptor signaling pathway ""	http://amigo.geneontology.org/amigo/term/GO:0007200""	PTGER3 GPR18 HTR2B GPR174 F2RL2 F2RL1 FPR2 P2RY8 PTH1R P2RY6 CXCR2 ESR1 ANO1 AGT"
GO Biological process	0.04146385	11	49	2.532803367	GO:0008038 neuron recognition ""	http://amigo.geneontology.org/amigo/term/GO:0008038""	VSTM2L CNTN4 GAP43 EFNB3 RTN4 CXCR4 CDK5R1 NDN TNN ROBO2 NTM"
GO Biological process	0.04146385	323	3210	1.145545168	GO:0009966 regulation of signal transduction ""	http://amigo.geneontology.org/amigo/term/GO:0009966""	LGALS1 PLK2 GJA1 LGALS9 MAP3K14 TNFRSF12A CCL26 CD22 CD44 STAP1 DKK3 TRAF1 EYA2 TLE2 FSTL3 PAK3 IRAK3 WDR76 IL11 TREM2 PDGFB DKKL1 CAV2 MET LFNG CCL24 SFRP4 NEURL1 DKK1 RUNDC3A AREG HBEGF CCL20 FASLG BCL2L14 INHBA G0S2 ARHGAP40 PMEPA1 EREG GPR18 MCF2L IFI6 TRAF2 WFIKKN1 FST FGF2 DUSP6 NKD1 RNF157 RNF165 XCL1 MUC4 SFRP2 PDGFC GPR174 SESN3 BEND6 BANK1 TNIK WNT7A APCDD1 KIT UBASH3A NLRX1 FRZB INHBB …
GO Biological process	0.04146385	11	62	2.532803367	GO:0019748 secondary metabolic process ""	http://amigo.geneontology.org/amigo/term/GO:0019748""	OCA2 AKR1C2 AKR1C1 AKR1C3 CYP2D6 PON3 SLC7A11 AKR7A3 BCL2 CDH3 AKR1B10"
GO Biological process	0.04146385	14	72	2.244984802	GO:0043954 cellular component maintenance ""	http://amigo.geneontology.org/amigo/term/GO:0043954""	CD177 ITGA3 CTTN TREM2 PARD6A MPP2 ITPKA SHANK2 CLDN3 PRNP PCLO KIFC3 F2RL1 KIRREL1"
GO Biological process	0.04146385	11	76	2.532803367	GO:0045143 homologous chromosome segregation ""	http://amigo.geneontology.org/amigo/term/GO:0045143""	REC8 SGO1 RNF212 STAG3 ZCWPW1 DMC1 BRIP1 SYCE2 CCNE2 MEIOC SYCP2"
GO Biological process	0.04146385	11	50	2.532803367	GO:0045668 negative regulation of osteoblast differentiation ""	http://amigo.geneontology.org/amigo/term/GO:0045668""	CDK6 TNFAIP6 TWIST2 AREG TNN NOTCH1 VEGFC NOCT GREM1 RORB CRIM1"
GO Biological process	0.04146385	14	67	2.244984802	GO:0045682 regulation of epidermis development ""	http://amigo.geneontology.org/amigo/term/GO:0045682""	SFRP4 EZH2 MSX2 SGPP1 FGF2 ABCA12 NOTCH1 SFN ALOX15B SULT2B1 CYP27B1 KLF7 ZBED2 KRT10"
GO Biological process	0.04146385	14	75	2.244984802	GO:0045685 regulation of glial cell differentiation ""	http://amigo.geneontology.org/amigo/term/GO:0045685""	PTN MDK SERPINE2 TP73 TREM2 DLX2 ZNF365 DLX1 NOTCH1 IL34 CLCF1 ZNF488 PTPRZ1 CXCR4"
GO Biological process	0.04146385	16	83	2.112926873	GO:0048678 response to axon injury ""	http://amigo.geneontology.org/amigo/term/GO:0048678""	GAP43 TNC MMP2 TREM2 SLC1A1 CSPG5 SPP1 FLRT3 FGF2 BCL2 BNIP3 INPP5F NEFL KLK8 PTN DHFR"
GO Biological process	0.04146385	17	108	2.062959008	GO:0051963 regulation of synapse assembly ""	http://amigo.geneontology.org/amigo/term/GO:0051963""	WNT7A GPC6 SLITRK6 PTPRD GHRL DKK1 FLRT3 AMIGO2 ST8SIA2 LRRTM2 LRRN1 OXTR ADGRB1 FLRT2 THBS2 ROBO2 SLIT1"
GO Biological process	0.04146385	11	55	2.532803367	GO:0060986 endocrine hormone secretion ""	http://amigo.geneontology.org/amigo/term/GO:0060986""	GAL GHRL KCNQ1 TACR2 IL1B WNK4 AGT TRPV6 INHBA GJA1 INHBB"
GO Biological process	0.04146385	11	50	2.532803367	GO:0140353 lipid export from cell ""	http://amigo.geneontology.org/amigo/term/GO:0140353""	NOS2 GAL SPP1 GHRL KCNQ1 IL1A IL1B WNK4 AGT TNFRSF11A INHBA"
GO Biological process	0.04146385	14	73	2.244984802	GO:1900046 regulation of hemostasis ""	http://amigo.geneontology.org/amigo/term/GO:1900046""	PROC PLAU FAP SERPINE1 F3 SERPINE2 ENPP4 PDGFB THBS1 F2RL1 GP1BA CD36 CAV1 KRT1"
GO Biological process	0.041923387	22	165	1.863760968	GO:0007605 sensory perception of sound ""	http://amigo.geneontology.org/amigo/term/GO:0007605""	MYO7B PDZD7 SNAI2 KCNQ1 MYO3B MYO3A COCH CDH23 GJB6 KIT TMPRSS3 GJB2 USH1G SLITRK6 COL11A1 CRYM COL1A1 COL2A1 CACNA1D TBX1 GSDME COL4A3"
GO Biological process	0.04339039	19	126	1.961136149	GO:0007613 memory ""	http://amigo.geneontology.org/amigo/term/GO:0007613""	KLK8 NGF TREM2 ITGA3 KCNK10 PTN SLC1A1 MDK SLC8A2 DBH PLK2 ITGA5 SHANK1 CAMK2N1 OXTR ARC CALB1 MAP1A PRNP"
GO Biological process	0.044207714	26	188	1.755476838	GO:0007565 female pregnancy ""	http://amigo.geneontology.org/amigo/term/GO:0007565""	OXTR GHRL LGALS9 ITGA3 MMP2 ESR1 PCSK5 MMP9 PTN DSG1 AGT TPPP3 ITGA5 GJB2 AR FOSL1 PAPPA CYP27B1 ENDOU GJA1 BCL2 PTHLH PRLR SPP1 IL1B IDO1"
GO Biological process	0.044554701	53	385	1.459928767	GO:0031589 cell-substrate adhesion ""	http://amigo.geneontology.org/amigo/term/GO:0031589""	ITGA3 ITGA2B NEXMIF PXN ITGA6 FN1 TNN ITGAD ITGA5 PDPN LAMB3 COL13A1 VIT PDGFB CORO2B CDK6 SERPINE1 PLAU CD36 THSD1 THBS1 NOTCH1 SPOCK1 VCAM1 MELTF COL3A1 AJAP1 L1CAM COL5A3 SPOCK2 COL1A1 MDK CSPG5 NID1 ONECUT2 MUC4 EDIL3 GREM1 HAS2 BCL2 NDNF SKAP1 ACTN1 CDH13 CDKN2A ADAMTS12 RHOD MYADM S100A10 CTTN CD44 COL17A1 PPFIA1"
GO Biological process	0.044939436	18	95	1.995542047	GO:0001942 hair follicle development ""	http://amigo.geneontology.org/amigo/term/GO:0001942""	GAL INHBA FST DLX3 LHX2 DKK1 MSX2 HOXC13 KRT17 EGFR NOTCH1 FOXQ1 BCL2 CDH3 GLI2 APCDD1 FUZ TGM3"
GO Biological process	0.044939436	18	110	1.995542047	GO:0120162 positive regulation of cold-induced thermogenesis ""	http://amigo.geneontology.org/amigo/term/GO:0120162""	CAV1 PRLR DBH G0S2 CD36 IRF4 PLAC8 PDGFC IL18 GHRL FABP5 FABP4 GATM OXTR YBX2 MFAP2 CXCR4 GJA1"
GO Biological process	0.044987977	10	46	2.641158591	GO:0055010 ventricular cardiac muscle tissue morphogenesis ""	http://amigo.geneontology.org/amigo/term/GO:0055010""	NRG1 COL11A1 NOTCH1 EDNRA POU4F1 TNNI1 RYR2 TNNC1 TNNT2 TPM1"
GO Biological process	0.045508538	52	392	1.463814542	GO:0042692 muscle cell differentiation ""	http://amigo.geneontology.org/amigo/term/GO:0042692""	ACTN1 TNNT1 TNNT2 TNNT3 POPDC3 LAMA1 NID1 PDGFB CEACAM5 DKK1 EREG NRG1 KIT KRT19 CYP26B1 EHD2 XK CAV2 EZH2 RBM24 RGS4 TBX2 EFNB2 WFIKKN1 FLNC AGT CASQ1 NOTCH1 EDNRA PLPP7 ADAMTS15 MESP1 GREM1 CDH2 SGCD HOPX BCL2 TRIM72 PLEC ADGRB1 STAC3 DNER KEL OLFM2 TBX18 TPM1 MEGF10 SORBS2 SYNPO2L TBX1 MYH3 NOS1"
GO Biological process	0.045783094	28	215	1.710464611	GO:0044703 multi-organism reproductive process ""	http://amigo.geneontology.org/amigo/term/GO:0044703""	KLK14 OXTR GHRL LGALS9 ITGA3 MMP2 ESR1 PCSK5 MMP9 PTN DSG1 AGT SERPINE2 TPPP3 ITGA5 GJB2 AR FOSL1 PAPPA CYP27B1 ENDOU GJA1 BCL2 PTHLH PRLR SPP1 IL1B IDO1"
GO Biological process	0.045829224	58	525	1.430869435	GO:0007159 leukocyte cell-cell adhesion ""	http://amigo.geneontology.org/amigo/term/GO:0007159""	SIRPG IL27RA PODXL2 IL1A PLA2G2D IL1B PLA2G2F TNFRSF13C LGALS9 LGALS9B LGALS9C OLR1 LGALS7B SIRPA CD177 LGALS7 SMARCA2 CTSG CD40LG CAV1 ZAP70 NT5E SKAP1 XCL1 IL18 VCAM1 TMIGD2 IL12A DPP4 LGALS1 JAK3 EFNB3 CRTAM MDK VNN1 SLAMF1 EFNB2 ADORA2A IDO1 CD27 IL2RG ITGA5 RAG1 FADD PRNP CHST2 GP1BA CD6 CD44 MYB HAS2 GLI2 CDKN2A NOD2 CCL19 ICOSLG CERCAM KLRK1"
GO Biological process	0.045996403	134	1189	1.25214553	GO:0009790 embryo development ""	http://amigo.geneontology.org/amigo/term/GO:0009790""	MEIS3 PBX4 COL12A1 TBX18 MFAP2 MSX2 COL2A1 MEIS1 RNF207 TDRD10 EOMES MESP1 MYADM RIPPLY3 PBX1 PDZD7 MESP2 COL13A1 MFAP5 FUZ MYH3 DKK1 FN1 INHBA COL5A1 GDNF HOPX COL5A2 POU5F1 CYP26B1 HOXA11 SOX8 PAX6 LAMA3 KCNQ1 COL11A1 GLI2 SEMA3C WNT11 HSD17B2 PHGDH PCSK5 UPB1 CELF4 LAMA1 ASF1B LFNG LHX2 C5 CDH23 WNT3 GLI1 MDFI TLX2 RTN4 DLX2 TBX2 GJB6 NECAB1 FLRT3 AMOT E2F8 FOXA1 ZBED3 HTR2B FOXF2 YAP1 FGF2 TP…
GO Biological process	0.046034432	7	21	3.308398656	GO:0060749 mammary gland alveolus development ""	http://amigo.geneontology.org/amigo/term/GO:0060749""	TNFRSF11A ESR1 AREG CCND1 PRLR TGFA AR"
GO Biological process	0.046034432	7	21	3.308398656	GO:0061377 mammary gland lobule development ""	http://amigo.geneontology.org/amigo/term/GO:0061377""	TNFRSF11A ESR1 AREG CCND1 PRLR TGFA AR"
GO Biological process	0.046034432	20	121	1.910625364	GO:0072009 nephron epithelium development ""	http://amigo.geneontology.org/amigo/term/GO:0072009""	GDNF AGT FGF2 HOXA11 SOX8 CALB1 TMEM59L YAP1 NOTCH1 EDNRA KIF26B KLF15 GREM1 IRX2 SIX2 BCL2 BASP1 PBX1 WNT11 WNK4"
GO Biological process	0.046034432	7	19	3.308398656	GO:2000811 negative regulation of anoikis ""	http://amigo.geneontology.org/amigo/term/GO:2000811""	PIK3R3 CEACAM5 CAV1 SNAI2 NOTCH1 ITGA5 BCL2"
GO Biological process	0.046677843	25	166	1.767704569	GO:0048754 branching morphogenesis of an epithelial tube ""	http://amigo.geneontology.org/amigo/term/GO:0048754""	GDNF AGT FGF2 HOXA11 SOX8 GLI2 ESR1 LAMA1 TMEM59L AREG TIMELESS MSX2 TBX2 FOXA1 YAP1 SFRP2 NOTCH1 EDNRA GREM1 AR SIX2 BCL2 PBX1 MET MDK"
GO Biological process	0.047028767	64	507	1.401746608	GO:1903131 mononuclear cell differentiation ""	http://amigo.geneontology.org/amigo/term/GO:1903131""	CD79B CD79A IL1A IL1B CD8A IL34 KIT SLAMF6 EOMES RAG1 SMARCA2 PIK3R3 VCAM1 TREM2 CDK6 ZAP70 LY9 MS4A1 FCRL3 F2RL1 CSF2 LGALS9 CYP26B1 LGALS1 CD40LG LFNG EZH2 CRTAM MDK POU2AF1 VNN1 SLAMF1 PLA2G2D GPR68 GPR18 IRF4 CD27 TP53 IL2RG IL18 PLCL2 IKZF3 FADD BATF2 BCL2 THEMIS CLCF1 CD19 ADGRG3 PBX1 FZD9 DHRS2 IL31RA PDE2A MYB UBD GLI2 JAK3 CTSL CDKN2A CCL19 ZNF683 IL11 INHBA"
GO Biological process	0.047127076	14	95	2.205599104	GO:0002548 monocyte chemotaxis ""	http://amigo.geneontology.org/amigo/term/GO:0002548""	CCL26 CCL24 CCL20 XCL1 CCL19 CXCL17 PDGFB CTSG S100A7 GREM1 FPR2 SERPINE1 TNFRSF11A S100A12"
GO Biological process	0.047127076	9	32	2.786877686	GO:0045684 positive regulation of epidermis development ""	http://amigo.geneontology.org/amigo/term/GO:0045684""	SFRP4 FGF2 NOTCH1 SFN ALOX15B SULT2B1 CYP27B1 ZBED2 KRT10"
GO Biological process	0.048041772	8	31	2.99331307	GO:0031069 hair follicle morphogenesis ""	http://amigo.geneontology.org/amigo/term/GO:0031069""	DLX3 KRT17 FST NOTCH1 FOXQ1 BCL2 GLI2 TGM3"
GO Biological process	0.048041772	8	32	2.99331307	GO:0043267 negative regulation of potassium ion transport ""	http://amigo.geneontology.org/amigo/term/GO:0043267""	KCNE2 KCNE5 KCNQ1 RGS4 KEL CAV1 NOS1 CASQ2"
GO Biological process	0.049453909	11	45	2.469483283	GO:0071604 transforming growth factor beta production ""	http://amigo.geneontology.org/amigo/term/GO:0071604""	LTBP1 FN1 XCL1 LGALS9 WNT11 THBS1 LUM SERPINB7 COL3A1 CD200 CDH3"
GO Biological process	0.049613579	67	600	1.386303979	GO:0045785 positive regulation of cell adhesion ""	http://amigo.geneontology.org/amigo/term/GO:0045785""	SIRPG IL27RA IL1A IL1B TNFRSF13C PDPN SIRPA VIT SMARCA2 LAMA1 NID1 FOXA1 FSTL3 PDGFB CTSG CD40LG CDK6 CAV1 MDK ZAP70 FN1 CD36 SKAP1 XCL1 IL18 NRG1 VCAM1 TMIGD2 IL12A LGALS9 DPP4 ITGA3 LGALS1 JAK3 SPOCK2 EFNB3 VNN1 CSPG5 SLAMF1 EFNB2 CD27 IL2RG ITGA5 KIF26B EDIL3 RAG1 FADD HAS2 NDNF CHST2 GP1BA CD6 CD44 MYB CDH13 MEGF10 FRMD5 RHOD MYADM S100A10 GLI2 TPM1 SFRP2 NOD2 CCL19 ICOSLG KLRK1"
GO Biological process	0.049673577	24	186	1.781144967	GO:0050954 sensory perception of mechanical stimulus ""	http://amigo.geneontology.org/amigo/term/GO:0050954""	MYO7B PDZD7 SNAI2 KCNQ1 MYO3B MYO3A COCH CDH23 GJB6 CXCR4 SERPINE2 KIT TMPRSS3 GJB2 USH1G SLITRK6 COL11A1 CRYM COL1A1 COL2A1 CACNA1D TBX1 GSDME COL4A3"
GO Biological process	0.049903474	18	107	1.971206168	GO:0030510 regulation of BMP signaling pathway ""	http://amigo.geneontology.org/amigo/term/GO:0030510""	FSTL3 FST RNF165 GREM1 CAV1 TNFAIP6 DKK1 MSX2 SFRP2 CRB2 NOTCH1 HTRA1 HTRA3 SOX11 ITGA3 DLX1 CRIM1 SFRP4"
GO Biological process	0.049903474	50	428	1.467310328	GO:0048880 sensory system development ""	http://amigo.geneontology.org/amigo/term/GO:0048880""	SDK2 LAMA1 MEIS3 PBX4 MFAP2 PDE6A PDE6B MEIS1 IGFN1 PBX1 MFAP5 FGF2 SOX8 PAX6 CELF4 CALB1 SLC1A1 LHX2 CRYAB DLX2 FASLG TBX2 HPCA INHBA GNGT1 PXDN DCLK1 FOXF2 BCAR3 BMPR1B DLX1 EGFR CRB2 NOTCH1 SLC7A11 POU4F1 LPCAT1 FAT3 BCL2 SOX11 NECTIN3 SLITRK6 RORB COL5A1 SMOC1 COL5A2 NKD1 WNT7A SPRED3 SEMA3A"
GO Biological process	0.050841015	25	148	1.753894377	GO:0042552 myelination ""	http://amigo.geneontology.org/amigo/term/GO:0042552""	MYRF ADAM22 CNTN1 TG XK FA2H PTN PTPRZ1 CTSC B4GALT6 TSPAN2 NRG1 NFASC SH3TC2 ABCD2 KCNJ10 PLEC POU3F1 KEL ZNF488 KLK8 DEGS1 ABCA2 CXCR4 KLK6"
GO Biological process	0.050841015	22	143	1.829246876	GO:0051928 positive regulation of calcium ion transport ""	http://amigo.geneontology.org/amigo/term/GO:0051928""	STAC3 WNK3 MYLK PDGFB XCL1 JPH2 CACNA1D CXCL11 CD19 RYR2 BDKRB1 JAK3 CAV1 MCHR1 MS4A1 KCNE2 TRPV3 P2RY6 CASQ1 CXCR3 CAMK2A ATP2A1"
GO Biological process	0.050841015	25	149	1.753894377	GO:2000377 regulation of reactive oxygen species metabolic process ""	http://amigo.geneontology.org/amigo/term/GO:2000377""	PDGFB THBS1 MMP3 XDH F2RL1 AKR1C1 AKR1C3 NOX5 PON3 CRYAB BIRC2 HVCN1 CD36 AGT TP53 BCL2 ABCD2 BNIP3 BCO2 CD177 CCN6 STK17A ADGRB1 FPR2 DHFR"
GO Biological process	0.052321505	12	58	2.342592837	GO:0001541 ovarian follicle development ""	http://amigo.geneontology.org/amigo/term/GO:0001541""	MMP2 ESR1 DMC1 AMH LFNG TNFAIP6 EREG BMPR1B KIT BCL2 INHBA INHBB"
GO Biological process	0.052874002	23	170	1.795987842	GO:0035637 multicellular organismal signaling ""	http://amigo.geneontology.org/amigo/term/GO:0035637""	KCNE2 SCN9A KCNE5 HCN2 RYR2 KCNQ1 CAV1 AGT SCN2B GHRL NFASC PLEC HRC TBX18 SLC4A3 CHRNA1 CACNA1D SCN4B RNF207 CASQ2 GJA1 SLC8A2 ATP2A1"
GO Biological process	0.053089909	16	123	2.052557534	GO:0006821 chloride transport ""	http://amigo.geneontology.org/amigo/term/GO:0006821""	GABRA3 GABRP ANO1 CLIC3 GABRQ SLC4A8 SLC26A9 CLCA4 CA2 WNK4 CLCA2 CLIC6 P2RY6 FXYD1 PRNP SLC1A1"
GO Biological process	0.053384262	76	762	1.351436396	GO:0002252 immune effector process ""	http://amigo.geneontology.org/amigo/term/GO:0002252""	CSF2RB IL21R CRTAM TREM1 MASP1 SUSD4 CD8A SLAMF6 EOMES KLK5 KLK7 TCIM NCR3 CD177 KLRK1 IGLL5 IL1B SLAMF1 LY9 XCL1 IL18 KIT FCRL3 F2RL1 IL12A LGALS9 CD19 KDM5D SLC11A1 STAP1 IRAK3 TREM2 LGALS1 CTSG CD40LG IL27RA LFNG C5 PTGDS CTSC PANX1 MDK POU2AF1 DBH IL13RA2 TRAF2 CD36 IRF4 TP53 PLCL2 SPON2 NLRX1 NOD2 FADD SCNN1B MZB1 CLCF1 C8G PLEC SH2D1A GZMM LTA RAB44 MYB KRT1 CD22 NKG7 JAK3 RTN4 CCL19 ZNF683…
GO Biological process	0.053454115	28	196	1.687505355	GO:0010721 negative regulation of cell development ""	http://amigo.geneontology.org/amigo/term/GO:0010721""	SEMA3A SEMA3C SEMA6A PTHLH RTN4 WNT7A MELTF PAX6 ARHGAP4 TREM2 PTN LHX2 WNT3 EFNB3 IL1A TLX2 DLX2 SPP1 TP53 DLX1 NOTCH1 NPR2 FRZB SOX11 SLIT1 PAEP MAP2 IL1B"
GO Biological process	0.053567194	13	96	2.244984802	GO:0001523 retinoid metabolic process ""	http://amigo.geneontology.org/amigo/term/GO:0001523""	BCO2 CYP26B1 CYP2D6 RDH12 AKR1C1 AKR1C3 AKR1B10 ABCA4 LIPE DHRS7 RBP1 CRABP2 AKR1B15"
GO Biological process	0.053567194	21	125	1.848811014	GO:0003206 cardiac chamber morphogenesis ""	http://amigo.geneontology.org/amigo/term/GO:0003206""	NRG1 COL11A1 SEMA3C WNT11 DNAH11 MSX2 TBX2 TP53 NOTCH1 EDNRA POU4F1 TNNI1 MESP1 SOX11 RYR2 TNNC1 TNNT2 TPM1 SFRP2 TBX1 ROBO2"
GO Biological process	0.053567194	21	149	1.848811014	GO:0031644 regulation of nervous system process ""	http://amigo.geneontology.org/amigo/term/GO:0031644""	NPTX2 NLGN4X WNT7A HOMER3 CELF4 STX1A CTSC IL1A RGS4 SLC8A2 MYRF AGT ZFHX2 TMEM108 GHRL SHANK1 FABP5 CNIH2 GPR171 ZNF488 KLK8"
GO Biological process	0.053872822	70	563	1.36948964	GO:0043065 positive regulation of apoptotic process ""	http://amigo.geneontology.org/amigo/term/GO:0043065""	TNFRSF12A G0S2 DUSP6 STK17A HTRA1 FADD HTRA4 PDCD1 UBD LGALS1 E2F1 CD40LG GSDME SFRP4 NEURL1 FASLG BCL2L14 INHBA FOXA1 OLFM1 AGT THBS1 TP53 ADAMTSL4 IL12A LGALS9 BNIP3 CXCR3 AKR1C3 GAL PAK3 FAP TP73 WNT11 MMP2 MMP9 EEF1A2 SRPX DKKL1 CTSC VNN1 MSX2 ADORA2A IDO1 BMPR1B OSGIN1 NOTCH1 POU4F1 INHBB FOSL1 CDK5R1 CXCR2 NQO1 LTA ITGA6 FRZB SCIN TIMP3 CLIP3 CAV1 TRAF2 BARD1 SFRP2 CDKN2A PRNP MLLT11 CAMK2A…
GO Biological process	0.053949085	24	158	1.766545418	GO:0051961 negative regulation of nervous system development ""	http://amigo.geneontology.org/amigo/term/GO:0051961""	SEMA3A SEMA3C SEMA6A RTN4 WNT7A PAX6 ARHGAP4 TREM2 PTN LHX2 DKK1 WNT3 EFNB3 TLX2 DLX2 SPP1 TP53 DLX1 NOTCH1 SOX11 SLIT1 MAP2 ROBO2 IL1B"
GO Biological process	0.053949085	14	81	2.167571533	GO:1901616 organic hydroxy compound catabolic process ""	http://amigo.geneontology.org/amigo/term/GO:1901616""	MOXD1 CYP27B1 DBH CYP4F11 CYP4F12 CYP4F3 SULT1E1 CYP27A1 AKR1C3 AKR1B10 MTMR7 ALDH3B2 CYP39A1 MAOB"
GO Biological process	0.055394628	18	98	1.947456696	GO:0022404 molting cycle process ""	http://amigo.geneontology.org/amigo/term/GO:0022404""	GAL INHBA FST DLX3 LHX2 DKK1 MSX2 HOXC13 KRT17 EGFR NOTCH1 FOXQ1 BCL2 CDH3 GLI2 APCDD1 FUZ TGM3"
GO Biological process	0.055394628	18	98	1.947456696	GO:0022405 hair cycle process ""	http://amigo.geneontology.org/amigo/term/GO:0022405""	GAL INHBA FST DLX3 LHX2 DKK1 MSX2 HOXC13 KRT17 EGFR NOTCH1 FOXQ1 BCL2 CDH3 GLI2 APCDD1 FUZ TGM3"
GO Biological process	0.055394628	18	117	1.947456696	GO:0044106 cellular amine metabolic process ""	http://amigo.geneontology.org/amigo/term/GO:0044106""	MOXD1 ODC1 DBH IDO1 TDO2 HAAO SMOX MAOB SNCB SLC1A1 KL SLC7A11 EDNRA NNMT AOC1 CHDH SLC22A3 SLC29A4"
GO Biological process	0.055394628	18	107	1.947456696	GO:0044344 cellular response to fibroblast growth factor stimulus ""	http://amigo.geneontology.org/amigo/term/GO:0044344""	KL KLB FGF2 SHISA2 SULF2 CD44 THBS1 CPS1 COL1A1 TBX2 FLRT3 FGFBP1 FLRT2 CXCL8 APLN NDNF FUZ TBX1"
GO Biological process	0.055394628	18	100	1.947456696	GO:0070252 actin-mediated cell contraction ""	http://amigo.geneontology.org/amigo/term/GO:0070252""	KCNQ1 SCN2B RNF207 KCNE2 PDPN KCNE5 SCN4B CAV1 TNNT2 TNNC1 SGCD RYR2 CACNA1D TPM1 MYLPF ATP2A1 MYH3 GJA1"
GO Biological process	0.055520977	37	257	1.559895543	GO:0048863 stem cell differentiation ""	http://amigo.geneontology.org/amigo/term/GO:0048863""	SOX8 SEMA3A SEMA3C SEMA6A FN1 PRICKLE1 WNT7A NRG1 GDNF ESR1 CDK6 PTN EZH2 MSX2 TBX2 FOXA1 HTR2B YAP1 FGF2 DMRTA2 SFRP2 NOTCH1 EDNRA KIT FRZB EOMES GREM1 CDH2 BCL2 SOX11 NAP1L2 HMGA2 SNAI2 WNT3 RBM24 TP53 TBX1"
GO Biological process	0.055569485	4	7	5.131393834	GO:0001957 intramembranous ossification ""	http://amigo.geneontology.org/amigo/term/GO:0001957""	MMP2 COL1A1 CTSK MN1"
GO Biological process	0.055569485	4	9	5.131393834	GO:0010757 negative regulation of plasminogen activation ""	http://amigo.geneontology.org/amigo/term/GO:0010757""	SERPINE1 SERPINE2 PLAU THBS1"
GO Biological process	0.055569485	4	7	5.131393834	GO:0036072 direct ossification ""	http://amigo.geneontology.org/amigo/term/GO:0036072""	MMP2 COL1A1 CTSK MN1"
GO Biological process	0.055569485	4	7	5.131393834	GO:0046532 regulation of photoreceptor cell differentiation ""	http://amigo.geneontology.org/amigo/term/GO:0046532""	SOX8 DLX2 DLX1 NOTCH1"
GO Biological process	0.055569485	4	10	5.131393834	GO:0048241 epinephrine transport ""	http://amigo.geneontology.org/amigo/term/GO:0048241""	SLC22A3 SLC29A4 SLC22A1 ADRA2C"
GO Biological process	0.055569485	20	150	1.870820669	GO:0061982 meiosis I cell cycle process ""	http://amigo.geneontology.org/amigo/term/GO:0061982""	DMC1 REC8 SGO1 BRIP1 CDC25C SHOC1 MEI1 CNTD1 RNF212 MEIOC STAG3 ZCWPW1 BRME1 TDRD9 M1AP SYCE2 CCNE2 SYCP3 SYCP2 CCNA1"
GO Biological process	0.055569485	4	7	5.131393834	GO:1903224 regulation of endodermal cell differentiation ""	http://amigo.geneontology.org/amigo/term/GO:1903224""	DKK1 COL5A1 COL5A2 MESP1"
GO Biological process	0.055569485	4	7	5.131393834	GO:1905770 regulation of mesodermal cell differentiation ""	http://amigo.geneontology.org/amigo/term/GO:1905770""	DKK1 SFRP2 MESP1 GJA1"
GO Biological process	0.056259895	166	1594	1.211926755	GO:0042981 regulation of apoptotic process ""	http://amigo.geneontology.org/amigo/term/GO:0042981""	TNFRSF12A BIRC3 EYA2 JAK3 CRYAB BIRC2 BCL2L14 G0S2 IFI6 BEX2 NGF AGT CD27 DUSP6 EGFR STK17A HTRA1 FADD GDNF HTRA4 BCL2 PDCD1 UBD PIK3R3 CD44 TRAF1 LGALS1 E2F1 CD40LG CEACAM5 GSDME SFRP4 NEURL1 PPIF MDK PRLR FASLG INHBA IL1B TRAF2 FOXA1 OLFM1 VSTM2L THBS1 TP53 ADAMTSL4 HMGA2 GHRL NRG1 CSF2 IL12A LGALS9 AR SCG2 CCL19 NDNF CLCF1 SFN BNIP3 TCIM CXCR3 AKR1C3 SOX8 SNAI2 GAL GLI2 SNCB PAK3 FAP TP73 CTTN…
GO Biological process	0.056280942	93	930	1.304897416	GO:0001816 cytokine production ""	http://amigo.geneontology.org/amigo/term/GO:0001816""	IRAK3 SLAMF1 ICOSLG SLAMF6 BTNL9 LGALS9 LGALS9B LGALS9C LGALS7B CXCL17 SULF2 LGALS7 IGF2BP2 NOS2 CD6 LTBP1 CD40LG MEFV C5 CRTAM PANX1 IL1A FN1 PAEP LY9 EREG IL1B HTR2B IRF4 THBS1 XCL1 IL18 GHRL KIT INHBB F2RL1 CSF2 NOD2 TMIGD2 FADD IL12A ZNF683 CCBE1 TLR5 ISG15 SLC11A1 WNT11 TREM2 PCSK5 IL27RA EZH2 POU2AF1 IL1R2 IL1RL1 GPR18 IDO1 RNF128 CD36 IL36RN LUM BANK1 SPON2 UBASH3A NLRX1 HMGB2 SERPINB7 COL…
GO Biological process	0.056610722	23	131	1.780505188	GO:0002040 sprouting angiogenesis ""	http://amigo.geneontology.org/amigo/term/GO:0002040""	CDH13 VEGFC SEMA6A RTN4 TNN EFNB2 FGFBP1 FGF2 NOTCH1 S100A1 E2F8 PLK2 GHRL E2F7 GREM1 E2F2 PIK3R3 THBS1 IL12A CARD10 LOXL2 ITGA5 CCBE1"
GO Biological process	0.056634894	17	106	1.982583981	GO:0006576 cellular biogenic amine metabolic process ""	http://amigo.geneontology.org/amigo/term/GO:0006576""	MOXD1 ODC1 DBH IDO1 TDO2 HAAO SMOX MAOB SNCB SLC1A1 KL EDNRA NNMT AOC1 CHDH SLC22A3 SLC29A4"
GO Biological process	0.056634894	9	44	2.693981763	GO:0010092 specification of animal organ identity ""	http://amigo.geneontology.org/amigo/term/GO:0010092""	HOXA11 WNT11 DKK1 FGF2 MESP1 GDNF AR POU5F1 ROBO2"
GO Biological process	0.056634894	17	91	1.982583981	GO:1903510 mucopolysaccharide metabolic process ""	http://amigo.geneontology.org/amigo/term/GO:1903510""	HAS1 CHPF HAS2 NDNF CHST6 CD44 PDGFB TNFAIP6 IL1B FGF2 DCN SMPD3 SPOCK2 EDNRA BGN CHST2 B3GNT4"
GO Biological process	0.056704631	30	212	1.642671807	GO:0001763 morphogenesis of a branching structure ""	http://amigo.geneontology.org/amigo/term/GO:0001763""	GDNF COL13A1 AGT FGF2 HOXA11 SOX8 SNAI2 GLI2 SEMA3C ESR1 LAMA1 TMEM59L AREG TIMELESS RTN4 DLX2 MSX2 TBX2 FOXA1 YAP1 SFRP2 NOTCH1 EDNRA GREM1 AR SIX2 BCL2 PBX1 MET MDK"
GO Biological process	0.056704631	77	804	1.342631688	GO:0007276 gamete generation ""	http://amigo.geneontology.org/amigo/term/GO:0007276""	IQCG TCP11 SYCP3 M1AP TDRD10 MEIOC SYCP2 SPIRE2 CFAP44 CYP26B1 HOXA11 SOX8 YBX2 BIRC3 SOX30 ZCWPW1 SMARCA2 ADAMTS2 MMP2 DMC1 REC8 E2F1 TAF7L OCA2 KLC3 AMH ASF1B PTN PTGDS NEURL1 WNT3 PANX1 MDK GLI1 MAK IL1A FANCL ZNF541 CFAP58 WIPF3 INHBA TNFAIP6 EREG FST SPOCD1 B4GALNT1 BRIP1 PAQR5 MNS1 BMPR1B NOTCH1 EDNRA TDRD9 KIT CDC25C NPR2 INHBB HMGB2 AR GTSF1 KRT9 BCL2 SLCO4C1 FOSL1 CNTD1 NECTIN3 SEPTIN1 S…
GO Biological process	0.056704631	11	57	2.409251983	GO:0050798 activated T cell proliferation ""	http://amigo.geneontology.org/amigo/term/GO:0050798""	IL27RA IL18 TMIGD2 JAK3 CRTAM SLAMF1 IDO1 FADD PRNP LGALS9 ICOSLG"
GO Biological process	0.056704631	30	226	1.642671807	GO:0050807 regulation of synapse organization ""	http://amigo.geneontology.org/amigo/term/GO:0050807""	WNT7A GPC6 SLITRK6 PTPRD GHRL ARHGAP33 PAK3 NEURL1 DKK1 FLRT3 ITPKA AMIGO2 ST8SIA2 LRRTM2 CDH8 SLC7A11 SHANK2 CDH2 PRNP LRRN1 CDK5R1 OXTR ADGRB1 FLRT2 THBS2 ARC TREM2 KLK8 ROBO2 SLIT1"
GO Biological process	0.0572261	78	650	1.339264356	GO:0010942 positive regulation of cell death ""	http://amigo.geneontology.org/amigo/term/GO:0010942""	TNFRSF12A G0S2 DUSP6 STK17A HTRA1 FADD HTRA4 BNIP3 PDCD1 UBD PRODH LGALS1 E2F1 CD40LG GSDME SFRP4 NEURL1 FASLG BCL2L14 INHBA EFNB2 FOXA1 OLFM1 AGT THBS1 TP53 ADAMTSL4 IL12A LGALS9 CXCR3 AKR1C3 GAL PAK3 FAP TP73 WNT11 MMP2 MMP9 EEF1A2 SRPX DKKL1 CTSC VNN1 MSX2 ADORA2A IDO1 BMPR1B ST8SIA2 OSGIN1 NOTCH1 POU4F1 DDR2 INHBB PRNP FOSL1 CDK5R1 CXCR2 NQO1 LTA ITGA6 FRZB SCIN NOS2 TIMP3 CLIP3 CAV1 TRAF2 CD…
GO Biological process	0.057400912	7	45	3.142978723	GO:0002385 mucosal immune response ""	http://amigo.geneontology.org/amigo/term/GO:0002385""	PIGR DEFB1 H2BC11 H2BC8 NOD2 XCL1 NOS2"
GO Biological process	0.057400912	7	24	3.142978723	GO:0002689 negative regulation of leukocyte chemotaxis ""	http://amigo.geneontology.org/amigo/term/GO:0002689""	C5 TNFAIP6 KLRK1 STAP1 GPR18 GREM1 DPP4"
GO Biological process	0.057400912	5	20	4.08179055	GO:0006837 serotonin transport ""	http://amigo.geneontology.org/amigo/term/GO:0006837""	SLC22A3 SLC29A4 SLC22A1 MAOB NOS1"
GO Biological process	0.057400912	25	150	1.726911386	GO:0007272 ensheathment of neurons ""	http://amigo.geneontology.org/amigo/term/GO:0007272""	MYRF ADAM22 CNTN1 TG XK FA2H PTN PTPRZ1 CTSC B4GALT6 TSPAN2 NRG1 NFASC SH3TC2 ABCD2 KCNJ10 PLEC POU3F1 KEL ZNF488 KLK8 DEGS1 ABCA2 CXCR4 KLK6"
GO Biological process	0.057400912	25	150	1.726911386	GO:0008366 axon ensheathment ""	http://amigo.geneontology.org/amigo/term/GO:0008366""	MYRF ADAM22 CNTN1 TG XK FA2H PTN PTPRZ1 CTSC B4GALT6 TSPAN2 NRG1 NFASC SH3TC2 ABCD2 KCNJ10 PLEC POU3F1 KEL ZNF488 KLK8 DEGS1 ABCA2 CXCR4 KLK6"
GO Biological process	0.057400912	5	15	4.08179055	GO:0010838 positive regulation of keratinocyte proliferation ""	http://amigo.geneontology.org/amigo/term/GO:0010838""	MDK HAS2 CDH3 TGM1 AREG"
GO Biological process	0.057400912	7	29	3.142978723	GO:0034698 response to gonadotropin ""	http://amigo.geneontology.org/amigo/term/GO:0034698""	NOTCH1 ITGA3 INHBA EDNRA INHBB GJB2 PAPPA"
GO Biological process	0.057400912	5	23	4.08179055	GO:0042745 circadian sleep/wake cycle ""	http://amigo.geneontology.org/amigo/term/GO:0042745""	GHRL PER3 PTGDS ADORA2A CSF2"
GO Biological process	0.057400912	8	27	2.873580547	GO:0045606 positive regulation of epidermal cell differentiation ""	http://amigo.geneontology.org/amigo/term/GO:0045606""	SFRP4 FGF2 NOTCH1 SFN ALOX15B SULT2B1 CYP27B1 ZBED2"
GO Biological process	0.057400912	7	27	3.142978723	GO:0050927 positive regulation of positive chemotaxis ""	http://amigo.geneontology.org/amigo/term/GO:0050927""	VEGFC F3 CDH13 F2RL1 SCG2 ARTN CXCL8"
GO Biological process	0.057400912	16	106	2.023648273	GO:0070098 chemokine-mediated signaling pathway ""	http://amigo.geneontology.org/amigo/term/GO:0070098""	CCL26 CCL24 CCL20 XCL1 CXCL3 CXCL5 CXCL11 CXCL8 CCL19 TREM2 CXCR4 ACKR4 ACKR2 CXCR1 CXCR2 CXCR3"
GO Biological process	0.057400912	5	17	4.08179055	GO:0070365 hepatocyte differentiation ""	http://amigo.geneontology.org/amigo/term/GO:0070365""	CPS1 E2F8 FRZB E2F7 MESP1"
GO Biological process	0.057400912	84	697	1.323359462	GO:0071363 cellular response to growth factor stimulus ""	http://amigo.geneontology.org/amigo/term/GO:0071363""	FSTL3 PXN PMEPA1 WFIKKN1 KL NGF FST KLB FGF2 BMPR1B RNF165 VEGFC GREM1 SHISA2 SULF2 IL1B DCN SNAI2 CD44 LTBP1 SEMA6A PDGFB HAS1 CAV1 ASPN TNFAIP6 AGT THBS1 NOTCH1 ADAMTS12 XDH COL1A2 COL3A1 HAS2 CCBE1 CPS1 CYFIP2 DLX3 RAP1GAP E2F1 SMPD3 CAV2 DKK1 COL1A1 ONECUT2 MSX2 TBX2 FLRT3 FGFBP1 COL2A1 TP53 TMEM108 SFRP2 EGFR CRB2 FEZ1 VCAM1 DDR2 HTRA1 HTRA3 SOX11 NDN FLRT2 PAX9 WNT7A CXCL8 PDE2A IL12A APLN …
GO Biological process	0.057400912	24	185	1.75218326	GO:0071466 cellular response to xenobiotic stimulus ""	http://amigo.geneontology.org/amigo/term/GO:0071466""	CYP2D6 CYP2E1 CYP26B1 KCNQ1 IL1B KCNE2 S100A12 NOS2 E2F1 PON3 CXCR4 WNK4 PRKAA2 PRNP TP53 PDE2A NOS1 CYP4F12 AKR1C1 ABCC2 SMOX ABCC3 BCHE NQO1"
GO Biological process	0.057400912	7	21	3.142978723	GO:0071636 positive regulation of transforming growth factor beta production ""	http://amigo.geneontology.org/amigo/term/GO:0071636""	XCL1 LGALS9 WNT11 THBS1 LUM SERPINB7 CD200"
GO Biological process	0.057400912	16	83	2.023648273	GO:0072091 regulation of stem cell proliferation ""	http://amigo.geneontology.org/amigo/term/GO:0072091""	YAP1 HMGA2 SNAI2 GLI2 WNT11 CDKN2C FGF2 TP53 NOTCH1 VEGFC HMGB2 TERT SFN PBX1 GJA1 SOX11"
GO Biological process	0.057400912	7	25	3.142978723	GO:1901380 negative regulation of potassium ion transmembrane transport ""	http://amigo.geneontology.org/amigo/term/GO:1901380""	KCNE2 KCNE5 KCNQ1 RGS4 KEL CAV1 CASQ2"
GO Biological process	0.057400912	5	13	4.08179055	GO:1902548 negative regulation of cellular response to vascular endothelial growth factor stimulus ""	http://amigo.geneontology.org/amigo/term/GO:1902548""	DCN SEMA6A ADAMTS12 XDH IL12A"
GO Biological process	0.057400912	8	30	2.873580547	GO:1990776 response to angiotensin ""	http://amigo.geneontology.org/amigo/term/GO:1990776""	CAMK2A CA2 CAV1 KL AGT BRIP1 DDR2 COL3A1"
GO Biological process	0.057400912	5	18	4.08179055	GO:2000826 regulation of heart morphogenesis ""	http://amigo.geneontology.org/amigo/term/GO:2000826""	WNT11 DKK1 MESP1 POU5F1 ROBO2"
GO Biological process	0.058188843	26	193	1.70422204	GO:2001257 regulation of cation channel activity ""	http://amigo.geneontology.org/amigo/term/GO:2001257""	CBARP KCNS1 RNF207 KCNE2 CNIH2 KCNE5 STAC3 ARC SHISA8 HCN2 KCNQ1 GAL MMP9 CASQ2 JPH2 EDNRA REM1 TREM2 SHANK1 RRAD P2RY6 HRC CAV1 HPCA CASQ1 NOS1"
GO Biological process	0.058827917	13	72	2.202626599	GO:0042698 ovulation cycle ""	http://amigo.geneontology.org/amigo/term/GO:0042698""	MMP2 ESR1 AMH PTN MDK TNFAIP6 EREG BMPR1B HAS2 OXTR ROBO2 INHBA PTPRN"
GO Biological process	0.058876591	71	576	1.356544008	GO:0043068 positive regulation of programmed cell death ""	http://amigo.geneontology.org/amigo/term/GO:0043068""	TNFRSF12A G0S2 DUSP6 STK17A HTRA1 FADD HTRA4 BNIP3 PDCD1 UBD LGALS1 E2F1 CD40LG GSDME SFRP4 NEURL1 FASLG BCL2L14 INHBA FOXA1 OLFM1 AGT THBS1 TP53 ADAMTSL4 IL12A LGALS9 CXCR3 AKR1C3 GAL PAK3 FAP TP73 WNT11 MMP2 MMP9 EEF1A2 SRPX DKKL1 CTSC VNN1 MSX2 ADORA2A IDO1 BMPR1B OSGIN1 NOTCH1 POU4F1 INHBB FOSL1 CDK5R1 CXCR2 NQO1 LTA ITGA6 FRZB SCIN NOS2 TIMP3 CLIP3 CAV1 TRAF2 BARD1 SFRP2 CDKN2A PRNP MLLT11 C…
GO Biological process	0.058876591	33	246	1.593215021	GO:1901617 organic hydroxy compound biosynthetic process ""	http://amigo.geneontology.org/amigo/term/GO:1901617""	MOXD1 OCA2 SQLE ISYNA1 SC5D CYP27B1 DBH CYP27A1 ITPKA CYP39A1 SPTLC3 DHCR7 SNAI2 DKK3 ABCA2 FGF2 STAR P2RY6 ALOX15B CES1 PLTP DKKL1 HSD17B1 KL SLC7A11 PRKAA2 LDHC ABCG4 CDH3 AKR1C3 DHFR PTH1R SEC14L2"
GO Biological process	0.06042515	218	2127	1.175046067	GO:0012501 programmed cell death ""	http://amigo.geneontology.org/amigo/term/GO:0012501""	TNFRSF12A BIRC3 CYFIP2 EYA2 JAK3 PPIF CRYAB BIRC2 FASLG BCL2L14 G0S2 IFI6 BEX2 NGF AGT CD27 DUSP6 EGFR GSDMC STK17A IFI27 HTRA1 GSDMA FADD GDNF HTRA4 BCL2 BNIP3 PDCD1 MLLT11 UBD XKR5 MEFV PIK3R3 CD44 TRAF1 TP73 LGALS1 E2F1 CD40LG CEACAM5 GSDME SFRP4 NEURL1 MDK PRLR PAEP INHBA IL1B TRAF2 FOXA1 OLFM1 VSTM2L THBS1 TP53 ADAMTSL4 HMGA2 GHRL NRG1 CSF2 IL12A LGALS9 COL4A3 AR SCG2 CCL19 NDNF CLCF1 SFN TC…
GO Biological process	0.06042515	37	257	1.545384887	GO:0045926 negative regulation of growth ""	http://amigo.geneontology.org/amigo/term/GO:0045926""	SEMA3A SEMA3C SEMA6A OSGIN1 RTN4 INHBA CDKN2C SFRP2 CDKN2A CDA FRZB CCDC85B ALOX15B ARHGAP4 BDKRB1 PTK6 WNT3 CRYAB RGS4 SPP1 AGT SERPINE2 NKD1 PLAC8 GREM1 BCL2 SLIT1 TP73 SMARCA2 WNT11 CYP27B1 TP53 MAP2 MT2A GJA1 MT1E JADE1"
GO Biological process	0.061269991	10	117	2.494427558	GO:0007218 neuropeptide signaling pathway ""	http://amigo.geneontology.org/amigo/term/GO:0007218""	GAL NMU MCHR1 SSTR2 CMKLR2 PCSK1N SCG5 ECEL1 GPR171 SORCS2"
GO Biological process	0.061269991	10	44	2.494427558	GO:0042908 xenobiotic transport ""	http://amigo.geneontology.org/amigo/term/GO:0042908""	ABCC3 SLC22A3 SLC29A4 SLC22A1 SLC47A2 ABCC2 SLC7A5 ABCA3 GJA1 PDZK1"
GO Biological process	0.061269991	10	51	2.494427558	GO:0048546 digestive tract morphogenesis ""	http://amigo.geneontology.org/amigo/term/GO:0048546""	GLI2 SFRP2 EGFR NOTCH1 SIX2 BCL2 SOX11 WNT11 DACT1 GLI1"
GO Biological process	0.061423009	17	101	1.957166238	GO:0072080 nephron tubule development ""	http://amigo.geneontology.org/amigo/term/GO:0072080""	GDNF AGT FGF2 HOXA11 SOX8 CALB1 TMEM59L YAP1 NOTCH1 KIF26B GREM1 IRX2 SIX2 BCL2 PBX1 WNT11 WNK4"
GO Biological process	0.062317797	3	4	6.734954407	GO:0001550 ovarian cumulus expansion ""	http://amigo.geneontology.org/amigo/term/GO:0001550""	TNFAIP6 EREG BMPR1B"
GO Biological process	0.062317797	26	175	1.691872605	GO:0002687 positive regulation of leukocyte migration ""	http://amigo.geneontology.org/amigo/term/GO:0002687""	XG XCL1 VEGFC CXCL17 CCL20 S100A7 IL34 F2RL1 CCL19 TREM2 BDKRB1 PTN CCL24 MDK IL1A SLAMF1 CXCL14 FADD CXCR2 FPR2 SERPINE1 IL12A LGALS9 RTN4 THBS1 CXCL8"
GO Biological process	0.062317797	3	8	6.734954407	GO:0002784 regulation of antimicrobial peptide production ""	http://amigo.geneontology.org/amigo/term/GO:0002784""	KLK5 KLK7 NOD2"
GO Biological process	0.062317797	3	6	6.734954407	GO:0002786 regulation of antibacterial peptide production ""	http://amigo.geneontology.org/amigo/term/GO:0002786""	KLK5 KLK7 NOD2"
GO Biological process	0.062317797	16	101	1.995542047	GO:0003333 amino acid transmembrane transport ""	http://amigo.geneontology.org/amigo/term/GO:0003333""	SLC7A2 SLC38A5 SLC1A1 SFXN3 SLC1A2 SLC38A4 SLC7A8 SLC7A5 SLC16A2 SLC11A1 SLC6A15 RGS4 AGT SLC7A11 KCNJ10 SLC3A2"
GO Biological process	0.062317797	19	144	1.874932362	GO:0007127 meiosis I ""	http://amigo.geneontology.org/amigo/term/GO:0007127""	DMC1 REC8 SGO1 BRIP1 SHOC1 MEI1 CNTD1 RNF212 MEIOC STAG3 ZCWPW1 BRME1 TDRD9 M1AP SYCE2 CCNE2 SYCP3 SYCP2 CCNA1"
GO Biological process	0.062317797	3	5	6.734954407	GO:0009233 menaquinone metabolic process ""	http://amigo.geneontology.org/amigo/term/GO:0009233""	CYP4F11 CYP4F12 CYP4F3"
GO Biological process	0.062317797	3	9	6.734954407	GO:0009820 alkaloid metabolic process ""	http://amigo.geneontology.org/amigo/term/GO:0009820""	CYP2D6 NNMT BCHE"
GO Biological process	0.062317797	3	8	6.734954407	GO:0014016 neuroblast differentiation ""	http://amigo.geneontology.org/amigo/term/GO:0014016""	BCHE DLX2 DLX1"
GO Biological process	0.062317797	3	11	6.734954407	GO:0015870 acetylcholine transport ""	http://amigo.geneontology.org/amigo/term/GO:0015870""	TACR2 ADORA2A CHRNA3"
GO Biological process	0.062317797	3	6	6.734954407	GO:0036102 leukotriene B4 metabolic process ""	http://amigo.geneontology.org/amigo/term/GO:0036102""	CYP4F11 CYP4F12 CYP4F3"
GO Biological process	0.062317797	3	5	6.734954407	GO:0038135 ERBB2-ERBB4 signaling pathway ""	http://amigo.geneontology.org/amigo/term/GO:0038135""	EREG NRG1 HBEGF"
GO Biological process	0.062317797	3	7	6.734954407	GO:0042421 norepinephrine biosynthetic process ""	http://amigo.geneontology.org/amigo/term/GO:0042421""	MOXD1 DBH KL"
GO Biological process	0.062317797	3	4	6.734954407	GO:0042637 catagen ""	http://amigo.geneontology.org/amigo/term/GO:0042637""	GAL MSX2 CDH3"
GO Biological process	0.062317797	3	4	6.734954407	GO:0048165 fused antrum stage ""	http://amigo.geneontology.org/amigo/term/GO:0048165""	TNFAIP6 EREG BMPR1B"
GO Biological process	0.062317797	25	167	1.713728857	GO:0048592 eye morphogenesis ""	http://amigo.geneontology.org/amigo/term/GO:0048592""	SDK2 MFAP2 IGFN1 MFAP5 SOX8 PAX6 CALB1 SLC1A1 FASLG TBX2 GNGT1 FOXF2 BCAR3 FGF2 MEIS1 CRB2 NOTCH1 FAT3 BCL2 SOX11 NECTIN3 RORB COL5A1 COL5A2 NKD1"
GO Biological process	0.062317797	3	9	6.734954407	GO:0050957 equilibrioception ""	http://amigo.geneontology.org/amigo/term/GO:0050957""	POU4F1 USH1G CDH23"
GO Biological process	0.062317797	3	4	6.734954407	GO:0051794 regulation of timing of catagen ""	http://amigo.geneontology.org/amigo/term/GO:0051794""	GAL MSX2 CDH3"
GO Biological process	0.062317797	3	10	6.734954407	GO:0061526 acetylcholine secretion ""	http://amigo.geneontology.org/amigo/term/GO:0061526""	TACR2 ADORA2A CHRNA3"
GO Biological process	0.062317797	3	4	6.734954407	GO:0090082 positive regulation of heart induction by negative regulation of canonical Wnt signaling pathway ""	http://amigo.geneontology.org/amigo/term/GO:0090082""	WNT11 DKK1 MESP1"
GO Biological process	0.062317797	81	644	1.322500138	GO:0120035 regulation of plasma membrane bounded cell projection organization ""	http://amigo.geneontology.org/amigo/term/GO:0120035""	HECW1 SEMA3A SEMA3C PAK3 SEMA6A TREM2 NGF ZNF365 PDPN CDH2 CDC42EP4 EFHC2 FUZ FSCN1 CBFA2T2 CAV1 MDK RTN4 EFNB2 SPOCK1 TNIK GAP43 NDNF ROBO2 ARHGAP33 ZMYND10 ITGA3 CNTN1 STAP1 XK DGKG ARHGAP4 PLEK2 PTN EZH2 NEURL1 DKK1 WNT3 EFNB3 MAK TLX2 FN1 SPP1 TNN SNAP25 AGT ITPKA MNS1 CRABP2 SFRP2 FEZ1 PTPRD WNT7A KIT F2RL1 FAT3 KLK6 KNDC1 PRNP CDK5R1 CDH4 SLIT1 KEL ARC INPP5F GPC2 NEFL CD44 RAP1GAP PTK6 KLK…
GO Biological process	0.062317797	3	4	6.734954407	GO:0120229 protein localization to motile cilium ""	http://amigo.geneontology.org/amigo/term/GO:0120229""	DNAH11 CFAP58 DNAAF11"
GO Biological process	0.062317797	3	4	6.734954407	GO:1901321 positive regulation of heart induction ""	http://amigo.geneontology.org/amigo/term/GO:1901321""	WNT11 DKK1 MESP1"
GO Biological process	0.062317797	3	5	6.734954407	GO:1901662 quinone catabolic process ""	http://amigo.geneontology.org/amigo/term/GO:1901662""	CYP4F11 CYP4F12 CYP4F3"
GO Biological process	0.062317797	3	4	6.734954407	GO:1904557 L-alanine transmembrane transport ""	http://amigo.geneontology.org/amigo/term/GO:1904557""	SLC7A8 SLC3A2 SLC38A5"
GO Biological process	0.062932899	11	55	2.351888841	GO:0003229 ventricular cardiac muscle tissue development ""	http://amigo.geneontology.org/amigo/term/GO:0003229""	NRG1 COL11A1 NOTCH1 EDNRA POU4F1 TNNI1 RYR2 TNNC1 TNNT2 TPM1 HOPX"
GO Biological process	0.062932899	11	59	2.351888841	GO:0030514 negative regulation of BMP signaling pathway ""	http://amigo.geneontology.org/amigo/term/GO:0030514""	GREM1 FSTL3 CAV1 TNFAIP6 DKK1 SFRP2 NOTCH1 HTRA1 HTRA3 DLX1 CRIM1"
GO Biological process	0.062932899	11	62	2.351888841	GO:0032768 regulation of monooxygenase activity ""	http://amigo.geneontology.org/amigo/term/GO:0032768""	IL1A IL1B CYP27B1 HTR2B EGFR S100A1 TERT GDNF CAV1 CDH3 DHFR"
GO Biological process	0.062932899	43	374	1.485143792	GO:0046651 lymphocyte proliferation ""	http://amigo.geneontology.org/amigo/term/GO:0046651""	CD22 IL27RA IL1A PLA2G2D HELLS IL1B PLA2G2F TNFRSF13C LGALS9 LGALS9B MZB1 LGALS9C CLCF1 LGALS7B LGALS7 CD40LG XCL1 IL18 FCRL3 VCAM1 TMIGD2 IL12A BCL2 CD19 SLC11A1 GAL CD79A JAK3 CRTAM ZAP70 SLAMF1 IDO1 TP53 PLCL2 IKZF3 FADD PRNP CD6 SOX11 CDKN2A CCL19 MS4A1 ICOSLG"
GO Biological process	0.062932899	11	49	2.351888841	GO:0085029 extracellular matrix assembly ""	http://amigo.geneontology.org/amigo/term/GO:0085029""	HAS1 HAS2 LAMB3 SMPD3 PXDN FKBP10 NOTCH1 COL1A2 COL3A1 PHLDB1 AGT"
GO Biological process	0.063206483	23	155	1.750327134	GO:0007612 learning ""	http://amigo.geneontology.org/amigo/term/GO:0007612""	PRKAR2B TACR2 RAPGEF3 PTN NPTX2 SLC1A1 DKK1 BCHE SLC8A2 DBH SNAP25 AGT SLC7A11 KIT DGKI SHANK1 SHANK2 EN1 RAG1 FOSL1 ARC NLGN4X MAP1A"
GO Biological process	0.063272271	18	113	1.901634186	GO:0071774 response to fibroblast growth factor ""	http://amigo.geneontology.org/amigo/term/GO:0071774""	KL KLB FGF2 SHISA2 SULF2 CD44 THBS1 CPS1 COL1A1 TBX2 FLRT3 FGFBP1 FLRT2 CXCL8 APLN NDNF FUZ TBX1"
GO Biological process	0.063272271	18	100	1.901634186	GO:0098773 skin epidermis development ""	http://amigo.geneontology.org/amigo/term/GO:0098773""	GAL INHBA FST DLX3 LHX2 DKK1 MSX2 HOXC13 KRT17 EGFR NOTCH1 FOXQ1 BCL2 CDH3 GLI2 APCDD1 FUZ TGM3"
GO Biological process	0.064345596	24	196	1.724148328	GO:0015698 inorganic anion transport ""	http://amigo.geneontology.org/amigo/term/GO:0015698""	GABRA3 GABRP ANO1 SLC37A2 CLIC3 GABRQ SLC4A8 SFRP4 SLC26A9 CLCA4 SLC11A1 ABCC2 TG KCNQ1 CA2 ABCC3 SLC4A3 WNK4 CLCA2 CLIC6 P2RY6 FXYD1 PRNP SLC1A1"
GO Biological process	0.064345596	24	145	1.724148328	GO:0050680 negative regulation of epithelial cell proliferation ""	http://amigo.geneontology.org/amigo/term/GO:0050680""	CAV2 CAV1 SNAI2 SPARC THBS1 SFRP2 GHRL XDH COL4A3 CXCR3 PAX6 RAP1GAP EFNB2 SLURP1 NKX2-8 NOTCH1 AR SFN IL12A CDK6 CDKN1C ATOH8 EREG SCG2"
GO Biological process	0.064439992	14	108	2.095319149	GO:0015837 amine transport ""	http://amigo.geneontology.org/amigo/term/GO:0015837""	SYT7 SYT12 GDNF RAB3B TACR2 SLC7A5 AQP9 STX1A RGS4 ADORA2A AGT OXTR CHRNA3 ADRA2C"
GO Biological process	0.064439992	12	57	2.244984802	GO:0032330 regulation of chondrocyte differentiation ""	http://amigo.geneontology.org/amigo/term/GO:0032330""	PTHLH ADAMTS12 HOXA11 GLI2 MDK LOXL2 PKDCC SIX2 SNAI2 GREM1 SCIN BMPR1B"
GO Biological process	0.064439992	12	57	2.244984802	GO:2001238 positive regulation of extrinsic apoptotic signaling pathway ""	http://amigo.geneontology.org/amigo/term/GO:2001238""	TNFRSF12A G0S2 FADD BCL2L14 INHBA AGT THBS1 SRPX BMPR1B TIMP3 CAV1 TRAF2"
GO Biological process	0.064479114	117	1112	1.253762396	GO:0060548 negative regulation of cell death ""	http://amigo.geneontology.org/amigo/term/GO:0060548""	BIRC3 EYA2 CRYAB BIRC2 CCN6 IFI6 NGF CD27 EGFR GDNF BCL2 PIK3R3 CD44 CD40LG CEACAM5 PPIF MDK PRLR IL1B VSTM2L THBS1 FGF2 TP53 HMGA2 GHRL NRG1 CSF2 AR SCG2 CCL19 NDNF CLCF1 SFN TCIM CXCR3 SOX8 SNAI2 GLI2 SNCB CTTN TREM2 SLC7A5 MEIS3 CAV1 PTPRZ1 SLC1A1 DKK1 CSF3 CCND1 HELLS MSX2 TRAF2 ADORA2A IDO1 HTR2B IER3 YAP1 AMIGO2 COL2A1 MEAK7 DLX1 PLAC8 SFRP2 PLK2 NOTCH1 SLC7A11 POU4F1 WNT7A KIT PRKAA2 DDR2 …
GO Biological process	0.064821942	13	108	2.161837217	GO:0007631 feeding behavior ""	http://amigo.geneontology.org/amigo/term/GO:0007631""	GAL NMU ADORA2A AGT POU4F1 GHRL EN1 GPR171 OXTR MMP17 SGIP1 APLN MCHR1"
GO Biological process	0.067068011	36	304	1.53941815	GO:0050670 regulation of lymphocyte proliferation ""	http://amigo.geneontology.org/amigo/term/GO:0050670""	CD22 IL27RA IL1A PLA2G2D IL1B PLA2G2F TNFRSF13C LGALS9 LGALS9B MZB1 LGALS9C CLCF1 LGALS7B LGALS7 CD40LG XCL1 IL18 FCRL3 VCAM1 TMIGD2 IL12A GAL JAK3 CRTAM ZAP70 SLAMF1 IDO1 IKZF3 FADD PRNP CD6 BCL2 SOX11 CDKN2A CCL19 ICOSLG"
GO Biological process	0.067372438	6	21	3.367477204	GO:0002827 positive regulation of T-helper 1 type immune response ""	http://amigo.geneontology.org/amigo/term/GO:0002827""	IL1B IL18 SLC11A1 IL27RA SLAMF1 XCL1"
GO Biological process	0.067372438	6	19	3.367477204	GO:0010755 regulation of plasminogen activation ""	http://amigo.geneontology.org/amigo/term/GO:0010755""	SERPINE1 SERPINE2 PLAU THBS1 MELTF S100A10"
GO Biological process	0.067372438	6	28	3.367477204	GO:0042730 fibrinolysis ""	http://amigo.geneontology.org/amigo/term/GO:0042730""	PLAU FAP SERPINE1 THBS1 GP1BA KRT1"
GO Biological process	0.067372438	6	21	3.367477204	GO:0046642 negative regulation of alpha-beta T cell proliferation ""	http://amigo.geneontology.org/amigo/term/GO:0046642""	LGALS9 LGALS9B LGALS9C LGALS7B LGALS7 XCL1"
GO Biological process	0.067718306	35	239	1.548265381	GO:0050769 positive regulation of neurogenesis ""	http://amigo.geneontology.org/amigo/term/GO:0050769""	NGF PTN MDK SERPINE2 ROBO2 SOX8 PAX6 PAK3 TP73 E2F1 SLC7A5 NEURL1 WNT3 FN1 CXCR4 ITPKA ZNF365 FGF2 DMRTA2 CRABP2 NOTCH1 VEGFC PTPRD IL34 KIT CLCF1 SOX11 CDH4 LTA ZNF488 NEFL IL1B MME PTPRZ1 L1CAM"
GO Biological process	0.068371801	8	33	2.763058218	GO:0042659 regulation of cell fate specification ""	http://amigo.geneontology.org/amigo/term/GO:0042659""	DKK1 FGF2 WNT11 LMO4 SFRP2 MESP1 AR POU5F1"
GO Biological process	0.068371801	8	32	2.763058218	GO:0060421 positive regulation of heart growth ""	http://amigo.geneontology.org/amigo/term/GO:0060421""	GLI1 FGF2 NRG1 ACACB TBX2 YAP1 NOTCH1 BASP1"
GO Biological process	0.068371801	8	33	2.763058218	GO:0061037 negative regulation of cartilage development ""	http://amigo.geneontology.org/amigo/term/GO:0061037""	PTHLH ADAMTS12 GLI2 CTSK FRZB SNAI2 GREM1 WNT11"
GO Biological process	0.068371801	8	28	2.763058218	GO:0097205 renal filtration ""	http://amigo.geneontology.org/amigo/term/GO:0097205""	CORO2B EDNRA F2RL1 SULF2 ITGA3 JCHAIN KIRREL1 PDGFB"
GO Biological process	0.068448238	16	76	1.968205854	GO:1901184 regulation of ERBB signaling pathway ""	http://amigo.geneontology.org/amigo/term/GO:1901184""	AREG HBEGF EREG TGFA SH3TC2 EPGN AGT NEURL1 FASLG MMP9 RTN4 IFI6 BCAR3 CDH13 PTK6 EGFR"
GO Biological process	0.069457999	24	187	1.710464611	GO:0010469 regulation of signaling receptor activity ""	http://amigo.geneontology.org/amigo/term/GO:0010469""	AREG HBEGF EREG MUC4 TGFA CNIH2 EPGN ARC SHISA8 NPTX2 SERPINE1 PLAU LYNX1 ADRA2C DKK3 HOMER3 DKKL1 NEURL1 DKK1 WFIKKN1 LYPD1 SHANK1 GREM1 LYPD6"
GO Biological process	0.069457999	71	650	1.342264598	GO:0051046 regulation of secretion ""	http://amigo.geneontology.org/amigo/term/GO:0051046""	SYT7 PTGER3 CBARP GCK GHRL SCG5 RAB3B SYT12 SEPTIN1 SEPTIN5 CD177 S100A10 GAL CD200 IL11 SPP1 IL1B NRG1 F2RL1 IRS1 ICA1 SLC4A8 KCNQ1 MAOB TACR2 PARD6A STX1A CSPG5 IL1A GPR68 IL13RA2 WNK4 ADORA2A ANO1 AGT TNFRSF11A ABCA12 ILDR1 NOTCH1 VEGFC WNT7A DGKI TPCN2 INHBB RAB26 SOX11 OXTR C1QTNF12 PCLO DOC2B INHBA IL12A NOS2 TREM2 KLF7 MYH10 GJA1 LGALS9 ADCY5 ALOX12B KCNJ11 CES1 SCIN CAMK2A CHRNA3 SMPD3 TR…
GO Biological process	0.069505258	40	339	1.496656535	GO:0001818 negative regulation of cytokine production ""	http://amigo.geneontology.org/amigo/term/GO:0001818""	IRAK3 LGALS9 LGALS9B LGALS9C LGALS7B LGALS7 FN1 SLAMF1 THBS1 XCL1 GHRL INHBB F2RL1 IL12A ZNF683 SLC11A1 WNT11 TREM2 IL27RA EZH2 IL1R2 IL1RL1 GPR18 IDO1 RNF128 IL36RN BANK1 NLRX1 NOD2 PRNP ABCD2 SSC5D HOMER3 CDH3 NAV3 MEFV CD200 JAK3 SIRPA INHBA"
GO Biological process	0.069505258	7	34	2.99331307	GO:0007263 nitric oxide mediated signal transduction ""	http://amigo.geneontology.org/amigo/term/GO:0007263""	NOS2 NOS1 CD36 THBS1 EGFR NDNF AGT"
GO Biological process	0.069505258	7	25	2.99331307	GO:0010623 programmed cell death involved in cell development ""	http://amigo.geneontology.org/amigo/term/GO:0010623""	IL1A FASLG IL1B FGF2 KIT BCL2 SYCP2"
GO Biological process	0.069505258	7	36	2.99331307	GO:0042133 neurotransmitter metabolic process ""	http://amigo.geneontology.org/amigo/term/GO:0042133""	MOXD1 BCHE DBH MAOB PRIMA1 NOS1 GCHFR"
GO Biological process	0.069505258	7	28	2.99331307	GO:0050926 regulation of positive chemotaxis ""	http://amigo.geneontology.org/amigo/term/GO:0050926""	VEGFC F3 CDH13 F2RL1 SCG2 ARTN CXCL8"
GO Biological process	0.069505258	7	27	2.99331307	GO:0060740 prostate gland epithelium morphogenesis ""	http://amigo.geneontology.org/amigo/term/GO:0060740""	TNC GLI2 MMP2 ESR1 FOXA1 NOTCH1 AR"
GO Biological process	0.069505258	10	45	2.427010597	GO:0070050 neuron cellular homeostasis ""	http://amigo.geneontology.org/amigo/term/GO:0070050""	CALB1 CALB2 TSPOAP1 CA2 SLC8A2 CHRNA1 HAAO MAP1A NELL2 SLC6A2"
GO Biological process	0.069505258	10	41	2.427010597	GO:0071634 regulation of transforming growth factor beta production ""	http://amigo.geneontology.org/amigo/term/GO:0071634""	LTBP1 FN1 XCL1 LGALS9 WNT11 THBS1 LUM SERPINB7 CD200 CDH3"
GO Biological process	0.069741316	86	726	1.302318334	GO:0070848 response to growth factor ""	http://amigo.geneontology.org/amigo/term/GO:0070848""	FSTL3 PXN PMEPA1 WFIKKN1 KL NGF FST KLB FGF2 BMPR1B RNF165 VEGFC GREM1 SHISA2 SULF2 IL1B DCN SNAI2 CD44 LTBP1 SEMA6A PDGFB HAS1 CAV1 ASPN TNFAIP6 AGT THBS1 NOTCH1 ADAMTS12 XDH COL1A2 COL3A1 HAS2 CCBE1 CPS1 CYFIP2 DLX3 RAP1GAP E2F1 SMPD3 CAV2 DKK1 COL1A1 FASLG ONECUT2 MSX2 TBX2 FLRT3 FGFBP1 COL2A1 DUSP6 TP53 TMEM108 SFRP2 EGFR CRB2 FEZ1 VCAM1 DDR2 HTRA1 HTRA3 SOX11 NDN FLRT2 PAX9 WNT7A CXCL8 PDE2A…
GO Biological process	0.069965571	30	199	1.603560573	GO:0030308 negative regulation of cell growth ""	http://amigo.geneontology.org/amigo/term/GO:0030308""	SEMA3A SEMA3C SEMA6A OSGIN1 RTN4 INHBA CDKN2C SFRP2 CDKN2A CDA FRZB CCDC85B ARHGAP4 BDKRB1 WNT3 CRYAB RGS4 SPP1 AGT SERPINE2 GREM1 BCL2 SLIT1 SMARCA2 WNT11 CYP27B1 TP53 MAP2 GJA1 JADE1"
GO Biological process	0.069965571	30	232	1.603560573	GO:0050803 regulation of synapse structure or activity ""	http://amigo.geneontology.org/amigo/term/GO:0050803""	WNT7A GPC6 SLITRK6 PTPRD GHRL ARHGAP33 PAK3 NEURL1 DKK1 FLRT3 ITPKA AMIGO2 ST8SIA2 LRRTM2 CDH8 SLC7A11 SHANK2 CDH2 PRNP LRRN1 CDK5R1 OXTR ADGRB1 FLRT2 THBS2 ARC TREM2 KLK8 ROBO2 SLIT1"
GO Biological process	0.069967378	36	263	1.53212233	GO:0003007 heart morphogenesis ""	http://amigo.geneontology.org/amigo/term/GO:0003007""	RNF207 MESP1 MESP2 NRG1 SNAI2 COL11A1 SEMA3C WNT11 DNAH11 DKK1 RTN4 MSX2 TBX2 COL5A1 HTR2B YAP1 COL2A1 TP53 NOTCH1 EDNRA POU4F1 TNNI1 HAS2 SOX11 FLRT2 RYR2 TNNC1 TNNT2 TPM1 SFRP2 POU5F1 OLFM1 MICAL2 SYNPO2L TBX1 ROBO2"
GO Biological process	0.070167699	27	200	1.64937659	GO:0045664 regulation of neuron differentiation ""	http://amigo.geneontology.org/amigo/term/GO:0045664""	ZC4H2 NGF ZFHX2 BEND6 KCTD11 ADRA2C SOX8 PAX6 GLI2 RAP1GAP TP73 DKK1 DLX2 FOXA1 FGF2 EFNA3 MEIS1 DLX1 SFRP2 NOTCH1 FEZ1 BCL2 SOX11 PBX1 NAP1L2 CNTN4 CDK5R1"
GO Biological process	0.071822064	48	412	1.436790274	GO:0001654 eye development ""	http://amigo.geneontology.org/amigo/term/GO:0001654""	SDK2 LAMA1 MEIS3 PBX4 MFAP2 PDE6A PDE6B MEIS1 IGFN1 PBX1 MFAP5 FGF2 SOX8 PAX6 CELF4 CALB1 SLC1A1 LHX2 CRYAB DLX2 FASLG TBX2 HPCA INHBA GNGT1 PXDN DCLK1 FOXF2 BCAR3 BMPR1B DLX1 EGFR CRB2 NOTCH1 SLC7A11 LPCAT1 FAT3 BCL2 SOX11 NECTIN3 SLITRK6 RORB COL5A1 SMOC1 COL5A2 NKD1 WNT7A SPRED3"
GO Biological process	0.071850678	38	341	1.509901283	GO:0008202 steroid metabolic process ""	http://amigo.geneontology.org/amigo/term/GO:0008202""	CYP26B1 SQLE SC5D CYP27B1 CYP27A1 CYP39A1 STAR AKR1C2 DHCR7 AKR1C1 AKR1C3 SNAI2 DKK3 HSD17B2 SULT2B1 CYP2D6 ABCA2 HSD17B1 SULT1E1 SPP1 CES1 GAL LIPE ESR1 DKKL1 IL1A EPHX2 KIT PRKAA2 LIPC SCNN1B ABCG4 PBX1 CYP2E1 SEC14L2 DHRS2 PRLR AKR1B15"
GO Biological process	0.071850678	41	329	1.484586724	GO:0046394 carboxylic acid biosynthetic process ""	http://amigo.geneontology.org/amigo/term/GO:0046394""	ACSM3 BCAT1 PTGS1 UPB1 LIPG ELOVL4 GLS2 CYP39A1 LIPC GATM ALOXE3 ALOX12B ALOX15B ELOVL2 PTGDS CYP27A1 STAR HAAO AKR1C3 ACACB PHGDH FA2H RBP1 IDO1 FADS2 CRABP2 DEGS1 PRKAA2 FABP5 LDHC PLA2G4F CYP4F11 ABCD2 FADS3 DHFR IL1B CES1 GGT7 CPS1 CYP2D6 CYP2E1"
GO Biological process	0.071850678	14	79	2.060969655	GO:0072078 nephron tubule morphogenesis ""	http://amigo.geneontology.org/amigo/term/GO:0072078""	GDNF AGT FGF2 HOXA11 SOX8 TMEM59L KIF26B GREM1 IRX2 SIX2 BCL2 PBX1 WNT11 WNK4"
GO Biological process	0.071878533	55	456	1.39914067	GO:0051051 negative regulation of transport ""	http://amigo.geneontology.org/amigo/term/GO:0051051""	HECW1 PTGER3 CBARP WNK4 KCNE2 WNK2 KCNE5 WNK3 SVIP KCNQ1 CD200 IL11 MMP9 SFRP4 ABCA2 CRYAB CASQ2 THBS1 BARD1 NRG1 TRAT1 IRS1 MAOB TACR2 REM1 PPIF RGS4 IL13RA2 IL1B CD36 SERPINE2 LRRTM2 NOTCH1 GHRL PKDCC INHBB FABP5 RRAD PKIA BCL2 CNIH2 OXTR KEL IL12A DERL3 CAV1 KLF7 GJA1 LGALS9 KCNJ11 NOS1 SIRPA INHBA ADRA2C STXBP6"
GO Biological process	0.071878533	22	149	1.748306749	GO:1990266 neutrophil migration ""	http://amigo.geneontology.org/amigo/term/GO:1990266""	CCL26 CCL24 CCL20 XG TREM1 XCL1 CXCR1 CXCL3 CXCL5 CXCL11 CXCL8 CCL19 CXCR2 TNFAIP6 MDK IL1A IL1B NOD2 DPP4 CD177 RTN4 S100A12"
GO Biological process	0.072494536	91	922	1.288918719	GO:0001817 regulation of cytokine production ""	http://amigo.geneontology.org/amigo/term/GO:0001817""	IRAK3 SLAMF1 ICOSLG SLAMF6 BTNL9 LGALS9 LGALS9B LGALS9C LGALS7B CXCL17 SULF2 LGALS7 IGF2BP2 NOS2 CD6 LTBP1 CD40LG MEFV C5 CRTAM PANX1 IL1A FN1 PAEP LY9 EREG IL1B HTR2B IRF4 THBS1 XCL1 IL18 GHRL KIT INHBB F2RL1 CSF2 NOD2 TMIGD2 FADD IL12A ZNF683 CCBE1 TLR5 ISG15 SLC11A1 WNT11 TREM2 IL27RA EZH2 POU2AF1 IL1R2 IL1RL1 GPR18 IDO1 RNF128 CD36 IL36RN LUM BANK1 SPON2 UBASH3A NLRX1 HMGB2 SERPINB7 PRNP ABCD…
GO Biological process	0.072494536	13	99	2.122531086	GO:0016101 diterpenoid metabolic process ""	http://amigo.geneontology.org/amigo/term/GO:0016101""	BCO2 CYP26B1 CYP2D6 RDH12 AKR1C1 AKR1C3 AKR1B10 ABCA4 LIPE DHRS7 RBP1 CRABP2 AKR1B15"
GO Biological process	0.072494536	13	87	2.122531086	GO:0032615 interleukin-12 production ""	http://amigo.geneontology.org/amigo/term/GO:0032615""	IRAK3 CD40LG SLAMF1 THBS1 IDO1 CD36 NOD2 LTB MEFV MDK LGALS9 JAK3 CCL19"
GO Biological process	0.072494536	13	87	2.122531086	GO:0032655 regulation of interleukin-12 production ""	http://amigo.geneontology.org/amigo/term/GO:0032655""	IRAK3 CD40LG SLAMF1 THBS1 IDO1 CD36 NOD2 LTB MEFV MDK LGALS9 JAK3 CCL19"
GO Biological process	0.072494536	43	378	1.468202989	GO:0032943 mononuclear cell proliferation ""	http://amigo.geneontology.org/amigo/term/GO:0032943""	CD22 IL27RA IL1A PLA2G2D HELLS IL1B PLA2G2F TNFRSF13C LGALS9 LGALS9B MZB1 LGALS9C CLCF1 LGALS7B LGALS7 CD40LG XCL1 IL18 FCRL3 VCAM1 TMIGD2 IL12A BCL2 CD19 SLC11A1 GAL CD79A JAK3 CRTAM ZAP70 SLAMF1 IDO1 TP53 PLCL2 IKZF3 FADD PRNP CD6 SOX11 CDKN2A CCL19 MS4A1 ICOSLG"
GO Biological process	0.072728413	23	166	1.721155015	GO:0006633 fatty acid biosynthetic process ""	http://amigo.geneontology.org/amigo/term/GO:0006633""	ACSM3 PTGS1 LIPG ELOVL4 LIPC ALOXE3 ALOX12B ALOX15B ELOVL2 PTGDS ACACB FA2H FADS2 DEGS1 PRKAA2 FABP5 PLA2G4F ABCD2 FADS3 IL1B CYP2D6 CYP2E1 AKR1C3"
GO Biological process	0.072728413	183	1810	1.186519044	GO:0010941 regulation of cell death ""	http://amigo.geneontology.org/amigo/term/GO:0010941""	TNFRSF12A BIRC3 EYA2 SNCB JAK3 CRYAB BIRC2 CCN6 BCL2L14 G0S2 IFI6 BEX2 NGF AGT CD27 DUSP6 EGFR STK17A HTRA1 FADD GDNF HTRA4 BCL2 BNIP3 PDCD1 UBD PIK3R3 CD44 TRAF1 PRODH LGALS1 E2F1 CD40LG CEACAM5 GSDME SFRP4 NEURL1 PPIF MDK PRLR FASLG INHBA EFNB2 IL1B TRAF2 FOXA1 OLFM1 VSTM2L THBS1 FGF2 TP53 ADAMTSL4 HMGA2 GHRL NRG1 CSF2 IL12A LGALS9 AR SCG2 CCL19 NDNF CLCF1 SFN TCIM CXCR3 AKR1C3 SOX8 SNAI2 GAL G…
GO Biological process	0.072728413	23	148	1.721155015	GO:0035107 appendage morphogenesis ""	http://amigo.geneontology.org/amigo/term/GO:0035107""	MYH3 CYP26B1 HOXA11 GLI2 SEMA3C PCSK5 DKK1 WNT3 MSX2 TBX2 COL2A1 RNF165 CRABP2 SFRP2 NOTCH1 WNT7A PKDCC EN1 GREM1 COL3A1 SOX11 PBX1 SP9"
GO Biological process	0.072728413	23	148	1.721155015	GO:0035108 limb morphogenesis ""	http://amigo.geneontology.org/amigo/term/GO:0035108""	MYH3 CYP26B1 HOXA11 GLI2 SEMA3C PCSK5 DKK1 WNT3 MSX2 TBX2 COL2A1 RNF165 CRABP2 SFRP2 NOTCH1 WNT7A PKDCC EN1 GREM1 COL3A1 SOX11 PBX1 SP9"
GO Biological process	0.074110622	52	486	1.410745737	GO:1903037 regulation of leukocyte cell-cell adhesion ""	http://amigo.geneontology.org/amigo/term/GO:1903037""	SIRPG IL27RA IL1A PLA2G2D IL1B PLA2G2F TNFRSF13C LGALS9 LGALS9B LGALS9C LGALS7B SIRPA LGALS7 SMARCA2 CTSG CD40LG CAV1 ZAP70 SKAP1 XCL1 IL18 VCAM1 TMIGD2 IL12A DPP4 LGALS1 JAK3 EFNB3 CRTAM MDK VNN1 SLAMF1 EFNB2 ADORA2A IDO1 CD27 IL2RG RAG1 FADD PRNP CHST2 GP1BA CD6 CD44 MYB HAS2 GLI2 CDKN2A NOD2 CCL19 ICOSLG KLRK1"
GO Biological process	0.074349716	44	400	1.45799751	GO:0051346 negative regulation of hydrolase activity ""	http://amigo.geneontology.org/amigo/term/GO:0051346""	TIMP2 TIMP3 SERPINE1 IFI6 AGT SERPINE2 GCHFR SERPINH1 SERPINB7 THBS1 SPOCK1 SFN KLRK1 BIRC3 PCSK1N TFPI2 C5 CRYAB BIRC2 PI3 SLPI AMOT WFIKKN1 ADORA2A NGF PI15 CD27 SFRP2 CRIM1 COL6A3 RAG1 WFDC12 COL4A3 PRNP WFDC5 CST6 COL28A1 HMSD CD44 MMP9 CRB2 CAMK2A NOS1 SPOCK2"
GO Biological process	0.074940145	16	115	1.941608478	GO:0018958 phenol-containing compound metabolic process ""	http://amigo.geneontology.org/amigo/term/GO:0018958""	TG MOXD1 CRYM OCA2 DBH CYP2E1 CTSK MAOB SNCB SLC1A1 KL SLC16A2 SLC7A11 EDNRA BCL2 CDH3"
GO Biological process	0.075007684	61	528	1.369440729	GO:0043410 positive regulation of MAPK cascade ""	http://amigo.geneontology.org/amigo/term/GO:0043410""	CCL26 CD44 TRAF1 IL11 TREM2 PDGFB CAV2 CCL24 CCL20 TRAF2 FGF2 XCL1 PDGFC WNT7A KIT CCL19 MAP4K1 EZH2 DKK1 SLAMF1 IL1B HTR2B S100A7 EGFR NOTCH1 TNIK IL34 XDH FCRL3 TGFA F2RL1 NOD2 IGFBP6 P2RY6 ALOX12B EPGN ADRA2C TP73 IL1A KL KLB CD36 CD27 BANK1 DDR2 AR CDH2 CAVIN3 CSPG4 FPR2 GSDME THBS1 BCAR3 TNFRSF11A GHRL NRG1 LGALS9 CXCL17 TBX1 SEMA3A S100A12"
GO Biological process	0.075087037	9	34	2.525607903	GO:0002063 chondrocyte development ""	http://amigo.geneontology.org/amigo/term/GO:0002063""	PTHLH HOXA11 COL11A1 SMPD3 MSX2 SFRP2 SERPINH1 SULF2 BMPR1B"
GO Biological process	0.075087037	18	108	1.857918457	GO:0002690 positive regulation of leukocyte chemotaxis ""	http://amigo.geneontology.org/amigo/term/GO:0002690""	XCL1 VEGFC CXCL17 S100A7 IL34 F2RL1 CCL19 PTN MDK SLAMF1 CXCL14 CXCR2 FPR2 SERPINE1 IL12A LGALS9 THBS1 CXCL8"
GO Biological process	0.075087037	9	47	2.525607903	GO:0007622 rhythmic behavior ""	http://amigo.geneontology.org/amigo/term/GO:0007622""	GHRL USP2 PER3 KCNQ1 PTGDS ADORA2A TP53 CSF2 C3orf70"
GO Biological process	0.075087037	9	45	2.525607903	GO:0015695 organic cation transport ""	http://amigo.geneontology.org/amigo/term/GO:0015695""	SLC22A1 SLC35F3 SLC22A3 SLC29A4 PDZK1 TACR2 SLC7A8 ADORA2A CHRNA3"
GO Biological process	0.075087037	41	331	1.478624529	GO:0016053 organic acid biosynthetic process ""	http://amigo.geneontology.org/amigo/term/GO:0016053""	ACSM3 BCAT1 PTGS1 UPB1 LIPG ELOVL4 GLS2 CYP39A1 LIPC GATM ALOXE3 ALOX12B ALOX15B ELOVL2 PTGDS CYP27A1 STAR HAAO AKR1C3 ACACB PHGDH FA2H RBP1 IDO1 FADS2 CRABP2 DEGS1 PRKAA2 FABP5 LDHC PLA2G4F CYP4F11 ABCD2 FADS3 DHFR IL1B CES1 GGT7 CPS1 CYP2D6 CYP2E1"
GO Biological process	0.075691712	43	316	1.462641614	GO:0010720 positive regulation of cell development ""	http://amigo.geneontology.org/amigo/term/GO:0010720""	NGF PTN MDK SERPINE2 ROBO2 HOXA11 SOX8 PAX6 PAK3 TP73 E2F1 SLC7A5 NEURL1 WNT3 CSPG5 FN1 GPR68 CXCR4 ITPKA ZNF365 FGF2 DMRTA2 CRABP2 NOTCH1 VEGFC PTPRD IL34 KIT HAS2 BCL2 CLCF1 SOX11 CDH4 LTA ZNF488 NEFL IL1B MME PROC MYADM S100A10 PTPRZ1 L1CAM"
GO Biological process	0.076040076	5	34	3.741641337	GO:0002227 innate immune response in mucosa ""	http://amigo.geneontology.org/amigo/term/GO:0002227""	DEFB1 H2BC11 H2BC8 NOD2 NOS2"
GO Biological process	0.076040076	5	13	3.741641337	GO:0010663 positive regulation of striated muscle cell apoptotic process ""	http://amigo.geneontology.org/amigo/term/GO:0010663""	AGT TP53 BNIP3 CXCR2 CAMK2A"
GO Biological process	0.076040076	5	13	3.741641337	GO:0010666 positive regulation of cardiac muscle cell apoptotic process ""	http://amigo.geneontology.org/amigo/term/GO:0010666""	AGT TP53 BNIP3 CXCR2 CAMK2A"
GO Biological process	0.076040076	5	13	3.741641337	GO:0015801 aromatic amino acid transport ""	http://amigo.geneontology.org/amigo/term/GO:0015801""	SLC38A5 SLC7A5 SLC7A8 OCA2 SLC3A2"
GO Biological process	0.076040076	5	17	3.741641337	GO:0046135 pyrimidine nucleoside catabolic process ""	http://amigo.geneontology.org/amigo/term/GO:0046135""	CDA UPP1 APOBEC3H APOBEC3B UPB1"
GO Biological process	0.076040076	5	39	3.741641337	GO:0051873 killing by host of symbiont cells ""	http://amigo.geneontology.org/amigo/term/GO:0051873""	TREM1 F2RL1 KRT6A CTSG SCNN1B"
GO Biological process	0.076040076	5	12	3.741641337	GO:0070493 thrombin-activated receptor signaling pathway ""	http://amigo.geneontology.org/amigo/term/GO:0070493""	MET F2RL2 F2RL1 GP1BA STMN1"
GO Biological process	0.076040076	145	1409	1.213505299	GO:0071495 cellular response to endogenous stimulus ""	http://amigo.geneontology.org/amigo/term/GO:0071495""	FSTL3 PXN ESR1 JAK3 CAV2 PIK3R3 PMEPA1 WFIKKN1 KL NGF FST KLB FGF2 BMPR1B RNF165 SESN3 NR3C2 GREM1 IRS1 AR P2RY6 HTR1D SSTR2 SHISA2 C1QTNF12 SULF2 GHRL SCNN1D SCNN1B AOC1 SNAI2 CD44 LTBP1 KCNQ1 CAMK2A RAPGEF3 HCN2 CA2 HAS1 CAV1 ASPN TNFAIP6 HTR2B YAP1 THBS1 TP53 NOTCH1 ADAMTS12 AKR1C2 COL1A2 NOD2 COL3A1 HAS2 FPR2 ADCY6 PDE2A AKR1C1 AKR1C3 RYR2 CPEB1 CPS1 DLX3 RAP1GAP MMP2 TREM2 E2F1 SMPD3 SLC7A5 …
GO Biological process	0.076040076	5	13	3.741641337	GO:0075509 endocytosis involved in viral entry into host cell ""	http://amigo.geneontology.org/amigo/term/GO:0075509""	DPP4 CTSL TPCN2 CAV2 CAV1"
GO Biological process	0.076040076	5	14	3.741641337	GO:0098915 membrane repolarization during ventricular cardiac muscle cell action potential ""	http://amigo.geneontology.org/amigo/term/GO:0098915""	KCNQ1 RNF207 SCN2B KCNE5 KCNE2"
GO Biological process	0.076281806	79	734	1.311303508	GO:1901699 cellular response to nitrogen compound ""	http://amigo.geneontology.org/amigo/term/GO:1901699""	JAK3 CAV2 PIK3R3 SESN3 LYPD1 IRS1 P2RY6 HTR1D C1QTNF12 GHRL SCNN1D SCNN1B AOC1 KCNQ1 CAMK2A RAPGEF3 PXN HCN2 CA2 HTR2B TP53 NOD2 FPR2 ADCY6 IFIT1 PDE2A RYR2 CPEB1 CPS1 MMP2 TREM2 SMPD3 SLC7A5 CAV1 EZH2 SLC1A1 NEURL1 COL1A1 SLC1A2 RGS4 IL1B TRAF2 ANO1 KL AGT BRIP1 COL6A1 PDGFC EGFR HTR7 EDNRA DDR2 INHBB KLF15 COL1A2 GKAP1 GJB2 COL3A1 NSG1 MZB1 PRNP ADCY5 CDK5R1 TRIM72 COL4A6 COL5A2 AQP9 CD36 VCAM1…
GO Biological process	0.07651139	15	141	1.980868943	GO:0007586 digestion ""	http://amigo.geneontology.org/amigo/term/GO:0007586""	PTGER3 CRACD GHRL AKR1C2 AKR1C1 PRSS3 KCNQ1 MDK WNK4 CD36 OXTR MUC4 NOD2 SLC5A1 CYP39A1"
GO Biological process	0.07651139	15	83	1.980868943	GO:0051153 regulation of striated muscle cell differentiation ""	http://amigo.geneontology.org/amigo/term/GO:0051153""	CEACAM5 DKK1 CYP26B1 EZH2 RBM24 RGS4 EFNB2 NOTCH1 PLPP7 MESP1 HOPX BCL2 TRIM72 NRG1 TBX1"
GO Biological process	0.077013283	36	308	1.517736204	GO:0032944 regulation of mononuclear cell proliferation ""	http://amigo.geneontology.org/amigo/term/GO:0032944""	CD22 IL27RA IL1A PLA2G2D IL1B PLA2G2F TNFRSF13C LGALS9 LGALS9B MZB1 LGALS9C CLCF1 LGALS7B LGALS7 CD40LG XCL1 IL18 FCRL3 VCAM1 TMIGD2 IL12A GAL JAK3 CRTAM ZAP70 SLAMF1 IDO1 IKZF3 FADD PRNP CD6 BCL2 SOX11 CDKN2A CCL19 ICOSLG"
GO Biological process	0.077140925	58	444	1.37787427	GO:0010975 regulation of neuron projection development ""	http://amigo.geneontology.org/amigo/term/GO:0010975""	HECW1 SEMA3A SEMA3C PAK3 SEMA6A NGF ZNF365 CDH2 EFHC2 CBFA2T2 MDK RTN4 EFNB2 SPOCK1 TNIK NDNF ROBO2 ARHGAP33 ITGA3 CNTN1 XK DGKG ARHGAP4 PTN EZH2 DKK1 WNT3 EFNB3 TLX2 FN1 SPP1 TNN SNAP25 AGT ITPKA CRABP2 SFRP2 FEZ1 PTPRD WNT7A FAT3 KLK6 KNDC1 CDK5R1 CDH4 SLIT1 KEL ARC INPP5F GPC2 NEFL PTK6 KLK8 MAP2 CHRNA3 ITGA6 ADCY6 L1CAM"
GO Biological process	0.07767723	23	151	1.706930594	GO:0072073 kidney epithelium development ""	http://amigo.geneontology.org/amigo/term/GO:0072073""	GDNF AGT FGF2 HOXA11 SOX8 CALB1 TMEM59L EFNB2 YAP1 NOTCH1 EDNRA KIF26B KLF15 GREM1 IRX2 SIX2 BCL2 BASP1 CXCR2 PBX1 WNT11 WNK4 ROBO2"
GO Biological process	0.078022215	17	104	1.8846786	GO:0061326 renal tubule development ""	http://amigo.geneontology.org/amigo/term/GO:0061326""	GDNF AGT FGF2 HOXA11 SOX8 CALB1 TMEM59L YAP1 NOTCH1 KIF26B GREM1 IRX2 SIX2 BCL2 PBX1 WNT11 WNK4"
GO Biological process	0.078022215	30	209	1.584695155	GO:1901654 response to ketone ""	http://amigo.geneontology.org/amigo/term/GO:1901654""	SCNN1D SCNN1B MAP4K1 CAV1 SPP1 POSTN YAP1 AKR1C2 AR CCL19 ADCY5 ADCY6 AKR1C3 HOXA11 CPS1 MAOB CCND1 HPCA DSG1 THBS1 CDA PRKAA2 GJB2 P2RY6 FOSL1 FIBIN OXTR NQO1 PAPPA NEFL"
GO Biological process	0.078121375	4	10	4.489969605	GO:0001547 antral ovarian follicle growth ""	http://amigo.geneontology.org/amigo/term/GO:0001547""	ESR1 TNFAIP6 EREG BMPR1B"
GO Biological process	0.078121375	25	195	1.662951706	GO:0008217 regulation of blood pressure ""	http://amigo.geneontology.org/amigo/term/GO:0008217""	NOS2 NOS1 OXTR SCNN1D SCNN1B KCNQ1 PTGS1 KCNK6 BDKRB1 CORO2B KL AGT VEGFC EDNRA F2RL1 AR PCSK5 COL1A2 PDGFB TPM1 APLN CYP4F12 ACSM3 CTSG NPR2"
GO Biological process	0.078121375	4	13	4.489969605	GO:0010752 regulation of cGMP-mediated signaling ""	http://amigo.geneontology.org/amigo/term/GO:0010752""	RUNDC3A PDE2A THBS1 NPR2"
GO Biological process	0.078121375	4	9	4.489969605	GO:0015820 leucine transport ""	http://amigo.geneontology.org/amigo/term/GO:0015820""	SLC6A15 SLC7A8 SLC7A5 SLC3A2"
GO Biological process	0.078121375	4	11	4.489969605	GO:0021940 positive regulation of cerebellar granule cell precursor proliferation ""	http://amigo.geneontology.org/amigo/term/GO:0021940""	GLI2 LHX5 GLI1 FGF2"
GO Biological process	0.078121375	4	9	4.489969605	GO:0022605 mammalian oogenesis stage ""	http://amigo.geneontology.org/amigo/term/GO:0022605""	AMH TNFAIP6 EREG BMPR1B"
GO Biological process	0.078121375	4	14	4.489969605	GO:0030049 muscle filament sliding ""	http://amigo.geneontology.org/amigo/term/GO:0030049""	TNNT2 TNNC1 TPM1 MYH3"
GO Biological process	0.078121375	82	660	1.300980592	GO:0031344 regulation of cell projection organization ""	http://amigo.geneontology.org/amigo/term/GO:0031344""	HECW1 SEMA3A SEMA3C PAK3 SEMA6A TREM2 NGF ZNF365 PDPN CDH2 CDC42EP4 EFHC2 FAM110C FUZ FSCN1 CBFA2T2 CAV1 MDK RTN4 EFNB2 SPOCK1 TNIK GAP43 NDNF ROBO2 ARHGAP33 ZMYND10 ITGA3 CNTN1 STAP1 XK DGKG ARHGAP4 PLEK2 PTN EZH2 NEURL1 DKK1 WNT3 EFNB3 MAK TLX2 FN1 SPP1 TNN SNAP25 AGT ITPKA MNS1 CRABP2 SFRP2 FEZ1 PTPRD WNT7A KIT F2RL1 FAT3 KLK6 KNDC1 PRNP CDK5R1 CDH4 SLIT1 KEL ARC INPP5F GPC2 NEFL CD44 RAP1GAP …
GO Biological process	0.078121375	8	37	2.660722729	GO:0032770 positive regulation of monooxygenase activity ""	http://amigo.geneontology.org/amigo/term/GO:0032770""	CYP27B1 IL1B HTR2B S100A1 TERT GDNF CDH3 DHFR"
GO Biological process	0.078121375	4	8	4.489969605	GO:0035744 T-helper 1 cell cytokine production ""	http://amigo.geneontology.org/amigo/term/GO:0035744""	IL1B IL18 SLAMF1 XCL1"
GO Biological process	0.078121375	14	85	2.027728209	GO:0038034 signal transduction in absence of ligand ""	http://amigo.geneontology.org/amigo/term/GO:0038034""	EYA2 IFI6 BCL2 INHBA IL1B NRG1 CSF2 GDNF SNAI2 SRPX IL1A COL2A1 FADD TERT"
GO Biological process	0.078121375	4	10	4.489969605	GO:0042373 vitamin K metabolic process ""	http://amigo.geneontology.org/amigo/term/GO:0042373""	CYP4F11 CYP4F12 CYP4F3 NQO1"
GO Biological process	0.078121375	4	12	4.489969605	GO:0042756 drinking behavior ""	http://amigo.geneontology.org/amigo/term/GO:0042756""	AGT EN1 MMP17 APLN"
GO Biological process	0.078121375	4	9	4.489969605	GO:0044597 daunorubicin metabolic process ""	http://amigo.geneontology.org/amigo/term/GO:0044597""	AKR1C2 AKR1C1 AKR1C3 AKR1B10"
GO Biological process	0.078121375	37	313	1.503428736	GO:0046879 hormone secretion ""	http://amigo.geneontology.org/amigo/term/GO:0046879""	GCK GHRL SCG5 FAM3B GAL IL11 SPP1 IL1B IRS1 ICA1 SYT7 KCNQ1 TACR2 SMPD3 STX1A GPR68 WNK4 ANO1 AGT ABCA12 ILDR1 SLC16A2 INHBB TRPV6 SOX11 C1QTNF12 PCLO RAB44 DOC2B PTPRN INHBA NOS2 KLF7 GJA1 ADCY5 KCNJ11 SNAP25"
GO Biological process	0.078121375	14	79	2.027728209	GO:0051057 positive regulation of small GTPase mediated signal transduction ""	http://amigo.geneontology.org/amigo/term/GO:0051057""	GPR18 MCF2L GPR174 F2RL2 F2RL1 P2RY8 NOTCH1 RASGEF1A NRG1 DGKI COL3A1 RTN4 NGF SYNPO2L"
GO Biological process	0.078121375	4	11	4.489969605	GO:0051610 serotonin uptake ""	http://amigo.geneontology.org/amigo/term/GO:0051610""	SLC22A3 SLC29A4 SLC22A1 NOS1"
GO Biological process	0.078121375	8	46	2.660722729	GO:0060795 cell fate commitment involved in formation of primary germ layer ""	http://amigo.geneontology.org/amigo/term/GO:0060795""	EOMES DKK1 POU5F1 HOXA11 SFRP2 MESP1 SIX2 EYA2"
GO Biological process	0.078121375	13	81	2.084628745	GO:0061045 negative regulation of wound healing ""	http://amigo.geneontology.org/amigo/term/GO:0061045""	SERPINE1 PROC PLAU FAP SERPINE2 PDGFB THBS1 FGF2 GP1BA AJAP1 TAFA5 CLDN3 KRT1"
GO Biological process	0.078121375	8	34	2.660722729	GO:0070633 transepithelial transport ""	http://amigo.geneontology.org/amigo/term/GO:0070633""	SLC5A1 CSF2 SCNN1B P2RY6 CLDN3 ABCC2 SLC1A1 SLC1A2"
GO Biological process	0.078121375	4	14	4.489969605	GO:0070943 neutrophil-mediated killing of symbiont cell ""	http://amigo.geneontology.org/amigo/term/GO:0070943""	TREM1 F2RL1 CTSG SCNN1B"
GO Biological process	0.078121375	4	13	4.489969605	GO:0070944 neutrophil-mediated killing of bacterium ""	http://amigo.geneontology.org/amigo/term/GO:0070944""	TREM1 F2RL1 CTSG SCNN1B"
GO Biological process	0.078121375	20	118	1.778205784	GO:0072089 stem cell proliferation ""	http://amigo.geneontology.org/amigo/term/GO:0072089""	WNT3 YAP1 HMGA2 SNAI2 GLI2 WNT11 CDKN2C FGF2 TP53 SFRP2 NOTCH1 VEGFC HMGB2 TERT SIX2 SFN PBX1 GJA1 SOX11 MECOM"
GO Biological process	0.078121375	4	8	4.489969605	GO:0090091 positive regulation of extracellular matrix disassembly ""	http://amigo.geneontology.org/amigo/term/GO:0090091""	PDPN FSCN1 MELTF DDR2"
GO Biological process	0.078121375	14	85	2.027728209	GO:0097192 extrinsic apoptotic signaling pathway in absence of ligand ""	http://amigo.geneontology.org/amigo/term/GO:0097192""	EYA2 IFI6 BCL2 INHBA IL1B NRG1 CSF2 GDNF SNAI2 SRPX IL1A COL2A1 FADD TERT"
GO Biological process	0.078121375	33	288	1.543427052	GO:0098656 anion transmembrane transport ""	http://amigo.geneontology.org/amigo/term/GO:0098656""	SLC7A2 GABRA3 SLC38A5 GABRP SLC1A1 SFXN3 SLC1A2 ANO1 SLC37A2 SLC13A5 GABRQ SLC4A8 SLC7A8 SLC7A5 CLCA4 SLC11A1 SLC16A8 SLC4A3 RGS4 AGT CLCA2 SLC7A11 GJA1 SLC24A2 CLIC6 CLIC3 SLC26A9 KCNJ10 SLC25A41 SLC24A3 FXYD1 SLC3A2 PRNP"
GO Biological process	0.078121375	26	210	1.644214221	GO:0140013 meiotic nuclear division ""	http://amigo.geneontology.org/amigo/term/GO:0140013""	DMC1 REC8 SGO1 BRIP1 FBXO43 M1AP SHOC1 MEI1 CNTD1 RNF212 MEIOC SYCP2 SPIRE2 STAG3 CYP26B1 ZCWPW1 MSX2 EREG BRME1 TDRD9 SYCE2 CCNE2 SEPTIN1 NPM2 SYCP3 CCNA1"
GO Biological process	0.078121375	13	61	2.084628745	GO:1904705 regulation of vascular associated smooth muscle cell proliferation ""	http://amigo.geneontology.org/amigo/term/GO:1904705""	PDGFB TAFA5 DBH AGT DDR2 TERT FGF2 MMP2 MMP9 TPM1 GJA1 APLN P2RY6"
GO Biological process	0.078121375	14	71	2.027728209	GO:2000379 positive regulation of reactive oxygen species metabolic process ""	http://amigo.geneontology.org/amigo/term/GO:2000379""	PDGFB THBS1 XDH F2RL1 AKR1C1 AKR1C3 NOX5 HVCN1 CD36 AGT CD177 TP53 ADGRB1 FPR2"
GO Biological process	0.078121375	4	8	4.489969605	GO:2000554 regulation of T-helper 1 cell cytokine production ""	http://amigo.geneontology.org/amigo/term/GO:2000554""	IL1B IL18 SLAMF1 XCL1"
GO Biological process	0.078121375	4	8	4.489969605	GO:2000556 positive regulation of T-helper 1 cell cytokine production ""	http://amigo.geneontology.org/amigo/term/GO:2000556""	IL1B IL18 SLAMF1 XCL1"
GO Biological process	0.078352541	48	416	1.422564627	GO:0150063 visual system development ""	http://amigo.geneontology.org/amigo/term/GO:0150063""	SDK2 LAMA1 MEIS3 PBX4 MFAP2 PDE6A PDE6B MEIS1 IGFN1 PBX1 MFAP5 FGF2 SOX8 PAX6 CELF4 CALB1 SLC1A1 LHX2 CRYAB DLX2 FASLG TBX2 HPCA INHBA GNGT1 PXDN DCLK1 FOXF2 BCAR3 BMPR1B DLX1 EGFR CRB2 NOTCH1 SLC7A11 LPCAT1 FAT3 BCL2 SOX11 NECTIN3 SLITRK6 RORB COL5A1 SMOC1 COL5A2 NKD1 WNT7A SPRED3"
GO Biological process	0.078470981	46	434	1.434295846	GO:0022409 positive regulation of cell-cell adhesion ""	http://amigo.geneontology.org/amigo/term/GO:0022409""	SIRPG IL27RA IL1A IL1B TNFRSF13C PDPN SIRPA SMARCA2 FOXA1 FSTL3 CTSG CD40LG CAV1 ZAP70 SKAP1 XCL1 IL18 VCAM1 TMIGD2 IL12A LGALS9 DPP4 LGALS1 JAK3 EFNB3 MDK VNN1 SLAMF1 EFNB2 CD27 IL2RG KIF26B RAG1 FADD CHST2 GP1BA CD6 CD44 MYB MEGF10 HAS2 GLI2 NOD2 CCL19 ICOSLG KLRK1"
GO Biological process	0.078620286	21	147	1.746099291	GO:0006865 amino acid transport ""	http://amigo.geneontology.org/amigo/term/GO:0006865""	SLC7A2 SLC38A5 SLC6A15 SLC7A8 SLC1A1 SFXN3 SLC1A2 SLC38A4 SLC7A5 SLC16A2 SLC11A1 XK OCA2 RGS4 ADORA2A AGT SLC7A11 SLC3A2 KCNJ10 GJA1 SLC6A11"
GO Biological process	0.078620286	12	68	2.15518541	GO:0046530 photoreceptor cell differentiation ""	http://amigo.geneontology.org/amigo/term/GO:0046530""	SOX8 PAX6 SDK2 CNGB1 DLX2 GNGT1 DLX1 CRB2 NOTCH1 RORB CDHR1 NKD1"
GO Biological process	0.078620286	12	63	2.15518541	GO:0086065 cell communication involved in cardiac conduction ""	http://amigo.geneontology.org/amigo/term/GO:0086065""	HCN2 RYR2 CAV1 HRC KCNQ1 TBX18 CACNA1D KCNE5 SCN4B RNF207 CASQ2 GJA1"
GO Biological process	0.078620286	12	68	2.15518541	GO:1902475 L-alpha-amino acid transmembrane transport ""	http://amigo.geneontology.org/amigo/term/GO:1902475""	SLC7A2 SLC38A5 SLC1A1 SLC1A2 SLC7A8 SLC7A5 SLC11A1 RGS4 AGT SLC7A11 KCNJ10 SLC3A2"
GO Biological process	0.07867368	18	119	1.836805747	GO:0016525 negative regulation of angiogenesis ""	http://amigo.geneontology.org/amigo/term/GO:0016525""	SERPINE1 THBS1 THBS2 DCN SEMA6A CCN6 SPARC FASLG AMOT EFNA3 COL4A3 ADGRB1 CXCR3 AGT PLK2 TAFA5 E2F2 GHRL"
GO Biological process	0.080176014	22	130	1.717901414	GO:0045667 regulation of osteoblast differentiation ""	http://amigo.geneontology.org/amigo/term/GO:0045667""	CDK6 TNFAIP6 TWIST2 AREG GLI1 MSX2 TNN GDPD2 FGF2 SFRP2 NOTCH1 VEGFC NOCT GREM1 RORB SNAI2 YAP1 BMPR1B CRIM1 DDR2 SOX11 SMOC1"
GO Biological process	0.080617068	86	952	1.289273409	GO:0019953 sexual reproduction ""	http://amigo.geneontology.org/amigo/term/GO:0019953""	FOLR3 IQCG TCP11 SYCP3 M1AP TDRD10 MEIOC SYCP2 SPIRE2 CFAP44 PAEP KLK14 CYP26B1 HOXA11 SOX8 YBX2 BIRC3 SOX30 ZCWPW1 SMARCA2 ADAMTS2 MMP2 DMC1 REC8 E2F1 TAF7L OCA2 KLC3 AMH DKKL1 ASF1B PTN PTGDS NEURL1 WNT3 PANX1 MDK GLI1 MAK IL1A FANCL ZNF541 IRAG2 CFAP58 WIPF3 INHBA TNFAIP6 EREG FST SPOCD1 B4GALNT1 BRIP1 PAQR5 MNS1 BMPR1B NOTCH1 EDNRA CLGN TDRD9 KIT CDC25C NPM2 NPR2 INHBB HMGB2 AR GTSF1 KRT9 BCL…
GO Biological process	0.08076615	7	49	2.857253385	GO:0002251 organ or tissue specific immune response ""	http://amigo.geneontology.org/amigo/term/GO:0002251""	PIGR DEFB1 H2BC11 H2BC8 NOD2 XCL1 NOS2"
GO Biological process	0.08076615	7	27	2.857253385	GO:0009164 nucleoside catabolic process ""	http://amigo.geneontology.org/amigo/term/GO:0009164""	CDA UPP1 ENPP4 XDH APOBEC3H APOBEC3B UPB1"
GO Biological process	0.08076615	6	33	3.169390309	GO:0019835 cytolysis ""	http://amigo.geneontology.org/amigo/term/GO:0019835""	GZMH NKG7 C5 C8G GZMM HMSD"
GO Biological process	0.08076615	6	25	3.169390309	GO:0022010 central nervous system myelination ""	http://amigo.geneontology.org/amigo/term/GO:0022010""	MYRF CNTN1 FA2H B4GALT6 KCNJ10 ABCA2"
GO Biological process	0.08076615	6	25	3.169390309	GO:0032291 axon ensheathment in central nervous system ""	http://amigo.geneontology.org/amigo/term/GO:0032291""	MYRF CNTN1 FA2H B4GALT6 KCNJ10 ABCA2"
GO Biological process	0.08076615	6	23	3.169390309	GO:0032695 negative regulation of interleukin-12 production ""	http://amigo.geneontology.org/amigo/term/GO:0032695""	IRAK3 SLAMF1 THBS1 NOD2 MEFV JAK3"
GO Biological process	0.08076615	6	18	3.169390309	GO:0040037 negative regulation of fibroblast growth factor receptor signaling pathway ""	http://amigo.geneontology.org/amigo/term/GO:0040037""	SHISA2 SULF2 THBS1 APLN FUZ FGF2"
GO Biological process	0.08076615	7	34	2.857253385	GO:0042104 positive regulation of activated T cell proliferation ""	http://amigo.geneontology.org/amigo/term/GO:0042104""	IL27RA IL18 TMIGD2 JAK3 SLAMF1 FADD ICOSLG"
GO Biological process	0.08076615	6	22	3.169390309	GO:0042454 ribonucleoside catabolic process ""	http://amigo.geneontology.org/amigo/term/GO:0042454""	CDA UPP1 ENPP4 XDH APOBEC3H APOBEC3B"
GO Biological process	0.08076615	7	29	2.857253385	GO:0042537 benzene-containing compound metabolic process ""	http://amigo.geneontology.org/amigo/term/GO:0042537""	IDO1 EPHX2 TDO2 PON3 CYP4B1 HAAO CYP2E1"
GO Biological process	0.08076615	6	20	3.169390309	GO:0060973 cell migration involved in heart development ""	http://amigo.geneontology.org/amigo/term/GO:0060973""	SNAI2 SEMA3C FLRT3 NOTCH1 EDNRA MESP1"
GO Biological process	0.08076615	23	154	1.692939359	GO:0090101 negative regulation of transmembrane receptor protein serine/threonine kinase signaling pathway ""	http://amigo.geneontology.org/amigo/term/GO:0090101""	FSTL3 PMEPA1 WFIKKN1 FST DACT2 GREM1 LTBP1 CAV1 ASPN DKK1 TNFAIP6 IGSF1 CAV2 ONECUT2 TP53 SFRP2 NOTCH1 HTRA1 HTRA3 DLX1 CRIM1 HTRA4 SPRED3"
GO Biological process	0.081584134	15	93	1.952160698	GO:0050886 endocrine process ""	http://amigo.geneontology.org/amigo/term/GO:0050886""	OXTR GAL GHRL KCNQ1 TACR2 IL1B WNK4 AGT F2RL1 TRPV6 PCSK5 INHBA GJA1 INHBB CTSG"
GO Biological process	0.082951623	57	533	1.372269531	GO:0002683 negative regulation of immune system process ""	http://amigo.geneontology.org/amigo/term/GO:0002683""	CD22 PLA2G2D SUSD4 BANK1 PLA2G2F UBASH3A LGALS9 LGALS9B LGALS9C GCSAM LGALS7B LGALS7 XCL1 FSTL3 CTSG CDK6 C5 TNFAIP6 MASP1 THBS1 FCRL3 SH2D1A KLRK1 SNAI2 STAP1 GAL IRAK3 CD200 TREM2 IL27RA CRTAM IL1RL1 SLAMF1 GPR68 IL13RA2 GPR18 ADORA2A LRRC17 IDO1 PLCL2 NLRX1 GREM1 NOD2 FADD PRNP TBC1D10C PDCD1 MDK COL3A1 SOX11 ISG15 DPP4 JAK3 CDKN2A IL31RA INHBA PLK2"
GO Biological process	0.083203122	32	242	1.544935778	GO:0014706 striated muscle tissue development ""	http://amigo.geneontology.org/amigo/term/GO:0014706""	SGCD DKK1 GLI1 FGF2 NRG1 COL11A1 EYA2 SEMA3C RGS4 TBX2 EFNB2 AGT YAP1 NOTCH1 JPH2 EDNRA POU4F1 TNNI1 GREM1 PLEC RYR2 TP73 TBX18 TNNC1 TNNT2 TPM1 MESP1 SORBS2 MSX2 GJB6 GJA1 HOPX"
GO Biological process	0.084049847	9	46	2.44907433	GO:0014075 response to amine ""	http://amigo.geneontology.org/amigo/term/GO:0014075""	CPS1 SLC1A1 RGS4 DBH ADORA2A EDNRA OXTR NQO1 GLDC"
GO Biological process	0.084049847	9	44	2.44907433	GO:0045494 photoreceptor cell maintenance ""	http://amigo.geneontology.org/amigo/term/GO:0045494""	CNGB1 MAK CRB2 CDHR1 ABCA4 CDH23 IQCB1 USH1G RDH12"
GO Biological process	0.084049847	9	37	2.44907433	GO:0090218 positive regulation of lipid kinase activity ""	http://amigo.geneontology.org/amigo/term/GO:0090218""	PDGFB EEF1A2 FGF2 CCL19 NOD2 CD19 IRS1 FPR2 KIT"
GO Biological process	0.084049847	9	36	2.44907433	GO:1904707 positive regulation of vascular associated smooth muscle cell proliferation ""	http://amigo.geneontology.org/amigo/term/GO:1904707""	PDGFB AGT DDR2 TERT FGF2 MMP2 MMP9 GJA1 P2RY6"
GO Biological process	0.084049847	9	51	2.44907433	GO:1990573 potassium ion import across plasma membrane ""	http://amigo.geneontology.org/amigo/term/GO:1990573""	WNK4 KCNJ15 WNK2 KCNJ10 KCNJ11 WNK3 HCN2 KCNQ1 KCNE2"
GO Biological process	0.084393212	14	111	1.995542047	GO:0006721 terpenoid metabolic process ""	http://amigo.geneontology.org/amigo/term/GO:0006721""	BCO2 CYP26B1 CYP2D6 CYP2E1 RDH12 AKR1C1 AKR1C3 AKR1B10 ABCA4 LIPE DHRS7 RBP1 CRABP2 AKR1B15"
GO Biological process	0.084393212	14	92	1.995542047	GO:0045666 positive regulation of neuron differentiation ""	http://amigo.geneontology.org/amigo/term/GO:0045666""	ZC4H2 BEND6 KCTD11 ADRA2C GLI2 DKK1 DLX2 FOXA1 FGF2 DLX1 FEZ1 SOX11 NAP1L2 NGF"
GO Biological process	0.084393212	14	81	1.995542047	GO:0072088 nephron epithelium morphogenesis ""	http://amigo.geneontology.org/amigo/term/GO:0072088""	GDNF AGT FGF2 HOXA11 SOX8 TMEM59L KIF26B GREM1 IRX2 SIX2 BCL2 PBX1 WNT11 WNK4"
GO Biological process	0.084457516	73	654	1.316336471	GO:0071417 cellular response to organonitrogen compound ""	http://amigo.geneontology.org/amigo/term/GO:0071417""	JAK3 CAV2 PIK3R3 SESN3 IRS1 P2RY6 HTR1D C1QTNF12 GHRL SCNN1D SCNN1B AOC1 KCNQ1 CAMK2A RAPGEF3 PXN HCN2 CA2 HTR2B TP53 NOD2 FPR2 ADCY6 PDE2A RYR2 CPEB1 CPS1 MMP2 TREM2 SMPD3 SLC7A5 CAV1 EZH2 SLC1A1 NEURL1 COL1A1 SLC1A2 RGS4 IL1B ANO1 KL AGT BRIP1 COL6A1 PDGFC EGFR HTR7 EDNRA DDR2 INHBB KLF15 COL1A2 GKAP1 GJB2 COL3A1 NSG1 MZB1 PRNP ADCY5 TRIM72 COL4A6 COL5A2 AQP9 CD36 VCAM1 TIMELESS CASQ2 BCAR3 CAS…
GO Biological process	0.08463068	30	219	1.566268467	GO:0045216 cell-cell junction organization ""	http://amigo.geneontology.org/amigo/term/GO:0045216""	TJP3 CLDN10 CDH11 CDH8 CLDN3 CLDN7 PKP3 CD177 AJM1 FSCN1 IL1B GJB2 SNAI2 WNT11 PARD6A CAV1 EFNB2 ILDR1 CDH2 HOPX PLEC AGT GJB6 KIFC3 F2RL1 KIRREL1 DSG1 NLGN4X AMOT GJA1"
GO Biological process	0.08463068	30	225	1.566268467	GO:0048738 cardiac muscle tissue development ""	http://amigo.geneontology.org/amigo/term/GO:0048738""	SGCD DKK1 GLI1 FGF2 NRG1 COL11A1 RGS4 TBX2 EFNB2 AGT YAP1 NOTCH1 JPH2 EDNRA POU4F1 TNNI1 GREM1 PLEC RYR2 TP73 TBX18 TNNC1 TNNT2 TPM1 MESP1 SORBS2 MSX2 GJB6 GJA1 HOPX"
GO Biological process	0.08526491	18	103	1.816167481	GO:0061097 regulation of protein tyrosine kinase activity ""	http://amigo.geneontology.org/amigo/term/GO:0061097""	CAV1 AREG HBEGF EREG SH3BP5 TGFA EPGN PDGFB PTK6 IL34 STAP1 NEURL1 EGFR GHRL NRG1 GREM1 PRNP AGT"
GO Biological process	0.08526491	18	121	1.816167481	GO:1901343 negative regulation of vasculature development ""	http://amigo.geneontology.org/amigo/term/GO:1901343""	SERPINE1 THBS1 THBS2 DCN SEMA6A CCN6 SPARC FASLG AMOT EFNA3 COL4A3 ADGRB1 CXCR3 AGT PLK2 TAFA5 E2F2 GHRL"
GO Biological process	0.08526491	18	120	1.816167481	GO:2000181 negative regulation of blood vessel morphogenesis ""	http://amigo.geneontology.org/amigo/term/GO:2000181""	SERPINE1 THBS1 THBS2 DCN SEMA6A CCN6 SPARC FASLG AMOT EFNA3 COL4A3 ADGRB1 CXCR3 AGT PLK2 TAFA5 E2F2 GHRL"
GO Biological process	0.085521102	51	480	1.396271036	GO:0052548 regulation of endopeptidase activity ""	http://amigo.geneontology.org/amigo/term/GO:0052548""	TIMP2 CYFIP2 TIMP3 SERPINE1 IFI6 AGT SERPINE2 SERPINH1 SERPINB7 TNFSF15 KHDC1L MEFV F3 THBS1 SPOCK1 XDH FADD COL4A3 SFN BIRC3 PCSK1N TFPI2 SLC1A1 C5 ABCA2 CRYAB BIRC2 PI3 SLPI WFIKKN1 ADORA2A NGF CD27 SFRP2 CRIM1 COL6A3 RAG1 WFDC12 PRNP WFDC5 CST6 COL28A1 HMSD FASLG EFNA3 CD44 MMP9 CDKN2A CRB2 LGALS9 SPOCK2"
GO Biological process	0.08593543	16	91	1.890513518	GO:0048864 stem cell development ""	http://amigo.geneontology.org/amigo/term/GO:0048864""	SOX8 SEMA3A SEMA3C SEMA6A FN1 WNT7A GDNF HTR2B FGF2 EDNRA CDH2 BCL2 SOX11 SNAI2 TBX1 NRG1"
GO Biological process	0.08593543	28	228	1.591381632	GO:1903046 meiotic cell cycle process ""	http://amigo.geneontology.org/amigo/term/GO:1903046""	DMC1 REC8 SGO1 BRIP1 FBXO43 CDC25C M1AP SHOC1 MEI1 CNTD1 RNF212 MEIOC SYCP2 SPIRE2 STAG3 CYP26B1 ZCWPW1 MSX2 EREG BRME1 EDNRA TDRD9 SYCE2 CCNE2 SEPTIN1 NPM2 SYCP3 CCNA1"
GO Biological process	0.08593543	16	97	1.890513518	GO:2000177 regulation of neural precursor cell proliferation ""	http://amigo.geneontology.org/amigo/term/GO:2000177""	PAX6 GLI2 LHX5 PTN PTPRZ1 LHX2 MDK GLI1 FGF2 TP53 DMRTA2 NOTCH1 VEGFC CDH2 SLC16A2 FZD9"
GO Biological process	0.086057861	33	220	1.527515433	GO:0010810 regulation of cell-substrate adhesion ""	http://amigo.geneontology.org/amigo/term/GO:0010810""	NEXMIF PDPN VIT PDGFB CORO2B CDK6 SERPINE1 FN1 PLAU CD36 THBS1 NOTCH1 SPOCK1 MELTF AJAP1 ITGA3 SPOCK2 COL1A1 MDK CSPG5 NID1 ONECUT2 ITGA5 EDIL3 GREM1 HAS2 BCL2 NDNF SKAP1 CDH13 CDKN2A MYADM S100A10"
GO Biological process	0.086057861	27	186	1.605684494	GO:0048736 appendage development ""	http://amigo.geneontology.org/amigo/term/GO:0048736""	MYH3 CYP26B1 HOXA11 GLI2 SEMA3C PCSK5 DKK1 WNT3 MSX2 TBX2 HOXC13 COL2A1 RNF165 CRABP2 SFRP2 NOTCH1 SLC7A11 WNT7A PKDCC EN1 GREM1 COL3A1 SOX11 PBX1 SP9 ITGA6 SMOC1"
GO Biological process	0.086057861	13	100	2.048056311	GO:0051952 regulation of amine transport ""	http://amigo.geneontology.org/amigo/term/GO:0051952""	SYT7 SYT12 GDNF RAB3B TACR2 SLC7A5 STX1A RGS4 ADORA2A AGT OXTR CHRNA3 ADRA2C"
GO Biological process	0.086057861	27	186	1.605684494	GO:0060173 limb development ""	http://amigo.geneontology.org/amigo/term/GO:0060173""	MYH3 CYP26B1 HOXA11 GLI2 SEMA3C PCSK5 DKK1 WNT3 MSX2 TBX2 HOXC13 COL2A1 RNF165 CRABP2 SFRP2 NOTCH1 SLC7A11 WNT7A PKDCC EN1 GREM1 COL3A1 SOX11 PBX1 SP9 ITGA6 SMOC1"
GO Biological process	0.086945777	10	50	2.302548515	GO:0035850 epithelial cell differentiation involved in kidney development ""	http://amigo.geneontology.org/amigo/term/GO:0035850""	MMP9 YAP1 NOTCH1 EDNRA KLF15 GREM1 GDNF SIX2 BASP1 PDGFB"
GO Biological process	0.088157324	11	52	2.195096251	GO:0030850 prostate gland development ""	http://amigo.geneontology.org/amigo/term/GO:0030850""	HOXA11 TNC GLI2 MMP2 ESR1 GLI1 PRLR FOXA1 NOTCH1 AR ALOX15B"
GO Biological process	0.088157324	11	52	2.195096251	GO:0031103 axon regeneration ""	http://amigo.geneontology.org/amigo/term/GO:0031103""	GAP43 TNC MMP2 CSPG5 SPP1 BCL2 INPP5F NEFL KLK8 PTN DHFR"
GO Biological process	0.088157324	11	55	2.195096251	GO:1904645 response to amyloid-beta ""	http://amigo.geneontology.org/amigo/term/GO:1904645""	FPR2 MMP2 TREM2 MMP9 PRNP CD36 VCAM1 CASP4 GJA1 MMP13 MMP3"
GO Biological process	0.088157324	11	58	2.195096251	GO:2000179 positive regulation of neural precursor cell proliferation ""	http://amigo.geneontology.org/amigo/term/GO:2000179""	PAX6 GLI2 LHX5 LHX2 MDK GLI1 FGF2 DMRTA2 NOTCH1 VEGFC FZD9"
GO Biological process	0.090049788	15	86	1.924272688	GO:0007422 peripheral nervous system development ""	http://amigo.geneontology.org/amigo/term/GO:0007422""	SOX8 ARTN NGF GDNF ADAM22 NEFH FA2H ONECUT2 POU4F1 NRG1 NFASC SH3TC2 PLEC POU3F1 ADGRB1"
GO Biological process	0.091445782	63	616	1.340607038	GO:0022407 regulation of cell-cell adhesion ""	http://amigo.geneontology.org/amigo/term/GO:0022407""	NEXMIF SIRPG IL27RA IL1A PLA2G2D IL1B PLA2G2F TNFRSF13C PDPN LGALS9 LGALS9B LGALS9C LGALS7B MYADM SIRPA LGALS7 SMARCA2 FOXA1 FSTL3 CTSG CD40LG CAV1 ZAP70 SKAP1 XCL1 IL18 VCAM1 TMIGD2 IL12A DPP4 LGALS1 JAK3 EFNB3 CRTAM MDK VNN1 SLAMF1 EFNB2 ADORA2A IDO1 SERPINE2 CD27 ABCA12 IL2RG KIF26B RAG1 FADD PRNP CHST2 GP1BA CD6 CD44 MYB MEGF10 NOTCH1 HAS2 GLI2 CDKN2A NOD2 CCL19 FXYD5 ICOSLG KLRK1"
GO Biological process	0.091445782	8	34	2.565696917	GO:0035025 positive regulation of Rho protein signal transduction ""	http://amigo.geneontology.org/amigo/term/GO:0035025""	GPR18 MCF2L GPR174 F2RL2 F2RL1 P2RY8 COL3A1 SYNPO2L"
GO Biological process	0.091445782	41	309	1.449517746	GO:0045765 regulation of angiogenesis ""	http://amigo.geneontology.org/amigo/term/GO:0045765""	SERPINE1 THBS1 VEGFC THBS2 DCN SEMA6A CCN6 SPARC F3 FASLG TNN IL1B AMOT FGF2 EFNA3 S100A1 COL4A3 CXCL8 ADGRB1 CXCR3 CCL24 C5 IL1A CXCR4 AGT SFRP2 PLK2 GHRL ITGA5 TERT GREM1 CXCR2 CCBE1 TAFA5 E2F2 RAPGEF3 MDK TMIGD2 RTN4 HMGA2 KRT1"
GO Biological process	0.091445782	8	43	2.565696917	GO:0051954 positive regulation of amine transport ""	http://amigo.geneontology.org/amigo/term/GO:0051954""	RAB3B TACR2 SLC7A5 STX1A ADORA2A AGT OXTR GDNF"
GO Biological process	0.091445782	43	317	1.435454967	GO:0060070 canonical Wnt signaling pathway ""	http://amigo.geneontology.org/amigo/term/GO:0060070""	DKK3 TLE2 WNT11 DKKL1 SFRP4 DKK1 WNT3 SFRP2 WNT7A FRZB DACT1 LYPD6 FZD9 PPM1N SNAI2 JADE1 COL1A1 BICC1 PRICKLE1 GREM1 POU5F1 CAV1 MDK TNN ZBED3 YAP1 FGF2 NKD1 PRDM15 NOTCH1 EDNRA MESP1 CDH2 CDH3 GLI1 EGFR WNK2 SULF2 FUZ TBX18 LGR6 HECW1 IGFBP6"
GO Biological process	0.091445782	8	34	2.565696917	GO:0060306 regulation of membrane repolarization ""	http://amigo.geneontology.org/amigo/term/GO:0060306""	RNF207 KCNE2 KCNE5 SCN4B KCNQ1 CAV1 CASQ2 CACNA1D"
GO Biological process	0.091445782	8	32	2.565696917	GO:0090322 regulation of superoxide metabolic process ""	http://amigo.geneontology.org/amigo/term/GO:0090322""	F2RL1 PON3 HVCN1 CD36 AGT CD177 FPR2 DHFR"
GO Biological process	0.092124448	22	155	1.688535578	GO:1903825 organic acid transmembrane transport ""	http://amigo.geneontology.org/amigo/term/GO:1903825""	SLC7A2 SLC38A5 SLC1A1 SFXN3 SLC1A2 SLC38A4 ABCD2 SLC7A8 SLC7A5 CD36 THBS1 SLC16A2 SLC29A4 SLC11A1 SLC6A15 SLC16A8 RGS4 AGT SLC13A5 SLC7A11 KCNJ10 SLC3A2"
GO Biological process	0.093713318	231	2320	1.150508019	GO:0008219 cell death ""	http://amigo.geneontology.org/amigo/term/GO:0008219""	TNFRSF12A BIRC3 CYFIP2 EYA2 SNCB JAK3 GSDME PPIF CRYAB BIRC2 CCN6 FASLG BCL2L14 G0S2 IFI6 BEX2 NGF AGT CD27 DUSP6 EGFR GSDMC STK17A IFI27 HTRA1 GSDMA FADD GDNF HTRA4 BCL2 OLR1 BNIP3 PDCD1 MLLT11 UBD XKR5 MEFV PIK3R3 CD44 TRAF1 TP73 PRODH LGALS1 E2F1 CD40LG CEACAM5 SFRP4 NEURL1 MDK PRLR PAEP INHBA EFNB2 IL1B TRAF2 FOXA1 OLFM1 VSTM2L THBS1 FGF2 TP53 ADAMTSL4 HMGA2 GHRL NRG1 CSF2 IL12A LGALS9 COL4A3…
GO Biological process	0.095166034	16	107	1.865961394	GO:0002027 regulation of heart rate ""	http://amigo.geneontology.org/amigo/term/GO:0002027""	KCNE2 KCNE5 HCN2 KCNQ1 CAV1 SLC1A1 RGS4 AGT EDNRA RYR2 HRC CASQ2 SCN2B CACNA1D SCN4B TPM1"
GO Biological process	0.095166034	37	335	1.476701114	GO:0042886 amide transport ""	http://amigo.geneontology.org/amigo/term/GO:0042886""	PLTP GCK GHRL FAM3B SLC15A1 ABCA2 IL1B ABCA12 IRS1 ICA1 SYT7 TACR2 SMPD3 CA2 STX1A GPR68 ANO1 ILDR1 SLC16A2 SLC7A11 GJA1 INHBB ABCA13 C1QTNF12 PCLO DOC2B PTPRN NOS2 SLC38A5 AQP9 KLF7 SGPP1 ADCY5 KCNJ11 GAL FOLR3 SNAP25"
GO Biological process	0.09602463	30	230	1.548265381	GO:0019722 calcium-mediated signaling ""	http://amigo.geneontology.org/amigo/term/GO:0019722""	TREM2 CASQ2 CXCR4 ACKR4 CASQ1 ACKR2 CXCR1 CXCR2 CXCR3 RYR2 CCL20 CDH13 TRAT1 DEFB1 ZAP70 SLC8A2 HPCA NRG1 GRIN2C TPCN2 SGCD PRNP TBC1D10C VCAM1 FPR2 HOMER3 HTR2B CD22 HRC CXCL8"
GO Biological process	0.097445714	48	403	1.399471046	GO:0050727 regulation of inflammatory response ""	http://amigo.geneontology.org/amigo/term/GO:0050727""	TREM2 TNFAIP6 GHRL CXCL17 CASP4 IL18 NOD2 LGALS1 XCL1 ADAMTS12 FPR2 C2CD4B STAP1 TNC ESR1 CCL24 CTSC MDK IL1RL1 PLA2G2D IL1B ADORA2A SMPDL3B IDO1 NT5E TNFRSF11A NLRX1 CAMK2N1 KRT1 FABP4 TLR10 C1QTNF12 LTA SERPINE1 MEFV PROC SIRPA PTGER3 CD200 NKG7 PDE2A BIRC3 MMP9 BIRC2 AGT PLK2 MMP3 S100A12"
GO Biological process	0.097445714	13	69	2.012744995	GO:0070265 necrotic cell death ""	http://amigo.geneontology.org/amigo/term/GO:0070265""	BIRC3 GSDME PPIF BIRC2 FASLG PYGL CAV1 TRAF2 TP53 DDR2 FADD BNIP3 FZD9"
GO Biological process	0.097445714	13	63	2.012744995	GO:1990874 vascular associated smooth muscle cell proliferation ""	http://amigo.geneontology.org/amigo/term/GO:1990874""	PDGFB TAFA5 DBH AGT DDR2 TERT FGF2 MMP2 MMP9 TPM1 GJA1 APLN P2RY6"
GO Biological process	0.097552124	7	38	2.733024977	GO:0006910 phagocytosis recognition ""	http://amigo.geneontology.org/amigo/term/GO:0006910""	IGLL5 CD36 MEGF10 SPON2 ADGRB1 PEAR1 TREM2"
GO Biological process	0.097552124	9	53	2.377042732	GO:0007140 male meiotic nuclear division ""	http://amigo.geneontology.org/amigo/term/GO:0007140""	M1AP MEIOC SYCP2 CYP26B1 DMC1 REC8 TDRD9 SYCP3 CCNA1"
GO Biological process	0.097552124	27	196	1.584695155	GO:0007219 Notch signaling pathway ""	http://amigo.geneontology.org/amigo/term/GO:0007219""	LFNG NEURL1 NOTCH1 BEND6 SORBS2 ENHO TCIM YAP1 CNTN1 CBFA2T2 CDK6 DLX2 CFAP58 TBX2 FOXA1 POSTN DLX1 KIT MESP1 NOD2 KRT19 DNER MESP2 NEURL1B SNAI2 EGFL7 ROBO2"
GO Biological process	0.097552124	21	194	1.698907418	GO:0007286 spermatid development ""	http://amigo.geneontology.org/amigo/term/GO:0007286""	IQCG TCP11 SYCP3 CFAP44 SOX30 SMARCA2 DMC1 REC8 OCA2 KLC3 NEURL1 GLI1 CFAP58 BRIP1 MNS1 KIT HMGB2 NECTIN3 MEIOC PAEP DEFB1"
GO Biological process	0.097552124	7	25	2.733024977	GO:0010661 positive regulation of muscle cell apoptotic process ""	http://amigo.geneontology.org/amigo/term/GO:0010661""	IL12A AGT TP53 BNIP3 CXCR2 CAMK2A CDKN2A"
GO Biological process	0.097552124	7	28	2.733024977	GO:0010875 positive regulation of cholesterol efflux ""	http://amigo.geneontology.org/amigo/term/GO:0010875""	PLTP CAV1 ABCA12 TREM2 ABCG4 ABCA3 CES1"
GO Biological process	0.097552124	5	19	3.453822773	GO:0021534 cell proliferation in hindbrain ""	http://amigo.geneontology.org/amigo/term/GO:0021534""	GLI2 LHX5 GLI1 FGF2 ATF5"
GO Biological process	0.097552124	5	19	3.453822773	GO:0021924 cell proliferation in external granule layer ""	http://amigo.geneontology.org/amigo/term/GO:0021924""	GLI2 LHX5 GLI1 FGF2 ATF5"
GO Biological process	0.097552124	5	19	3.453822773	GO:0021930 cerebellar granule cell precursor proliferation ""	http://amigo.geneontology.org/amigo/term/GO:0021930""	GLI2 LHX5 GLI1 FGF2 ATF5"
GO Biological process	0.097552124	54	498	1.369821235	GO:0023061 signal release ""	http://amigo.geneontology.org/amigo/term/GO:0023061""	SYT7 STX1A GCK SNAP25 GHRL SCG5 SYT12 FAM3B NOS2 GAL IL11 SPP1 IL1B IRS1 ICA1 SLC4A8 KCNQ1 MAOB TACR2 SMPD3 CSPG5 IL1A GPR68 WNK4 ADORA2A ANO1 AGT TNFRSF11A ABCA12 ILDR1 SLC16A2 WNT7A DGKI INHBB F2RL1 TRPV6 SOX11 OXTR C1QTNF12 PCLO RAB44 DOC2B PCSK5 PTPRN INHBA KLF7 GJA1 ADCY5 KCNJ11 CAMK2A CHRNA3 ADRA2C GDNF SEPTIN5"
GO Biological process	0.097552124	5	13	3.453822773	GO:0030213 hyaluronan biosynthetic process ""	http://amigo.geneontology.org/amigo/term/GO:0030213""	HAS1 HAS2 PDGFB IL1B SMPD3"
GO Biological process	0.097552124	9	40	2.377042732	GO:0032620 interleukin-17 production ""	http://amigo.geneontology.org/amigo/term/GO:0032620""	LY9 IL18 SLAMF6 IL12A IL27RA PRNP SLC7A5 IL36RN NOD2"
GO Biological process	0.097552124	9	40	2.377042732	GO:0032660 regulation of interleukin-17 production ""	http://amigo.geneontology.org/amigo/term/GO:0032660""	LY9 IL18 SLAMF6 IL12A IL27RA PRNP SLC7A5 IL36RN NOD2"
GO Biological process	0.097552124	21	159	1.698907418	GO:0043271 negative regulation of ion transport ""	http://amigo.geneontology.org/amigo/term/GO:0043271""	HECW1 CBARP WNK4 KCNE2 WNK2 KCNE5 WNK3 KCNQ1 MMP9 SFRP4 CASQ2 MAOB REM1 PPIF RGS4 SERPINE2 RRAD BCL2 KEL CAV1 NOS1"
GO Biological process	0.097552124	7	29	2.733024977	GO:0060512 prostate gland morphogenesis ""	http://amigo.geneontology.org/amigo/term/GO:0060512""	TNC GLI2 MMP2 ESR1 FOXA1 NOTCH1 AR"
GO Biological process	0.097552124	27	198	1.584695155	GO:0061138 morphogenesis of a branching epithelium ""	http://amigo.geneontology.org/amigo/term/GO:0061138""	GDNF AGT FGF2 HOXA11 SOX8 SNAI2 GLI2 SEMA3C ESR1 LAMA1 TMEM59L AREG TIMELESS MSX2 TBX2 FOXA1 YAP1 SFRP2 NOTCH1 EDNRA GREM1 AR SIX2 BCL2 PBX1 MET MDK"
GO Biological process	0.097552124	7	29	2.733024977	GO:0070293 renal absorption ""	http://amigo.geneontology.org/amigo/term/GO:0070293""	WNK4 KCNQ1 EDNRA HAS2 KIRREL1 SLC5A1 AKR1C3"
GO Biological process	0.097552124	5	23	3.453822773	GO:0150078 positive regulation of neuroinflammatory response ""	http://amigo.geneontology.org/amigo/term/GO:0150078""	TREM2 STAP1 CTSC IL1B IL18"
GO Biological process	0.097552124	40	378	1.448377292	GO:1903039 positive regulation of leukocyte cell-cell adhesion ""	http://amigo.geneontology.org/amigo/term/GO:1903039""	SIRPG IL27RA IL1A IL1B TNFRSF13C SIRPA SMARCA2 CD40LG CAV1 ZAP70 SKAP1 XCL1 IL18 VCAM1 TMIGD2 IL12A LGALS9 DPP4 LGALS1 JAK3 EFNB3 MDK VNN1 SLAMF1 EFNB2 CD27 IL2RG RAG1 FADD CHST2 GP1BA CD6 CD44 MYB HAS2 GLI2 NOD2 CCL19 ICOSLG KLRK1"
GO Biological process	0.097963558	70	662	1.312308444	GO:0042110 T cell activation ""	http://amigo.geneontology.org/amigo/term/GO:0042110""	SIRPG IL27RA IL1A PLA2G2D LY9 IL1B CD8A PLA2G2F TNFRSF13C SLAMF9 SLAMF6 EOMES LGALS9 LGALS9B LGALS9C LGALS7B SIRPA LGALS7 SMARCA2 PIK3R3 CD44 CTSG CD40LG CAV1 ZAP70 XCL1 IL18 VCAM1 TMIGD2 IL12A CD8B CCL19 DPP4 CYP26B1 SLC11A1 LGALS1 JAK3 CDK6 LFNG EFNB3 CRTAM MDK VNN1 SLAMF1 GPR18 EFNB2 ADORA2A IDO1 IRF4 CD27 TP53 IL2RG KIT IKZF3 F2RL1 RAG1 FADD BCL2 PRNP THEMIS CD6 MYB GLI2 NKG7 CTSL CDKN2A NOD2…
GO Biological process	0.098029806	26	257	1.599167257	GO:0007188 adenylate cyclase-modulating G protein-coupled receptor signaling pathway ""	http://amigo.geneontology.org/amigo/term/GO:0007188""	PTGER3 PTHLH ADORA2A GPR78 ADGRG5 PTH1R ADCY5 ADGRG2 ADCY6 ADGRE1 HTR1D ADGRD2 ADGRB1 ADGRG3 ADRA2C OXER1 CXCL11 PDE2A CXCR3 EDNRA GPR171 SSTR2 FPR2 TCP11 CACNA1D MCHR1"
GO Biological process	0.098029806	12	58	2.072293664	GO:0035904 aorta development ""	http://amigo.geneontology.org/amigo/term/GO:0035904""	ADAMTS6 TBX2 EFNB2 PRICKLE1 FKBP10 NOTCH1 EDNRA COL3A1 MYLK TBX1 ROBO2 PDE2A"
GO Biological process	0.098029806	12	65	2.072293664	GO:0051149 positive regulation of muscle cell differentiation ""	http://amigo.geneontology.org/amigo/term/GO:0051149""	LAMA1 NID1 KIT CYP26B1 RBM24 EFNB2 MESP1 HOPX BCL2 OLFM2 NRG1 TBX1"
GO Biological process	0.098046468	22	153	1.674225954	GO:0050768 negative regulation of neurogenesis ""	http://amigo.geneontology.org/amigo/term/GO:0050768""	SEMA3A SEMA3C SEMA6A RTN4 WNT7A PAX6 ARHGAP4 TREM2 PTN LHX2 WNT3 EFNB3 TLX2 DLX2 SPP1 TP53 DLX1 NOTCH1 SOX11 SLIT1 MAP2 IL1B"
GO Biological process	0.098308602	25	171	1.61509698	GO:0003205 cardiac chamber development ""	http://amigo.geneontology.org/amigo/term/GO:0003205""	NRG1 ADAMTS6 COL11A1 SEMA3C WNT11 PCSK5 DNAH11 MSX2 TBX2 TP53 LMO4 NOTCH1 EDNRA POU4F1 TNNI1 MESP1 SOX11 RYR2 TNNC1 TNNT2 TPM1 SFRP2 TBX1 ROBO2 PDE2A"
GO Biological process	0.099004849	11	58	2.147376768	GO:0014009 glial cell proliferation ""	http://amigo.geneontology.org/amigo/term/GO:0014009""	TREM2 E2F1 SLC7A5 AREG TP53 NOTCH1 VEGFC IL34 SOX11 LTA IL1B"
GO Biological process	0.099004849	34	266	1.496656535	GO:0016485 protein processing ""	http://amigo.geneontology.org/amigo/term/GO:0016485""	TLL1 CYFIP2 PCSK5 SERPINE1 PLAU MYRF SERPINE2 PRSS12 ECEL1 TMPRSS2 MME KEL PRSS3 CTSG F3 CTSL THBS1 MMP16 MELTF FADD CCBE1 CASP4 S100A10 ASPRV1 ADAMTS2 PCSK1N IL1R2 SCG5 KLK13 SPON1 KLK6 BCHE PRNP DPP4"
GO Biological process	0.099004849	10	55	2.244984802	GO:0050819 negative regulation of coagulation ""	http://amigo.geneontology.org/amigo/term/GO:0050819""	PROCR PROC PLAU FAP SERPINE1 SERPINE2 PDGFB THBS1 GP1BA KRT1"
GO Biological process	0.099004849	11	58	2.147376768	GO:0060135 maternal process involved in female pregnancy ""	http://amigo.geneontology.org/amigo/term/GO:0060135""	GHRL LGALS9 ITGA3 ESR1 PTN DSG1 GJB2 AR CYP27B1 TPPP3 SPP1"
GO Biological process	0.099004849	11	47	2.147376768	GO:1902622 regulation of neutrophil migration ""	http://amigo.geneontology.org/amigo/term/GO:1902622""	XG TNFAIP6 CCL19 MDK IL1A NOD2 CXCR2 DPP4 RTN4 XCL1 CXCL8"
GO Biological process	0.099683624	6	26	2.99331307	GO:0003071 renal system process involved in regulation of systemic arterial blood pressure ""	http://amigo.geneontology.org/amigo/term/GO:0003071""	CORO2B AGT F2RL1 PCSK5 PDGFB CYP4F12"
GO Biological process	0.099683624	6	28	2.99331307	GO:0031639 plasminogen activation ""	http://amigo.geneontology.org/amigo/term/GO:0031639""	SERPINE1 PLAU SERPINE2 THBS1 MELTF S100A10"
GO Biological process	0.099683624	6	25	2.99331307	GO:0035929 steroid hormone secretion ""	http://amigo.geneontology.org/amigo/term/GO:0035929""	GAL GHRL KCNQ1 WNK4 AGT INHBA"
GO Biological process	0.099683624	6	21	2.99331307	GO:0055093 response to hyperoxia ""	http://amigo.geneontology.org/amigo/term/GO:0055093""	PDPN MMP2 SLC7A5 COL1A1 BNIP3 CAV1"
GO Biological process	0.099683624	6	23	2.99331307	GO:0060045 positive regulation of cardiac muscle cell proliferation ""	http://amigo.geneontology.org/amigo/term/GO:0060045""	GLI1 FGF2 NRG1 TBX2 YAP1 NOTCH1"
GO Biological process	0.099683624	6	20	2.99331307	GO:0070314 G1 to G0 transition ""	http://amigo.geneontology.org/amigo/term/GO:0070314""	TP53 PHGDH SMPD3 EZH2 CDK5R1 CYP27B1"
GO Biological process	0.102013094	14	95	1.934140753	GO:0009953 dorsal/ventral pattern formation ""	http://amigo.geneontology.org/amigo/term/GO:0009953""	TLL1 BMPR1B HOXA11 PAX6 GLI2 LHX2 WNT3 GLI1 FOXA1 WNT7A EN1 GREM1 MDFI LMX1B"
GO Biological process	0.102013094	14	90	1.934140753	GO:0034121 regulation of toll-like receptor signaling pathway ""	http://amigo.geneontology.org/amigo/term/GO:0034121""	FCRL3 F2RL1 TLR5 IRAK3 ESR1 TREM2 RTN4 SMPDL3B IRF4 NOD2 CD36 CAV1 BIRC3 BIRC2"
GO Biological process	0.102013094	19	117	1.741008622	GO:0043200 response to amino acid ""	http://amigo.geneontology.org/amigo/term/GO:0043200""	SESN3 MEAK7 CPS1 MMP2 SLC7A5 NEURL1 COL1A1 SLC1A2 HPCA COL6A1 PDGFC EGFR COL1A2 COL3A1 BCL2 NQO1 COL4A6 COL5A2 CPEB1"
GO Biological process	0.102013094	14	83	1.934140753	GO:0061333 renal tubule morphogenesis ""	http://amigo.geneontology.org/amigo/term/GO:0061333""	GDNF AGT FGF2 HOXA11 SOX8 TMEM59L KIF26B GREM1 IRX2 SIX2 BCL2 PBX1 WNT11 WNK4"
GO Biological process	0.102013094	14	84	1.934140753	GO:0072028 nephron morphogenesis ""	http://amigo.geneontology.org/amigo/term/GO:0072028""	GDNF AGT FGF2 HOXA11 SOX8 TMEM59L KIF26B GREM1 IRX2 SIX2 BCL2 PBX1 WNT11 WNK4"
GO Biological process	0.10249422	3	11	5.387963526	GO:0002775 antimicrobial peptide production ""	http://amigo.geneontology.org/amigo/term/GO:0002775""	KLK5 KLK7 NOD2"
GO Biological process	0.10249422	3	9	5.387963526	GO:0002778 antibacterial peptide production ""	http://amigo.geneontology.org/amigo/term/GO:0002778""	KLK5 KLK7 NOD2"
GO Biological process	0.10249422	3	7	5.387963526	GO:0002925 positive regulation of humoral immune response mediated by circulating immunoglobulin ""	http://amigo.geneontology.org/amigo/term/GO:0002925""	TREM2 NOD2 LTA"
GO Biological process	0.10249422	3	5	5.387963526	GO:0009996 negative regulation of cell fate specification ""	http://amigo.geneontology.org/amigo/term/GO:0009996""	DKK1 SFRP2 MESP1"
GO Biological process	0.10249422	67	568	1.316533757	GO:0010035 response to inorganic substance ""	http://amigo.geneontology.org/amigo/term/GO:0010035""	SYT7 PPIF MT2A KHK MT1E SYT12 AOC1 SLC5A1 MMP9 IL1A TNNT2 HVCN1 LOXL2 NT5E THBS1 ITPKA SLC13A5 HAAO BCL2 PRNP CCL19 NQO1 AKR1C3 RYR2 CPS1 MAOB MMP2 SMPD3 CAV1 EZH2 SLC1A1 ASPN HSD17B1 COL1A1 AREG CRYAB CCND1 TNNC1 SLC25A23 TRAF2 ADORA2A CYP2E1 CD36 KIT PRKAA2 VCAM1 DDR2 INHBB TERT CSF2 TRPV6 FABP4 FOSL1 BNIP3 FIBIN KCNJ10 PLEC NEFL MET TIMELESS HPCA EGFR SIRPA RYR3 DHFR CASQ2 MMP3"
GO Biological process	0.10249422	3	7	5.387963526	GO:0014883 transition between fast and slow fiber ""	http://amigo.geneontology.org/amigo/term/GO:0014883""	TNNT1 TNNC1 TNNI1"
GO Biological process	0.10249422	3	6	5.387963526	GO:0015705 iodide transport ""	http://amigo.geneontology.org/amigo/term/GO:0015705""	TG KCNQ1 ANO1"
GO Biological process	0.10249422	3	5	5.387963526	GO:0015827 tryptophan transport ""	http://amigo.geneontology.org/amigo/term/GO:0015827""	SLC7A5 SLC7A8 SLC3A2"
GO Biological process	0.10249422	3	9	5.387963526	GO:0019614 catechol-containing compound catabolic process ""	http://amigo.geneontology.org/amigo/term/GO:0019614""	MOXD1 DBH MAOB"
GO Biological process	0.10249422	3	8	5.387963526	GO:0021937 cerebellar Purkinje cell-granule cell precursor cell signaling involved in regulation of granule cell precursor cell proliferation ""	http://amigo.geneontology.org/amigo/term/GO:0021937""	GLI2 LHX5 GLI1"
GO Biological process	0.10249422	3	8	5.387963526	GO:0042420 dopamine catabolic process ""	http://amigo.geneontology.org/amigo/term/GO:0042420""	MOXD1 DBH MAOB"
GO Biological process	0.10249422	3	9	5.387963526	GO:0042424 catecholamine catabolic process ""	http://amigo.geneontology.org/amigo/term/GO:0042424""	MOXD1 DBH MAOB"
GO Biological process	0.10249422	3	5	5.387963526	GO:0042661 regulation of mesodermal cell fate specification ""	http://amigo.geneontology.org/amigo/term/GO:0042661""	DKK1 SFRP2 MESP1"
GO Biological process	0.10249422	3	8	5.387963526	GO:0043696 dedifferentiation ""	http://amigo.geneontology.org/amigo/term/GO:0043696""	PDGFB CDK6 OLFM2"
GO Biological process	0.10249422	3	8	5.387963526	GO:0043697 cell dedifferentiation ""	http://amigo.geneontology.org/amigo/term/GO:0043697""	PDGFB CDK6 OLFM2"
GO Biological process	0.10249422	3	6	5.387963526	GO:0046079 dUMP catabolic process ""	http://amigo.geneontology.org/amigo/term/GO:0046079""	UPB1 UPP1 NT5M"
GO Biological process	0.10249422	3	6	5.387963526	GO:0046666 retinal cell programmed cell death ""	http://amigo.geneontology.org/amigo/term/GO:0046666""	FASLG FGF2 BCL2"
GO Biological process	0.10249422	3	5	5.387963526	GO:0051097 negative regulation of helicase activity ""	http://amigo.geneontology.org/amigo/term/GO:0051097""	IFIT1 MCM2 TP53"
GO Biological process	0.10249422	22	137	1.660156829	GO:0051147 regulation of muscle cell differentiation ""	http://amigo.geneontology.org/amigo/term/GO:0051147""	LAMA1 NID1 PDGFB CEACAM5 DKK1 EREG KIT CYP26B1 EZH2 RBM24 RGS4 EFNB2 NOTCH1 PLPP7 MESP1 HOPX BCL2 TRIM72 OLFM2 MEGF10 NRG1 TBX1"
GO Biological process	0.10249422	3	5	5.387963526	GO:0051902 negative regulation of mitochondrial depolarization ""	http://amigo.geneontology.org/amigo/term/GO:0051902""	IFI6 FZD9 BCL2"
GO Biological process	0.10249422	3	7	5.387963526	GO:0051964 negative regulation of synapse assembly ""	http://amigo.geneontology.org/amigo/term/GO:0051964""	DKK1 ROBO2 SLIT1"
GO Biological process	0.10249422	21	139	1.683738602	GO:0060048 cardiac muscle contraction ""	http://amigo.geneontology.org/amigo/term/GO:0060048""	KCNQ1 TNNT2 CASQ2 TNNI2 TPM1 SCN2B RNF207 TNNI1 KCNE2 KCNE5 SCN4B CAV1 RYR2 TNNC1 CXCR4 SGCD CACNA1D ATP2A1 NOS1 HRC GJA1"
GO Biological process	0.10249422	3	7	5.387963526	GO:0060372 regulation of atrial cardiac muscle cell membrane repolarization ""	http://amigo.geneontology.org/amigo/term/GO:0060372""	KCNQ1 KCNE5 CACNA1D"
GO Biological process	0.10249422	26	185	1.588288568	GO:0060538 skeletal muscle organ development ""	http://amigo.geneontology.org/amigo/term/GO:0060538""	POPDC3 DES MYLPF CYP26B1 SOX8 XK CAV2 CAV1 NEURL1 HLF RBM24 DMRTA2 CASQ1 MEGF10 NOTCH1 EOMES BCL2 SOX11 PLEC STAC3 DNER KEL CHRNA1 BASP1 ZBTB18 TBX1"
GO Biological process	0.10249422	3	6	5.387963526	GO:0060718 chorionic trophoblast cell differentiation ""	http://amigo.geneontology.org/amigo/term/GO:0060718""	E2F8 E2F7 HTRA1"
GO Biological process	0.10249422	3	7	5.387963526	GO:0061370 testosterone biosynthetic process ""	http://amigo.geneontology.org/amigo/term/GO:0061370""	DKKL1 HSD17B1 AKR1C3"
GO Biological process	0.10249422	3	5	5.387963526	GO:0070487 monocyte aggregation ""	http://amigo.geneontology.org/amigo/term/GO:0070487""	IL1B CD44 HAS2"
GO Biological process	0.10249422	97	935	1.249718943	GO:0071345 cellular response to cytokine stimulus ""	http://amigo.geneontology.org/amigo/term/GO:0071345""	CCL26 TRAF1 IRAK3 CSF2RB IL21R IL27RA JAK3 CCL24 PRLR LIFR IL1A CCL20 F3 IL13RA2 IL1B TRAF2 IL36G TNFRSF11A XCL1 IL2RG KIT CXCL3 CXCL5 IL31RA CXCL11 CXCL8 CCL19 TREM2 PDGFB GSDME CSF3 CXCR4 H2BC11 EREG YAP1 IL18 IL34 F2RL1 CSF2 LGALS9 CXCR2 IFIT1 PDE2A MME CASP4 NOS2 PAX6 CD44 STAP1 TNFRSF17 IL17RB MCM2 MMP2 NEFH SMPD3 CAV1 SLC1A1 SPOCK2 COL1A1 BIRC2 IL1R2 IL1RL1 FASLG HELLS ACKR4 PXDN IL36RN THB…
GO Biological process	0.10249422	3	6	5.387963526	GO:0090119 vesicle-mediated cholesterol transport ""	http://amigo.geneontology.org/amigo/term/GO:0090119""	TPCN2 SYT7 CES1"
GO Biological process	0.10249422	113	1355	1.228490473	GO:0098542 defense response to other organism ""	http://amigo.geneontology.org/amigo/term/GO:0098542""	CCL26 NOS2 APOBEC3H PTK6 MEFV CCL24 CRTAM CCL20 ZAP70 PI3 SLPI TREM1 MASP1 XCL1 SUSD4 GSDMC SLFN13 DEFB1 RNASE7 NOD2 KLK5 GSDMA WFDC12 KLK7 CCL19 WFDC5 APOBEC3B DDX60L IFIT1 NCR3 RNF39 KLRK1 UBD IGLL5 TLR10 MAP3K14 CTSG NKG7 CYP27B1 H2BC11 IL1B JCHAIN SLAMF6 PGLYRP4 S100A12 HMGB2 F2RL1 IL12A LGALS9 FPR2 BCL2 BNIP3 ISG15 C10orf99 CASP4 KRT6A SPRR2A H2BC8 CD6 SLC11A1 IRAK3 TREM2 COCH IL27RA JAK3 C5…
GO Biological process	0.10249422	3	6	5.387963526	GO:0098713 leucine import across plasma membrane ""	http://amigo.geneontology.org/amigo/term/GO:0098713""	SLC7A8 SLC7A5 SLC3A2"
GO Biological process	0.10249422	3	8	5.387963526	GO:0098907 regulation of SA node cell action potential ""	http://amigo.geneontology.org/amigo/term/GO:0098907""	HCN2 TBX18 RYR2"
GO Biological process	0.10249422	3	7	5.387963526	GO:1900084 regulation of peptidyl-tyrosine autophosphorylation ""	http://amigo.geneontology.org/amigo/term/GO:1900084""	NRG1 CAV1 GREM1"
GO Biological process	0.10249422	41	313	1.432597306	GO:1901342 regulation of vasculature development ""	http://amigo.geneontology.org/amigo/term/GO:1901342""	SERPINE1 THBS1 VEGFC THBS2 DCN SEMA6A CCN6 SPARC F3 FASLG TNN IL1B AMOT FGF2 EFNA3 S100A1 COL4A3 CXCL8 ADGRB1 CXCR3 CCL24 C5 IL1A CXCR4 AGT SFRP2 PLK2 GHRL ITGA5 TERT GREM1 CXCR2 CCBE1 TAFA5 E2F2 RAPGEF3 MDK TMIGD2 RTN4 HMGA2 KRT1"
GO Biological process	0.10249422	3	5	5.387963526	GO:1901979 regulation of inward rectifier potassium channel activity ""	http://amigo.geneontology.org/amigo/term/GO:1901979""	KCNE2 TREM2 CAV1"
GO Biological process	0.10249422	3	5	5.387963526	GO:1902809 regulation of skeletal muscle fiber differentiation ""	http://amigo.geneontology.org/amigo/term/GO:1902809""	CYP26B1 RBM24 TBX1"
GO Biological process	0.10249422	3	6	5.387963526	GO:1903801 L-leucine import across plasma membrane ""	http://amigo.geneontology.org/amigo/term/GO:1903801""	SLC7A8 SLC7A5 SLC3A2"
GO Biological process	0.10249422	3	6	5.387963526	GO:1904180 negative regulation of membrane depolarization ""	http://amigo.geneontology.org/amigo/term/GO:1904180""	IFI6 FZD9 BCL2"
GO Biological process	0.102703926	8	55	2.47722461	GO:0015872 dopamine transport ""	http://amigo.geneontology.org/amigo/term/GO:0015872""	SYT7 SLC6A2 SYT12 SLC22A3 SLC29A4 GDNF RAB3B SLC22A1"
GO Biological process	0.102703926	13	83	1.978630673	GO:0042310 vasoconstriction ""	http://amigo.geneontology.org/amigo/term/GO:0042310""	OXTR SMTNL1 MMP2 CAV1 DBH AGT HTR2B HTR7 EDNRA SCNN1B HTR1D ADRA2C KEL"
GO Biological process	0.102703926	13	72	1.978630673	GO:0043627 response to estrogen ""	http://amigo.geneontology.org/amigo/term/GO:0043627""	ESR1 CAV1 GHRL AR HOXA11 GAL MMP2 CCND1 WNT7A CITED4 MME CYP27B1 KRT19"
GO Biological process	0.102703926	8	59	2.47722461	GO:0050433 regulation of catecholamine secretion ""	http://amigo.geneontology.org/amigo/term/GO:0050433""	SYT7 SYT12 STX1A ADORA2A AGT OXTR ADRA2C GDNF"
GO Biological process	0.102703926	8	39	2.47722461	GO:0098703 calcium ion import across plasma membrane ""	http://amigo.geneontology.org/amigo/term/GO:0098703""	CACNA1F SLC8A2 CACNA1D TRPV6 TRPV3 SLC24A2 MS4A1 PRNP"
GO Biological process	0.102703926	8	44	2.47722461	GO:1901381 positive regulation of potassium ion transmembrane transport ""	http://amigo.geneontology.org/amigo/term/GO:1901381""	WNK4 RNF207 WNK2 WNK3 KCNQ1 GAL KCNE5 TREM2"
GO Biological process	0.102703926	8	39	2.47722461	GO:1902656 calcium ion import into cytosol ""	http://amigo.geneontology.org/amigo/term/GO:1902656""	CACNA1F SLC8A2 CACNA1D TRPV6 TRPV3 SLC24A2 MS4A1 PRNP"
GO Biological process	0.102717325	34	239	1.482125889	GO:0001649 osteoblast differentiation ""	http://amigo.geneontology.org/amigo/term/GO:0001649""	TNC RRAS2 COL6A1 PTHLH SPP1 CDK6 GLI1 TNFAIP6 TWIST2 SOX8 GLI2 WNT11 COL1A1 AREG MSX2 TNN GDPD2 FGF2 BMPR1B SFRP2 NOTCH1 VEGFC NOCT PTH1R GREM1 GLIS1 RORB SNAI2 WNT3 YAP1 CRIM1 DDR2 SOX11 SMOC1"
GO Biological process	0.102717325	4	17	3.991084093	GO:0001660 fever generation ""	http://amigo.geneontology.org/amigo/term/GO:0001660""	IL1A IL1B TNFRSF11A PTGER3"
GO Biological process	0.102717325	4	15	3.991084093	GO:0003307 regulation of Wnt signaling pathway involved in heart development ""	http://amigo.geneontology.org/amigo/term/GO:0003307""	DKK1 WNT11 MESP1 POU5F1"
GO Biological process	0.102717325	34	292	1.482125889	GO:0007548 sex differentiation ""	http://amigo.geneontology.org/amigo/term/GO:0007548""	AMH DMRTA2 AR HOXA11 SOX8 MMP2 TESC ESR1 DMC1 REC8 LFNG CCND1 IL1A TNFAIP6 EREG DNAAF11 FST BRIP1 BMPR1B SFRP2 KIT INHBB HMGB2 BCL2 PBX1 TLR5 SYCP2 ROBO2 AKR1C3 INHBA FOXF2 PTPRN BASP1 WNT7A"
GO Biological process	0.102717325	2	9	8.97993921	GO:0009698 phenylpropanoid metabolic process ""	http://amigo.geneontology.org/amigo/term/GO:0009698""	CYP2D6 PON3"
GO Biological process	0.102717325	2	9	8.97993921	GO:0009804 coumarin metabolic process ""	http://amigo.geneontology.org/amigo/term/GO:0009804""	CYP2D6 PON3"
GO Biological process	0.102717325	9	47	2.309127225	GO:0010453 regulation of cell fate commitment ""	http://amigo.geneontology.org/amigo/term/GO:0010453""	DKK1 FGF2 WNT11 LMO4 SFRP2 MESP1 AR GLIS1 POU5F1"
GO Biological process	0.102717325	9	47	2.309127225	GO:0010659 cardiac muscle cell apoptotic process ""	http://amigo.geneontology.org/amigo/term/GO:0010659""	NRG1 MDK GNGT1 AGT TP53 SFRP2 BNIP3 CXCR2 CAMK2A"
GO Biological process	0.102717325	2	4	8.97993921	GO:0010701 positive regulation of norepinephrine secretion ""	http://amigo.geneontology.org/amigo/term/GO:0010701""	STX1A OXTR"
GO Biological process	0.102717325	2	7	8.97993921	GO:0016098 monoterpenoid metabolic process ""	http://amigo.geneontology.org/amigo/term/GO:0016098""	CYP2D6 CYP2E1"
GO Biological process	0.102717325	4	14	3.991084093	GO:0021936 regulation of cerebellar granule cell precursor proliferation ""	http://amigo.geneontology.org/amigo/term/GO:0021936""	GLI2 LHX5 GLI1 FGF2"
GO Biological process	0.102717325	4	13	3.991084093	GO:0021978 telencephalon regionalization ""	http://amigo.geneontology.org/amigo/term/GO:0021978""	PAX6 LHX2 DMRTA2 EOMES"
GO Biological process	0.102717325	18	123	1.756944628	GO:0030593 neutrophil chemotaxis ""	http://amigo.geneontology.org/amigo/term/GO:0030593""	CCL26 CCL24 CCL20 TREM1 XCL1 CXCR1 CXCL3 CXCL5 CXCL11 CXCL8 CCL19 CXCR2 TNFAIP6 MDK IL1B NOD2 DPP4 S100A12"
GO Biological process	0.102717325	4	10	3.991084093	GO:0030638 polyketide metabolic process ""	http://amigo.geneontology.org/amigo/term/GO:0030638""	AKR1C2 AKR1C1 AKR1C3 AKR1B10"
GO Biological process	0.102717325	4	10	3.991084093	GO:0030647 aminoglycoside antibiotic metabolic process ""	http://amigo.geneontology.org/amigo/term/GO:0030647""	AKR1C2 AKR1C1 AKR1C3 AKR1B10"
GO Biological process	0.102717325	50	469	1.37729129	GO:0032102 negative regulation of response to external stimulus ""	http://amigo.geneontology.org/amigo/term/GO:0032102""	SEMA3A SEMA3C SEMA6A SERPINE1 PROC PLAU TNFAIP6 SUSD4 GHRL CXCL17 FAP SERPINE2 PDGFB C5 THBS1 FGF2 NOTCH1 LGALS9 FPR2 ROBO2 GP1BA AJAP1 KLRK1 STAP1 IRAK3 TREM2 WNT3 MDK SPP1 GPR18 ADORA2A SMPDL3B NT5E NLRX1 HTRA1 GREM1 NOD2 KRT1 C1QTNF12 SLIT1 INPP5F TAFA5 MEFV KLK8 CLDN3 ISG15 DPP4 SIRPA CD200 PLK2"
GO Biological process	0.102717325	4	13	3.991084093	GO:0032536 regulation of cell projection size ""	http://amigo.geneontology.org/amigo/term/GO:0032536""	XK WNT7A KEL NEFL"
GO Biological process	0.102717325	4	11	3.991084093	GO:0032836 glomerular basement membrane development ""	http://amigo.geneontology.org/amigo/term/GO:0032836""	COL4A4 SULF2 NID1 COL4A3"
GO Biological process	0.102717325	4	12	3.991084093	GO:0032926 negative regulation of activin receptor signaling pathway ""	http://amigo.geneontology.org/amigo/term/GO:0032926""	FSTL3 FST DACT2 IGSF1"
GO Biological process	0.102717325	2	3	8.97993921	GO:0033693 neurofilament bundle assembly ""	http://amigo.geneontology.org/amigo/term/GO:0033693""	NEFL NEFH"
GO Biological process	0.102717325	107	1032	1.233444795	GO:0034097 response to cytokine ""	http://amigo.geneontology.org/amigo/term/GO:0034097""	CCL26 TIMP2 TRAF1 IRAK3 TIMP3 CSF2RB IL21R IL27RA JAK3 CCL24 PRLR LIFR IL1A CCL20 F3 IL13RA2 IL1B TRAF2 IL36G TNFRSF11A XCL1 IL2RG KIT CXCL3 CXCL5 IL31RA CXCL11 CXCL8 CCL19 UBD TREM2 PDGFB MEFV GSDME CSF3 CYP27B1 CXCR4 H2BC11 EREG YAP1 IL18 IL34 F2RL1 CSF2 COL3A1 LGALS9 BCL2 CXCR2 IFIT1 PDE2A ISG15 MME CASP4 NOS2 PAX6 SLC11A1 CD44 STAP1 TNFRSF17 IL17RB MCM2 MMP2 NEFH SMPD3 CAV1 SLC1A1 SPOCK2 COL1…
GO Biological process	0.102717325	4	9	3.991084093	GO:0036148 phosphatidylglycerol acyl-chain remodeling ""	http://amigo.geneontology.org/amigo/term/GO:0036148""	PLA2G2F LPCAT1 PLA2G4D PLA2G4F"
GO Biological process	0.102717325	4	13	3.991084093	GO:0042415 norepinephrine metabolic process ""	http://amigo.geneontology.org/amigo/term/GO:0042415""	MOXD1 DBH KL EDNRA"
GO Biological process	0.102717325	4	19	3.991084093	GO:0042693 muscle cell fate commitment ""	http://amigo.geneontology.org/amigo/term/GO:0042693""	DKK1 TBX2 TBX18 TBX1"
GO Biological process	0.102717325	4	10	3.991084093	GO:0044598 doxorubicin metabolic process ""	http://amigo.geneontology.org/amigo/term/GO:0044598""	AKR1C2 AKR1C1 AKR1C3 AKR1B10"
GO Biological process	0.102717325	26	170	1.577556888	GO:0045766 positive regulation of angiogenesis ""	http://amigo.geneontology.org/amigo/term/GO:0045766""	VEGFC F3 TNN IL1B FGF2 S100A1 CXCL8 CXCR3 CCL24 C5 IL1A CXCR4 SFRP2 GHRL TERT GREM1 CXCR2 CCBE1 RAPGEF3 SERPINE1 MDK THBS1 ITGA5 TMIGD2 RTN4 HMGA2"
GO Biological process	0.102717325	2	5	8.97993921	GO:0045938 positive regulation of circadian sleep/wake cycle sleep ""	http://amigo.geneontology.org/amigo/term/GO:0045938""	GHRL ADORA2A"
GO Biological process	0.102717325	2	3	8.97993921	GO:0046882 negative regulation of follicle-stimulating hormone secretion ""	http://amigo.geneontology.org/amigo/term/GO:0046882""	INHBB INHBA"
GO Biological process	0.102717325	102	1001	1.239450337	GO:0046903 secretion ""	http://amigo.geneontology.org/amigo/term/GO:0046903""	SYT7 PTGER3 CBARP STX1A GCK SNAP25 GHRL SCG5 STXBP6 RAB3B SYT12 SEPTIN1 FAM3B SEPTIN5 CD177 EXOC3L4 S100A10 NOS2 GAL CD200 IL11 OLFM2 SPP1 IL1B NRG1 F2RL1 IRS1 ICA1 SLC4A8 KCNQ1 MAOB TACR2 PARD6A SMPD3 AQP9 CA2 CAV1 PTGDS NEURL1 CCND1 PRLR CSPG5 IL1A PLA2G2D GPR68 IL13RA2 WNK4 SYNGR3 ADORA2A ANO1 AGT SERPINE2 TNFRSF11A ABCA12 ILDR1 SLC16A2 NOTCH1 VEGFC WNT7A DGKI XDH PLA2G2F TPCN2 INHBB PRSS12 CS…
GO Biological process	0.102717325	9	48	2.309127225	GO:0048483 autonomic nervous system development ""	http://amigo.geneontology.org/amigo/term/GO:0048483""	SOX8 FN1 TLX2 EDNRA VCAM1 GDNF SOX11 SEMA3A TBX1"
GO Biological process	0.102717325	4	15	3.991084093	GO:0048484 enteric nervous system development ""	http://amigo.geneontology.org/amigo/term/GO:0048484""	SOX8 TLX2 EDNRA GDNF"
GO Biological process	0.102717325	4	11	3.991084093	GO:0048570 notochord morphogenesis ""	http://amigo.geneontology.org/amigo/term/GO:0048570""	GLI2 WNT11 GLI1 CRB2"
GO Biological process	0.102717325	2	4	8.97993921	GO:0048808 male genitalia morphogenesis ""	http://amigo.geneontology.org/amigo/term/GO:0048808""	AR SYCP2"
GO Biological process	0.102717325	2	4	8.97993921	GO:0051464 positive regulation of cortisol secretion ""	http://amigo.geneontology.org/amigo/term/GO:0051464""	GAL GHRL"
GO Biological process	0.102717325	2	3	8.97993921	GO:0051615 histamine uptake ""	http://amigo.geneontology.org/amigo/term/GO:0051615""	SLC22A3 SLC29A4"
GO Biological process	0.102717325	26	192	1.577556888	GO:0055001 muscle cell development ""	http://amigo.geneontology.org/amigo/term/GO:0055001""	ACTN1 TNNT1 TNNT2 TNNT3 KRT19 XK CAV2 RGS4 WFIKKN1 FLNC AGT CASQ1 NOTCH1 EDNRA SGCD BCL2 PLEC STAC3 DNER KEL TBX18 TPM1 MEGF10 SORBS2 SYNPO2L MYH3"
GO Biological process	0.102717325	4	13	3.991084093	GO:0060174 limb bud formation ""	http://amigo.geneontology.org/amigo/term/GO:0060174""	SEMA3C COL2A1 SOX11 WNT3"
GO Biological process	0.102717325	4	15	3.991084093	GO:0060352 cell adhesion molecule production ""	http://amigo.geneontology.org/amigo/term/GO:0060352""	CXCL8 CAV1 NOTCH1 IL1B"
GO Biological process	0.102717325	12	70	2.033193783	GO:0060675 ureteric bud morphogenesis ""	http://amigo.geneontology.org/amigo/term/GO:0060675""	GDNF AGT FGF2 HOXA11 SOX8 TMEM59L KIF26B GREM1 SIX2 BCL2 PBX1 WNT11"
GO Biological process	0.102717325	32	235	1.504492433	GO:0072593 reactive oxygen species metabolic process ""	http://amigo.geneontology.org/amigo/term/GO:0072593""	PDGFB PXDN THBS1 MMP3 XDH F2RL1 BNIP3 NQO1 AKR1C1 AKR1C3 NOX5 NOS2 PON3 SLC1A1 CRYAB BIRC2 HVCN1 CD36 AGT TP53 BCL2 ABCD2 BCO2 CD177 CCN6 IFI6 GLS2 STK17A ADGRB1 FPR2 DHFR MAOB"
GO Biological process	0.102717325	4	13	3.991084093	GO:0086015 SA node cell action potential ""	http://amigo.geneontology.org/amigo/term/GO:0086015""	HCN2 TBX18 CACNA1D RYR2"
GO Biological process	0.102717325	4	13	3.991084093	GO:0086018 SA node cell to atrial cardiac muscle cell signaling ""	http://amigo.geneontology.org/amigo/term/GO:0086018""	HCN2 TBX18 CACNA1D RYR2"
GO Biological process	0.102717325	2	4	8.97993921	GO:0090080 positive regulation of MAPKKK cascade by fibroblast growth factor receptor signaling pathway ""	http://amigo.geneontology.org/amigo/term/GO:0090080""	KL KLB"
GO Biological process	0.102717325	2	4	8.97993921	GO:0090598 male anatomical structure morphogenesis ""	http://amigo.geneontology.org/amigo/term/GO:0090598""	AR SYCP2"
GO Biological process	0.102717325	2	3	8.97993921	GO:0097274 urea homeostasis ""	http://amigo.geneontology.org/amigo/term/GO:0097274""	SLC25A23 SCNN1B"
GO Biological process	0.102717325	2	5	8.97993921	GO:0120317 sperm mitochondrial sheath assembly ""	http://amigo.geneontology.org/amigo/term/GO:0120317""	KLC3 CFAP58"
GO Biological process	0.102717325	4	11	3.991084093	GO:1900747 negative regulation of vascular endothelial growth factor signaling pathway ""	http://amigo.geneontology.org/amigo/term/GO:1900747""	DCN SEMA6A XDH IL12A"
GO Biological process	0.102717325	2	3	8.97993921	GO:1902490 regulation of sperm capacitation ""	http://amigo.geneontology.org/amigo/term/GO:1902490""	TCP11 PAEP"
GO Biological process	0.102717325	4	11	3.991084093	GO:1902513 regulation of organelle transport along microtubule ""	http://amigo.geneontology.org/amigo/term/GO:1902513""	FEZ1 CNIH2 NEFH MAP2"
GO Biological process	0.102717325	4	11	3.991084093	GO:1903596 regulation of gap junction assembly ""	http://amigo.geneontology.org/amigo/term/GO:1903596""	IL1B CAV1 HOPX AGT"
GO Biological process	0.102717325	26	170	1.577556888	GO:1904018 positive regulation of vasculature development ""	http://amigo.geneontology.org/amigo/term/GO:1904018""	VEGFC F3 TNN IL1B FGF2 S100A1 CXCL8 CXCR3 CCL24 C5 IL1A CXCR4 SFRP2 GHRL TERT GREM1 CXCR2 CCBE1 RAPGEF3 SERPINE1 MDK THBS1 ITGA5 TMIGD2 RTN4 HMGA2"
GO Biological process	0.102717325	2	3	8.97993921	GO:1904347 regulation of small intestine smooth muscle contraction ""	http://amigo.geneontology.org/amigo/term/GO:1904347""	GHRL KIT"
GO Biological process	0.102717325	2	3	8.97993921	GO:1904349 positive regulation of small intestine smooth muscle contraction ""	http://amigo.geneontology.org/amigo/term/GO:1904349""	GHRL KIT"
GO Biological process	0.102717325	2	3	8.97993921	GO:1990770 small intestine smooth muscle contraction ""	http://amigo.geneontology.org/amigo/term/GO:1990770""	GHRL KIT"
GO Biological process	0.102717325	2	4	8.97993921	GO:2000851 positive regulation of glucocorticoid secretion ""	http://amigo.geneontology.org/amigo/term/GO:2000851""	GAL GHRL"
GO Biological process	0.102717325	2	3	8.97993921	GO:2001260 regulation of semaphorin-plexin signaling pathway ""	http://amigo.geneontology.org/amigo/term/GO:2001260""	GDNF NCAM1"
GO Biological process	0.103265617	11	81	2.1016879	GO:0001912 positive regulation of leukocyte mediated cytotoxicity ""	http://amigo.geneontology.org/amigo/term/GO:0001912""	CRTAM NCR3 KLRK1 XCL1 SLAMF6 F2RL1 IL12A STAP1 FADD SH2D1A NOS2"
GO Biological process	0.103991882	64	593	1.318156214	GO:1903530 regulation of secretion by cell ""	http://amigo.geneontology.org/amigo/term/GO:1903530""	SYT7 CBARP GCK GHRL SCG5 RAB3B SYT12 SEPTIN1 SEPTIN5 CD177 S100A10 GAL CD200 IL11 SPP1 IL1B F2RL1 IRS1 ICA1 SLC4A8 MAOB TACR2 PARD6A STX1A CSPG5 IL1A GPR68 IL13RA2 ADORA2A ANO1 AGT TNFRSF11A ABCA12 ILDR1 NOTCH1 VEGFC WNT7A DGKI TPCN2 INHBB RAB26 SOX11 OXTR C1QTNF12 PCLO DOC2B INHBA IL12A NOS2 TREM2 KLF7 MYH10 GJA1 LGALS9 ADCY5 KCNJ11 CAMK2A CHRNA3 SMPD3 TRPV6 ADRA2C SNAP25 GDNF STXBP6"
GO Biological process	0.103995562	10	46	2.190229076	GO:0010837 regulation of keratinocyte proliferation ""	http://amigo.geneontology.org/amigo/term/GO:0010837""	SNAI2 MDK EFNB2 SLURP1 YAP1 HAS2 SFN CDH3 TGM1 AREG"
GO Biological process	0.103995562	23	174	1.626288203	GO:0050729 positive regulation of inflammatory response ""	http://amigo.geneontology.org/amigo/term/GO:0050729""	TREM2 IL18 LGALS1 CASP4 C2CD4B STAP1 CCL24 CTSC MDK IL1RL1 IL1B IDO1 TNFRSF11A CAMK2N1 FABP4 TLR10 LTA SERPINE1 PTGER3 NKG7 PDE2A AGT S100A12"
GO Biological process	0.103995562	10	50	2.190229076	GO:0050919 negative chemotaxis ""	http://amigo.geneontology.org/amigo/term/GO:0050919""	SEMA3A SEMA3C SEMA6A LGR6 SLIT1 ROBO2 FLRT3 NRG1 FLRT2 DPP4"
GO Biological process	0.104028739	14	81	1.90483559	GO:0060419 heart growth ""	http://amigo.geneontology.org/amigo/term/GO:0060419""	DUSP6 GLI1 FGF2 NRG1 ACACB RGS4 TBX2 AGT YAP1 NOTCH1 MESP1 TP73 SORBS2 BASP1"
GO Biological process	0.106841801	95	928	1.247213779	GO:0046649 lymphocyte activation ""	http://amigo.geneontology.org/amigo/term/GO:0046649""	CD79B CD22 SIRPG IL27RA CD79A IL1A PLA2G2D HELLS LY9 IL1B BANK1 CD8A KIT PLA2G2F TNFRSF13C SLAMF9 SLAMF6 EOMES RAG1 LGALS9 LGALS9B MZB1 LGALS9C CLCF1 LGALS7B SIRPA NCR3 LGALS7 IGLL5 SMARCA2 PIK3R3 VCAM1 CD44 CTSG CD40LG CAV1 ZAP70 XCL1 IL18 MS4A1 FCRL3 NOD2 TMIGD2 IL12A BCL2 CD8B CCL19 CD19 DPP4 CYP26B1 SLC11A1 GAL LGALS1 JAK3 CDK6 LFNG EZH2 EFNB3 CRTAM MDK POU2AF1 VNN1 SLAMF1 GPR18 EFNB2 ADORA2A…
GO Biological process	0.107688529	7	26	2.619148936	GO:0003094 glomerular filtration ""	http://amigo.geneontology.org/amigo/term/GO:0003094""	CORO2B EDNRA F2RL1 SULF2 JCHAIN KIRREL1 PDGFB"
GO Biological process	0.107688529	7	32	2.619148936	GO:0003338 metanephros morphogenesis ""	http://amigo.geneontology.org/amigo/term/GO:0003338""	SOX8 CALB1 KIF26B GREM1 GDNF SIX2 BASP1"
GO Biological process	0.107688529	7	34	2.619148936	GO:0021772 olfactory bulb development ""	http://amigo.geneontology.org/amigo/term/GO:0021772""	LHX2 DLX2 EOMES ATF5 SLIT1 SEMA3A ROBO2"
GO Biological process	0.107688529	7	41	2.619148936	GO:0060563 neuroepithelial cell differentiation ""	http://amigo.geneontology.org/amigo/term/GO:0060563""	SERPINE1 DLX3 FGF2 NOTCH1 CDH2 SOX11 WNT11"
GO Biological process	0.107743784	31	239	1.50474657	GO:0090257 regulation of muscle system process ""	http://amigo.geneontology.org/amigo/term/GO:0090257""	TNNC2 NMU TNNC1 CASQ2 CASQ1 RNF207 CAV1 RYR2 TNNT1 TNNT3 ATP2A1 TACR2 SGCA RGS4 TNNT2 TNNI2 AGT NOTCH1 GHRL KIT TNNI1 SSTR2 OXTR ADRA2C HRC KCNQ1 CTTN CHRNA3 PPP1R12B NOS1 TPM1"
GO Cellular component	2.54691797912475e-29	535	4673	1.560333705	GO:0005576 extracellular region	http://amigo.geneontology.org/amigo/term/GO:0005576	ENPP4 AOC1 REXO5 PRKAR2B ITGA3 ITGA2B SCIN CD79B FUZ SYT7 DCN CD22 CNTN1 EHD2 CD44 TNC CP LTBP1 LAMA3 LY75 CYFIP2 TLE2 STAG3 PYGM CLTCL1 ACTN1 SEMA3C FSCN1 RAPGEF3 MMP2 TXNDC16 SULT2B1 TGM1 PHGDH PTGS1 IGFALS SEC14L2 UPB1 LGALS1 SLC5A1 CTSG PYGL PLTP MMP9 PROCR SLC7A5 CRYM CA2 CALB1 CEACAM5 CLEC11A PDE4C PON3 LFNG PCOLCE AEBP1 SLC1A1 C5 OGN PTGDS COL1A1 MYH3 CRYAB CTSC UPK2 PRR4 COL12A1 FAM184A S…
GO Cellular component	2.01414957639913e-26	131	603	2.761436705	GO:0030312 external encapsulating structure	http://amigo.geneontology.org/amigo/term/GO:0030312	DCN TIMP2 TNC COL9A2 LTBP1 COL23A1 LAMA3 LAMC2 COL11A1 COL17A1 COL5A3 COL4A4 MMP2 LGALS1 TIMP3 PDGFB CTSG MMP9 LAMA1 SRPX PCOLCE SERPINE1 AEBP1 OGN ASPN COL1A1 CTSC MDK COL12A1 SPARC FN1 NID1 MFAP2 TGFBI COL10A1 SLPI PXDN COL5A1 POSTN LOXL2 CTSL AGT SERPINE2 THBS1 COL2A1 LUM CDH13 COL6A1 COL6A2 HMCN1 ADAMTSL4 S100A7 FLG HMCN2 SERPINH1 NCAM1 ADAMTS4 AZGP1 COL6A3 EDIL3 COL1A2 HTRA1 GREM1 KRT1 COL3A…
GO Cellular component	2.01414957639913e-26	131	602	2.761436705	GO:0031012 extracellular matrix	http://amigo.geneontology.org/amigo/term/GO:0031012	DCN TIMP2 TNC COL9A2 LTBP1 COL23A1 LAMA3 LAMC2 COL11A1 COL17A1 COL5A3 COL4A4 MMP2 LGALS1 TIMP3 PDGFB CTSG MMP9 LAMA1 SRPX PCOLCE SERPINE1 AEBP1 OGN ASPN COL1A1 CTSC MDK COL12A1 SPARC FN1 NID1 MFAP2 TGFBI COL10A1 SLPI PXDN COL5A1 POSTN LOXL2 CTSL AGT SERPINE2 THBS1 COL2A1 LUM CDH13 COL6A1 COL6A2 HMCN1 ADAMTSL4 S100A7 FLG HMCN2 SERPINH1 NCAM1 ADAMTS4 AZGP1 COL6A3 EDIL3 COL1A2 HTRA1 GREM1 KRT1 COL3A…
GO Cellular component	1.95177931308967e-25	259	1978	1.933336871	GO:0031226 intrinsic component of plasma membrane	http://amigo.geneontology.org/amigo/term/GO:0031226	ITGA3 ITGA2B ADAM22 GABRA3 CD22 CLCA4 SLC38A5 KCNQ1 SLC6A16 SLC6A15 SEMA3A SEMA3C CHRNA3 PCDHB4 PCDHGA2 SLC15A1 KCNH4 ITGA6 SEMA6A GABRP KCNK6 SLC16A8 KCNK10 SLC6A2 IL27RA HAS1 CAV2 CAV1 MET SLC2A9 FOLR3 PCDHB2 HBEGF PCDHB5 UPK1B F3 SLC8A2 KCNS1 XG GPR18 GRIA3 KIRREL2 ADORA2A MCHR1 SLC6A11 FCRLA TSPAN2 HTR2B CLCA2 CHRNA1 SLC38A4 FCRL5 EGFR NLGN4X GPR174 CDHR1 HTR7 SCN2B SLC24A2 MMP16 ITGAD KIT AD…
GO Cellular component	7.71138208271059e-25	248	1894	1.948403258	GO:0005887 integral component of plasma membrane	http://amigo.geneontology.org/amigo/term/GO:0005887	ITGA3 ITGA2B ADAM22 GABRA3 CD22 CLCA4 SLC38A5 KCNQ1 SLC6A16 SLC6A15 SEMA3A SEMA3C CHRNA3 PCDHB4 PCDHGA2 SLC15A1 KCNH4 ITGA6 SEMA6A GABRP KCNK6 SLC16A8 KCNK10 SLC6A2 IL27RA HAS1 CAV2 CAV1 MET SLC2A9 PCDHB2 HBEGF PCDHB5 UPK1B F3 SLC8A2 KCNS1 XG GPR18 GRIA3 KIRREL2 ADORA2A MCHR1 SLC6A11 FCRLA TSPAN2 HTR2B CLCA2 CHRNA1 SLC38A4 FCRL5 EGFR NLGN4X GPR174 CDHR1 HTR7 SCN2B SLC24A2 MMP16 ITGAD KIT ADGRG5 F…
GO Cellular component	2.84492404131443e-19	419	3577	1.513513487	GO:0005615 extracellular space	http://amigo.geneontology.org/amigo/term/GO:0005615	ENPP4 AOC1 REXO5 PRKAR2B ITGA3 ITGA2B SCIN CD79B FUZ SYT7 DCN CD22 CNTN1 EHD2 CD44 TNC CP LAMA3 LY75 CYFIP2 TLE2 STAG3 PYGM CLTCL1 ACTN1 SEMA3C FSCN1 RAPGEF3 MMP2 TXNDC16 SULT2B1 TGM1 PHGDH PTGS1 IGFALS SEC14L2 UPB1 LGALS1 SLC5A1 CTSG PYGL PLTP MMP9 PROCR SLC7A5 CRYM CA2 CALB1 CEACAM5 CLEC11A PDE4C PON3 PCOLCE AEBP1 SLC1A1 C5 OGN PTGDS COL1A1 MYH3 CRYAB CTSC UPK2 PRR4 COL12A1 FAM184A LIFR BCHE IQ…
GO Cellular component	5.72970206374832e-19	99	453	2.685842845	GO:0062023 collagen-containing extracellular matrix	http://amigo.geneontology.org/amigo/term/GO:0062023	DCN TIMP2 TNC COL9A2 LTBP1 COL23A1 LAMA3 LAMC2 COL11A1 COL17A1 COL5A3 COL4A4 MMP2 LGALS1 TIMP3 PDGFB CTSG MMP9 LAMA1 SRPX PCOLCE SERPINE1 AEBP1 OGN ASPN COL1A1 CTSC MDK COL12A1 SPARC FN1 NID1 MFAP2 TGFBI COL10A1 SLPI PXDN COL5A1 POSTN LOXL2 CTSL AGT SERPINE2 THBS1 COL2A1 LUM CDH13 COL6A1 COL6A2 HMCN1 ADAMTSL4 S100A7 FLG HMCN2 SERPINH1 NCAM1 ADAMTS4 AZGP1 COL6A3 EDIL3 COL1A2 HTRA1 GREM1 KRT1 COL3A…
GO Cellular component	1.34040264016871e-12	28	64	5.028765957	GO:0001533 cornified envelope	http://amigo.geneontology.org/amigo/term/GO:0001533	CNFN FLG HRNR RPTN PI3 IVL KRT1 SPRR1B SPRR1A KRT10 SPRR2E CASP14 KRT17 DSG1 DSC1 SPRR2G SPRR2D KLK6 KLK7 KRT75 CST6 PKP3 KRT16 SPRR2B SPRR2A SPRR2F TGM1 TCHH
GO Cellular component	1.22834693954808e-08	31	273	3.479726444	GO:0005882 intermediate filament	http://amigo.geneontology.org/amigo/term/GO:0005882	NEFH KRT17 KRT7 INA KRT1 KRT86 KRT75 KRT6C KRT9 DES PLEC KRT6B KRT79 KRT10 KRT3 KRT16 KRT14 KRT6A KRT81 NEFL CASP14 KRT23 LMNB1 ADORA2A KRT34 MNS1 KRT24 IFFO2 KRT19 KRT15 SHANK2
GO Cellular component	3.63900696076438e-08	130	1050	1.701737751	GO:0009986 cell surface	http://amigo.geneontology.org/amigo/term/GO:0009986	ITGA3 ITGA2B ABCC2 ITGA6 PROCR MET F3 NT5E ITGA5 CLMP SLC3A2 PRNP CSPG4 ADGRG2 GP1BA L1CAM CD79B CD22 CD6 LY75 CSF2RB IL21R IL27RA CD79A CEACAM5 FOLR3 PRLR LIFR SLAMF1 CXCR4 LY9 IL13RA2 ACKR4 CD36 CD27 TNFRSF11A ACKR2 NLGN4X IL2RG NOTCH1 CD8A MS4A1 ITGAD TNFRSF13C ICOSLG AZGP1 MXRA8 SLAMF9 SLAMF6 ANTXR2 CXCR1 IL31RA BTNL9 SCARA5 CD8B EGFL7 CD19 CXCR2 GPC6 CEACAM19 CXCR3 PDCD1 SULF2 LY6G6C GPC2 KL…
GO Cellular component	3.63900696076438e-08	168	1332	1.583032306	GO:0098590 plasma membrane region	http://amigo.geneontology.org/amigo/term/GO:0098590	ADAM22 GABRA3 ABCC2 CD44 MYLK FSCN1 PARD6A SLC6A2 AQP9 MET STX1A UPK2 PARD3B SGIP1 PDE6A PDE6B CD36 EGFR NLGN4X GRIN2C SHANK1 SHANK2 PDPN PLA2G4F CDH2 CAVIN4 CAVIN3 PDZK1 CAVIN1 PDE2A CD177 SHISA8 CRB2 ITGA3 EHD2 KCNQ1 CLTCL1 HEPH SLC7A8 TREM2 SLC16A8 SLC5A1 SLC7A5 CEACAM5 CAV2 CAV1 SLC1A1 SLC1A2 ZC4H2 ANO1 MYH10 TPM1 CDH13 SKAP1 LRRTM2 SLC16A2 ATP6V0D2 CD8A TNIK MS4A1 NRG1 ITGA5 TGFA SLC29A4 NOD…
GO Cellular component	3.18877851429291e-07	62	329	2.133165636	GO:0005788 endoplasmic reticulum lumen	http://amigo.geneontology.org/amigo/term/GO:0005788	FOXRED2 CASQ2 CASQ1 TXNDC16 COL11A1 COL5A3 COL12A1 BCHE PROC HRC COL5A1 FKBP10 RCN3 SERPINH1 P4HA3 COL6A3 CERCAM MZB1 CES1 TNC CP COL9A2 LTBP1 COL23A1 COL17A1 FSTL3 COL4A4 LGALS1 PDGFB WNT3 COL1A1 CTSC EVA1A FN1 SPP1 COL10A1 MATN3 THBS1 COL2A1 COL6A1 COL6A2 ADAMTSL4 PDGFC PRSS23 WNT7A GHRL MXRA8 MELTF COL1A2 LIPC COL3A1 IL12A COL4A3 CDH2 SCG2 ARSJ ARSI COL13A1 COL4A6 COL5A2 COL28A1 SPON1
GO Cellular component	2.02910541077845e-06	26	103	3.198334513	GO:0005581 collagen trimer	http://amigo.geneontology.org/amigo/term/GO:0005581	COL11A1 COL4A4 COL1A1 COL5A1 COL2A1 COL1A2 COL13A1 COL4A6 COL5A2 COL9A2 LUM COL3A1 COL4A3 COL23A1 COL17A1 COL5A3 COL12A1 COL10A1 C1QTNF6 CD36 COL6A1 COL6A2 SERPINH1 COL6A3 CCBE1 COL28A1
GO Cellular component	2.02910541077845e-06	13	26	5.559009987	GO:0098644 complex of collagen trimers	http://amigo.geneontology.org/amigo/term/GO:0098644	COL11A1 COL4A4 COL1A1 COL5A1 COL2A1 COL1A2 COL4A6 COL5A2 LUM COL3A1 COL4A3 COL5A3 COL10A1
GO Cellular component	4.55421922710142e-06	15	144	4.644796143	GO:0045095 keratin filament	http://amigo.geneontology.org/amigo/term/GO:0045095	KRT17 KRT7 KRT1 KRT86 KRT75 KRT6C KRT9 KRT6B KRT79 KRT10 KRT3 KRT14 KRT6A KRT81 CASP14
GO Cellular component	5.19070049360576e-06	65	459	1.93918953	GO:0009897 external side of plasma membrane	http://amigo.geneontology.org/amigo/term/GO:0009897	ITGA3 ITGA2B CD79B CD22 CD6 LY75 ITGA6 CSF2RB IL21R IL27RA CD79A FOLR3 PRLR LIFR SLAMF1 CXCR4 LY9 IL13RA2 ACKR4 CD27 TNFRSF11A ACKR2 IL2RG CD8A MS4A1 ITGAD TNFRSF13C ICOSLG AZGP1 ITGA5 SLAMF9 SLAMF6 CXCR1 IL31RA BTNL9 SCARA5 CD19 CXCR2 GP1BA CXCR3 PDCD1 LY6G6C KLRK1 IGLL5 F3 CEACAM5 AMOT SERPINE2 THBS1 NCAM1 VCAM1 FCRL6 CD40LG SLC7A5 IL1RL1 FASLG CD36 NT5E CDH13 CTSK KIT SCNN1B ADGRE1 SLC4A3 PRNP
GO Cellular component	7.65537029531149e-06	33	312	2.599456087	GO:0045111 intermediate filament cytoskeleton	http://amigo.geneontology.org/amigo/term/GO:0045111	NEFH KRT17 KRT7 INA KRT1 KRT86 KRT75 KRT6C KRT9 DES PLEC KRT6B KRT79 KRT10 KRT3 KRT16 KRT14 KRT6A KRT81 NEFL SMARCA2 ADCY5 CASP14 KRT23 LMNB1 ADORA2A KRT34 MNS1 KRT24 IFFO2 KRT19 KRT15 SHANK2
GO Cellular component	9.96179440559533e-06	7	11	8.97993921	GO:0005861 troponin complex	http://amigo.geneontology.org/amigo/term/GO:0005861	TNNC2 TNNT1 TNNC1 TNNT2 TNNT3 TNNI2 TNNI1
GO Cellular component	1.68656108303416e-05	9	16	6.734954407	GO:0005583 fibrillar collagen trimer	http://amigo.geneontology.org/amigo/term/GO:0005583	COL11A1 COL1A1 COL5A1 COL2A1 COL1A2 COL5A2 LUM COL3A1 COL5A3
GO Cellular component	1.68656108303416e-05	32	188	2.542991635	GO:0031225 anchored component of membrane	http://amigo.geneontology.org/amigo/term/GO:0031225	FOLR3 LYNX1 GP1BA SVIP CD177 CEACAM5 MELTF RAB26 RAB3B CNTN1 MPP2 VNN1 VNN2 SMPDL3B NT5E CDH13 EFNA3 CNTN4 NCAM1 LYPD1 LYPD5 FCGR3B ENPP6 PRNP NTM GPC6 LSAMP LYPD6 MMP17 LY6G6C GPC2 NOD2
GO Cellular component	1.68656108303416e-05	9	16	6.734954407	GO:0098643 banded collagen fibril	http://amigo.geneontology.org/amigo/term/GO:0098643	COL11A1 COL1A1 COL5A1 COL2A1 COL1A2 COL5A2 LUM COL3A1 COL5A3
GO Cellular component	1.69656214774845e-05	58	390	1.94341968	GO:0016324 apical plasma membrane	http://amigo.geneontology.org/amigo/term/GO:0016324	ABCC2 PARD6A UPK2 PARD3B PDPN PDZK1 CRB2 CD44 SLC16A8 SLC5A1 SLC7A5 CEACAM5 CAV1 SLC1A1 ANO1 SLC16A2 ATP6V0D2 TNIK NRG1 SLC29A4 SLC3A2 SLC26A9 SLC22A1 DPP4 MGAM ZMYND10 CLCA4 KCNQ1 SLC7A8 SLC2A9 UPK1B FN1 GJB6 HVCN1 KL DSG1 CTSL CD36 CTSK NOTCH1 SORBS2 SHANK2 DDR2 F2RL2 SCNN1B CDH2 P2RY6 CSPG4 ADGRG2 MUC20 OXTR AJAP1 AJM1 FXYD1 SLC15A1 GJA1 PTH1R CYP4F12
GO Cellular component	3.75219648881233e-05	23	124	2.950551455	GO:0005796 Golgi lumen	http://amigo.geneontology.org/amigo/term/GO:0005796	PROC DCN PCSK5 MMP11 PDGFB OGN WNT3 PODXL2 CSPG5 MUC5B NGF LUM MUC4 WNT7A MMP16 DEFB1 MUCL1 CSPG4 MUC20 BGN GPC6 MUC12 GPC2
GO Cellular component	5.53422766023848e-05	65	458	1.801531014	GO:0045177 apical part of cell	http://amigo.geneontology.org/amigo/term/GO:0045177	ABCC2 PARD6A CA2 UPK2 PARD3B PDPN CDH2 PDZK1 CRB2 CD44 SLC16A8 SLC5A1 SLC7A5 CEACAM5 CAV1 SLC1A1 ANO1 SLC16A2 ATP6V0D2 TNIK NRG1 VCAM1 SLC29A4 SLC3A2 MYO7B SLC26A9 SLC22A1 DPP4 MGAM ZMYND10 CLCA4 KCNQ1 FAP SLC7A8 SLC2A9 UPK1B FN1 GJB6 HVCN1 MYO1B DNAAF11 KL DSG1 CTSL CD36 CTSK NOTCH1 SLC7A11 SORBS2 SHANK2 DDR2 F2RL2 SCNN1B P2RY6 CSPG4 ADGRG2 MUC20 OXTR AJAP1 AJM1 FXYD1 SLC15A1 GJA1 PTH1R CYP4F12
GO Cellular component	0.000107045	252	2293	1.299049759	GO:0030054 cell junction	http://amigo.geneontology.org/amigo/term/GO:0030054	WNT7A ITGA3 CD44 TNC ACTN1 FAP CTTN PXN ITGA6 PROCR CAV1 PLAU EFNB2 FLNC RRAS2 CDH13 EGFR GJA1 ITGA5 FBLIM1 DDR2 NFASC STXBP6 CDH2 SYNPO2 CSPG4 PLEC PKP3 FLRT2 MME DPP4 L1CAM SCARF2 ADAM22 SYT7 GABRA3 HOMER3 COL17A1 SDK2 SNCB CHRNA3 MAGI3 NOS1 GABRP SEPTIN3 SLC6A2 CALB1 TJP3 CAV2 STX1A NEURL1 MPP2 NMU CSPG5 PARD3B DNAJC6 SLC8A2 GRIA3 AMOT KIRREL2 SYNGR3 PPFIA1 NGF DSG1 DSC1 CLDN10 CHRNA1 STON2 CD…
GO Cellular component	0.000117375	127	1136	1.473452558	GO:0099081 supramolecular polymer	http://amigo.geneontology.org/amigo/term/GO:0099081	COL11A1 ACTN1 PPP1R12B COL4A4 KIF3C CTTN NEFH TNNC2 TNNT1 CLIP3 COL1A1 TNNC1 CLIP4 MFAP2 TNNT2 CASQ2 WIPF3 TUBA4A KRT17 TNNT3 COL5A1 REEP2 KRT7 TUBB2A COL2A1 TPM1 MYOM3 CASQ1 INA TPPP3 KIF26B KIF15 COL1A2 SYNPO2L MAP1A KRT1 KRT86 KRT75 KRT6C KRT9 SYNPO2 DES TUBB6 PLEC EFHC2 SMTN KNTC1 KRT6B KRT79 KRT10 KRT3 KRT16 KRT14 COL4A6 MFAP5 TPM2 RYR2 RYR3 COL5A2 KRT6A KRT81 SMTNL1 TUBB3 NEFL MEFV LTBP1 EM…
GO Cellular component	0.000288858	79	730	1.619669401	GO:0098797 plasma membrane protein complex	http://amigo.geneontology.org/amigo/term/GO:0098797	ITGA3 ITGA2B CD79B KCNQ1 CDH3 ITGA6 CACNA1F IL27RA CD79A CDH23 SGCA KCNS1 GRIA3 GNGT1 CDH15 CDH11 CDH13 ATP6V0D2 SCN2B CDH8 ITGAD CACNA1D GRIN2C ITGA5 TRAT1 FADD SCN9A CDH2 SGCD KCNG3 SCN4B KCNA3 CDH4 SHISA8 BMPR1B GP1BA KCNJ11 CD6 CHRNA3 CTTN HCN2 CSF2RB SLC7A5 C5 ZAP70 KCNE2 VCAM1 CSF2 GJB2 SLC3A2 KCNE5 CLTCL1 CAV2 CAV1 STX1A BIRC2 GRIN3B SGIP1 GJB6 TRAF2 CHRNA1 SKAP1 CRB2 GJA1 CNIH2 C8G STAC3 …
GO Cellular component	0.000426835	159	1435	1.372894552	GO:0045202 synapse	http://amigo.geneontology.org/amigo/term/GO:0045202	WNT7A ADAM22 SYT7 GABRA3 HOMER3 SDK2 SNCB CHRNA3 NOS1 GABRP SEPTIN3 SLC6A2 CALB1 STX1A NEURL1 NMU CSPG5 DNAJC6 SLC8A2 GRIA3 SYNGR3 PPFIA1 NGF CHRNA1 STON2 TMEM108 NLGN4X INA CDH8 SORBS2 GRIN2C SHANK1 SHANK2 IGFN1 PRSS12 MAP1A RAB3B CDH2 GAP43 CALB2 CNIH2 SEPTIN1 ADGRB1 GPC6 SEPTIN5 SV2B PCLO PDE2A INSYN2A SH2D5 GPC2 CPEB1 SHISA8 GABRQ NEFL CYFIP2 CAMK2A ACTN1 NPTX2 SLC1A2 ZC4H2 LRRTM2 PTPRD NRG1 …
GO Cellular component	0.000426835	50	395	1.832640655	GO:0097060 synaptic membrane	http://amigo.geneontology.org/amigo/term/GO:0097060	ADAM22 SLC6A2 STX1A NLGN4X GRIN2C SHANK1 SHANK2 CDH2 PDE2A SHISA8 SLC1A2 ZC4H2 LRRTM2 NRG1 ITGA3 SYT7 GABRA3 CNTN1 SLC4A8 CHRNA3 IGSF9B GABRP P2RX6 MPP2 EFNB3 CRYAB CSPG5 GRIN3B EFNB2 GRIA3 FLRT3 ADORA2A SLC6A11 SNAP25 FXYD6 CHRNA1 TENM2 CDH8 PTPRD DGKI IL31RA NSG1 CNIH2 FOSL1 KCNA3 NECTIN3 SORCS2 COL13A1 ARC GABRQ
GO Cellular component	0.000426835	123	1127	1.441948463	GO:0099512 supramolecular fiber	http://amigo.geneontology.org/amigo/term/GO:0099512	COL11A1 ACTN1 PPP1R12B KIF3C CTTN NEFH TNNC2 TNNT1 CLIP3 COL1A1 TNNC1 CLIP4 MFAP2 TNNT2 CASQ2 WIPF3 TUBA4A KRT17 TNNT3 COL5A1 REEP2 KRT7 TUBB2A COL2A1 TPM1 MYOM3 CASQ1 INA TPPP3 KIF26B KIF15 COL1A2 SYNPO2L MAP1A KRT1 KRT86 KRT75 KRT6C KRT9 SYNPO2 DES TUBB6 PLEC EFHC2 SMTN KNTC1 KRT6B KRT79 KRT10 KRT3 KRT16 KRT14 MFAP5 TPM2 RYR2 RYR3 COL5A2 KRT6A KRT81 SMTNL1 TUBB3 NEFL MEFV LTBP1 EML1 MYO3A AMOT …
GO Cellular component	0.000725448	9	24	4.754085464	GO:0005865 striated muscle thin filament	http://amigo.geneontology.org/amigo/term/GO:0005865	TNNC2 TNNT1 TNNC1 TNNT2 TNNT3 TNNI2 TNNI1 TPM1 TPM2
GO Cellular component	0.000725448	40	327	1.941608478	GO:0034702 ion channel complex	http://amigo.geneontology.org/amigo/term/GO:0034702	KCNQ1 CNGB1 CACNA1F KCNS1 GRIA3 SCN2B CACNA1D GRIN2C SCNN1D SCNN1B SCN9A KCNG3 SCN4B KCNA3 SHISA8 KCNJ11 ATP2A1 CHRNA3 CTTN HCN2 KCNE2 KCNE5 RYR2 GABRA3 GABRP STX1A GRIN3B ANO1 CHRNA1 CLIC6 TRPV6 CLIC3 CNIH2 STAC3 GABRQ OLFM2 SNAP25 KCNH4 KCNK6 CASQ2
GO Cellular component	0.001185749	23	99	2.401611649	GO:0005604 basement membrane	http://amigo.geneontology.org/amigo/term/GO:0005604	LAMA3 LAMC2 COL4A4 LAMA1 COL4A3 LAMB3 COL4A6 SMOC1 NID1 TNC COL17A1 TIMP3 SPARC FN1 TGFBI PXDN COL5A1 LOXL2 COL2A1 HMCN1 HMCN2 THBS2 COL28A1
GO Cellular component	0.001231701	24	172	2.342592837	GO:0099240 intrinsic component of synaptic membrane	http://amigo.geneontology.org/amigo/term/GO:0099240	ADAM22 NLGN4X CDH2 SLC1A2 LRRTM2 NRG1 SYT7 GABRA3 CNTN1 P2RX6 STX1A MPP2 EFNB3 CSPG5 EFNB2 FLRT3 ADORA2A SLC6A11 FXYD6 CHRNA1 PTPRD CNIH2 KCNA3 NECTIN3
GO Cellular component	0.001245758	20	128	2.565696917	GO:0098936 intrinsic component of postsynaptic membrane	http://amigo.geneontology.org/amigo/term/GO:0098936	ADAM22 NLGN4X CDH2 LRRTM2 NRG1 GABRA3 CNTN1 P2RX6 MPP2 EFNB3 CSPG5 EFNB2 FLRT3 ADORA2A SLC6A11 FXYD6 CHRNA1 CNIH2 KCNA3 NECTIN3
GO Cellular component	0.001891819	36	288	1.924272688	GO:0045211 postsynaptic membrane	http://amigo.geneontology.org/amigo/term/GO:0045211	ADAM22 NLGN4X GRIN2C SHANK1 SHANK2 CDH2 SHISA8 ZC4H2 LRRTM2 NRG1 GABRA3 CNTN1 CHRNA3 IGSF9B GABRP P2RX6 MPP2 EFNB3 CSPG5 GRIN3B EFNB2 GRIA3 FLRT3 ADORA2A SLC6A11 FXYD6 CHRNA1 TENM2 NSG1 CNIH2 KCNA3 NECTIN3 SORCS2 COL13A1 ARC GABRQ
GO Cellular component	0.001894978	55	371	1.674225954	GO:0098984 neuron to neuron synapse	http://amigo.geneontology.org/amigo/term/GO:0098984	ADAM22 HOMER3 NOS1 NEURL1 DNAJC6 TMEM108 GRIN2C SHANK1 SHANK2 CDH2 GAP43 ADGRB1 INSYN2A SH2D5 SHISA8 NRG1 SYT7 CAMK2A PAK3 IGSF9B P2RX6 NEFH CALB1 STX1A SLC1A1 MPP2 EFNB3 CRYAB CAP2 RTN4 SLC8A2 EFNB2 FLRT3 ADORA2A DCLK1 LRRTM2 NLGN4X PTPRD TNIK DGKI CAMK2N1 FABP5 PRNP SYT12 CNIH2 BNIP3 CDK5R1 NECTIN3 SORCS2 PCLO ARC CPEB1 SLC4A8 CHRNA3 SPOCK1
GO Cellular component	0.002367244	27	139	2.126827708	GO:0042383 sarcolemma	http://amigo.geneontology.org/amigo/term/GO:0042383	CAV2 CAV1 SLC8A2 POPDC3 SGCD DES TRIM72 PLEC RYR2 RYR3 NOS1 FLNC CACNA1D SGCA COL6A1 COL6A2 CASQ1 VCAM1 COL6A3 CDH2 CAVIN4 KRT19 BGN STAC3 KCNJ11 FXYD1 AHNAK2
GO Cellular component	0.002380679	32	243	1.981779688	GO:0034703 cation channel complex	http://amigo.geneontology.org/amigo/term/GO:0034703	KCNQ1 CNGB1 CACNA1F KCNS1 GRIA3 SCN2B CACNA1D GRIN2C SCNN1D SCNN1B SCN9A KCNG3 SCN4B KCNA3 SHISA8 KCNJ11 ATP2A1 CTTN HCN2 KCNE2 KCNE5 RYR2 STX1A GRIN3B TRPV6 CNIH2 STAC3 OLFM2 SNAP25 KCNH4 KCNK6 CASQ2
GO Cellular component	0.002864034	9	28	4.040972644	GO:0036379 myofilament	http://amigo.geneontology.org/amigo/term/GO:0036379	TNNC2 TNNT1 TNNC1 TNNT2 TNNT3 TNNI2 TNNI1 TPM1 TPM2
GO Cellular component	0.002864034	22	160	2.297193751	GO:0099699 integral component of synaptic membrane	http://amigo.geneontology.org/amigo/term/GO:0099699	ADAM22 NLGN4X CDH2 SLC1A2 LRRTM2 NRG1 SYT7 GABRA3 P2RX6 STX1A EFNB3 CSPG5 EFNB2 FLRT3 ADORA2A SLC6A11 FXYD6 CHRNA1 PTPRD CNIH2 KCNA3 NECTIN3
GO Cellular component	0.00289444	55	429	1.64085268	GO:0043235 receptor complex	http://amigo.geneontology.org/amigo/term/GO:0043235	ITGA3 ITGA2B CD79B GABRA3 CD44 ITGA6 GABRP IL27RA CD79A MET PRLR LIFR IL13RA2 GRIA3 BMPR1B EGFR IL2RG NOTCH1 ITGAD KIT GRIN2C ITGA5 DDR2 TRAT1 IL31RA ARNT2 OLR1 EPHA10 SHISA8 GABRQ GP1BA CD6 CHRNA3 P2RX6 CSF2RB ZAP70 TRAF2 HTR2B FCRL5 NR3C2 PIGR CSF2 TRPV3 BIRC2 GRIN3B CHRNA1 SKAP1 CNIH2 CD36 CD8A TLR10 OLFM2 PTH1R IRS1 CD8B
GO Cellular component	0.004010193	51	345	1.653346208	GO:0032279 asymmetric synapse	http://amigo.geneontology.org/amigo/term/GO:0032279	ADAM22 HOMER3 NOS1 NEURL1 DNAJC6 TMEM108 GRIN2C SHANK1 SHANK2 CDH2 GAP43 ADGRB1 INSYN2A SH2D5 SHISA8 NRG1 CAMK2A PAK3 IGSF9B P2RX6 NEFH STX1A SLC1A1 MPP2 EFNB3 CRYAB CAP2 RTN4 SLC8A2 EFNB2 FLRT3 ADORA2A DCLK1 LRRTM2 NLGN4X TNIK DGKI CAMK2N1 FABP5 PRNP CNIH2 BNIP3 CDK5R1 NECTIN3 SORCS2 PCLO ARC CPEB1 SLC4A8 CHRNA3 SPOCK1
GO Cellular component	0.00443574	18	122	2.44907433	GO:0099055 integral component of postsynaptic membrane	http://amigo.geneontology.org/amigo/term/GO:0099055	ADAM22 NLGN4X CDH2 LRRTM2 NRG1 GABRA3 P2RX6 EFNB3 CSPG5 EFNB2 FLRT3 ADORA2A SLC6A11 FXYD6 CHRNA1 CNIH2 KCNA3 NECTIN3
GO Cellular component	0.005479001	52	351	1.621377913	GO:0045121 membrane raft	http://amigo.geneontology.org/amigo/term/GO:0045121	CD36 CAVIN4 CAVIN3 CAVIN1 CD177 EHD2 KCNQ1 TREM2 CLIP3 CAV2 CAV1 SLC1A2 ZAP70 CDH13 SKAP1 EGFR SERPINH1 CD8A MS4A1 PDPN IRS1 PRNP MYADM MME S100A10 PRKAR2B CNTN1 BIRC3 LIPE SLC6A2 CD79A SLC1A1 SGCA BIRC2 FASLG TRAF2 CDH15 ANO1 FADD CDH2 HAS2 OLR1 PDZK1 KCNA3 CD19 LYPD6 DPP4 ARC FXYD1 CHRNA3 NOS1 GJA1
GO Cellular component	0.005844985	52	352	1.615767609	GO:0098857 membrane microdomain	http://amigo.geneontology.org/amigo/term/GO:0098857	CD36 CAVIN4 CAVIN3 CAVIN1 CD177 EHD2 KCNQ1 TREM2 CLIP3 CAV2 CAV1 SLC1A2 ZAP70 CDH13 SKAP1 EGFR SERPINH1 CD8A MS4A1 PDPN IRS1 PRNP MYADM MME S100A10 PRKAR2B CNTN1 BIRC3 LIPE SLC6A2 CD79A SLC1A1 SGCA BIRC2 FASLG TRAF2 CDH15 ANO1 FADD CDH2 HAS2 OLR1 PDZK1 KCNA3 CD19 LYPD6 DPP4 ARC FXYD1 CHRNA3 NOS1 GJA1
GO Cellular component	0.006126758	13	83	2.847297798	GO:0098889 intrinsic component of presynaptic membrane	http://amigo.geneontology.org/amigo/term/GO:0098889	CDH2 SLC1A2 NRG1 SYT7 CNTN1 STX1A EFNB3 EFNB2 ADORA2A SLC6A11 FXYD6 PTPRD KCNA3
GO Cellular component	0.006126758	51	362	1.618292932	GO:0099572 postsynaptic specialization	http://amigo.geneontology.org/amigo/term/GO:0099572	ADAM22 HOMER3 NOS1 NEURL1 DNAJC6 TMEM108 NLGN4X GRIN2C SHANK1 SHANK2 CDH2 GAP43 ADGRB1 INSYN2A SH2D5 SHISA8 LRRTM2 NRG1 GABRA3 CAMK2A PAK3 IGSF9B P2RX6 NEFH STX1A MPP2 EFNB3 CRYAB CAP2 RTN4 SLC8A2 EFNB2 FLRT3 ADORA2A DCLK1 CHRNA1 TNIK DGKI CAMK2N1 FABP5 PRNP CNIH2 BNIP3 CDK5R1 NECTIN3 SORCS2 PCLO ARC CPEB1 CHRNA3 SPOCK1
GO Cellular component	0.007766738	150	1440	1.293939367	GO:0043005 neuron projection	http://amigo.geneontology.org/amigo/term/GO:0043005	GABRA3 CNTN1 HOMER3 CNGB1 CAMK2A SNCB SEMA3A FSCN1 MAP2 CHRNA3 IGSF9B GABRP PTGS1 SEPTIN3 NEFH SLC6A2 CALB1 NMU STMN1 SLC8A2 GRIA3 MCHR1 SLC6A11 VSTM2L PDE6A PDE6B NGF HTR2B CHRNA1 CNTN4 TMEM108 TENM2 HTR7 NCAM1 FEZ1 CDH8 SORBS2 SHANK1 SHANK2 NFASC PRSS12 RIC3 MAP1A SCN9A CDH2 CALB2 CNIH2 CDK5R1 KCNA3 HTR1D SSTR2 ADGRB1 EPHA10 CMKLR2 ROBO2 SV2B PCLO PDZD7 L1CAM CPEB1 SHISA8 GABRQ NEFL SLC4A8 CD20…
GO Cellular component	0.008364762	49	339	1.611783961	GO:0014069 postsynaptic density	http://amigo.geneontology.org/amigo/term/GO:0014069	ADAM22 HOMER3 NOS1 NEURL1 DNAJC6 TMEM108 GRIN2C SHANK1 SHANK2 CDH2 GAP43 ADGRB1 INSYN2A SH2D5 SHISA8 NRG1 CAMK2A PAK3 IGSF9B P2RX6 NEFH STX1A MPP2 EFNB3 CRYAB CAP2 RTN4 SLC8A2 EFNB2 FLRT3 ADORA2A DCLK1 LRRTM2 NLGN4X TNIK DGKI CAMK2N1 FABP5 PRNP CNIH2 BNIP3 CDK5R1 NECTIN3 SORCS2 PCLO ARC CPEB1 CHRNA3 SPOCK1
GO Cellular component	0.010958672	37	260	1.72154275	GO:0043292 contractile fiber	http://amigo.geneontology.org/amigo/term/GO:0043292	ACTN1 PPP1R12B TNNC2 TNNT1 TNNC1 TNNT2 CASQ2 TNNT3 MYOM3 CASQ1 SYNPO2L SYNPO2 DES RYR2 RYR3 SMTNL1 HRC TNNI2 KRT19 ATP2A1 MMP2 MYH3 CRYAB CALD1 FLNC IDO1 JPH2 TNNI1 IGFN1 CAVIN4 CDK5R1 PLEC CACNA1D SORBS2 TPM1 MYLPF TPM2
GO Cellular component	0.010958672	77	664	1.434554604	GO:0098794 postsynapse	http://amigo.geneontology.org/amigo/term/GO:0098794	ADAM22 GABRA3 HOMER3 NOS1 CALB1 NEURL1 DNAJC6 SLC8A2 GRIA3 TMEM108 NLGN4X INA GRIN2C SHANK1 SHANK2 CDH2 GAP43 ADGRB1 INSYN2A SH2D5 SHISA8 NEFL CAMK2A ZC4H2 LRRTM2 NRG1 DGKI ARHGAP33 PRKAR2B CNTN1 ACTN1 PAK3 CHRNA3 IGSF9B CTTN GABRP P2RX6 NEFH STX1A SLC1A1 MPP2 EFNB3 CRYAB CAP2 CSPG5 RTN4 GRIN3B HPCA EFNB2 FLRT3 ADORA2A SLC6A11 SNAP25 DCLK1 FXYD6 ITPKA CHRNA1 TENM2 TNIK GHRL CAMK2N1 FABP5 NSG1 PRN…
GO Cellular component	0.010958672	29	200	1.860130265	GO:0098802 plasma membrane signaling receptor complex	http://amigo.geneontology.org/amigo/term/GO:0098802	ITGA3 ITGA2B CD79B ITGA6 IL27RA CD79A GRIA3 ITGAD GRIN2C ITGA5 TRAT1 SHISA8 BMPR1B GP1BA CD6 CHRNA3 CSF2RB ZAP70 CSF2 BIRC2 GRIN3B TRAF2 CHRNA1 SKAP1 CNIH2 OLFM2 IRS1 CD8A CD8B
GO Cellular component	0.011043335	4	9	7.183951368	GO:0005592 collagen type XI trimer	http://amigo.geneontology.org/amigo/term/GO:0005592	COL11A1 COL5A1 COL2A1 COL5A2
GO Cellular component	0.011044438	5	12	5.612462006	GO:0019814 immunoglobulin complex	http://amigo.geneontology.org/amigo/term/GO:0019814	CD79B CD79A JCHAIN IGLL5 PIGR
GO Cellular component	0.011044438	13	83	2.653163857	GO:0098948 intrinsic component of postsynaptic specialization membrane	http://amigo.geneontology.org/amigo/term/GO:0098948	ADAM22 NLGN4X CDH2 LRRTM2 NRG1 GABRA3 P2RX6 MPP2 EFNB3 EFNB2 CHRNA1 CNIH2 NECTIN3
GO Cellular component	0.011535569	12	76	2.763058218	GO:0099056 integral component of presynaptic membrane	http://amigo.geneontology.org/amigo/term/GO:0099056	CDH2 SLC1A2 NRG1 SYT7 STX1A EFNB3 EFNB2 ADORA2A SLC6A11 FXYD6 PTPRD KCNA3
GO Cellular component	0.0119518	33	229	1.76391663	GO:0030017 sarcomere	http://amigo.geneontology.org/amigo/term/GO:0030017	ACTN1 PPP1R12B TNNC2 TNNT1 TNNC1 TNNT2 CASQ2 TNNT3 MYOM3 CASQ1 SYNPO2L SYNPO2 DES RYR2 RYR3 SMTNL1 HRC TNNI2 ATP2A1 MMP2 CRYAB FLNC JPH2 TNNI1 IGFN1 CAVIN4 KRT19 PLEC CACNA1D MYH3 SORBS2 TPM1 TPM2
GO Cellular component	0.016151394	78	757	1.406496503	GO:0098552 side of membrane	http://amigo.geneontology.org/amigo/term/GO:0098552	ITGA3 ITGA2B CD79B CD22 CD6 LY75 TRAF1 ITGA6 CSF2RB PTK6 IL21R IL27RA CD79A FOLR3 PRLR LIFR ZAP70 SLAMF1 CXCR4 LY9 IL13RA2 TRAF2 GNGT1 ACKR4 CD27 TNFRSF11A ACKR2 IL2RG CD8A MS4A1 ITGAD TNFRSF13C ICOSLG AZGP1 ITGA5 SLAMF9 SLAMF6 CXCR1 IL31RA BTNL9 SCARA5 CD19 CXCR2 GP1BA STAC3 CXCR3 PDCD1 AJAP1 LY6G6C KLRK1 IGLL5 F3 CEACAM5 CAV2 TGM3 AMOT DSG1 SERPINE2 THBS1 NCAM1 VCAM1 FCRL6 CD40LG SLC7A5 BIRC2 I…
GO Cellular component	0.017928694	12	79	2.628274891	GO:0099060 integral component of postsynaptic specialization membrane	http://amigo.geneontology.org/amigo/term/GO:0099060	ADAM22 NLGN4X CDH2 LRRTM2 NRG1 GABRA3 P2RX6 EFNB3 EFNB2 CHRNA1 CNIH2 NECTIN3
GO Cellular component	0.018990735	3	6	8.97993921	GO:0042571 immunoglobulin complex circulating	http://amigo.geneontology.org/amigo/term/GO:0042571	JCHAIN IGLL5 PIGR
GO Cellular component	0.018990735	3	4	8.97993921	GO:0099160 postsynaptic intermediate filament cytoskeleton	http://amigo.geneontology.org/amigo/term/GO:0099160	INA NEFL NEFH
GO Cellular component	0.01985885	64	533	1.447647631	GO:0098793 presynapse	http://amigo.geneontology.org/amigo/term/GO:0098793	SYT7 SNCB SEPTIN3 SLC6A2 CALB1 STX1A NMU SYNGR3 PPFIA1 NGF STON2 CDH8 PRSS12 RAB3B CDH2 CALB2 SEPTIN1 SEPTIN5 SV2B PCLO SLC1A2 SLC8A2 NRG1 RAB26 ICA1 TSPOAP1 CNTN1 SLC4A8 CBARP AP3B2 SLC1A1 EFNB3 DNAJC6 TNN EFNB2 FLRT3 LAMP5 ADORA2A SLC6A11 SNAP25 FXYD6 SLC22A3 NLGN4X PTPRD TNIK WNT7A RAB6B DGKI SHANK2 IL31RA SLC29A4 ATP6V0E2 PRNP SYT12 SLC22A1 FOSL1 CDK5R1 KCNA3 KCNJ10 MME DOC2B NEFL PTPRN PDE2A
GO Cellular component	0.027182097	34	250	1.659336593	GO:0030016 myofibril	http://amigo.geneontology.org/amigo/term/GO:0030016	ACTN1 PPP1R12B TNNC2 TNNT1 TNNC1 TNNT2 CASQ2 TNNT3 MYOM3 CASQ1 SYNPO2L SYNPO2 DES RYR2 RYR3 SMTNL1 HRC TNNI2 KRT19 ATP2A1 MMP2 MYH3 CRYAB CALD1 FLNC JPH2 TNNI1 IGFN1 CAVIN4 PLEC CACNA1D SORBS2 TPM1 TPM2
GO Cellular component	0.032164105	8	32	3.123457116	GO:0016342 catenin complex	http://amigo.geneontology.org/amigo/term/GO:0016342	CDH3 CDH23 CDH15 CDH11 CDH13 CDH8 CDH2 CDH4
GO Cellular component	0.038265063	21	124	1.885787234	GO:0044853 plasma membrane raft	http://amigo.geneontology.org/amigo/term/GO:0044853	CD36 CAVIN4 CAVIN3 CAVIN1 CD177 EHD2 TREM2 CAV2 CAV1 CDH13 SKAP1 CD8A MS4A1 IRS1 LIPE FASLG CDH15 CDH2 HAS2 FXYD1 CHRNA3
GO Cellular component	0.038265063	152	1513	1.234132694	GO:0099080 supramolecular complex	http://amigo.geneontology.org/amigo/term/GO:0099080	SAMD4A COL11A1 ACTN1 PPP1R12B COL4A4 KIF3C CTTN NEFH APOBEC3H TNNC2 TNNT1 CLIP3 COL1A1 TNNC1 CLIP4 MFAP2 TNNT2 CASQ2 WIPF3 TUBA4A KRT17 SGO1 TNNT3 COL5A1 REEP2 KRT7 TUBB2A COL2A1 TPM1 MYOM3 CASQ1 INA CENPH TPPP3 KIF26B TDRD10 KIF15 COL1A2 SYNPO2L MAP1A KRT1 KRT86 KRT75 KRT6C KRT9 SYNPO2 DES TUBB6 PLEC APOBEC3B EFHC2 SMTN KNTC1 KRT6B KRT79 KRT10 KRT3 KRT16 KRT14 COL4A6 MFAP5 TPM2 RYR2 RYR3 CENPW C…
GO Cellular component	0.053354069	45	358	1.485651707	GO:0030667 secretory granule membrane	http://amigo.geneontology.org/amigo/term/GO:0030667	MOXD1 DBH ICA1 SLC11A1 SPARC ABCA12 ABCA3 CD177 CAV2 CAV1 RAB26 ENPP4 ITGA2B CD44 VNN1 IRAG2 PLAU HVCN1 RAB9B SNAP25 DSG1 DSC1 CD36 GLIPR1 DEGS1 FRMPD3 LPCAT1 FCGR3B PIGR CXCR1 NFASC FABP5 PCDH7 FPR2 OLR1 SLCO4C1 TBC1D10C ABCA13 CXCR2 ADGRG3 MME SIRPA SVIP RAB44 MGAM
GO Cellular component	0.053692256	16	120	2.023648273	GO:0099634 postsynaptic specialization membrane	http://amigo.geneontology.org/amigo/term/GO:0099634	ADAM22 NLGN4X GRIN2C CDH2 LRRTM2 NRG1 GABRA3 P2RX6 MPP2 EFNB3 EFNB2 CHRNA1 CNIH2 NECTIN3 SORCS2 ARC
GO Cellular component	0.053848792	5	15	4.08179055	GO:0000800 lateral element	http://amigo.geneontology.org/amigo/term/GO:0000800	SYCP2 STAG3 SMC1B REC8 SYCP3
GO Cellular component	0.055522796	102	987	1.282848459	GO:0030141 secretory granule	http://amigo.geneontology.org/amigo/term/GO:0030141	GAL MOXD1 CBARP DBH TCP11 KLK14 KLK10 KLK8 KLK5 KLK6 KLK11 KLK13 KLK7 SCG2 KLK12 ICA1 SLC11A1 CTSG SPARC SERPINE2 THBS1 ABCA12 ABCA3 THBS2 KRTDAP CD177 SPRR2A SYT7 PTPRN PCSK1N DKKL1 CAV2 CAV1 STX1A COL1A1 IL1B CTSL NOTCH1 KIT SCG5 SV2B ARC RAB26 MYO5A ENPP4 AOC1 ITGA2B PRSS3 CD44 TIMP2 ACTN1 TIMP3 PDGFB PYGL MMP9 IMPDH1 SERPINE1 CTSC FOLR3 VNN1 FN1 IRAG2 PLAU HVCN1 RAB9B TNFAIP6 SLPI SNAP25 DSG1…
GO Cellular component	0.05913682	3	4	6.734954407	GO:0005588 collagen type V trimer	http://amigo.geneontology.org/amigo/term/GO:0005588	COL5A1 COL5A2 COL5A3
GO Cellular component	0.05913682	3	4	6.734954407	GO:0097209 epidermal lamellar body	http://amigo.geneontology.org/amigo/term/GO:0097209	ABCA12 KLK5 KLK7
GO Cellular component	0.065223508	72	653	1.341401708	GO:0030425 dendrite	http://amigo.geneontology.org/amigo/term/GO:0030425	GABRA3 HOMER3 CALB1 GRIA3 NGF HTR2B HTR7 SORBS2 SHANK1 SHANK2 PRSS12 MAP1A CALB2 CNIH2 HTR1D ADGRB1 SHISA8 SLC4A8 CAMK2A GCHFR NLGN4X DGKI PRNP DNER ARHGAP33 PRKAR2B SAMD4A ACTN1 SEMA3A RAP1GAP MAP2 CTTN NOS1 P2RX6 SLC1A1 NEURL1 MPP2 CRYAB SLC8A2 TNN HPCA LAMP5 ADORA2A PPFIA1 ITPKA TMEM108 PLK2 N4BP3 TENM2 FEZ1 PRKAA2 CAMK2N1 NFASC FAT3 NSG1 KNDC1 GAP43 BNIP3 CDK5R1 PLEC LYNX1 NQO1 KIRREL1 SORCS2…
GO Cellular component	0.066835419	7	26	2.99331307	GO:0089717 spanning component of membrane	http://amigo.geneontology.org/amigo/term/GO:0089717	AJAP1 EGFR CD6 NLGN4X SLC15A1 SLC24A2 SLC24A3
GO Cellular component	0.066835419	72	655	1.338624478	GO:0097447 dendritic tree	http://amigo.geneontology.org/amigo/term/GO:0097447	GABRA3 HOMER3 CALB1 GRIA3 NGF HTR2B HTR7 SORBS2 SHANK1 SHANK2 PRSS12 MAP1A CALB2 CNIH2 HTR1D ADGRB1 SHISA8 SLC4A8 CAMK2A GCHFR NLGN4X DGKI PRNP DNER ARHGAP33 PRKAR2B SAMD4A ACTN1 SEMA3A RAP1GAP MAP2 CTTN NOS1 P2RX6 SLC1A1 NEURL1 MPP2 CRYAB SLC8A2 TNN HPCA LAMP5 ADORA2A PPFIA1 ITPKA TMEM108 PLK2 N4BP3 TENM2 FEZ1 PRKAA2 CAMK2N1 NFASC FAT3 NSG1 KNDC1 GAP43 BNIP3 CDK5R1 PLEC LYNX1 NQO1 KIRREL1 SORCS2…
GO Cellular component	0.069350976	19	151	1.834611236	GO:0042734 presynaptic membrane	http://amigo.geneontology.org/amigo/term/GO:0042734	SLC6A2 STX1A CDH2 SLC1A2 NRG1 SYT7 CNTN1 SLC4A8 EFNB3 EFNB2 ADORA2A SLC6A11 SNAP25 FXYD6 PTPRD IL31RA FOSL1 KCNA3 PDE2A
GO Cellular component	0.072446849	26	182	1.655875315	GO:0043197 dendritic spine	http://amigo.geneontology.org/amigo/term/GO:0043197	CALB1 GRIA3 SHANK1 SHANK2 SHISA8 CAMK2A DGKI ARHGAP33 PRKAR2B ACTN1 CTTN NOS1 P2RX6 SLC1A1 NEURL1 MPP2 CRYAB SLC8A2 HPCA ITPKA TENM2 CNIH2 CDK5R1 ADGRB1 SORCS2 ARC
GO Cellular component	0.073432589	5	16	3.741641337	GO:0042599 lamellar body	http://amigo.geneontology.org/amigo/term/GO:0042599	ABCA12 KLK5 ABCA3 KLK7 KRTDAP
GO Cellular component	0.073432589	5	14	3.741641337	GO:0098637 protein complex involved in cell-matrix adhesion	http://amigo.geneontology.org/amigo/term/GO:0098637	LAMA1 NID1 TNC TNN PLAU
GO Cellular component	0.077152374	66	534	1.34393648	GO:0005911 cell-cell junction	http://amigo.geneontology.org/amigo/term/GO:0005911	STXBP6 PKP3 MAGI3 TJP3 MPP2 PARD3B AMOT KIRREL2 DSG1 DSC1 CLDN10 CDH11 HMCN1 CDH8 CLDN3 CDH2 DES NECTIN3 MYADM CLDN7 KIRREL1 AJAP1 COL13A1 AJM1 PARD6A CRB2 ACTN1 FSCN1 KIFC3 ILDR1 GJA1 ITGA5 GJB2 CLMP FRMD5 CCDC85B ALOX15B CDC42EP4 ABCC2 CDH3 LAMA1 SGCA CCND1 PANX1 ZAP70 GJB6 EFNB2 FLRT3 WNK4 SKAP1 NOTCH1 KIT MXRA8 NFASC CALB2 THEMIS SCN4B OXTR FLRT2 DPP4 PXN AOC1 WNK3 FXYD1 COL17A1 ADGRB1
GO Cellular component	0.077152374	4	9	4.489969605	GO:0098642 network-forming collagen trimer	http://amigo.geneontology.org/amigo/term/GO:0098642	COL4A4 COL4A6 COL4A3 COL10A1
GO Cellular component	0.077152374	4	9	4.489969605	GO:0098645 collagen network	http://amigo.geneontology.org/amigo/term/GO:0098645	COL4A4 COL4A6 COL4A3 COL10A1
GO Cellular component	0.080290503	6	17	3.169390309	GO:0042101 T cell receptor complex	http://amigo.geneontology.org/amigo/term/GO:0042101	TRAT1 CD6 ZAP70 SKAP1 CD8A CD8B
GO Cellular component	0.08760821	26	185	1.621377913	GO:0044309 neuron spine	http://amigo.geneontology.org/amigo/term/GO:0044309	CALB1 GRIA3 SHANK1 SHANK2 SHISA8 CAMK2A DGKI ARHGAP33 PRKAR2B ACTN1 CTTN NOS1 P2RX6 SLC1A1 NEURL1 MPP2 CRYAB SLC8A2 HPCA ITPKA TENM2 CNIH2 CDK5R1 ADGRB1 SORCS2 ARC
GO Cellular component	0.093028028	8	35	2.565696917	GO:0098686 hippocampal mossy fiber to CA3 synapse	http://amigo.geneontology.org/amigo/term/GO:0098686	SYT7 CALB1 EFNB3 LRRTM2 PTPRD SHANK2 SYT12 NECTIN3
GO Cellular component	0.101010577	42	431	1.434058733	GO:1902495 transmembrane transporter complex	http://amigo.geneontology.org/amigo/term/GO:1902495	KCNQ1 CNGB1 CACNA1F KCNS1 GRIA3 SCN2B CACNA1D GRIN2C SCNN1D SCNN1B SCN9A KCNG3 SCN4B KCNA3 SHISA8 KCNJ11 ATP2A1 CHRNA3 CTTN HCN2 KCNE2 KCNE5 RYR2 GABRA3 GABRP STX1A GRIN3B ANO1 CHRNA1 CLIC6 TRPV6 CLIC3 CNIH2 STAC3 GABRQ OLFM2 SNAP25 FXYD1 ABCA2 KCNH4 KCNK6 CASQ2
GO Cellular component	0.106729555	2	7	8.97993921	GO:0005579 membrane attack complex	http://amigo.geneontology.org/amigo/term/GO:0005579	C5 C8G
GO Cellular component	0.106729555	4	11	3.991084093	GO:0005883 neurofilament	http://amigo.geneontology.org/amigo/term/GO:0005883	NEFH NEFL INA SHANK2
GO Cellular component	0.106729555	30	242	1.522023595	GO:0016323 basolateral plasma membrane	http://amigo.geneontology.org/amigo/term/GO:0016323	CD44 AQP9 PDPN KCNQ1 HEPH SLC7A8 SLC16A8 CEACAM5 CAV1 EGFR TGFA SLC29A4 NOD2 SLC3A2 AJAP1 ITGA3 SLC7A5 ABCC3 SLC2A9 SLC8A2 CDH16 CDH2 P2RY6 SLCO4C1 SLC22A1 MUC20 KCNJ10 CLDN7 PDGFB PTH1R
GO Cellular component	0.106729555	13	101	1.978630673	GO:0034705 potassium channel complex	http://amigo.geneontology.org/amigo/term/GO:0034705	KCNQ1 KCNS1 KCNG3 KCNA3 KCNJ11 CTTN HCN2 KCNE2 KCNE5 STX1A SNAP25 KCNH4 KCNK6
GO Cellular component	0.106729555	2	4	8.97993921	GO:0036457 keratohyalin granule	http://amigo.geneontology.org/amigo/term/GO:0036457	FLG HRNR
GO Cellular component	0.106729555	15	117	1.870820669	GO:0043679 axon terminus	http://amigo.geneontology.org/amigo/term/GO:0043679	SNCB CALB1 NMU CDH8 PRSS12 CALB2 TSPOAP1 SLC1A1 SLC8A2 TNN FLRT3 PRNP KCNA3 SLC4A8 PTPRN
GO Cellular component	0.106729555	17	132	1.795987842	GO:0044306 neuron projection terminus	http://amigo.geneontology.org/amigo/term/GO:0044306	SNCB CALB1 NMU CDH8 PRSS12 CALB2 TSPOAP1 SLC1A1 SLC1A2 SLC8A2 TNN FLRT3 PRNP KCNA3 MME SLC4A8 PTPRN
GO Cellular component	0.106729555	2	3	8.97993921	GO:0090733 tenascin complex	http://amigo.geneontology.org/amigo/term/GO:0090733	TNC TNN
GO Cellular component	0.106729555	3	6	5.387963526	GO:0097180 serine protease inhibitor complex	http://amigo.geneontology.org/amigo/term/GO:0097180	KLK8 SERPINE1 PLAU
GO Cellular component	0.106729555	3	7	5.387963526	GO:0097512 cardiac myofibril	http://amigo.geneontology.org/amigo/term/GO:0097512	TNNT2 DES CRYAB
GO Cellular component	0.106729555	11	53	2.1016879	GO:0098636 protein complex involved in cell adhesion	http://amigo.geneontology.org/amigo/term/GO:0098636	ITGA3 ITGA2B ITGA6 ITGAD ITGA5 LAMA1 NID1 TNC TNN LGALS1 PLAU
GO Cellular component	0.106729555	3	19	5.387963526	GO:1902711 GABA-A receptor complex	http://amigo.geneontology.org/amigo/term/GO:1902711	GABRA3 GABRP GABRQ
GO Cellular component	0.106729555	2	3	8.97993921	GO:1990584 cardiac Troponin complex	http://amigo.geneontology.org/amigo/term/GO:1990584	TNNC1 TNNT2
GO Cellular component	0.115361438	41	343	1.416067337	GO:0098978 glutamatergic synapse	http://amigo.geneontology.org/amigo/term/GO:0098978	WNT7A PCLO ACTN1 NPTX2 PTPRD NRG1 PRKAR2B TSPOAP1 ADAM22 SLC4A8 HOMER3 PAK3 P2RX6 CALB1 STX1A MPP2 EFNB3 SLC1A2 PPM1H CSPG5 HPCA EFNB2 FLRT3 ADORA2A SNAP25 FXYD6 CDH11 LRRTM2 CDH8 TNIK GHRL DGKI GRIN2C SHANK1 SHANK2 NSG1 CNIH2 KCNA3 FZD9 ARC NLGN4X
GO Cellular component	0.117747883	12	91	1.995542047	GO:0008076 voltage-gated potassium channel complex	http://amigo.geneontology.org/amigo/term/GO:0008076	KCNQ1 KCNS1 KCNG3 KCNA3 CTTN HCN2 KCNE2 KCNE5 STX1A SNAP25 KCNH4 KCNK6
GO Cellular component	0.120881641	35	285	1.455082742	GO:0045178 basal part of cell	http://amigo.geneontology.org/amigo/term/GO:0045178	PHLDB1 CD44 AQP9 MET EGFR PDPN KCNQ1 HEPH SLC7A8 SLC16A8 CEACAM5 CAV1 TGFA SLC29A4 NOD2 SLC3A2 MUC20 AJAP1 ITGA3 HOMER3 FAP SLC7A5 ABCC3 SLC2A9 SLC8A2 CLCA2 CDH16 CDH2 P2RY6 SLCO4C1 SLC22A1 KCNJ10 CLDN7 PDGFB PTH1R
GO Cellular component	0.122743478	10	63	2.138080764	GO:0046658 anchored component of plasma membrane	http://amigo.geneontology.org/amigo/term/GO:0046658	FOLR3 GP1BA CD177 MELTF CNTN1 MPP2 GPC6 GPC2 NOD2 PRNP
GO Cellular component	0.126719055	35	286	1.448377292	GO:0150034 distal axon	http://amigo.geneontology.org/amigo/term/GO:0150034	SNCB FSCN1 CALB1 NMU CDH8 PRSS12 CALB2 CDK5R1 TSPOAP1 ITGA3 ARHGAP4 CBARP SLC1A1 SLC8A2 TNN FLRT3 LAMP5 TENM2 FEZ1 SHANK2 PRNP GAP43 BASP1 KCNA3 L1CAM TUBB3 NEFL SLC4A8 PTPRN MAP2 CTTN OLFM1 SNAP25 APBB2 MYO5A
GO Cellular component	0.132099162	7	43	2.514382979	GO:0000795 synaptonemal complex	http://amigo.geneontology.org/amigo/term/GO:0000795	REC8 SYCP3 SYCE2 RNF212 SYCP2 STAG3 SMC1B
GO Cellular component	0.132099162	7	43	2.514382979	GO:0099086 synaptonemal structure	http://amigo.geneontology.org/amigo/term/GO:0099086	REC8 SYCP3 SYCE2 RNF212 SYCP2 STAG3 SMC1B
GO Cellular component	0.137564273	6	36	2.693981763	GO:0005921 gap junction	http://amigo.geneontology.org/amigo/term/GO:0005921	GJA1 GJB2 PANX1 GJB6 CALB2 DSC1
GO Cellular component	0.137564273	6	40	2.693981763	GO:0008328 ionotropic glutamate receptor complex	http://amigo.geneontology.org/amigo/term/GO:0008328	GRIA3 GRIN2C SHISA8 GRIN3B CNIH2 OLFM2
GO Cellular component	0.137564273	10	59	2.088357956	GO:0016459 myosin complex	http://amigo.geneontology.org/amigo/term/GO:0016459	MYH10 MYO3B MYO3A MYH3 MYO1B MYO5C MYO7B MYO1H MYLPF MYO5A
GO Cellular component	0.137564273	21	155	1.611783961	GO:0031674 I band	http://amigo.geneontology.org/amigo/term/GO:0031674	ACTN1 PPP1R12B CASQ2 CASQ1 SYNPO2L SYNPO2 DES RYR2 RYR3 SMTNL1 HRC ATP2A1 CRYAB FLNC JPH2 IGFN1 CAVIN4 KRT19 PLEC CACNA1D SORBS2
GO Cellular component	0.137564273	90	888	1.239562161	GO:0036477 somatodendritic compartment	http://amigo.geneontology.org/amigo/term/GO:0036477	GABRA3 HOMER3 SNCB SLC6A2 CALB1 GRIA3 NGF HTR2B HTR7 SORBS2 SHANK1 SHANK2 PRSS12 RIC3 MAP1A CALB2 CNIH2 HTR1D ADGRB1 L1CAM SHISA8 SLC4A8 GAL CAMK2A CD200 GCHFR NLGN4X DGKI PRNP DNER MME ARHGAP33 PRKAR2B SAMD4A KCNQ1 PTPRN ACTN1 SEMA3A RAP1GAP MAP2 CTTN NOS1 P2RX6 CACNA1F SLC1A1 NEURL1 MPP2 CRYAB GRIN3B SLC8A2 TNN HPCA CIT LAMP5 ZC4H2 ADORA2A OLFM1 PPFIA1 SNAP25 ITPKA TMEM108 PLK2 N4BP3 TENM2 SLC2…
GO Cellular component	0.137564273	4	12	3.591975684	GO:0043256 laminin complex	http://amigo.geneontology.org/amigo/term/GO:0043256	LAMA3 LAMB3 LAMA1 LAMC2
GO Cellular component	0.137564273	6	45	2.693981763	GO:0098878 neurotransmitter receptor complex	http://amigo.geneontology.org/amigo/term/GO:0098878	GRIA3 GRIN2C SHISA8 GRIN3B CNIH2 OLFM2
GO Cellular component	0.137564273	8	56	2.317403667	GO:0099146 intrinsic component of postsynaptic density membrane	http://amigo.geneontology.org/amigo/term/GO:0099146	ADAM22 NRG1 MPP2 EFNB3 EFNB2 LRRTM2 CNIH2 NECTIN3
GO Cellular component	0.144571116	5	18	2.99331307	GO:0044214 spanning component of plasma membrane	http://amigo.geneontology.org/amigo/term/GO:0044214	AJAP1 EGFR CD6 SLC24A2 SLC24A3
GO Cellular component	0.152372881	3	7	4.489969605	GO:0005587 collagen type IV trimer	http://amigo.geneontology.org/amigo/term/GO:0005587	COL4A4 COL4A6 COL4A3
GO Cellular component	0.152372881	15	89	1.749338807	GO:0016528 sarcoplasm	http://amigo.geneontology.org/amigo/term/GO:0016528	CASQ2 CASQ1 JPH2 S100A1 RYR2 RYR3 ATP2A1 NOS1 HRC THBS1 XDH SGCD CAVIN4 SPOCK1 PLEC
GO Cellular component	0.152372881	12	92	1.890513518	GO:0098839 postsynaptic density membrane	http://amigo.geneontology.org/amigo/term/GO:0098839	ADAM22 GRIN2C NRG1 MPP2 EFNB3 EFNB2 LRRTM2 NLGN4X CNIH2 NECTIN3 SORCS2 ARC
GO Cellular component	0.152372881	3	27	4.489969605	GO:1902710 GABA receptor complex	http://amigo.geneontology.org/amigo/term/GO:1902710	GABRA3 GABRP GABRQ
GO Cellular component	0.164431757	14	95	1.770692239	GO:0005902 microvillus	http://amigo.geneontology.org/amigo/term/GO:0005902	FSCN1 MYO1B MYO7B RAPGEF3 SLC7A8 SLC7A5 PDPN VCAM1 CD44 FOXA1 NFASC PDZK1 MUC20 OXTR
GO Cellular component	0.164548633	6	22	2.565696917	GO:0031258 lamellipodium membrane	http://amigo.geneontology.org/amigo/term/GO:0031258	CD44 PDPN FAP PLEK2 CSPG4 DPP4
GO Cellular component	0.164965717	32	267	1.429642063	GO:0009925 basal plasma membrane	http://amigo.geneontology.org/amigo/term/GO:0009925	CD44 AQP9 MET EGFR PDPN KCNQ1 HEPH SLC7A8 SLC16A8 CEACAM5 CAV1 TGFA SLC29A4 NOD2 SLC3A2 MUC20 AJAP1 ITGA3 SLC7A5 ABCC3 SLC2A9 SLC8A2 CLCA2 CDH16 CDH2 P2RY6 SLCO4C1 SLC22A1 KCNJ10 CLDN7 PDGFB PTH1R
GO Cellular component	0.173867342	113	1165	1.192400859	GO:0099503 secretory vesicle	http://amigo.geneontology.org/amigo/term/GO:0099503	SYT7 GAL MOXD1 CBARP STX1A DBH TCP11 SYNGR3 KLK14 KLK10 KLK8 NGF STON2 KLK5 KLK6 KLK11 KLK13 KLK7 RAB3B SCG2 SYT12 SEPTIN1 SEPTIN5 SV2B KLK12 ICA1 SLC11A1 CTSG SPARC SERPINE2 THBS1 ABCA12 RAB26 ABCA3 THBS2 KRTDAP CD177 SPRR2A PTPRN PCSK1N DKKL1 CAV2 CAV1 COL1A1 IL1B LAMP5 SNAP25 CTSL NOTCH1 KIT DGKI SCG5 ATP6V0E2 MME ARC SLC4A8 MYO5A ENPP4 AOC1 ITGA2B PRSS3 CD44 TIMP2 ACTN1 TIMP3 PDGFB PYGL MMP9 …
GO Cellular component	0.17764987	5	26	2.806231003	GO:0034706 sodium channel complex	http://amigo.geneontology.org/amigo/term/GO:0034706	SCN2B SCNN1D SCNN1B SCN9A SCN4B
GO Cellular component	0.180205378	4	11	3.26543244	GO:0071162 CMG complex	http://amigo.geneontology.org/amigo/term/GO:0071162	MCM2 MCM6 MCM5 GINS4
GO Cellular component	0.182454785	12	80	1.826428314	GO:0098685 Schaffer collateral-CA1 synapse	http://amigo.geneontology.org/amigo/term/GO:0098685	NEFH MPP2 EFNB2 CDH11 LRRTM2 INA PTPRD WNT7A GHRL DGKI SHANK1 NEFL
GO Cellular component	0.182454785	10	77	1.952160698	GO:0098982 GABA-ergic synapse	http://amigo.geneontology.org/amigo/term/GO:0098982	PCLO LRRTM2 GABRA3 IGSF9B CALB1 CSPG5 SLC6A11 NRG1 GAP43 NLGN4X
GO Cellular component	0.182454785	219	2360	1.12570503	GO:0120025 plasma membrane bounded cell projection	http://amigo.geneontology.org/amigo/term/GO:0120025	GABRA3 CNTN1 DNAH5 HOMER3 MYLK CNGB1 CAMK2A SNCB TACR2 SEMA3A FSCN1 MAP2 CHRNA3 IGSF9B CTTN GABRP PTGS1 SEPTIN3 NEFH SLC6A2 CALB1 DNAH11 NMU MAK IQCG STMN1 SLC8A2 DNAH7 TCP11 GRIA3 AMOT MCHR1 MYO1B SLC6A11 VSTM2L PDE6A PDE6B NGF HTR2B CHRNA1 MNS1 CNTN4 TMEM108 TENM2 HTR7 NCAM1 FEZ1 CDH8 SORBS2 CFAP251 SHANK1 SHANK2 PDPN NFASC PRSS12 RIC3 MAP1A PLA2G4F SCN9A MYO7B CDH2 CALB2 IQCB1 CNIH2 CDK5R1 KCN…
GO Cellular component	0.19019848	19	141	1.57980412	GO:0030018 Z disc	http://amigo.geneontology.org/amigo/term/GO:0030018	ACTN1 PPP1R12B CASQ2 CASQ1 SYNPO2L SYNPO2 DES RYR2 RYR3 HRC CRYAB FLNC JPH2 IGFN1 CAVIN4 KRT19 PLEC CACNA1D SORBS2
GO Cellular component	0.190724708	225	2343	1.120624693	GO:0043230 extracellular organelle	http://amigo.geneontology.org/amigo/term/GO:0043230	ENPP4 AOC1 REXO5 PRKAR2B ITGA3 SCIN CD79B FUZ SYT7 CD22 CNTN1 EHD2 CD44 CP LAMA3 LY75 CYFIP2 PYGM CLTCL1 ACTN1 SEMA3C FSCN1 RAPGEF3 TXNDC16 SULT2B1 TGM1 PHGDH PTGS1 IGFALS SEC14L2 UPB1 LGALS1 SLC5A1 CTSG PYGL MMP9 PROCR SLC7A5 CRYM CA2 CALB1 CEACAM5 PON3 LFNG PCOLCE AEBP1 SLC1A1 C5 OGN PTGDS MYH3 CRYAB CTSC UPK2 COL12A1 LIFR IQCG UPK1B FN1 NID1 SLAMF1 STMN1 MUC5B SPP1 TGFBI EPHX2 CXCR4 PLAU SLPI …
GO Cellular component	0.190724708	8	54	2.112926873	GO:0060076 excitatory synapse	http://amigo.geneontology.org/amigo/term/GO:0060076	NLGN4X ITGA3 P2RX6 GRIA3 LRRTM2 SHANK1 CALB2 ELFN1
GO Cellular component	0.190724708	225	2343	1.120624693	GO:0065010 extracellular membrane-bounded organelle	http://amigo.geneontology.org/amigo/term/GO:0065010	ENPP4 AOC1 REXO5 PRKAR2B ITGA3 SCIN CD79B FUZ SYT7 CD22 CNTN1 EHD2 CD44 CP LAMA3 LY75 CYFIP2 PYGM CLTCL1 ACTN1 SEMA3C FSCN1 RAPGEF3 TXNDC16 SULT2B1 TGM1 PHGDH PTGS1 IGFALS SEC14L2 UPB1 LGALS1 SLC5A1 CTSG PYGL MMP9 PROCR SLC7A5 CRYM CA2 CALB1 CEACAM5 PON3 LFNG PCOLCE AEBP1 SLC1A1 C5 OGN PTGDS MYH3 CRYAB CTSC UPK2 COL12A1 LIFR IQCG UPK1B FN1 NID1 SLAMF1 STMN1 MUC5B SPP1 TGFBI EPHX2 CXCR4 PLAU SLPI …
GO Cellular component	0.190724708	7	42	2.244984802	GO:0097386 glial cell projection	http://amigo.geneontology.org/amigo/term/GO:0097386	SLC1A1 SLC1A2 SLC7A11 NFASC GJB2 KCNJ10 SLC4A8
GO Cellular component	0.190724708	7	52	2.244984802	GO:0099061 integral component of postsynaptic density membrane	http://amigo.geneontology.org/amigo/term/GO:0099061	ADAM22 NRG1 EFNB3 EFNB2 LRRTM2 CNIH2 NECTIN3
GO Cellular component	0.190724708	225	2342	1.121246572	GO:1903561 extracellular vesicle	http://amigo.geneontology.org/amigo/term/GO:1903561	ENPP4 AOC1 REXO5 PRKAR2B ITGA3 SCIN CD79B FUZ SYT7 CD22 CNTN1 EHD2 CD44 CP LAMA3 LY75 CYFIP2 PYGM CLTCL1 ACTN1 SEMA3C FSCN1 RAPGEF3 TXNDC16 SULT2B1 TGM1 PHGDH PTGS1 IGFALS SEC14L2 UPB1 LGALS1 SLC5A1 CTSG PYGL MMP9 PROCR SLC7A5 CRYM CA2 CALB1 CEACAM5 PON3 LFNG PCOLCE AEBP1 SLC1A1 C5 OGN PTGDS MYH3 CRYAB CTSC UPK2 COL12A1 LIFR IQCG UPK1B FN1 NID1 SLAMF1 STMN1 MUC5B SPP1 TGFBI EPHX2 CXCR4 PLAU SLPI …
GO Cellular component	0.194695965	3	9	3.848545376	GO:0000798 nuclear cohesin complex	http://amigo.geneontology.org/amigo/term/GO:0000798	REC8 STAG3 SMC1B
GO Cellular component	0.194695965	10	69	1.910625364	GO:0001917 photoreceptor inner segment	http://amigo.geneontology.org/amigo/term/GO:0001917	MAK USH1G CDH23 GNGT1 SNAP25 RDH12 ASRGL1 NOS1 SLC24A2 SHANK2
GO Cellular component	0.194695965	2	3	5.98662614	GO:0005610 laminin-5 complex	http://amigo.geneontology.org/amigo/term/GO:0005610	LAMA3 LAMB3
GO Cellular component	0.194695965	3	9	3.848545376	GO:0005916 fascia adherens	http://amigo.geneontology.org/amigo/term/GO:0005916	ACTN1 CDH2 DES
GO Cellular component	0.194695965	3	9	3.848545376	GO:0030893 meiotic cohesin complex	http://amigo.geneontology.org/amigo/term/GO:0030893	SMC1B REC8 STAG3
GO Cellular component	0.194695965	5	25	2.641158591	GO:0031233 intrinsic component of external side of plasma membrane	http://amigo.geneontology.org/amigo/term/GO:0031233	FOLR3 GP1BA F3 CEACAM5 PRNP
GO Cellular component	0.194695965	2	3	5.98662614	GO:0033186 CAF-1 complex	http://amigo.geneontology.org/amigo/term/GO:0033186	CHAF1B CHAF1A
GO Cellular component	0.194695965	3	9	3.848545376	GO:0034991 nuclear meiotic cohesin complex	http://amigo.geneontology.org/amigo/term/GO:0034991	REC8 STAG3 SMC1B
GO Cellular component	0.194695965	2	3	5.98662614	GO:0035985 senescence-associated heterochromatin focus	http://amigo.geneontology.org/amigo/term/GO:0035985	CDKN2A HMGA2
GO Cellular component	0.194695965	3	7	3.848545376	GO:0036454 growth factor complex	http://amigo.geneontology.org/amigo/term/GO:0036454	IGFALS IGFBP6 PDGFB
GO Cellular component	0.194695965	2	3	5.98662614	GO:0044307 dendritic branch	http://amigo.geneontology.org/amigo/term/GO:0044307	MAP2 MAP1A
GO Cellular component	0.194695965	2	3	5.98662614	GO:0070032 synaptobrevin 2-SNAP-25-syntaxin-1a-complexin I complex	http://amigo.geneontology.org/amigo/term/GO:0070032	SNAP25 STX1A
GO Cellular component	0.194695965	2	3	5.98662614	GO:0090651 apical cytoplasm	http://amigo.geneontology.org/amigo/term/GO:0090651	MYO7B DNAAF11
GO Cellular component	0.194695965	3	8	3.848545376	GO:0097179 protease inhibitor complex	http://amigo.geneontology.org/amigo/term/GO:0097179	KLK8 SERPINE1 PLAU
GO Cellular component	0.194695965	2	3	5.98662614	GO:0097232 lamellar body membrane	http://amigo.geneontology.org/amigo/term/GO:0097232	ABCA12 ABCA3
GO Molecular function	1.67443716798834e-16	92	626	2.691056701	GO:0030545 signaling receptor regulator activity	http://amigo.geneontology.org/amigo/term/GO:0030545	CCL26 DKK3 GAL SEMA3A SEMA3C WNT11 PTHLH SEMA6A IL11 DKKL1 CLEC11A PTN CCL24 DKK1 CSF3 WNT3 AREG MDK HBEGF IL1A CCL20 ARTN INHBA EREG IL1B SLURP1 WFIKKN1 NGF IL36G FGF2 OSGIN1 XCL1 LYPD1 VEGFC WNT7A GHRL NRG1 IL34 INHBB TGFA CXCL3 CXCL5 CSF2 GREM1 GDNF CXCL11 CXCL8 SCG2 CCL19 LYNX1 EPGN C1QTNF12 GAST LYPD6 TAFA5 AGT PDGFB CTSG IGSF1 IL18 HMGB2 IL12A CLCF1 C10orf99 DPP4 TG CD40LG AMH OGN CCN6 FASL…
GO Molecular function	2.43761724006343e-14	83	581	2.615210366	GO:0030546 signaling receptor activator activity	http://amigo.geneontology.org/amigo/term/GO:0030546	CCL26 GAL SEMA3A SEMA3C WNT11 PTHLH SEMA6A IL11 CLEC11A PTN CCL24 CSF3 WNT3 AREG MDK HBEGF IL1A CCL20 ARTN INHBA EREG IL1B SLURP1 NGF IL36G FGF2 OSGIN1 XCL1 VEGFC WNT7A GHRL NRG1 IL34 INHBB TGFA CXCL3 CXCL5 CSF2 GREM1 GDNF CXCL11 CXCL8 SCG2 CCL19 EPGN C1QTNF12 GAST TAFA5 AGT PDGFB CTSG IL18 HMGB2 IL12A CLCF1 C10orf99 DPP4 TG CD40LG AMH OGN CCN6 FASLG SPP1 FLRT3 KL IL36RN SFRP2 PDGFC CXCL14 EGFR I…
GO Molecular function	2.43761724006343e-14	82	567	2.648759047	GO:0048018 receptor ligand activity	http://amigo.geneontology.org/amigo/term/GO:0048018	CCL26 GAL SEMA3A SEMA3C WNT11 PTHLH SEMA6A IL11 CLEC11A PTN CCL24 CSF3 WNT3 AREG MDK HBEGF IL1A CCL20 ARTN INHBA EREG IL1B NGF IL36G FGF2 OSGIN1 XCL1 VEGFC WNT7A GHRL NRG1 IL34 INHBB TGFA CXCL3 CXCL5 CSF2 GREM1 GDNF CXCL11 CXCL8 SCG2 CCL19 EPGN C1QTNF12 GAST TAFA5 AGT PDGFB CTSG IL18 HMGB2 IL12A CLCF1 C10orf99 DPP4 TG CD40LG AMH OGN CCN6 FASLG SPP1 FLRT3 SLURP1 KL IL36RN SFRP2 PDGFC CXCL14 IL24 E…
GO Molecular function	5.69837044127349e-14	52	187	3.433506168	GO:0005201 extracellular matrix structural constituent	http://amigo.geneontology.org/amigo/term/GO:0005201	COL17A1 COL5A3 COL1A1 FN1 COL10A1 COL5A1 THBS1 COL2A1 COL6A2 HMCN1 COL1A2 COL3A1 COL4A3 COL4A6 COL5A2 COL9A2 COL23A1 LAMA3 COL11A1 COL4A4 LAMA1 LAMB3 COL13A1 COL28A1 PXDN DCN LTBP1 TNC NID1 TGFBI LUM COL6A1 COL6A3 BGN SPON1 COL12A1 MUC4 LAMC2 SRPX PCOLCE AEBP1 OGN ASPN SPARC MFAP2 POSTN HMCN2 EDIL3 THBS2 MFAP5 TFPI2 MATN3
GO Molecular function	1.82334318684628e-13	126	775	2.064730548	GO:0005509 calcium ion binding	http://amigo.geneontology.org/amigo/term/GO:0005509	SYT7 CDH3 TNNC2 CALB1 CDH23 SPARC TNNC1 PLA2G2D CASQ2 CDH15 DSG1 DSC1 CDH11 CDH13 RCN3 CASQ1 S100A7 CDH8 CLGN PLA2G2F PLA2G4D S100A1 S100A12 PLA2G4F CDH2 PRNP CALB2 SYT12 CDH4 MYLPF S100A7A PLA2G4E S100A2 S100A10 RYR2 RYR3 AOC1 PRSS3 SNCB TESC ASPN SPOCK2 HPCA TNFAIP6 TGM3 MASP1 HRC LOXL2 MMP13 SPOCK1 GJB2 ALOX15B SCIN CELSR3 CPS1 EHD2 TLL1 LTBP1 DGKG ACTN1 PCDHB4 PCDHGA2 PPEF1 SGCA PCDHB2 PCDHB5…
GO Molecular function	1.65848190667066e-11	44	208	3.377071156	GO:0004252 serine-type endopeptidase activity	http://amigo.geneontology.org/amigo/term/GO:0004252	MMP2 CTSG MMP9 KLK5 DPP4 PRSS3 PCSK5 PROC PLAU MASP1 RHBDL3 PRSS12 HTRA1 HTRA4 HTRA3 PRSS36 FAP GZMK F3 KLK14 KLK8 KLK6 GZMH CTSC KLK10 PRSS23 TMPRSS3 KLK11 KLK13 KLK7 TMPRSS2 KLK12 TMPRSS11A MMP1 GZMM TLL1 MMP11 CTSV MMP7 MMP13 CTSK MMP3 MMP10
GO Molecular function	1.7649793996975e-10	199	1728	1.623077114	GO:0005102 signaling receptor binding	http://amigo.geneontology.org/amigo/term/GO:0005102	TSPOAP1 ITGA3 ITGA2B CCL26 CD22 DKK3 HOMER3 LAMA3 TRAF1 LAMC2 GAL SEMA3A SEMA3C WNT11 PTHLH ITGA6 SEMA6A IL11 PDGFB PTK6 CD40LG DKKL1 IL27RA CLEC11A JAK3 PTN CCL24 DKK1 CSF3 WNT3 EFNB3 NMU AREG CRTAM MDK CCN6 HBEGF PRLR LIFR IL1A CCL20 ZAP70 FN1 ARTN TNN INHBA EREG EFNB2 IL1B TRAF2 WFIKKN1 FIBCD1 JCHAIN REEP2 LGR6 KL BEX2 NGF KLB IL36G FGF2 OSGIN1 XCL1 EFNA3 ABCA12 MUC4 PDGFC MEGF10 NLGN4X VEGFC …
GO Molecular function	3.72306441688118e-10	45	227	3.061342912	GO:0008236 serine-type peptidase activity	http://amigo.geneontology.org/amigo/term/GO:0008236	MMP2 CTSG MMP9 KLK5 DPP4 PRSS3 PCSK5 PROC PLAU MASP1 RHBDL3 PRSS12 HTRA1 HTRA4 HTRA3 PRSS36 FAP ENDOU GZMK F3 KLK14 KLK8 KLK6 KLK12 GZMH CTSC KLK10 PRSS23 TMPRSS3 KLK11 KLK13 KLK7 TMPRSS2 TMPRSS11A MMP1 GZMM TLL1 MMP11 CTSV MMP7 MMP13 CTSK MMP3 MMP10
GO Molecular function	8.06494608302178e-10	45	231	2.99331307	GO:0017171 serine hydrolase activity	http://amigo.geneontology.org/amigo/term/GO:0017171	MMP2 CTSG MMP9 KLK5 DPP4 PRSS3 PCSK5 PROC PLAU MASP1 RHBDL3 PRSS12 HTRA1 HTRA4 HTRA3 PRSS36 FAP ENDOU GZMK F3 KLK14 KLK8 KLK6 KLK12 GZMH CTSC KLK10 PRSS23 TMPRSS3 KLK11 KLK13 KLK7 TMPRSS2 TMPRSS11A MMP1 GZMM TLL1 MMP11 CTSV MMP7 MMP13 CTSK MMP3 MMP10
GO Molecular function	2.99109938965729e-09	21	45	5.096722254	GO:0030020 extracellular matrix structural constituent conferring tensile strength	http://amigo.geneontology.org/amigo/term/GO:0030020	COL17A1 COL5A3 COL1A1 COL10A1 COL5A1 COL2A1 COL6A2 COL1A2 COL3A1 COL4A3 COL4A6 COL5A2 COL9A2 COL6A1 COL6A3 COL12A1 COL23A1 COL11A1 COL4A4 COL13A1 COL28A1
GO Molecular function	8.68847996681848e-09	16	38	6.246914233	GO:0030280 structural constituent of skin epidermis	http://amigo.geneontology.org/amigo/term/GO:0030280	KRT7 KRT1 KRT86 KRT75 KRT6C KRT6B KRT79 KRT10 KRT3 KRT6A KRT81 PNPLA1 PI3 FLG SPRR1A SPRR2E
GO Molecular function	1.04908061059501e-07	118	908	1.739955381	GO:0005198 structural molecule activity	http://amigo.geneontology.org/amigo/term/GO:0005198	COL17A1 COL5A3 COL1A1 FN1 COL10A1 COL5A1 THBS1 COL2A1 COL6A2 HMCN1 COL1A2 COL3A1 COL4A3 COL4A6 COL5A2 COL9A2 COL23A1 LAMA3 COL11A1 COL4A4 NEFH LAMA1 TUBA4A KRT7 TUBB2A RPL3L INA KRT1 KRT86 KRT75 KRT6C DES TUBB6 PLEC KRT6B KRT79 KRT10 KRT3 PCLO ISG15 LAMB3 COL13A1 KRT6A KRT81 COL28A1 TUBB3 NEFL PNPLA1 ACTN1 CRYAB PI3 TGM3 PXDN FLG SPRR1A KRT19 SPRR2E DCN LTBP1 CLTCL1 ASF1B KRT23 MPP2 PANX1 H2BC11 …
GO Molecular function	1.12687270136849e-07	43	290	2.663016455	GO:0005125 cytokine activity	http://amigo.geneontology.org/amigo/term/GO:0005125	CCL26 WNT11 IL11 CCL24 CSF3 WNT3 IL1A CCL20 INHBA IL1B IL36G XCL1 WNT7A IL34 INHBB CXCL3 CXCL5 CSF2 CXCL11 CXCL8 SCG2 CCL19 FGF2 IL18 IL12A CLCF1 C10orf99 CD40LG AREG FASLG SPP1 SLURP1 IL36RN CXCL14 IL24 GREM1 TNFSF15 FAM3B TAFA5 LTA LTB C5 NRG1
GO Molecular function	2.51132496455545e-07	136	1908	1.639290916	GO:0038023 signaling receptor activity	http://amigo.geneontology.org/amigo/term/GO:0038023	GABRA3 CD44 PTGER3 LY75 IL17RB TACR2 CHRNA3 ESR1 GABRP TREM2 CSF2RB BDKRB1 IL21R IL27RA MET FOLR3 PRLR LIFR IL1R2 IL1RL1 GRIN3B SLAMF1 F3 CXCR4 IL13RA2 GPR18 GRIA3 AMOT ADORA2A MCHR1 ACKR4 FCRLA HTR2B PAQR5 CHRNA1 BMPR1B TNFRSF11A FCRL5 ACKR2 EGFR NLGN4X GPR174 IL2RG HTR7 NR3C2 GPR78 KIT ADGRG5 NPR2 PTH1R FCRL3 GRIN2C DDR2 FCGR3B PIGR ANTXR2 CXCR1 F2RL2 F2RL1 IL31RA AR GPR25 FPR2 P2RY6 MRGPRF ADG…
GO Molecular function	2.51132496455545e-07	136	1908	1.639290916	GO:0060089 molecular transducer activity	http://amigo.geneontology.org/amigo/term/GO:0060089	GABRA3 CD44 PTGER3 LY75 IL17RB TACR2 CHRNA3 ESR1 GABRP TREM2 CSF2RB BDKRB1 IL21R IL27RA MET FOLR3 PRLR LIFR IL1R2 IL1RL1 GRIN3B SLAMF1 F3 CXCR4 IL13RA2 GPR18 GRIA3 AMOT ADORA2A MCHR1 ACKR4 FCRLA HTR2B PAQR5 CHRNA1 BMPR1B TNFRSF11A FCRL5 ACKR2 EGFR NLGN4X GPR174 IL2RG HTR7 NR3C2 GPR78 KIT ADGRG5 NPR2 PTH1R FCRL3 GRIN2C DDR2 FCGR3B PIGR ANTXR2 CXCR1 F2RL2 F2RL1 IL31RA AR GPR25 FPR2 P2RY6 MRGPRF ADG…
GO Molecular function	6.12529821816947e-07	109	1646	1.7202344	GO:0004888 transmembrane signaling receptor activity	http://amigo.geneontology.org/amigo/term/GO:0004888	GABRA3 CD44 PTGER3 IL17RB TACR2 GABRP TREM2 CSF2RB BDKRB1 IL21R IL27RA MET PRLR LIFR IL1R2 IL1RL1 GRIN3B F3 CXCR4 IL13RA2 GPR18 GRIA3 ADORA2A MCHR1 ACKR4 FCRLA HTR2B BMPR1B TNFRSF11A FCRL5 ACKR2 EGFR GPR174 IL2RG HTR7 GPR78 KIT ADGRG5 PTH1R FCRL3 GRIN2C DDR2 FCGR3B PIGR ANTXR2 CXCR1 F2RL2 F2RL1 IL31RA GPR25 FPR2 P2RY6 MRGPRF ADGRG2 ADGRE1 GPR171 GPR150 HTR1D ADGRD2 SSTR2 CXCR2 OXTR FCRL6 ADGRB1 P…
GO Molecular function	6.12529821816947e-07	25	75	3.507788754	GO:0005518 collagen binding	http://amigo.geneontology.org/amigo/term/GO:0005518	PCOLCE SPARC LUM DDR2 PDGFB COCH AEBP1 NID1 CTSL MMP13 THBS1 CTSK LRRC15 CCBE1 ITGA3 DCN ASPN TGFBI SERPINH1 COL6A1 COL6A2 CD44 COL5A3 FN1 MMP9
GO Molecular function	6.12529821816947e-07	46	259	2.429865904	GO:0005539 glycosaminoglycan binding	http://amigo.geneontology.org/amigo/term/GO:0005539	CD44 CCN6 HBEGF COL5A1 LGR6 NDNF NELL2 SLIT1 SULF2 COL13A1 SMOC1 AOC1 CTSG PTN PCOLCE MDK TNFAIP6 JCHAIN SERPINE2 THBS1 PGLYRP4 RNASE7 NOD2 CXCL8 DCN COL23A1 LAMC2 COL11A1 COL5A3 TREM2 LIPG SPOCK2 FN1 PLA2G2D POSTN FGF2 LIPC ADAMTS15 PRNP BGN THBS2 MPIG6B VIT CXCL11 PODXL2 FGFBP1
GO Molecular function	3.39481738730617e-06	67	497	1.959791293	GO:0004175 endopeptidase activity	http://amigo.geneontology.org/amigo/term/GO:0004175	MMP2 PCSK5 CTSG MMP9 KLK5 PAPPA DPP4 PRSS3 TLL1 ADAM28 ADAMTS6 ADAMTS2 MMP11 CASP14 CTSC PROC PLAU MASP1 CTSL CTSV MMP7 MMP13 ADAMTS14 RHBDL3 CTSK MMP3 ADAMTS12 MMP16 ADAMTS4 PRSS12 HTRA1 ADAMTS15 MMP10 HTRA4 HTRA3 ECEL1 PRSS36 MME MMP1 CASP4 KEL MMP17 FAP GZMK F3 KLK14 KLK8 KLK6 ASPRV1 ADAM22 CPS1 GZMH KLK10 PRSS23 TMPRSS3 KLK11 KLK13 KLK7 NRIP3 TMPRSS2 KLK12 TMPRSS11A GZMM CLCA4 USP2 CLCA2
GO Molecular function	3.8735818020151e-06	32	166	2.763058218	GO:0008083 growth factor activity	http://amigo.geneontology.org/amigo/term/GO:0008083	IL11 CLEC11A PTN CSF3 AREG MDK HBEGF ARTN EREG NGF FGF2 OSGIN1 VEGFC TGFA GDNF EPGN PDGFB NRG1 IL12A AMH OGN CCN6 INHBA PDGFC IL34 INHBB CSF2 ENDOU DKK1 CSPG5 AGT CLCF1
GO Molecular function	8.76099761176641e-06	23	121	3.278390505	GO:0004497 monooxygenase activity	http://amigo.geneontology.org/amigo/term/GO:0004497	CYP26B1 NOS2 FMO3 MOXD1 NOS1 CYP2D6 FOXRED2 SQLE CYP27B1 DBH CYP2E1 CYP27A1 CYP39A1 AKR1C2 CYP4F11 CYP4F12 CYP4F3 AKR1C1 AKR1C3 CYP4F22 CYP4X1 MICAL2 CYP4B1
GO Molecular function	1.81649219329341e-05	15	44	4.345131876	GO:0016709 oxidoreductase activity acting on paired donors with incorporation or reduction of molecular oxygen NAD(P)H as one donor and incorporation of one atom of oxygen	http://amigo.geneontology.org/amigo/term/GO:0016709	NOS2 NOS1 SQLE CYP27B1 AKR1C2 AKR1C1 AKR1C3 CYP26B1 CYP2D6 CYP2E1 CYP27A1 CYP4F11 CYP4X1 FMO3 MICAL2
GO Molecular function	0.000104581	51	1029	1.965566093	GO:0004930 G protein-coupled receptor activity	http://amigo.geneontology.org/amigo/term/GO:0004930	PTGER3 TACR2 BDKRB1 CXCR4 GPR18 ADORA2A MCHR1 ACKR4 HTR2B ACKR2 GPR174 HTR7 GPR78 ADGRG5 PTH1R CXCR1 F2RL2 F2RL1 GPR25 FPR2 P2RY6 MRGPRF ADGRG2 ADGRE1 GPR171 GPR150 HTR1D ADGRD2 SSTR2 CXCR2 OXTR ADGRB1 P2RY8 ADGRG3 CMKLR2 ADRA2C CXCR3 RORB CELSR3 GPR68 LGR6 GPR158 EDNRA GPR153 OXER1 FZD9 OR2I1P GAL ELOVL4 SORCS2 GP1BA
GO Molecular function	0.000135247	26	126	2.653163857	GO:0004222 metalloendopeptidase activity	http://amigo.geneontology.org/amigo/term/GO:0004222	PAPPA TLL1 ADAMTS6 ADAMTS2 MMP2 MMP11 MMP9 MMP7 MMP13 ADAMTS14 MMP3 ADAMTS12 MMP16 ADAMTS4 ADAMTS15 MMP10 ECEL1 MME MMP1 KEL MMP17 ADAM22 ADAM28 CLCA4 CLCA2 KLK7
GO Molecular function	0.000219979	18	56	3.232778116	GO:0050840 extracellular matrix binding	http://amigo.geneontology.org/amigo/term/GO:0050840	LGALS1 SPARC SPP1 SSC5D SMOC1 NID1 PXDN THBS1 LRRC15 ITGA3 ITGA2B DCN SPOCK2 TGFBI ADAMTS15 BGN THSD1 COL11A1
GO Molecular function	0.000231291	32	189	2.317403667	GO:0008201 heparin binding	http://amigo.geneontology.org/amigo/term/GO:0008201	CCN6 HBEGF COL5A1 LGR6 NDNF NELL2 SLIT1 COL13A1 SMOC1 AOC1 CTSG PTN PCOLCE MDK SERPINE2 THBS1 CXCL8 COL23A1 LAMC2 COL11A1 COL5A3 LIPG FN1 PLA2G2D POSTN FGF2 LIPC ADAMTS15 THBS2 MPIG6B CXCL11 FGFBP1
GO Molecular function	0.000289291	30	209	2.363141897	GO:0030414 peptidase inhibitor activity	http://amigo.geneontology.org/amigo/term/GO:0030414	BIRC3 TIMP2 TIMP3 PCSK1N TFPI2 SERPINE1 BIRC2 PI3 SLPI AGT SERPINE2 SERPINH1 SERPINB7 WFDC12 WFDC5 NGF CD27 SPOCK1 C5 WFIKKN1 PI15 CRIM1 COL6A3 PRNP CST6 COL28A1 HMSD CRB2 COL4A3 SPOCK2
GO Molecular function	0.000382547	29	203	2.367438519	GO:0004866 endopeptidase inhibitor activity	http://amigo.geneontology.org/amigo/term/GO:0004866	BIRC3 TIMP2 TIMP3 PCSK1N TFPI2 SERPINE1 BIRC2 PI3 SLPI AGT SERPINE2 SERPINH1 SERPINB7 WFDC12 WFDC5 NGF CD27 SPOCK1 C5 WFIKKN1 CRIM1 COL6A3 PRNP CST6 COL28A1 HMSD CRB2 COL4A3 SPOCK2
GO Molecular function	0.000382547	11	41	4.489969605	GO:0030547 signaling receptor inhibitor activity	http://amigo.geneontology.org/amigo/term/GO:0030547	DKK3 DKKL1 DKK1 WFIKKN1 LYPD1 LYNX1 LYPD6 IGSF1 IL36RN FST PXDN
GO Molecular function	0.000409997	44	374	1.965757837	GO:0022836 gated channel activity	http://amigo.geneontology.org/amigo/term/GO:0022836	HVCN1 GABRA3 CLCA4 KCNQ1 CNGB1 KCNH4 P2RX6 CACNA1F GRIN3B KCNS1 GRIA3 ANO1 CLCA2 KCNJ15 KCNE2 GRIN2C SCNN1D TMC7 KCNG3 KCNE5 KCNA3 KCNJ10 KCNJ11 RYR2 RYR3 CACNA1D CHRNA3 HCN2 CHRNA1 TPCN2 SCNN1B TSPOAP1 GABRP KCNK6 KCNK10 SNAP25 SCN2B CLIC6 SCN9A CLIC3 KCNK7 SCN4B TMEM150C GABRQ
GO Molecular function	0.000453605	44	330	1.956026363	GO:0005126 cytokine receptor binding	http://amigo.geneontology.org/amigo/term/GO:0005126	CCL26 TRAF1 CD40LG IL27RA JAK3 CCL24 CSF3 PRLR LIFR CCL20 TRAF2 NGF XCL1 VEGFC IL34 CXCL3 CXCL5 DEFB1 FADD CXCL11 CXCL8 CCL19 AMH IL18 CLCF1 C10orf99 STAP1 IL11 IL1A FASLG IL1B IL36G IL36RN CXCL14 CSF2 GREM1 IL12A TNFSF15 LTA LTB TLR5 PXDN C5 ITGA5
GO Molecular function	0.000464993	59	530	1.76018742	GO:0015267 channel activity	http://amigo.geneontology.org/amigo/term/GO:0015267	AQP9 HVCN1 GABRA3 CLCA4 KCNQ1 CNGB1 KCNH4 GABRP KCNK6 P2RX6 KCNK10 CACNA1F PANX1 GRIN3B GJB6 KCNS1 GRIA3 ANO1 CLCA2 GJA1 SLC24A2 KCNJ15 KCNE2 GRIN2C SCNN1D TRPV6 GJB2 TRPV3 SCN9A CLIC3 TMC7 KCNG3 KCNK7 KCNE5 KCNA3 KCNJ10 CALHM5 SLC24A3 KCNJ11 RYR2 RYR3 GABRQ CACNA1D CHRNA3 HCN2 CHRNA1 TPCN2 SCNN1B BCL2 SLC26A9 SCN4B NOX5 TSPOAP1 SLC1A1 SNAP25 SCN2B CLIC6 TMEM150C FXYD1
GO Molecular function	0.000464993	33	195	2.195096251	GO:0016705 oxidoreductase activity acting on paired donors with incorporation or reduction of molecular oxygen	http://amigo.geneontology.org/amigo/term/GO:0016705	SC5D NOS2 KDM5D MOXD1 NOS1 PTGS1 CYP2D6 SQLE P3H3 CYP27B1 DBH BBOX1 CYP2E1 FADS2 DEGS1 CYP39A1 P4HA3 AKR1C2 CYP4F11 P4HTM UTY CYP4F12 CYP4F3 AKR1C1 AKR1C3 FADS3 CYP26B1 CYP27A1 CYP4X1 FMO3 MICAL2 CYP4B1 CYP4F22
GO Molecular function	0.000464993	59	532	1.76018742	GO:0022803 passive transmembrane transporter activity	http://amigo.geneontology.org/amigo/term/GO:0022803	AQP9 HVCN1 GABRA3 CLCA4 KCNQ1 CNGB1 KCNH4 GABRP KCNK6 P2RX6 KCNK10 CACNA1F PANX1 GRIN3B GJB6 KCNS1 GRIA3 ANO1 CLCA2 GJA1 SLC24A2 KCNJ15 KCNE2 GRIN2C SCNN1D TRPV6 GJB2 TRPV3 SCN9A CLIC3 TMC7 KCNG3 KCNK7 KCNE5 KCNA3 KCNJ10 CALHM5 SLC24A3 KCNJ11 RYR2 RYR3 GABRQ CACNA1D CHRNA3 HCN2 CHRNA1 TPCN2 SCNN1B BCL2 SLC26A9 SCN4B NOX5 TSPOAP1 SLC1A1 SNAP25 SCN2B CLIC6 TMEM150C FXYD1
GO Molecular function	0.000487814	31	219	2.244984802	GO:0061135 endopeptidase regulator activity	http://amigo.geneontology.org/amigo/term/GO:0061135	BIRC3 TIMP2 TIMP3 PCSK1N TFPI2 SERPINE1 BIRC2 PI3 SLPI AGT SERPINE2 SERPINH1 SERPINB7 WFDC12 WFDC5 NGF CD27 SPOCK1 C5 WFIKKN1 SFRP2 CRIM1 COL6A3 PRNP CST6 COL28A1 HMSD ABCA2 CRB2 COL4A3 SPOCK2
GO Molecular function	0.000666606	36	255	2.072293664	GO:0061134 peptidase regulator activity	http://amigo.geneontology.org/amigo/term/GO:0061134	BIRC3 TIMP2 TIMP3 PCSK1N TFPI2 PCOLCE SERPINE1 BIRC2 PI3 SLPI AGT SERPINE2 SERPINH1 SERPINB7 WFDC12 WFDC5 NGF CD27 SPOCK1 CAV1 C5 CTSC FN1 WFIKKN1 PI15 SFRP2 CRIM1 COL6A3 PRNP CST6 COL28A1 HMSD ABCA2 CRB2 COL4A3 SPOCK2
GO Molecular function	0.000734057	22	151	2.599456087	GO:0015276 ligand-gated ion channel activity	http://amigo.geneontology.org/amigo/term/GO:0015276	GABRA3 CNGB1 P2RX6 GRIN3B GRIA3 KCNJ15 GRIN2C SCNN1D KCNJ10 KCNJ11 RYR2 RYR3 CHRNA3 HCN2 CHRNA1 KCNE2 TPCN2 SCNN1B GABRP CLCA2 GABRQ KCNK6
GO Molecular function	0.000734057	22	151	2.599456087	GO:0022834 ligand-gated channel activity	http://amigo.geneontology.org/amigo/term/GO:0022834	GABRA3 CNGB1 P2RX6 GRIN3B GRIA3 KCNJ15 GRIN2C SCNN1D KCNJ10 KCNJ11 RYR2 RYR3 CHRNA3 HCN2 CHRNA1 KCNE2 TPCN2 SCNN1B GABRP CLCA2 GABRQ KCNK6
GO Molecular function	0.000734057	8	17	5.526116437	GO:0030297 transmembrane receptor protein tyrosine kinase activator activity	http://amigo.geneontology.org/amigo/term/GO:0030297	NRG1 AREG HBEGF EREG EGFR TGFA GREM1 EPGN
GO Molecular function	0.000880115	54	482	1.763333518	GO:0005216 ion channel activity	http://amigo.geneontology.org/amigo/term/GO:0005216	HVCN1 GABRA3 CLCA4 KCNQ1 CNGB1 KCNH4 GABRP KCNK6 P2RX6 KCNK10 CACNA1F GRIN3B KCNS1 GRIA3 ANO1 CLCA2 SLC24A2 KCNJ15 KCNE2 GRIN2C SCNN1D TRPV6 TRPV3 SCN9A CLIC3 TMC7 KCNG3 KCNK7 KCNE5 KCNA3 KCNJ10 CALHM5 SLC24A3 KCNJ11 RYR2 RYR3 GABRQ CACNA1D CHRNA3 HCN2 CHRNA1 TPCN2 SCNN1B SLC26A9 SCN4B NOX5 TSPOAP1 SLC1A1 PANX1 SNAP25 SCN2B CLIC6 TMEM150C FXYD1
GO Molecular function	0.000916503	28	143	2.265209891	GO:0070851 growth factor receptor binding	http://amigo.geneontology.org/amigo/term/GO:0070851	PDGFB IL27RA CSF3 AREG HBEGF EREG KL KLB FGF2 PDGFC VEGFC TGFA EPGN IL11 IL1A ARTN IL1B FLRT3 IL36G IL36RN MS4A1 ITGA5 CSF2 GREM1 GDNF IL12A FLRT2 TLR5
GO Molecular function	0.001098018	97	922	1.494089371	GO:0015075 ion transmembrane transporter activity	http://amigo.geneontology.org/amigo/term/GO:0015075	HVCN1 SLC37A2 SLC22A3 SLC22A1 SLC7A2 GABRA3 CLCA4 SLC38A5 SLC11A1 SLC4A8 KCNQ1 CNGB1 SLC6A15 KCNH4 GABRP KCNK6 P2RX6 SLC5A1 KCNK10 CACNA1F SLC6A2 SLC1A1 SFXN3 SLC1A2 SLC9A2 GRIN3B SLC8A2 KCNS1 SLC25A23 GRIA3 ANO1 SLC6A11 CLCA2 SLC13A5 ATP6V1C2 SLC10A6 SLC5A10 SLC24A2 KCNJ15 KCNE2 GRIN2C SCNN1D TRPV6 SLC39A2 TRPV3 SCN9A CLIC3 TMC7 KCNG3 KCNK7 SLCO4C1 SLC26A9 KCNE5 KCNA3 KCNJ10 CALHM5 SLC25A41 SLC2…
GO Molecular function	0.001098018	30	176	2.172565938	GO:0031406 carboxylic acid binding	http://amigo.geneontology.org/amigo/term/GO:0031406	CD22 SIGLEC8 RBP1 CRABP2 AKR1C2 RBP7 FABP5 FABP4 GLDC AKR1C1 AKR1C3 ST8SIA2 CYP26B1 PYGL PTGDS OXER1 CYP4F11 DHFR NOS2 CPS1 ACACB SLC1A1 FOLR3 P3H3 DBH P4HA3 P4HTM GRIN3B NOS1 PC
GO Molecular function	0.001641339	7	20	5.71450677	GO:0005326 neurotransmitter transmembrane transporter activity	http://amigo.geneontology.org/amigo/term/GO:0005326	SLC22A3 SLC29A4 SLC22A1 SLC6A2 SLC6A16 SLC6A15 GABRQ
GO Molecular function	0.001641339	7	11	5.71450677	GO:0048407 platelet-derived growth factor binding	http://amigo.geneontology.org/amigo/term/GO:0048407	COL1A1 COL5A1 COL2A1 COL6A1 COL1A2 COL3A1 PDGFB
GO Molecular function	0.001750106	83	794	1.527325726	GO:0015318 inorganic molecular entity transmembrane transporter activity	http://amigo.geneontology.org/amigo/term/GO:0015318	HVCN1 SLC37A2 GABRA3 CLCA4 SLC11A1 SLC4A8 KCNQ1 CNGB1 SLC6A15 KCNH4 GABRP KCNK6 P2RX6 SLC5A1 KCNK10 CACNA1F SLC6A2 AQP9 SLC1A1 SLC1A2 SLC9A2 GRIN3B SLC8A2 KCNS1 GRIA3 ANO1 SLC6A11 CLCA2 SLC13A5 ATP6V1C2 SLC10A6 SLC5A10 SLC24A2 KCNJ15 KCNE2 GRIN2C SCNN1D TRPV6 SLC39A2 TRPV3 SCN9A CLIC3 TMC7 KCNG3 KCNK7 SLC26A9 KCNE5 KCNA3 KCNJ10 CALHM5 SLC24A3 KCNJ11 ATP2A1 RYR2 RYR3 GABRQ CACNA1D CHRNA3 SLC15A1 H…
GO Molecular function	0.001887794	29	163	2.134575714	GO:0019955 cytokine binding	http://amigo.geneontology.org/amigo/term/GO:0019955	IL27RA PRLR LIFR IL1R2 IL1RL1 CXCR4 IL13RA2 WFIKKN1 ACKR4 TNFRSF11A ACKR2 IL2RG PDPN CXCR1 IL31RA GREM1 CXCR2 CXCR3 KIT IL36RN THBS1 BMPR1B LTBP1 TRAF2 FGF2 IL12A CD36 POU5F1 PXDN
GO Molecular function	0.001950046	79	694	1.5388616	GO:0008233 peptidase activity	http://amigo.geneontology.org/amigo/term/GO:0008233	MMP2 PCSK5 CTSG MMP9 KLK5 PAPPA DPP4 PRSS3 TLL1 ADAM28 ADAMTS6 FAP ADAMTS2 OTUB2 MMP11 CASP14 CTSC PROC PLAU MASP1 CPA4 GGT7 CTSL CTSV MMP7 MMP13 ADAMTS14 RHBDL3 CTSK MMP3 ADAMTS12 MMP16 ADAMTS4 ASRGL1 PRSS12 HTRA1 ADAMTS15 MMP10 HTRA4 OTUD7A HTRA3 ECEL1 PRSS36 MME MMP1 CASP4 KEL MMP17 USP2 ENDOU GZMK F3 KLK14 KLK8 USP44 KLK6 KLK12 CFAP44 ASPRV1 ADAM22 CLCA4 CPS1 GZMH AEBP1 MYRF KLK10 PGPEP1 CLCA…
GO Molecular function	0.002118465	12	37	3.476105501	GO:0043394 proteoglycan binding	http://amigo.geneontology.org/amigo/term/GO:0043394	FN1 TNC COL2A1 COL5A3 PLA2G2D FST SLIT1 NID1 COL5A1 CTSL CTSK THBS1
GO Molecular function	0.002330133	8	21	4.789300912	GO:0048019 receptor antagonist activity	http://amigo.geneontology.org/amigo/term/GO:0048019	DKK3 DKKL1 DKK1 WFIKKN1 IGSF1 IL36RN FST PXDN
GO Molecular function	0.00236856	11	33	3.658493752	GO:0001968 fibronectin binding	http://amigo.geneontology.org/amigo/term/GO:0001968	IGFBP6 TNFAIP6 THBS1 LRRC15 ITGA3 MMP2 SSC5D FSTL3 CTSL CTSK SFRP2
[truncated: 321 more rows]
