# Supplementary material for: Association of Gene Expression Profiles in HPV-Positive Head and Neck Squamous Cell Carcinoma with Patient Outcome: In Search of Prognostic Biomarkers
Source: Int J Mol Sci. 2025 Jun 19;26(12):5894. doi: 10.3390/ijms26125894 (PMC12192591; doi:10.3390/ijms26125894)
Supplement: Supplementary file 1 [file ijms-26-05894-s001.zip › Supplementary Table S4.csv]

Gene	ensembl.id.version	ensembl.id	ILMN_probes	HNSCC	Cohort	Effect.in.OS	HR	p.value	%95 CI
MASP1	ENSG00000127241.15	ENSG00000127241	NA	HPV-	Discovery	Protective	0.53	0	0.39 - 0.72
SLC25A45	ENSG00000162241.11	ENSG00000162241	NA	HPV-	Discovery	Protective	0.54	0	0.4 - 0.72
TPSAB1	ENSG00000172236.15	ENSG00000172236	NA	HPV-	Discovery	Protective	0.54	1.00E-04	0.4 - 0.73
MYO1H	ENSG00000174527.8	ENSG00000174527	NA	HPV-	Discovery	Protective	0.54	0	0.4 - 0.73
FGD3	ENSG00000127084.16	ENSG00000127084	NA	HPV-	Discovery	Protective	0.55	1.00E-04	0.41 - 0.75
ZAN	ENSG00000146839.17	ENSG00000146839	NA	HPV-	Discovery	Protective	0.55	1.00E-04	0.41 - 0.74
SLC23A1	ENSG00000170482.15	ENSG00000170482	NA	HPV-	Discovery	Protective	0.57	2.00E-04	0.42 - 0.76
CD164L2	ENSG00000174950.9	ENSG00000174950	NA	HPV-	Discovery	Protective	0.57	2.00E-04	0.42 - 0.77
CLNK	ENSG00000109684.13	ENSG00000109684	NA	HPV-	Discovery	Protective	0.58	3.00E-04	0.43 - 0.78
SLC49A3	ENSG00000169026.11	ENSG00000169026	NA	HPV-	Discovery	Protective	0.58	3.00E-04	0.43 - 0.78
ZNF266	ENSG00000174652.16	ENSG00000174652	NA	HPV-	Discovery	Protective	0.58	3.00E-04	0.43 - 0.78
PCSK1	ENSG00000175426.9	ENSG00000175426	NA	HPV-	Discovery	Protective	0.58	3.00E-04	0.43 - 0.78
NR2C2	ENSG00000177463.14	ENSG00000177463	NA	HPV-	Discovery	Protective	0.58	2.00E-04	0.43 - 0.77
ZNF846	ENSG00000196605.6	ENSG00000196605	NA	HPV-	Discovery	Protective	0.58	4.00E-04	0.43 - 0.79
CTSG	ENSG00000100448.3	ENSG00000100448	NA	HPV-	Discovery	Protective	0.59	6.00E-04	0.44 - 0.8
ZAP70	ENSG00000115085.12	ENSG00000115085	NA	HPV-	Discovery	Protective	0.59	5.00E-04	0.44 - 0.8
MXD4	ENSG00000123933.13	ENSG00000123933	NA	HPV-	Discovery	Protective	0.59	5.00E-04	0.44 - 0.79
HDC	ENSG00000140287.9	ENSG00000140287	NA	HPV-	Discovery	Protective	0.59	4.00E-04	0.44 - 0.79
CCL11	ENSG00000172156.3	ENSG00000172156	NA	HPV-	Discovery	Protective	0.59	4.00E-04	0.44 - 0.79
TSPAN11	ENSG00000110900.13	ENSG00000110900	NA	HPV-	Discovery	Protective	0.6	7.00E-04	0.45 - 0.81
GNA14	ENSG00000156049.6	ENSG00000156049	NA	HPV-	Discovery	Protective	0.6	6.00E-04	0.44 - 0.8
GZMM	ENSG00000197540.6	ENSG00000197540	NA	HPV-	Discovery	Protective	0.6	6.00E-04	0.44 - 0.8
AKR1B15	ENSG00000227471.7	ENSG00000227471	NA	HPV-	Discovery	Protective	0.6	6.00E-04	0.45 - 0.8
MYO3B	ENSG00000071909.17	ENSG00000071909	NA	HPV-	Discovery	Protective	0.6	8.00E-04	0.45 - 0.81
CABP7	ENSG00000100314.3	ENSG00000100314	NA	HPV-	Discovery	Protective	0.61	8.00E-04	0.45 - 0.81
S1PR4	ENSG00000125910.5	ENSG00000125910	NA	HPV-	Discovery	Protective	0.61	0.0011	0.45 - 0.82
KCP	ENSG00000135253.12	ENSG00000135253	NA	HPV-	Discovery	Protective	0.61	0.0012	0.46 - 0.82
LIPC	ENSG00000166035.9	ENSG00000166035	NA	HPV-	Discovery	Protective	0.61	0.0011	0.46 - 0.82
EGFL6	ENSG00000198759.10	ENSG00000198759	NA	HPV-	Discovery	Protective	0.61	9.00E-04	0.45 - 0.82
IGHV3-13	ENSG00000211942.3	ENSG00000211942	NA	HPV-	Discovery	Protective	0.61	0.0011	0.46 - 0.82
SAP30L-AS1	ENSG00000245275.6	ENSG00000245275	NA	HPV-	Discovery	Protective	0.61	0.0011	0.46 - 0.82
PITPNM3	ENSG00000091622.14	ENSG00000091622	NA	HPV-	Discovery	Protective	0.61	0.001	0.46 - 0.82
FLT3	ENSG00000122025.13	ENSG00000122025	NA	HPV-	Discovery	Protective	0.62	0.0012	0.46 - 0.83
ADCY4	ENSG00000129467.12	ENSG00000129467	NA	HPV-	Discovery	Protective	0.62	0.0017	0.46 - 0.84
CBFA2T3	ENSG00000129993.13	ENSG00000129993	NA	HPV-	Discovery	Protective	0.62	0.0014	0.46 - 0.83
ZNF426	ENSG00000130818.9	ENSG00000130818	NA	HPV-	Discovery	Protective	0.62	0.0013	0.46 - 0.83
TMSB4Y	ENSG00000154620.5	ENSG00000154620	NA	HPV-	Discovery	Protective	0.62	0.0017	0.47 - 0.84
MS4A1	ENSG00000156738.16	ENSG00000156738	NA	HPV-	Discovery	Protective	0.62	0.0012	0.46 - 0.83
AHCYL2	ENSG00000158467.15	ENSG00000158467	NA	HPV-	Discovery	Protective	0.62	0.0014	0.46 - 0.83
CPA3	ENSG00000163751.3	ENSG00000163751	NA	HPV-	Discovery	Protective	0.62	0.0015	0.46 - 0.83
CCDC88B	ENSG00000168071.20	ENSG00000168071	NA	HPV-	Discovery	Protective	0.62	0.0018	0.47 - 0.84
ADGRD2	ENSG00000180264.9	ENSG00000180264	NA	HPV-	Discovery	Protective	0.62	0.0014	0.46 - 0.83
EML6	ENSG00000214595.10	ENSG00000214595	NA	HPV-	Discovery	Protective	0.62	0.0015	0.46 - 0.83
ENSG00000242615.1	ENSG00000242615.1	ENSG00000242615	NA	HPV-	Discovery	Protective	0.62	0.0018	0.46 - 0.84
RAB44	ENSG00000255587.6	ENSG00000255587	NA	HPV-	Discovery	Protective	0.62	0.0014	0.46 - 0.83
MAGIX	ENSG00000269313.4	ENSG00000269313	NA	HPV-	Discovery	Protective	0.62	0.0012	0.46 - 0.83
RIPOR3	ENSG00000042062.10	ENSG00000042062	NA	HPV-	Discovery	Protective	0.62	0.0013	0.46 - 0.83
PKD1	ENSG00000008710.16	ENSG00000008710	NA	HPV-	Discovery	Protective	0.62	0.0014	0.46 - 0.83
CSF2RB	ENSG00000100368.12	ENSG00000100368	NA	HPV-	Discovery	Protective	0.63	0.0019	0.47 - 0.84
USP9Y	ENSG00000114374.11	ENSG00000114374	NA	HPV-	Discovery	Protective	0.63	0.0017	0.47 - 0.84
AVPR2	ENSG00000126895.12	ENSG00000126895	NA	HPV-	Discovery	Protective	0.63	0.0017	0.47 - 0.84
DTX1	ENSG00000135144.6	ENSG00000135144	NA	HPV-	Discovery	Protective	0.63	0.0017	0.47 - 0.84
CD27	ENSG00000139193.3	ENSG00000139193	NA	HPV-	Discovery	Protective	0.63	0.0022	0.47 - 0.85
ANKMY1	ENSG00000144504.14	ENSG00000144504	NA	HPV-	Discovery	Protective	0.63	0.0017	0.47 - 0.84
CXCL14	ENSG00000145824.11	ENSG00000145824	NA	HPV-	Discovery	Protective	0.63	0.0018	0.47 - 0.84
STAR	ENSG00000147465.10	ENSG00000147465	NA	HPV-	Discovery	Protective	0.63	0.0018	0.47 - 0.84
MS4A2	ENSG00000149534.7	ENSG00000149534	NA	HPV-	Discovery	Protective	0.63	0.0021	0.47 - 0.85
PDE7B	ENSG00000171408.12	ENSG00000171408	NA	HPV-	Discovery	Protective	0.63	0.0019	0.47 - 0.84
MRGPRF	ENSG00000172935.8	ENSG00000172935	NA	HPV-	Discovery	Protective	0.63	0.0019	0.47 - 0.84
CALML5	ENSG00000178372.7	ENSG00000178372	NA	HPV-	Discovery	Protective	0.63	0.0019	0.47 - 0.84
CDH5	ENSG00000179776.16	ENSG00000179776	NA	HPV-	Discovery	Protective	0.63	0.0018	0.47 - 0.84
SPNS3	ENSG00000182557.6	ENSG00000182557	NA	HPV-	Discovery	Protective	0.63	0.002	0.47 - 0.85
CCR4	ENSG00000183813.6	ENSG00000183813	NA	HPV-	Discovery	Protective	0.63	0.0018	0.47 - 0.84
CLEC9A	ENSG00000197992.5	ENSG00000197992	NA	HPV-	Discovery	Protective	0.63	0.002	0.47 - 0.85
CRLF2	ENSG00000205755.9	ENSG00000205755	NA	HPV-	Discovery	Protective	0.63	0.0018	0.47 - 0.84
IGHV1-2	ENSG00000211934.3	ENSG00000211934	NA	HPV-	Discovery	Protective	0.63	0.0023	0.47 - 0.85
KLRK1	ENSG00000213809.7	ENSG00000213809	NA	HPV-	Discovery	Protective	0.63	0.0018	0.47 - 0.84
ENSG00000251034.1	ENSG00000251034.1	ENSG00000251034	NA	HPV-	Discovery	Protective	0.63	0.0017	0.47 - 0.84
SPIB	ENSG00000269404.5	ENSG00000269404	NA	HPV-	Discovery	Protective	0.63	0.0017	0.47 - 0.84
SLCO4A1-AS2	ENSG00000277496.1	ENSG00000277496	NA	HPV-	Discovery	Protective	0.63	0.0019	0.47 - 0.84
ATP2A3	ENSG00000074370.16	ENSG00000074370	NA	HPV-	Discovery	Protective	0.63	0.0022	0.47 - 0.85
TCP11	ENSG00000124678.16	ENSG00000124678	NA	HPV-	Discovery	Protective	0.64	0.0024	0.48 - 0.85
IGFLR1	ENSG00000126246.8	ENSG00000126246	NA	HPV-	Discovery	Protective	0.64	0.003	0.48 - 0.86
FAIM2	ENSG00000135472.7	ENSG00000135472	NA	HPV-	Discovery	Protective	0.64	0.0024	0.48 - 0.85
CCDC88C	ENSG00000015133.17	ENSG00000015133	NA	HPV-	Discovery	Protective	0.64	0.0029	0.48 - 0.86
FUT6	ENSG00000156413.12	ENSG00000156413	NA	HPV-	Discovery	Protective	0.64	0.0027	0.48 - 0.86
M1AP	ENSG00000159374.16	ENSG00000159374	NA	HPV-	Discovery	Protective	0.64	0.003	0.48 - 0.86
SCNN1D	ENSG00000162572.18	ENSG00000162572	NA	HPV-	Discovery	Protective	0.64	0.0031	0.48 - 0.86
ZIK1	ENSG00000171649.10	ENSG00000171649	NA	HPV-	Discovery	Protective	0.64	0.0031	0.48 - 0.86
XCR1	ENSG00000173578.7	ENSG00000173578	NA	HPV-	Discovery	Protective	0.64	0.0029	0.48 - 0.86
KCNA3	ENSG00000177272.8	ENSG00000177272	NA	HPV-	Discovery	Protective	0.64	0.0025	0.48 - 0.85
LRRN4CL	ENSG00000177363.4	ENSG00000177363	NA	HPV-	Discovery	Protective	0.64	0.0028	0.48 - 0.86
FAM162B	ENSG00000183807.7	ENSG00000183807	NA	HPV-	Discovery	Protective	0.64	0.0025	0.47 - 0.85
UTY	ENSG00000183878.14	ENSG00000183878	NA	HPV-	Discovery	Protective	0.64	0.0031	0.48 - 0.86
TNFRSF4	ENSG00000186827.9	ENSG00000186827	NA	HPV-	Discovery	Protective	0.64	0.0024	0.47 - 0.85
SKOR1	ENSG00000188779.9	ENSG00000188779	NA	HPV-	Discovery	Protective	0.64	0.0024	0.48 - 0.85
FAM30A	ENSG00000226777.6	ENSG00000226777	NA	HPV-	Discovery	Protective	0.64	0.0034	0.48 - 0.86
LILRA4	ENSG00000239961.2	ENSG00000239961	NA	HPV-	Discovery	Protective	0.64	0.003	0.48 - 0.86
LINC00861	ENSG00000245164.5	ENSG00000245164	NA	HPV-	Discovery	Protective	0.64	0.0024	0.47 - 0.85
ENSG00000261269.1	ENSG00000261269.1	ENSG00000261269	NA	HPV-	Discovery	Protective	0.64	0.0028	0.48 - 0.86
PCAT19	ENSG00000267107.5	ENSG00000267107	NA	HPV-	Discovery	Protective	0.64	0.0025	0.47 - 0.85
ICAM3	ENSG00000076662.8	ENSG00000076662	NA	HPV-	Discovery	Protective	0.64	0.0031	0.48 - 0.86
DDX43	ENSG00000080007.7	ENSG00000080007	NA	HPV-	Discovery	Protective	0.64	0.0033	0.48 - 0.86
CELSR3	ENSG00000008300.13	ENSG00000008300	NA	HPV-	Discovery	Protective	0.64	0.0027	0.48 - 0.86
MARCHF2	ENSG00000099785.9	ENSG00000099785	NA	HPV-	Discovery	Protective	0.64	0.0029	0.47 - 0.86
ZFR2	ENSG00000105278.9	ENSG00000105278	NA	HPV-	Discovery	Protective	0.65	0.0034	0.48 - 0.87
TYK2	ENSG00000105397.12	ENSG00000105397	NA	HPV-	Discovery	Protective	0.65	0.0041	0.49 - 0.87
ENG	ENSG00000106991.12	ENSG00000106991	NA	HPV-	Discovery	Protective	0.65	0.004	0.48 - 0.87
P2RX1	ENSG00000108405.3	ENSG00000108405	NA	HPV-	Discovery	Protective	0.65	0.0034	0.48 - 0.87
SEMA5A	ENSG00000112902.10	ENSG00000112902	NA	HPV-	Discovery	Protective	0.65	0.0038	0.49 - 0.87
ZBTB32	ENSG00000011590.12	ENSG00000011590	NA	HPV-	Discovery	Protective	0.65	0.0041	0.49 - 0.87
TRERF1	ENSG00000124496.11	ENSG00000124496	NA	HPV-	Discovery	Protective	0.65	0.004	0.49 - 0.87
GRIA3	ENSG00000125675.16	ENSG00000125675	NA	HPV-	Discovery	Protective	0.65	0.0047	0.49 - 0.88
CCR7	ENSG00000126353.3	ENSG00000126353	NA	HPV-	Discovery	Protective	0.65	0.0034	0.48 - 0.87
F2RL3	ENSG00000127533.3	ENSG00000127533	NA	HPV-	Discovery	Protective	0.65	0.0044	0.49 - 0.88
KL	ENSG00000133116.7	ENSG00000133116	NA	HPV-	Discovery	Protective	0.65	0.0036	0.48 - 0.87
MMRN1	ENSG00000138722.8	ENSG00000138722	NA	HPV-	Discovery	Protective	0.65	0.0039	0.49 - 0.87
JAML	ENSG00000160593.16	ENSG00000160593	NA	HPV-	Discovery	Protective	0.65	0.004	0.48 - 0.87
IQUB	ENSG00000164675.9	ENSG00000164675	NA	HPV-	Discovery	Protective	0.65	0.0043	0.49 - 0.87
GLYCTK	ENSG00000168237.16	ENSG00000168237	NA	HPV-	Discovery	Protective	0.65	0.0035	0.48 - 0.87
FAM90A1	ENSG00000171847.9	ENSG00000171847	NA	HPV-	Discovery	Protective	0.65	0.0037	0.49 - 0.87
ADGRF3	ENSG00000173567.13	ENSG00000173567	NA	HPV-	Discovery	Protective	0.65	0.0042	0.49 - 0.87
HIC1	ENSG00000177374.11	ENSG00000177374	NA	HPV-	Discovery	Protective	0.65	0.0045	0.49 - 0.88
LSAMP	ENSG00000185565.10	ENSG00000185565	NA	HPV-	Discovery	Protective	0.65	0.0034	0.48 - 0.87
IGHM	ENSG00000211899.6	ENSG00000211899	NA	HPV-	Discovery	Protective	0.65	0.0033	0.48 - 0.86
ENSG00000214776.8	ENSG00000214776.8	ENSG00000214776	NA	HPV-	Discovery	Protective	0.65	0.0041	0.49 - 0.87
ENSG00000244480.1	ENSG00000244480.1	ENSG00000244480	NA	HPV-	Discovery	Protective	0.65	0.0044	0.49 - 0.88
ENSG00000245025.2	ENSG00000245025.2	ENSG00000245025	NA	HPV-	Discovery	Protective	0.65	0.0035	0.49 - 0.87
ENSG00000258539.1	ENSG00000258539.1	ENSG00000258539	NA	HPV-	Discovery	Protective	0.65	0.0036	0.48 - 0.87
CTNS	ENSG00000040531.13	ENSG00000040531	NA	HPV-	Discovery	Protective	0.65	0.0039	0.49 - 0.87
WDR37	ENSG00000047056.13	ENSG00000047056	NA	HPV-	Discovery	Protective	0.65	0.004	0.48 - 0.87
ST6GALNAC1	ENSG00000070526.13	ENSG00000070526	NA	HPV-	Discovery	Protective	0.65	0.004	0.49 - 0.87
ARHGAP4	ENSG00000089820.14	ENSG00000089820	NA	HPV-	Discovery	Protective	0.65	0.0048	0.49 - 0.88
IFFO1	ENSG00000010295.18	ENSG00000010295	NA	HPV-	Discovery	Protective	0.66	0.0058	0.5 - 0.89
SFRP1	ENSG00000104332.10	ENSG00000104332	NA	HPV-	Discovery	Protective	0.66	0.0057	0.5 - 0.89
ITGA4	ENSG00000115232.12	ENSG00000115232	NA	HPV-	Discovery	Protective	0.66	0.0052	0.49 - 0.88
TFAP2E	ENSG00000116819.6	ENSG00000116819	NA	HPV-	Discovery	Protective	0.66	0.0061	0.49 - 0.89
LY9	ENSG00000122224.16	ENSG00000122224	NA	HPV-	Discovery	Protective	0.66	0.0049	0.49 - 0.88
SMARCA4	ENSG00000127616.16	ENSG00000127616	NA	HPV-	Discovery	Protective	0.66	0.0053	0.49 - 0.88
ZNF20	ENSG00000132010.14	ENSG00000132010	NA	HPV-	Discovery	Protective	0.66	0.0058	0.49 - 0.89
VILL	ENSG00000136059.13	ENSG00000136059	NA	HPV-	Discovery	Protective	0.66	0.0059	0.49 - 0.89
EDNRB	ENSG00000136160.13	ENSG00000136160	NA	HPV-	Discovery	Protective	0.66	0.005	0.49 - 0.88
CACNA1A	ENSG00000141837.17	ENSG00000141837	NA	HPV-	Discovery	Protective	0.66	0.0054	0.49 - 0.88
PTPN7	ENSG00000143851.14	ENSG00000143851	NA	HPV-	Discovery	Protective	0.66	0.0053	0.49 - 0.88
GRAP	ENSG00000154016.12	ENSG00000154016	NA	HPV-	Discovery	Protective	0.66	0.0062	0.5 - 0.89
ANKRD29	ENSG00000154065.15	ENSG00000154065	NA	HPV-	Discovery	Protective	0.66	0.0052	0.49 - 0.88
BATF	ENSG00000156127.6	ENSG00000156127	NA	HPV-	Discovery	Protective	0.66	0.0057	0.49 - 0.89
GHRL	ENSG00000157017.14	ENSG00000157017	NA	HPV-	Discovery	Protective	0.66	0.006	0.5 - 0.89
TPPP3	ENSG00000159713.9	ENSG00000159713	NA	HPV-	Discovery	Protective	0.66	0.0049	0.49 - 0.88
TREML1	ENSG00000161911.10	ENSG00000161911	NA	HPV-	Discovery	Protective	0.66	0.006	0.49 - 0.89
SPRY1	ENSG00000164056.9	ENSG00000164056	NA	HPV-	Discovery	Protective	0.66	0.0052	0.49 - 0.88
SLC13A4	ENSG00000164707.14	ENSG00000164707	NA	HPV-	Discovery	Protective	0.66	0.0059	0.5 - 0.89
GFRA2	ENSG00000168546.9	ENSG00000168546	NA	HPV-	Discovery	Protective	0.66	0.0057	0.5 - 0.89
ZNF16	ENSG00000170631.13	ENSG00000170631	NA	HPV-	Discovery	Protective	0.66	0.0063	0.49 - 0.89
MMRN2	ENSG00000173269.12	ENSG00000173269	NA	HPV-	Discovery	Protective	0.66	0.005	0.49 - 0.88
GAK	ENSG00000178950.15	ENSG00000178950	NA	HPV-	Discovery	Protective	0.66	0.0052	0.49 - 0.88
ALOX12B	ENSG00000179477.8	ENSG00000179477	NA	HPV-	Discovery	Protective	0.66	0.0052	0.49 - 0.88
ZNF662	ENSG00000182983.13	ENSG00000182983	NA	HPV-	Discovery	Protective	0.66	0.0059	0.49 - 0.89
FAM167B	ENSG00000183615.5	ENSG00000183615	NA	HPV-	Discovery	Protective	0.66	0.0057	0.49 - 0.89
SLC35E2B	ENSG00000189339.10	ENSG00000189339	NA	HPV-	Discovery	Protective	0.66	0.0056	0.49 - 0.89
RASSF10	ENSG00000189431.7	ENSG00000189431	NA	HPV-	Discovery	Protective	0.66	0.0048	0.49 - 0.88
HES5	ENSG00000197921.5	ENSG00000197921	NA	HPV-	Discovery	Protective	0.66	0.0061	0.49 - 0.89
CD3E	ENSG00000198851.8	ENSG00000198851	NA	HPV-	Discovery	Protective	0.66	0.0061	0.5 - 0.89
IGLV7-43	ENSG00000211652.2	ENSG00000211652	NA	HPV-	Discovery	Protective	0.66	0.0054	0.49 - 0.88
IGHG2	ENSG00000211893.3	ENSG00000211893	NA	HPV-	Discovery	Protective	0.66	0.0053	0.49 - 0.88
ZGLP1	ENSG00000220201.6	ENSG00000220201	NA	HPV-	Discovery	Protective	0.66	0.0065	0.49 - 0.89
DBH-AS1	ENSG00000225756.1	ENSG00000225756	NA	HPV-	Discovery	Protective	0.66	0.0053	0.49 - 0.88
ENSG00000230882.1	ENSG00000230882.1	ENSG00000230882	NA	HPV-	Discovery	Protective	0.66	0.0054	0.49 - 0.88
KLRK1-AS1	ENSG00000245648.1	ENSG00000245648	NA	HPV-	Discovery	Protective	0.66	0.006	0.49 - 0.89
STIMATE-MUSTN1	ENSG00000248592.6	ENSG00000248592	NA	HPV-	Discovery	Protective	0.66	0.0063	0.5 - 0.89
FLJ42969	ENSG00000248599.1	ENSG00000248599	NA	HPV-	Discovery	Protective	0.66	0.0059	0.49 - 0.89
KHDC1L	ENSG00000256980.4	ENSG00000256980	NA	HPV-	Discovery	Protective	0.66	0.006	0.5 - 0.89
ENSG00000261888.1	ENSG00000261888.1	ENSG00000261888	NA	HPV-	Discovery	Protective	0.66	0.0056	0.49 - 0.89
ENSG00000276317.1	ENSG00000276317.1	ENSG00000276317	NA	HPV-	Discovery	Protective	0.66	0.0059	0.5 - 0.89
ENSG00000279696.1	ENSG00000279696.1	ENSG00000279696	NA	HPV-	Discovery	Protective	0.66	0.0061	0.49 - 0.89
GPM6B	ENSG00000046653.13	ENSG00000046653	NA	HPV-	Discovery	Protective	0.66	0.0051	0.49 - 0.88
DLX3	ENSG00000064195.7	ENSG00000064195	NA	HPV-	Discovery	Protective	0.66	0.0053	0.49 - 0.88
GAS7	ENSG00000007237.17	ENSG00000007237	NA	HPV-	Discovery	Protective	0.66	0.0058	0.5 - 0.89
ACOX3	ENSG00000087008.14	ENSG00000087008	NA	HPV-	Discovery	Protective	0.66	0.0063	0.5 - 0.89
KLF8	ENSG00000102349.13	ENSG00000102349	NA	HPV-	Discovery	Protective	0.67	0.0075	0.5 - 0.9
IGDCC4	ENSG00000103742.10	ENSG00000103742	NA	HPV-	Discovery	Protective	0.67	0.0064	0.5 - 0.89
AGR2	ENSG00000106541.10	ENSG00000106541	NA	HPV-	Discovery	Protective	0.67	0.0071	0.5 - 0.9
CPNE5	ENSG00000124772.10	ENSG00000124772	NA	HPV-	Discovery	Protective	0.67	0.0068	0.5 - 0.89
PSD4	ENSG00000125637.14	ENSG00000125637	NA	HPV-	Discovery	Protective	0.67	0.0068	0.5 - 0.9
KDM5D	ENSG00000012817.14	ENSG00000012817	NA	HPV-	Discovery	Protective	0.67	0.007	0.5 - 0.9
ZNF557	ENSG00000130544.10	ENSG00000130544	NA	HPV-	Discovery	Protective	0.67	0.007	0.5 - 0.9
TXLNGY	ENSG00000131002.10	ENSG00000131002	NA	HPV-	Discovery	Protective	0.67	0.0066	0.5 - 0.89
CD6	ENSG00000013725.13	ENSG00000013725	NA	HPV-	Discovery	Protective	0.67	0.0071	0.5 - 0.9
IRF4	ENSG00000137265.13	ENSG00000137265	NA	HPV-	Discovery	Protective	0.67	0.008	0.5 - 0.9
RNPEPL1	ENSG00000142327.10	ENSG00000142327	NA	HPV-	Discovery	Protective	0.67	0.0073	0.5 - 0.9
GFOD1	ENSG00000145990.9	ENSG00000145990	NA	HPV-	Discovery	Protective	0.67	0.0068	0.5 - 0.89
GUCY1A2	ENSG00000152402.9	ENSG00000152402	NA	HPV-	Discovery	Protective	0.67	0.0069	0.5 - 0.9
CD3G	ENSG00000160654.8	ENSG00000160654	NA	HPV-	Discovery	Protective	0.67	0.0077	0.5 - 0.9
TRIM17	ENSG00000162931.10	ENSG00000162931	NA	HPV-	Discovery	Protective	0.67	0.0065	0.5 - 0.89
NLGN4Y	ENSG00000165246.11	ENSG00000165246	NA	HPV-	Discovery	Protective	0.67	0.0074	0.5 - 0.9
CACNB2	ENSG00000165995.17	ENSG00000165995	NA	HPV-	Discovery	Protective	0.67	0.0065	0.5 - 0.89
TMC8	ENSG00000167895.13	ENSG00000167895	NA	HPV-	Discovery	Protective	0.67	0.0061	0.5 - 0.89
NAALADL1	ENSG00000168060.13	ENSG00000168060	NA	HPV-	Discovery	Protective	0.67	0.0066	0.5 - 0.89
LINC02908	ENSG00000180539.7	ENSG00000180539	NA	HPV-	Discovery	Protective	0.67	0.0063	0.5 - 0.89
POU3F1	ENSG00000185668.6	ENSG00000185668	NA	HPV-	Discovery	Protective	0.67	0.0071	0.5 - 0.9
SELL	ENSG00000188404.7	ENSG00000188404	NA	HPV-	Discovery	Protective	0.67	0.0072	0.5 - 0.9
SFI1	ENSG00000198089.13	ENSG00000198089	NA	HPV-	Discovery	Protective	0.67	0.0075	0.5 - 0.9
SFMBT2	ENSG00000198879.10	ENSG00000198879	NA	HPV-	Discovery	Protective	0.67	0.0062	0.5 - 0.89
KRT16P3	ENSG00000214822.7	ENSG00000214822	NA	HPV-	Discovery	Protective	0.67	0.0088	0.5 - 0.91
DCAF8-DT	ENSG00000228606.1	ENSG00000228606	NA	HPV-	Discovery	Protective	0.67	0.0063	0.5 - 0.89
IGHGP	ENSG00000253755.1	ENSG00000253755	NA	HPV-	Discovery	Protective	0.67	0.0079	0.5 - 0.9
RTEL1	ENSG00000258366.6	ENSG00000258366	NA	HPV-	Discovery	Protective	0.67	0.0069	0.5 - 0.9
ENSG00000261884.2	ENSG00000261884.2	ENSG00000261884	NA	HPV-	Discovery	Protective	0.67	0.0077	0.5 - 0.9
ENSG00000270062.1	ENSG00000270062.1	ENSG00000270062	NA	HPV-	Discovery	Protective	0.67	0.0077	0.5 - 0.9
LLGL2	ENSG00000073350.12	ENSG00000073350	NA	HPV-	Discovery	Protective	0.67	0.0079	0.5 - 0.9
SESN1	ENSG00000080546.12	ENSG00000080546	NA	HPV-	Discovery	Protective	0.67	0.0086	0.5 - 0.9
IMPG2	ENSG00000081148.11	ENSG00000081148	NA	HPV-	Discovery	Protective	0.67	0.0066	0.5 - 0.89
GRAP2	ENSG00000100351.15	ENSG00000100351	NA	HPV-	Discovery	Protective	0.68	0.0106	0.51 - 0.92
PPP1R16B	ENSG00000101445.8	ENSG00000101445	NA	HPV-	Discovery	Protective	0.68	0.01	0.51 - 0.91
OLFM2	ENSG00000105088.7	ENSG00000105088	NA	HPV-	Discovery	Protective	0.68	0.0082	0.51 - 0.9
PTPRZ1	ENSG00000106278.10	ENSG00000106278	NA	HPV-	Discovery	Protective	0.68	0.0098	0.51 - 0.91
KLRB1	ENSG00000111796.3	ENSG00000111796	NA	HPV-	Discovery	Protective	0.68	0.0093	0.51 - 0.91
CDH6	ENSG00000113361.11	ENSG00000113361	NA	HPV-	Discovery	Protective	0.68	0.01	0.51 - 0.91
PIK3R3	ENSG00000117461.13	ENSG00000117461	NA	HPV-	Discovery	Protective	0.68	0.0101	0.51 - 0.91
ZSCAN18	ENSG00000121413.11	ENSG00000121413	NA	HPV-	Discovery	Protective	0.68	0.0107	0.51 - 0.92
FMOD	ENSG00000122176.10	ENSG00000122176	NA	HPV-	Discovery	Protective	0.68	0.0094	0.51 - 0.91
RFX1	ENSG00000132005.7	ENSG00000132005	NA	HPV-	Discovery	Protective	0.68	0.0089	0.51 - 0.91
CATSPERB	ENSG00000133962.6	ENSG00000133962	NA	HPV-	Discovery	Protective	0.68	0.0088	0.51 - 0.91
SEMA6C	ENSG00000143434.14	ENSG00000143434	NA	HPV-	Discovery	Protective	0.68	0.0093	0.51 - 0.91
GIGYF1	ENSG00000146830.9	ENSG00000146830	NA	HPV-	Discovery	Protective	0.68	0.0096	0.51 - 0.91
DIPK2B	ENSG00000147113.15	ENSG00000147113	NA	HPV-	Discovery	Protective	0.68	0.0098	0.51 - 0.91
FRMD4A	ENSG00000151474.18	ENSG00000151474	NA	HPV-	Discovery	Protective	0.68	0.0107	0.51 - 0.92
STARD9	ENSG00000159433.10	ENSG00000159433	NA	HPV-	Discovery	Protective	0.68	0.0093	0.51 - 0.91
NLRX1	ENSG00000160703.14	ENSG00000160703	NA	HPV-	Discovery	Protective	0.68	0.0105	0.51 - 0.91
WNT4	ENSG00000162552.13	ENSG00000162552	NA	HPV-	Discovery	Protective	0.68	0.0088	0.5 - 0.91
NOSTRIN	ENSG00000163072.13	ENSG00000163072	NA	HPV-	Discovery	Protective	0.68	0.0094	0.5 - 0.91
TM4SF18	ENSG00000163762.5	ENSG00000163762	NA	HPV-	Discovery	Protective	0.68	0.0099	0.51 - 0.91
DEFB1	ENSG00000164825.3	ENSG00000164825	NA	HPV-	Discovery	Protective	0.68	0.0088	0.51 - 0.91
PCF11	ENSG00000165494.9	ENSG00000165494	NA	HPV-	Discovery	Protective	0.68	0.0102	0.51 - 0.91
FRAT1	ENSG00000165879.8	ENSG00000165879	NA	HPV-	Discovery	Protective	0.68	0.0106	0.51 - 0.91
PRTG	ENSG00000166450.11	ENSG00000166450	NA	HPV-	Discovery	Protective	0.68	0.011	0.51 - 0.92
CPT1C	ENSG00000169169.13	ENSG00000169169	NA	HPV-	Discovery	Protective	0.68	0.0094	0.51 - 0.91
SDR9C7	ENSG00000170426.1	ENSG00000170426	NA	HPV-	Discovery	Protective	0.68	0.0115	0.51 - 0.92
CD34	ENSG00000174059.15	ENSG00000174059	NA	HPV-	Discovery	Protective	0.68	0.0104	0.51 - 0.91
TBC1D10C	ENSG00000175463.10	ENSG00000175463	NA	HPV-	Discovery	Protective	0.68	0.009	0.5 - 0.91
GGN	ENSG00000179168.13	ENSG00000179168	NA	HPV-	Discovery	Protective	0.68	0.0086	0.51 - 0.91
SGSH	ENSG00000181523.11	ENSG00000181523	NA	HPV-	Discovery	Protective	0.68	0.009	0.51 - 0.91
TMIE	ENSG00000181585.3	ENSG00000181585	NA	HPV-	Discovery	Protective	0.68	0.0113	0.51 - 0.92
GLTPD2	ENSG00000182327.7	ENSG00000182327	NA	HPV-	Discovery	Protective	0.68	0.0093	0.51 - 0.91
CCR10	ENSG00000184451.5	ENSG00000184451	NA	HPV-	Discovery	Protective	0.68	0.0097	0.51 - 0.91
VSIG2	ENSG00000019102.10	ENSG00000019102	NA	HPV-	Discovery	Protective	0.68	0.0098	0.5 - 0.91
TECPR2	ENSG00000196663.14	ENSG00000196663	NA	HPV-	Discovery	Protective	0.68	0.0092	0.51 - 0.91
ZNF418	ENSG00000196724.11	ENSG00000196724	NA	HPV-	Discovery	Protective	0.68	0.0108	0.51 - 0.92
RAB40C	ENSG00000197562.8	ENSG00000197562	NA	HPV-	Discovery	Protective	0.68	0.0104	0.51 - 0.91
ZNF823	ENSG00000197933.11	ENSG00000197933	NA	HPV-	Discovery	Protective	0.68	0.0093	0.51 - 0.91
ARHGEF15	ENSG00000198844.9	ENSG00000198844	NA	HPV-	Discovery	Protective	0.68	0.0096	0.51 - 0.91
SLC44A4	ENSG00000204385.9	ENSG00000204385	NA	HPV-	Discovery	Protective	0.68	0.0098	0.51 - 0.91
IGFL2	ENSG00000204866.7	ENSG00000204866	NA	HPV-	Discovery	Protective	0.68	0.0106	0.51 - 0.92
ENSG00000205890.3	ENSG00000205890.3	ENSG00000205890	NA	HPV-	Discovery	Protective	0.68	0.011	0.51 - 0.92
MIR99AHG	ENSG00000215386.9	ENSG00000215386	NA	HPV-	Discovery	Protective	0.68	0.0093	0.51 - 0.91
LINC00954	ENSG00000228784.6	ENSG00000228784	NA	HPV-	Discovery	Protective	0.68	0.0086	0.51 - 0.91
AQP1	ENSG00000240583.9	ENSG00000240583	NA	HPV-	Discovery	Protective	0.68	0.0085	0.5 - 0.9
ENSG00000254910.1	ENSG00000254910.1	ENSG00000254910	NA	HPV-	Discovery	Protective	0.68	0.0095	0.51 - 0.91
TIFAB	ENSG00000255833.1	ENSG00000255833	NA	HPV-	Discovery	Protective	0.68	0.0108	0.51 - 0.92
ENSG00000261270.1	ENSG00000261270.1	ENSG00000261270	NA	HPV-	Discovery	Protective	0.68	0.0089	0.5 - 0.91
ENSG00000262692.1	ENSG00000262692.1	ENSG00000262692	NA	HPV-	Discovery	Protective	0.68	0.0091	0.51 - 0.91
ENSG00000270157.1	ENSG00000270157.1	ENSG00000270157	NA	HPV-	Discovery	Protective	0.68	0.0089	0.51 - 0.91
ENSG00000272918.1	ENSG00000272918.1	ENSG00000272918	NA	HPV-	Discovery	Protective	0.68	0.0088	0.51 - 0.91
ENSG00000273669.1	ENSG00000273669.1	ENSG00000273669	NA	HPV-	Discovery	Protective	0.68	0.01	0.51 - 0.91
FCGBP	ENSG00000275395.3	ENSG00000275395	NA	HPV-	Discovery	Protective	0.68	0.0088	0.51 - 0.91
RUNX1T1	ENSG00000079102.15	ENSG00000079102	NA	HPV-	Discovery	Protective	0.68	0.0095	0.51 - 0.91
RAPGEF3	ENSG00000079337.14	ENSG00000079337	NA	HPV-	Discovery	Protective	0.68	0.0091	0.5 - 0.91
LGALS2	ENSG00000100079.6	ENSG00000100079	NA	HPV-	Discovery	Protective	0.69	0.0145	0.52 - 0.93
SEMA3G	ENSG00000010319.5	ENSG00000010319	NA	HPV-	Discovery	Protective	0.69	0.0132	0.52 - 0.93
TJP3	ENSG00000105289.13	ENSG00000105289	NA	HPV-	Discovery	Protective	0.69	0.0155	0.52 - 0.93
ENDOU	ENSG00000111405.7	ENSG00000111405	NA	HPV-	Discovery	Protective	0.69	0.0132	0.52 - 0.93
MAK	ENSG00000111837.10	ENSG00000111837	NA	HPV-	Discovery	Protective	0.69	0.0147	0.52 - 0.93
EFCC1	ENSG00000114654.7	ENSG00000114654	NA	HPV-	Discovery	Protective	0.69	0.0133	0.52 - 0.93
MYCL	ENSG00000116990.10	ENSG00000116990	NA	HPV-	Discovery	Protective	0.69	0.0138	0.52 - 0.93
COLEC11	ENSG00000118004.16	ENSG00000118004	NA	HPV-	Discovery	Protective	0.69	0.0134	0.52 - 0.93
ZNF541	ENSG00000118156.11	ENSG00000118156	NA	HPV-	Discovery	Protective	0.69	0.0109	0.51 - 0.92
MYCT1	ENSG00000120279.6	ENSG00000120279	NA	HPV-	Discovery	Protective	0.69	0.0114	0.51 - 0.92
ZNF831	ENSG00000124203.5	ENSG00000124203	NA	HPV-	Discovery	Protective	0.69	0.0112	0.51 - 0.92
PIK3C2B	ENSG00000133056.12	ENSG00000133056	NA	HPV-	Discovery	Protective	0.69	0.0125	0.52 - 0.92
DDX11	ENSG00000013573.15	ENSG00000013573	NA	HPV-	Discovery	Protective	0.69	0.0132	0.52 - 0.93
AOX1	ENSG00000138356.12	ENSG00000138356	NA	HPV-	Discovery	Protective	0.69	0.0113	0.51 - 0.92
ERP27	ENSG00000139055.5	ENSG00000139055	NA	HPV-	Discovery	Protective	0.69	0.0151	0.52 - 0.93
CARD14	ENSG00000141527.15	ENSG00000141527	NA	HPV-	Discovery	Protective	0.69	0.011	0.51 - 0.92
SELENBP1	ENSG00000143416.19	ENSG00000143416	NA	HPV-	Discovery	Protective	0.69	0.0114	0.51 - 0.92
GCNA	ENSG00000147174.10	ENSG00000147174	NA	HPV-	Discovery	Protective	0.69	0.0131	0.51 - 0.92
SCN3A	ENSG00000153253.14	ENSG00000153253	NA	HPV-	Discovery	Protective	0.69	0.0119	0.51 - 0.92
KCTD15	ENSG00000153885.13	ENSG00000153885	NA	HPV-	Discovery	Protective	0.69	0.0122	0.52 - 0.92
PTGIR	ENSG00000160013.7	ENSG00000160013	NA	HPV-	Discovery	Protective	0.69	0.0143	0.52 - 0.93
TAL1	ENSG00000162367.10	ENSG00000162367	NA	HPV-	Discovery	Protective	0.69	0.0119	0.51 - 0.92
UVSSA	ENSG00000163945.14	ENSG00000163945	NA	HPV-	Discovery	Protective	0.69	0.0132	0.52 - 0.93
PRSS12	ENSG00000164099.3	ENSG00000164099	NA	HPV-	Discovery	Protective	0.69	0.0137	0.52 - 0.93
EVA1C	ENSG00000166979.11	ENSG00000166979	NA	HPV-	Discovery	Protective	0.69	0.0129	0.52 - 0.93
INPP5D	ENSG00000168918.12	ENSG00000168918	NA	HPV-	Discovery	Protective	0.69	0.0141	0.52 - 0.93
CEACAM3	ENSG00000170956.15	ENSG00000170956	NA	HPV-	Discovery	Protective	0.69	0.014	0.51 - 0.93
BPGM	ENSG00000172331.10	ENSG00000172331	NA	HPV-	Discovery	Protective	0.69	0.0144	0.52 - 0.93
FUT2	ENSG00000176920.11	ENSG00000176920	NA	HPV-	Discovery	Protective	0.69	0.0137	0.52 - 0.93
CTNNBIP1	ENSG00000178585.13	ENSG00000178585	NA	HPV-	Discovery	Protective	0.69	0.0141	0.52 - 0.93
EPHA10	ENSG00000183317.15	ENSG00000183317	NA	HPV-	Discovery	Protective	0.69	0.0125	0.52 - 0.92
CCDC159	ENSG00000183401.10	ENSG00000183401	NA	HPV-	Discovery	Protective	0.69	0.0138	0.52 - 0.93
PP2D1	ENSG00000183977.12	ENSG00000183977	NA	HPV-	Discovery	Protective	0.69	0.0125	0.51 - 0.92
ST6GALNAC3	ENSG00000184005.10	ENSG00000184005	NA	HPV-	Discovery	Protective	0.69	0.0135	0.52 - 0.93
MANEAL	ENSG00000185090.13	ENSG00000185090	NA	HPV-	Discovery	Protective	0.69	0.0122	0.51 - 0.92
CXCR3	ENSG00000186810.7	ENSG00000186810	NA	HPV-	Discovery	Protective	0.69	0.0126	0.52 - 0.92
NWD1	ENSG00000188039.12	ENSG00000188039	NA	HPV-	Discovery	Protective	0.69	0.0125	0.52 - 0.92
ZNF763	ENSG00000197054.10	ENSG00000197054	NA	HPV-	Discovery	Protective	0.69	0.0122	0.51 - 0.92
FAM110D	ENSG00000197245.4	ENSG00000197245	NA	HPV-	Discovery	Protective	0.69	0.0129	0.51 - 0.92
ZNF44	ENSG00000197857.12	ENSG00000197857	NA	HPV-	Discovery	Protective	0.69	0.0142	0.52 - 0.93
ANKRD35	ENSG00000198483.11	ENSG00000198483	NA	HPV-	Discovery	Protective	0.69	0.0137	0.52 - 0.93
RYR3	ENSG00000198838.10	ENSG00000198838	NA	HPV-	Discovery	Protective	0.69	0.0129	0.51 - 0.92
HGF	ENSG00000019991.14	ENSG00000019991	NA	HPV-	Discovery	Protective	0.69	0.0126	0.52 - 0.92
SOX18	ENSG00000203883.6	ENSG00000203883	NA	HPV-	Discovery	Protective	0.69	0.0147	0.52 - 0.93
IGLV2-11	ENSG00000211668.2	ENSG00000211668	NA	HPV-	Discovery	Protective	0.69	0.0131	0.52 - 0.93
IGHG3	ENSG00000211897.6	ENSG00000211897	NA	HPV-	Discovery	Protective	0.69	0.012	0.51 - 0.92
IGHV3-11	ENSG00000211941.3	ENSG00000211941	NA	HPV-	Discovery	Protective	0.69	0.0114	0.51 - 0.92
IGHV4-34	ENSG00000211956.2	ENSG00000211956	NA	HPV-	Discovery	Protective	0.69	0.0115	0.51 - 0.92
LAT	ENSG00000213658.9	ENSG00000213658	NA	HPV-	Discovery	Protective	0.69	0.0142	0.52 - 0.93
SH3D21	ENSG00000214193.8	ENSG00000214193	NA	HPV-	Discovery	Protective	0.69	0.014	0.52 - 0.93
C20orf202	ENSG00000215595.1	ENSG00000215595	NA	HPV-	Discovery	Protective	0.69	0.0118	0.51 - 0.92
RBM38-AS1	ENSG00000218018.2	ENSG00000218018	NA	HPV-	Discovery	Protective	0.69	0.0113	0.51 - 0.92
CFLAR-AS1	ENSG00000226312.6	ENSG00000226312	NA	HPV-	Discovery	Protective	0.69	0.0139	0.52 - 0.93
SPRR2A	ENSG00000241794.1	ENSG00000241794	NA	HPV-	Discovery	Protective	0.69	0.0142	0.52 - 0.93
TLCD4-RWDD3	ENSG00000271092.4	ENSG00000271092	NA	HPV-	Discovery	Protective	0.69	0.0138	0.52 - 0.93
ENSG00000272449.1	ENSG00000272449.1	ENSG00000272449	NA	HPV-	Discovery	Protective	0.69	0.0128	0.52 - 0.92
ENSG00000273272.1	ENSG00000273272.1	ENSG00000273272	NA	HPV-	Discovery	Protective	0.69	0.0126	0.52 - 0.92
RASGRP2	ENSG00000068831.17	ENSG00000068831	NA	HPV-	Discovery	Protective	0.69	0.0126	0.51 - 0.92
DLEC1	ENSG00000008226.18	ENSG00000008226	NA	HPV-	Discovery	Protective	0.69	0.0132	0.52 - 0.93
SMAP2	ENSG00000084070.10	ENSG00000084070	NA	HPV-	Discovery	Protective	0.69	0.0135	0.52 - 0.93
SH3BP2	ENSG00000087266.14	ENSG00000087266	NA	HPV-	Discovery	Protective	0.69	0.0143	0.52 - 0.93
PRKY	ENSG00000099725.13	ENSG00000099725	NA	HPV-	Discovery	Protective	0.69	0.0115	0.51 - 0.92
STAB1	ENSG00000010327.9	ENSG00000010327	NA	HPV-	Discovery	Protective	0.7	0.0164	0.52 - 0.94
CD5	ENSG00000110448.9	ENSG00000110448	NA	HPV-	Discovery	Protective	0.7	0.0148	0.52 - 0.93
DUSP16	ENSG00000111266.7	ENSG00000111266	NA	HPV-	Discovery	Protective	0.7	0.0189	0.53 - 0.94
WIZ	ENSG00000011451.16	ENSG00000011451	NA	HPV-	Discovery	Protective	0.7	0.0162	0.52 - 0.94
NR5A2	ENSG00000116833.12	ENSG00000116833	NA	HPV-	Discovery	Protective	0.7	0.0175	0.52 - 0.94
PCDH17	ENSG00000118946.10	ENSG00000118946	NA	HPV-	Discovery	Protective	0.7	0.0156	0.52 - 0.93
TBX2	ENSG00000121068.12	ENSG00000121068	NA	HPV-	Discovery	Protective	0.7	0.0187	0.53 - 0.94
SNX21	ENSG00000124104.17	ENSG00000124104	NA	HPV-	Discovery	Protective	0.7	0.0156	0.52 - 0.93
IL9R	ENSG00000124334.15	ENSG00000124334	NA	HPV-	Discovery	Protective	0.7	0.0175	0.53 - 0.94
CFP	ENSG00000126759.11	ENSG00000126759	NA	HPV-	Discovery	Protective	0.7	0.015	0.52 - 0.93
TPH1	ENSG00000129167.8	ENSG00000129167	NA	HPV-	Discovery	Protective	0.7	0.0182	0.53 - 0.94
RGN	ENSG00000130988.11	ENSG00000130988	NA	HPV-	Discovery	Protective	0.7	0.0148	0.52 - 0.93
CD180	ENSG00000134061.5	ENSG00000134061	NA	HPV-	Discovery	Protective	0.7	0.0146	0.52 - 0.93
PDGFRA	ENSG00000134853.10	ENSG00000134853	NA	HPV-	Discovery	Protective	0.7	0.017	0.53 - 0.94
TESPA1	ENSG00000135426.13	ENSG00000135426	NA	HPV-	Discovery	Protective	0.7	0.0146	0.52 - 0.93
KYAT3	ENSG00000137944.15	ENSG00000137944	NA	HPV-	Discovery	Protective	0.7	0.0173	0.52 - 0.94
DUOXA2	ENSG00000140274.12	ENSG00000140274	NA	HPV-	Discovery	Protective	0.7	0.0187	0.53 - 0.94
CDRT15P1	ENSG00000141028.6	ENSG00000141028	NA	HPV-	Discovery	Protective	0.7	0.0149	0.52 - 0.93
CAPN10	ENSG00000142330.18	ENSG00000142330	NA	HPV-	Discovery	Protective	0.7	0.0188	0.53 - 0.94
BOC	ENSG00000144857.13	ENSG00000144857	NA	HPV-	Discovery	Protective	0.7	0.0157	0.52 - 0.93
GSDMC	ENSG00000147697.7	ENSG00000147697	NA	HPV-	Discovery	Protective	0.7	0.0166	0.52 - 0.94
NEK7	ENSG00000151414.13	ENSG00000151414	NA	HPV-	Discovery	Protective	0.7	0.0154	0.52 - 0.93
TFF3	ENSG00000160180.15	ENSG00000160180	NA	HPV-	Discovery	Protective	0.7	0.0166	0.52 - 0.94
ALPL	ENSG00000162551.12	ENSG00000162551	NA	HPV-	Discovery	Protective	0.7	0.0168	0.53 - 0.94
ZNF589	ENSG00000164048.12	ENSG00000164048	NA	HPV-	Discovery	Protective	0.7	0.0141	0.52 - 0.93
C7orf57	ENSG00000164746.12	ENSG00000164746	NA	HPV-	Discovery	Protective	0.7	0.0188	0.53 - 0.94
OSR2	ENSG00000164920.8	ENSG00000164920	NA	HPV-	Discovery	Protective	0.7	0.0169	0.52 - 0.94
EML5	ENSG00000165521.14	ENSG00000165521	NA	HPV-	Discovery	Protective	0.7	0.0184	0.53 - 0.94
NIBAN3	ENSG00000167483.16	ENSG00000167483	NA	HPV-	Discovery	Protective	0.7	0.0163	0.52 - 0.94
VAMP5	ENSG00000168899.4	ENSG00000168899	NA	HPV-	Discovery	Protective	0.7	0.016	0.52 - 0.93
LETM1	ENSG00000168924.13	ENSG00000168924	NA	HPV-	Discovery	Protective	0.7	0.0197	0.53 - 0.95
SHE	ENSG00000169291.8	ENSG00000169291	NA	HPV-	Discovery	Protective	0.7	0.0172	0.52 - 0.94
KRT9	ENSG00000171403.8	ENSG00000171403	NA	HPV-	Discovery	Protective	0.7	0.0148	0.52 - 0.93
IL16	ENSG00000172349.15	ENSG00000172349	NA	HPV-	Discovery	Protective	0.7	0.0139	0.52 - 0.93
CES3	ENSG00000172828.11	ENSG00000172828	NA	HPV-	Discovery	Protective	0.7	0.0156	0.52 - 0.93
PARP15	ENSG00000173200.11	ENSG00000173200	NA	HPV-	Discovery	Protective	0.7	0.0142	0.52 - 0.93
CD19	ENSG00000177455.10	ENSG00000177455	NA	HPV-	Discovery	Protective	0.7	0.0166	0.52 - 0.94
PGBD5	ENSG00000177614.8	ENSG00000177614	NA	HPV-	Discovery	Protective	0.7	0.0163	0.52 - 0.94
SLC25A41	ENSG00000181240.12	ENSG00000181240	NA	HPV-	Discovery	Protective	0.7	0.0163	0.52 - 0.94
P2RY8	ENSG00000182162.8	ENSG00000182162	NA	HPV-	Discovery	Protective	0.7	0.017	0.52 - 0.94
DUSP8	ENSG00000184545.9	ENSG00000184545	NA	HPV-	Discovery	Protective	0.7	0.0182	0.53 - 0.94
RBM33	ENSG00000184863.9	ENSG00000184863	NA	HPV-	Discovery	Protective	0.7	0.0171	0.53 - 0.94
NR2F2	ENSG00000185551.11	ENSG00000185551	NA	HPV-	Discovery	Protective	0.7	0.0156	0.52 - 0.93
ARL17A	ENSG00000185829.14	ENSG00000185829	NA	HPV-	Discovery	Protective	0.7	0.0141	0.52 - 0.93
ZNF566	ENSG00000186017.13	ENSG00000186017	NA	HPV-	Discovery	Protective	0.7	0.0174	0.53 - 0.94
BTLA	ENSG00000186265.8	ENSG00000186265	NA	HPV-	Discovery	Protective	0.7	0.0146	0.52 - 0.93
GPAT2	ENSG00000186281.11	ENSG00000186281	NA	HPV-	Discovery	Protective	0.7	0.0167	0.52 - 0.94
TPSB2	ENSG00000197253.12	ENSG00000197253	NA	HPV-	Discovery	Protective	0.7	0.0165	0.52 - 0.94
PLCG2	ENSG00000197943.8	ENSG00000197943	NA	HPV-	Discovery	Protective	0.7	0.0159	0.52 - 0.94
HIBCH	ENSG00000198130.13	ENSG00000198130	NA	HPV-	Discovery	Protective	0.7	0.0143	0.52 - 0.93
NTRK1	ENSG00000198400.10	ENSG00000198400	NA	HPV-	Discovery	Protective	0.7	0.0152	0.52 - 0.93
ZNF43	ENSG00000198521.10	ENSG00000198521	NA	HPV-	Discovery	Protective	0.7	0.0159	0.52 - 0.94
NCR3	ENSG00000204475.8	ENSG00000204475	NA	HPV-	Discovery	Protective	0.7	0.017	0.52 - 0.94
IGLV4-69	ENSG00000211637.2	ENSG00000211637	NA	HPV-	Discovery	Protective	0.7	0.0154	0.52 - 0.93
IGHV3-15	ENSG00000211943.2	ENSG00000211943	NA	HPV-	Discovery	Protective	0.7	0.0156	0.52 - 0.93
NPEPL1	ENSG00000215440.10	ENSG00000215440	NA	HPV-	Discovery	Protective	0.7	0.0185	0.53 - 0.94
SLC35E2A	ENSG00000215790.5	ENSG00000215790	NA	HPV-	Discovery	Protective	0.7	0.0171	0.53 - 0.94
LINC00539	ENSG00000224429.6	ENSG00000224429	NA	HPV-	Discovery	Protective	0.7	0.0152	0.52 - 0.93
MIR3659HG	ENSG00000224592.4	ENSG00000224592	NA	HPV-	Discovery	Protective	0.7	0.02	0.52 - 0.95
ENSG00000228302.2	ENSG00000228302.2	ENSG00000228302	NA	HPV-	Discovery	Protective	0.7	0.0193	0.52 - 0.94
EPHA1-AS1	ENSG00000229153.4	ENSG00000229153	NA	HPV-	Discovery	Protective	0.7	0.017	0.53 - 0.94
KRT16P5	ENSG00000230088.1	ENSG00000230088	NA	HPV-	Discovery	Protective	0.7	0.0182	0.52 - 0.94
IGHV4-31	ENSG00000231475.3	ENSG00000231475	NA	HPV-	Discovery	Protective	0.7	0.0182	0.53 - 0.94
RNF224	ENSG00000233198.3	ENSG00000233198	NA	HPV-	Discovery	Protective	0.7	0.0164	0.52 - 0.94
ARHGEF4-AS1	ENSG00000233221.5	ENSG00000233221	NA	HPV-	Discovery	Protective	0.7	0.017	0.52 - 0.94
TWIST2	ENSG00000233608.3	ENSG00000233608	NA	HPV-	Discovery	Protective	0.7	0.0158	0.52 - 0.93
HOXD-AS2	ENSG00000237380.5	ENSG00000237380	NA	HPV-	Discovery	Protective	0.7	0.0181	0.53 - 0.94
ACAD11	ENSG00000240303.6	ENSG00000240303	NA	HPV-	Discovery	Protective	0.7	0.016	0.52 - 0.94
NEAT1	ENSG00000245532.5	ENSG00000245532	NA	HPV-	Discovery	Protective	0.7	0.0176	0.52 - 0.94
STX16-NPEPL1	ENSG00000254995.4	ENSG00000254995	NA	HPV-	Discovery	Protective	0.7	0.0174	0.53 - 0.94
ENSG00000260005.5	ENSG00000260005.5	ENSG00000260005	NA	HPV-	Discovery	Protective	0.7	0.0181	0.53 - 0.94
ENSG00000261659.2	ENSG00000261659.2	ENSG00000261659	NA	HPV-	Discovery	Protective	0.7	0.0163	0.52 - 0.94
ENSG00000262580.4	ENSG00000262580.4	ENSG00000262580	NA	HPV-	Discovery	Protective	0.7	0.0181	0.53 - 0.94
ENSG00000267287.1	ENSG00000267287.1	ENSG00000267287	NA	HPV-	Discovery	Protective	0.7	0.0181	0.53 - 0.94
PRKCH	ENSG00000027075.12	ENSG00000027075	NA	HPV-	Discovery	Protective	0.7	0.0156	0.52 - 0.93
ENSG00000272077.1	ENSG00000272077.1	ENSG00000272077	NA	HPV-	Discovery	Protective	0.7	0.0169	0.52 - 0.94
ENSG00000278831.1	ENSG00000278831.1	ENSG00000278831	NA	HPV-	Discovery	Protective	0.7	0.015	0.52 - 0.93
TRG-AS1	ENSG00000281103.1	ENSG00000281103	NA	HPV-	Discovery	Protective	0.7	0.0191	0.53 - 0.94
CFLAR	ENSG00000003402.18	ENSG00000003402	NA	HPV-	Discovery	Protective	0.7	0.0158	0.52 - 0.93
FLT4	ENSG00000037280.14	ENSG00000037280	NA	HPV-	Discovery	Protective	0.7	0.0154	0.52 - 0.93
TSPAN32	ENSG00000064201.14	ENSG00000064201	NA	HPV-	Discovery	Protective	0.7	0.018	0.53 - 0.94
DDX3Y	ENSG00000067048.15	ENSG00000067048	NA	HPV-	Discovery	Protective	0.7	0.0153	0.52 - 0.93
PDZD4	ENSG00000067840.11	ENSG00000067840	NA	HPV-	Discovery	Protective	0.7	0.0153	0.52 - 0.93
MAP2K7	ENSG00000076984.16	ENSG00000076984	NA	HPV-	Discovery	Protective	0.7	0.0155	0.52 - 0.93
ABCB1	ENSG00000085563.13	ENSG00000085563	NA	HPV-	Discovery	Protective	0.7	0.0172	0.53 - 0.94
TESC	ENSG00000088992.16	ENSG00000088992	NA	HPV-	Discovery	Protective	0.7	0.0153	0.52 - 0.93
SIRPG	ENSG00000089012.13	ENSG00000089012	NA	HPV-	Discovery	Protective	0.7	0.0187	0.52 - 0.94
GMIP	ENSG00000089639.9	ENSG00000089639	NA	HPV-	Discovery	Protective	0.7	0.0184	0.52 - 0.94
YPEL1	ENSG00000100027.13	ENSG00000100027	NA	HPV-	Discovery	Protective	0.71	0.0205	0.53 - 0.95
CYP2D6	ENSG00000100197.19	ENSG00000100197	NA	HPV-	Discovery	Protective	0.71	0.0202	0.53 - 0.95
RASSF2	ENSG00000101265.14	ENSG00000101265	NA	HPV-	Discovery	Protective	0.71	0.0195	0.53 - 0.95
NCALD	ENSG00000104490.16	ENSG00000104490	NA	HPV-	Discovery	Protective	0.71	0.021	0.53 - 0.95
CD79A	ENSG00000105369.8	ENSG00000105369	NA	HPV-	Discovery	Protective	0.71	0.0223	0.53 - 0.95
SPOCK2	ENSG00000107742.11	ENSG00000107742	NA	HPV-	Discovery	Protective	0.71	0.0186	0.53 - 0.94
CCN6	ENSG00000112761.17	ENSG00000112761	NA	HPV-	Discovery	Protective	0.71	0.0193	0.53 - 0.95
CD2	ENSG00000116824.4	ENSG00000116824	NA	HPV-	Discovery	Protective	0.71	0.0245	0.53 - 0.96
ITIH5	ENSG00000123243.13	ENSG00000123243	NA	HPV-	Discovery	Protective	0.71	0.0205	0.52 - 0.95
ISLR	ENSG00000129009.11	ENSG00000129009	NA	HPV-	Discovery	Protective	0.71	0.0194	0.53 - 0.95
RPS4Y1	ENSG00000129824.14	ENSG00000129824	NA	HPV-	Discovery	Protective	0.71	0.0205	0.53 - 0.95
C5AR2	ENSG00000134830.5	ENSG00000134830	NA	HPV-	Discovery	Protective	0.71	0.0239	0.53 - 0.96
ARHGEF4	ENSG00000136002.15	ENSG00000136002	NA	HPV-	Discovery	Protective	0.71	0.0199	0.53 - 0.95
PLCB2	ENSG00000137841.10	ENSG00000137841	NA	HPV-	Discovery	Protective	0.71	0.0213	0.53 - 0.95
OSR1	ENSG00000143867.6	ENSG00000143867	NA	HPV-	Discovery	Protective	0.71	0.0188	0.53 - 0.94
TNFRSF21	ENSG00000146072.6	ENSG00000146072	NA	HPV-	Discovery	Protective	0.71	0.0233	0.53 - 0.96
DENND2A	ENSG00000146966.11	ENSG00000146966	NA	HPV-	Discovery	Protective	0.71	0.0248	0.53 - 0.96
FAM124A	ENSG00000150510.14	ENSG00000150510	NA	HPV-	Discovery	Protective	0.71	0.0203	0.53 - 0.95
CCDC3	ENSG00000151468.10	ENSG00000151468	NA	HPV-	Discovery	Protective	0.71	0.0211	0.53 - 0.95
ZNF776	ENSG00000152443.11	ENSG00000152443	NA	HPV-	Discovery	Protective	0.71	0.0212	0.53 - 0.95
UBN2	ENSG00000157741.13	ENSG00000157741	NA	HPV-	Discovery	Protective	0.71	0.023	0.54 - 0.95
PGLYRP4	ENSG00000163218.13	ENSG00000163218	NA	HPV-	Discovery	Protective	0.71	0.0201	0.53 - 0.95
TMEM79	ENSG00000163472.17	ENSG00000163472	NA	HPV-	Discovery	Protective	0.71	0.0201	0.53 - 0.95
F2RL2	ENSG00000164220.6	ENSG00000164220	NA	HPV-	Discovery	Protective	0.71	0.0224	0.53 - 0.95
GALNT10	ENSG00000164574.14	ENSG00000164574	NA	HPV-	Discovery	Protective	0.71	0.0192	0.53 - 0.94
HID1	ENSG00000167861.14	ENSG00000167861	NA	HPV-	Discovery	Protective	0.71	0.0214	0.53 - 0.95
NLRC3	ENSG00000167984.15	ENSG00000167984	NA	HPV-	Discovery	Protective	0.71	0.0182	0.53 - 0.94
KRT6C	ENSG00000170465.9	ENSG00000170465	NA	HPV-	Discovery	Protective	0.71	0.0253	0.53 - 0.96
SLFNL1	ENSG00000171790.14	ENSG00000171790	NA	HPV-	Discovery	Protective	0.71	0.0212	0.53 - 0.95
GLIS1	ENSG00000174332.4	ENSG00000174332	NA	HPV-	Discovery	Protective	0.71	0.0217	0.53 - 0.95
NR2F1	ENSG00000175745.10	ENSG00000175745	NA	HPV-	Discovery	Protective	0.71	0.0224	0.53 - 0.95
CLEC14A	ENSG00000176435.6	ENSG00000176435	NA	HPV-	Discovery	Protective	0.71	0.0215	0.53 - 0.95
FBXO46	ENSG00000177051.5	ENSG00000177051	NA	HPV-	Discovery	Protective	0.71	0.0236	0.53 - 0.96
PPFIA3	ENSG00000177380.12	ENSG00000177380	NA	HPV-	Discovery	Protective	0.71	0.023	0.53 - 0.95
OR51E1	ENSG00000180785.8	ENSG00000180785	NA	HPV-	Discovery	Protective	0.71	0.0211	0.53 - 0.95
ATG9B	ENSG00000181652.17	ENSG00000181652	NA	HPV-	Discovery	Protective	0.71	0.0187	0.53 - 0.94
FAM89A	ENSG00000182118.5	ENSG00000182118	NA	HPV-	Discovery	Protective	0.71	0.0208	0.53 - 0.95
SLC25A10	ENSG00000183048.10	ENSG00000183048	NA	HPV-	Discovery	Protective	0.71	0.0215	0.53 - 0.95
TNFAIP8L3	ENSG00000183578.5	ENSG00000183578	NA	HPV-	Discovery	Protective	0.71	0.024	0.53 - 0.96
LRRC55	ENSG00000183908.5	ENSG00000183908	NA	HPV-	Discovery	Protective	0.71	0.0219	0.53 - 0.95
SPRR4	ENSG00000184148.3	ENSG00000184148	NA	HPV-	Discovery	Protective	0.71	0.0212	0.53 - 0.95
GP1BA	ENSG00000185245.7	ENSG00000185245	NA	HPV-	Discovery	Protective	0.71	0.0186	0.53 - 0.94
KPNA7	ENSG00000185467.7	ENSG00000185467	NA	HPV-	Discovery	Protective	0.71	0.02	0.53 - 0.95
PCGF3	ENSG00000185619.16	ENSG00000185619	NA	HPV-	Discovery	Protective	0.71	0.0226	0.53 - 0.95
KANK3	ENSG00000186994.10	ENSG00000186994	NA	HPV-	Discovery	Protective	0.71	0.0233	0.53 - 0.96
FAM25A	ENSG00000188100.8	ENSG00000188100	NA	HPV-	Discovery	Protective	0.71	0.0213	0.53 - 0.95
NUGGC	ENSG00000189233.10	ENSG00000189233	NA	HPV-	Discovery	Protective	0.71	0.0223	0.53 - 0.95
FAT4	ENSG00000196159.10	ENSG00000196159	NA	HPV-	Discovery	Protective	0.71	0.0207	0.53 - 0.95
ZNF775	ENSG00000196456.7	ENSG00000196456	NA	HPV-	Discovery	Protective	0.71	0.0229	0.53 - 0.95
CTBP1-DT	ENSG00000196810.4	ENSG00000196810	NA	HPV-	Discovery	Protective	0.71	0.0212	0.53 - 0.95
ZNF441	ENSG00000197044.9	ENSG00000197044	NA	HPV-	Discovery	Protective	0.71	0.0222	0.53 - 0.95
ENSG00000197815.4	ENSG00000197815.4	ENSG00000197815	NA	HPV-	Discovery	Protective	0.71	0.0209	0.53 - 0.95
CSF2RA	ENSG00000198223.13	ENSG00000198223	NA	HPV-	Discovery	Protective	0.71	0.0231	0.53 - 0.95
FAM3D	ENSG00000198643.5	ENSG00000198643	NA	HPV-	Discovery	Protective	0.71	0.0201	0.53 - 0.95
F5	ENSG00000198734.9	ENSG00000198734	NA	HPV-	Discovery	Protective	0.71	0.0217	0.53 - 0.95
PPP1R10	ENSG00000204569.8	ENSG00000204569	NA	HPV-	Discovery	Protective	0.71	0.021	0.53 - 0.95
TRBV9	ENSG00000211716.2	ENSG00000211716	NA	HPV-	Discovery	Protective	0.71	0.0182	0.53 - 0.94
TRBC2	ENSG00000211772.7	ENSG00000211772	NA	HPV-	Discovery	Protective	0.71	0.0199	0.53 - 0.95
IGHA1	ENSG00000211895.4	ENSG00000211895	NA	HPV-	Discovery	Protective	0.71	0.0191	0.53 - 0.94
IGHV3-73	ENSG00000211976.2	ENSG00000211976	NA	HPV-	Discovery	Protective	0.71	0.0197	0.53 - 0.95
PRCD	ENSG00000214140.9	ENSG00000214140	NA	HPV-	Discovery	Protective	0.71	0.022	0.53 - 0.95
KRT16P1	ENSG00000214856.10	ENSG00000214856	NA	HPV-	Discovery	Protective	0.71	0.0231	0.53 - 0.95
AATBC	ENSG00000215458.7	ENSG00000215458	NA	HPV-	Discovery	Protective	0.71	0.022	0.53 - 0.95
CPTP	ENSG00000224051.5	ENSG00000224051	NA	HPV-	Discovery	Protective	0.71	0.0199	0.53 - 0.95
TNK2-AS1	ENSG00000224614.1	ENSG00000224614	NA	HPV-	Discovery	Protective	0.71	0.0183	0.53 - 0.94
PSPC1P1	ENSG00000227879.2	ENSG00000227879	NA	HPV-	Discovery	Protective	0.71	0.0196	0.53 - 0.95
C1orf50-AS1	ENSG00000228452.1	ENSG00000228452	NA	HPV-	Discovery	Protective	0.71	0.0223	0.53 - 0.95
RASA4CP	ENSG00000228903.5	ENSG00000228903	NA	HPV-	Discovery	Protective	0.71	0.0225	0.53 - 0.95
RABGEF1P1	ENSG00000229180.5	ENSG00000229180	NA	HPV-	Discovery	Protective	0.71	0.0217	0.53 - 0.95
SPAAR	ENSG00000235387.1	ENSG00000235387	NA	HPV-	Discovery	Protective	0.71	0.0223	0.53 - 0.95
ASS1P12	ENSG00000237437.1	ENSG00000237437	NA	HPV-	Discovery	Protective	0.71	0.018	0.53 - 0.94
ENSG00000242588.5	ENSG00000242588.5	ENSG00000242588	NA	HPV-	Discovery	Protective	0.71	0.0218	0.53 - 0.95
PCED1B-AS1	ENSG00000247774.5	ENSG00000247774	NA	HPV-	Discovery	Protective	0.71	0.02	0.53 - 0.95
GVINP1	ENSG00000254838.5	ENSG00000254838	NA	HPV-	Discovery	Protective	0.71	0.0206	0.53 - 0.95
ENSG00000256028.2	ENSG00000256028.2	ENSG00000256028	NA	HPV-	Discovery	Protective	0.71	0.0212	0.53 - 0.95
IQSEC3-AS1	ENSG00000256540.1	ENSG00000256540	NA	HPV-	Discovery	Protective	0.71	0.0195	0.53 - 0.95
NHLRC4	ENSG00000257108.1	ENSG00000257108	NA	HPV-	Discovery	Protective	0.71	0.0211	0.53 - 0.95
LINC02323	ENSG00000259230.1	ENSG00000259230	NA	HPV-	Discovery	Protective	0.71	0.0207	0.53 - 0.95
ENSG00000259556.2	ENSG00000259556.2	ENSG00000259556	NA	HPV-	Discovery	Protective	0.71	0.0201	0.53 - 0.95
ENSG00000260244.1	ENSG00000260244.1	ENSG00000260244	NA	HPV-	Discovery	Protective	0.71	0.02	0.53 - 0.95
ADAMTS7P3	ENSG00000261143.1	ENSG00000261143	NA	HPV-	Discovery	Protective	0.71	0.0234	0.53 - 0.96
TAF5LP1	ENSG00000267369.1	ENSG00000267369	NA	HPV-	Discovery	Protective	0.71	0.0209	0.53 - 0.95
PTOV1-AS2	ENSG00000269352.1	ENSG00000269352	NA	HPV-	Discovery	Protective	0.71	0.0247	0.53 - 0.96
PKD1P6-NPIPP1	ENSG00000270580.4	ENSG00000270580	NA	HPV-	Discovery	Protective	0.71	0.0188	0.53 - 0.94
NPEPPSP1	ENSG00000274487.1	ENSG00000274487	NA	HPV-	Discovery	Protective	0.71	0.0187	0.53 - 0.94
TRBV7-9	ENSG00000278030.1	ENSG00000278030	NA	HPV-	Discovery	Protective	0.71	0.0208	0.53 - 0.95
SSTR3	ENSG00000278195.1	ENSG00000278195	NA	HPV-	Discovery	Protective	0.71	0.0216	0.53 - 0.95
IGLV2-8	ENSG00000278196.1	ENSG00000278196	NA	HPV-	Discovery	Protective	0.71	0.0235	0.53 - 0.96
ENSG00000279838.1	ENSG00000279838.1	ENSG00000279838	NA	HPV-	Discovery	Protective	0.71	0.0209	0.53 - 0.95
PREX2	ENSG00000046889.17	ENSG00000046889	NA	HPV-	Discovery	Protective	0.71	0.0223	0.53 - 0.95
SLC4A8	ENSG00000050438.15	ENSG00000050438	NA	HPV-	Discovery	Protective	0.71	0.0197	0.53 - 0.95
ANKS1A	ENSG00000064999.13	ENSG00000064999	NA	HPV-	Discovery	Protective	0.71	0.0226	0.53 - 0.95
PPP2R2C	ENSG00000074211.12	ENSG00000074211	NA	HPV-	Discovery	Protective	0.71	0.0186	0.53 - 0.94
SCARF1	ENSG00000074660.14	ENSG00000074660	NA	HPV-	Discovery	Protective	0.71	0.0189	0.53 - 0.94
NLRP1	ENSG00000091592.14	ENSG00000091592	NA	HPV-	Discovery	Protective	0.71	0.0206	0.53 - 0.95
GGT1	ENSG00000100031.17	ENSG00000100031	NA	HPV-	Discovery	Protective	0.72	0.0298	0.54 - 0.97
CCM2L	ENSG00000101331.14	ENSG00000101331	NA	HPV-	Discovery	Protective	0.72	0.0267	0.54 - 0.96
CORO1A	ENSG00000102879.14	ENSG00000102879	NA	HPV-	Discovery	Protective	0.72	0.0274	0.54 - 0.96
WFDC1	ENSG00000103175.9	ENSG00000103175	NA	HPV-	Discovery	Protective	0.72	0.0242	0.53 - 0.96
CRYM	ENSG00000103316.9	ENSG00000103316	NA	HPV-	Discovery	Protective	0.72	0.0297	0.54 - 0.97
ATP8B4	ENSG00000104043.13	ENSG00000104043	NA	HPV-	Discovery	Protective	0.72	0.0266	0.54 - 0.96
C11orf21	ENSG00000110665.10	ENSG00000110665	NA	HPV-	Discovery	Protective	0.72	0.0253	0.53 - 0.96
EXPH5	ENSG00000110723.10	ENSG00000110723	NA	HPV-	Discovery	Protective	0.72	0.0252	0.54 - 0.96
RSPH4A	ENSG00000111834.11	ENSG00000111834	NA	HPV-	Discovery	Protective	0.72	0.0292	0.54 - 0.97
PRPH2	ENSG00000112619.7	ENSG00000112619	NA	HPV-	Discovery	Protective	0.72	0.0238	0.54 - 0.96
SGIP1	ENSG00000118473.20	ENSG00000118473	NA	HPV-	Discovery	Protective	0.72	0.0291	0.54 - 0.97
CCR2	ENSG00000121807.5	ENSG00000121807	NA	HPV-	Discovery	Protective	0.72	0.0277	0.54 - 0.96
ZBP1	ENSG00000124256.13	ENSG00000124256	NA	HPV-	Discovery	Protective	0.72	0.0295	0.54 - 0.97
CD93	ENSG00000125810.9	ENSG00000125810	NA	HPV-	Discovery	Protective	0.72	0.0295	0.54 - 0.97
RHOJ	ENSG00000126785.11	ENSG00000126785	NA	HPV-	Discovery	Protective	0.72	0.0256	0.54 - 0.96
CHN1	ENSG00000128656.12	ENSG00000128656	NA	HPV-	Discovery	Protective	0.72	0.0274	0.54 - 0.96
ARHGEF6	ENSG00000129675.14	ENSG00000129675	NA	HPV-	Discovery	Protective	0.72	0.0274	0.54 - 0.96
GPS2	ENSG00000132522.14	ENSG00000132522	NA	HPV-	Discovery	Protective	0.72	0.0299	0.54 - 0.97
SNAP25	ENSG00000132639.11	ENSG00000132639	NA	HPV-	Discovery	Protective	0.72	0.0291	0.54 - 0.97
ZNF767P	ENSG00000133624.12	ENSG00000133624	NA	HPV-	Discovery	Protective	0.72	0.0297	0.54 - 0.97
SPINK5	ENSG00000133710.14	ENSG00000133710	NA	HPV-	Discovery	Protective	0.72	0.0294	0.54 - 0.97
DUOXA1	ENSG00000140254.11	ENSG00000140254	NA	HPV-	Discovery	Protective	0.72	0.0241	0.53 - 0.96
RHOT2	ENSG00000140983.12	ENSG00000140983	NA	HPV-	Discovery	Protective	0.72	0.027	0.54 - 0.96
FEM1A	ENSG00000141965.4	ENSG00000141965	NA	HPV-	Discovery	Protective	0.72	0.025	0.54 - 0.96
FCRL5	ENSG00000143297.17	ENSG00000143297	NA	HPV-	Discovery	Protective	0.72	0.0295	0.54 - 0.97
ATP6V1C2	ENSG00000143882.8	ENSG00000143882	NA	HPV-	Discovery	Protective	0.72	0.0306	0.54 - 0.97
SLC26A1	ENSG00000145217.12	ENSG00000145217	NA	HPV-	Discovery	Protective	0.72	0.0275	0.54 - 0.96
CDHR1	ENSG00000148600.13	ENSG00000148600	NA	HPV-	Discovery	Protective	0.72	0.0264	0.54 - 0.96
NPFFR1	ENSG00000148734.7	ENSG00000148734	NA	HPV-	Discovery	Protective	0.72	0.0257	0.54 - 0.96
ADAM33	ENSG00000149451.16	ENSG00000149451	NA	HPV-	Discovery	Protective	0.72	0.0297	0.54 - 0.97
TAOK2	ENSG00000149930.16	ENSG00000149930	NA	HPV-	Discovery	Protective	0.72	0.0292	0.54 - 0.97
CACNA1C	ENSG00000151067.19	ENSG00000151067	NA	HPV-	Discovery	Protective	0.72	0.0289	0.54 - 0.97
CACNA2D3	ENSG00000157445.13	ENSG00000157445	NA	HPV-	Discovery	Protective	0.72	0.0254	0.54 - 0.96
ZNF235	ENSG00000159917.13	ENSG00000159917	NA	HPV-	Discovery	Protective	0.72	0.0251	0.54 - 0.96
IKZF3	ENSG00000161405.15	ENSG00000161405	NA	HPV-	Discovery	Protective	0.72	0.0243	0.54 - 0.96
ZNF577	ENSG00000161551.11	ENSG00000161551	NA	HPV-	Discovery	Protective	0.72	0.0272	0.54 - 0.96
ADGRL4	ENSG00000162618.11	ENSG00000162618	NA	HPV-	Discovery	Protective	0.72	0.0276	0.54 - 0.96
SLAMF6	ENSG00000162739.12	ENSG00000162739	NA	HPV-	Discovery	Protective	0.72	0.0277	0.54 - 0.96
CLEC3B	ENSG00000163815.5	ENSG00000163815	NA	HPV-	Discovery	Protective	0.72	0.0259	0.54 - 0.96
CLEC4E	ENSG00000166523.6	ENSG00000166523	NA	HPV-	Discovery	Protective	0.72	0.0238	0.53 - 0.96
ENGASE	ENSG00000167280.15	ENSG00000167280	NA	HPV-	Discovery	Protective	0.72	0.0327	0.54 - 0.97
BDKRB2	ENSG00000168398.6	ENSG00000168398	NA	HPV-	Discovery	Protective	0.72	0.0275	0.54 - 0.96
GTSF1	ENSG00000170627.8	ENSG00000170627	NA	HPV-	Discovery	Protective	0.72	0.0272	0.54 - 0.96
CYTL1	ENSG00000170891.9	ENSG00000170891	NA	HPV-	Discovery	Protective	0.72	0.0303	0.54 - 0.97
ZNF439	ENSG00000171291.7	ENSG00000171291	NA	HPV-	Discovery	Protective	0.72	0.0269	0.54 - 0.96
TADA2B	ENSG00000173011.11	ENSG00000173011	NA	HPV-	Discovery	Protective	0.72	0.0249	0.53 - 0.96
SELP	ENSG00000174175.15	ENSG00000174175	NA	HPV-	Discovery	Protective	0.72	0.0271	0.54 - 0.96
P2RY14	ENSG00000174944.7	ENSG00000174944	NA	HPV-	Discovery	Protective	0.72	0.0246	0.54 - 0.96
TOM1L2	ENSG00000175662.16	ENSG00000175662	NA	HPV-	Discovery	Protective	0.72	0.024	0.54 - 0.96
PLEKHD1	ENSG00000175985.9	ENSG00000175985	NA	HPV-	Discovery	Protective	0.72	0.0262	0.54 - 0.96
ZNF366	ENSG00000178175.10	ENSG00000178175	NA	HPV-	Discovery	Protective	0.72	0.0245	0.54 - 0.96
ZC3H12D	ENSG00000178199.12	ENSG00000178199	NA	HPV-	Discovery	Protective	0.72	0.0245	0.54 - 0.96
PRSS36	ENSG00000178226.9	ENSG00000178226	NA	HPV-	Discovery	Protective	0.72	0.0281	0.54 - 0.97
GIPC3	ENSG00000179855.5	ENSG00000179855	NA	HPV-	Discovery	Protective	0.72	0.029	0.54 - 0.97
SEPTIN1	ENSG00000180096.10	ENSG00000180096	NA	HPV-	Discovery	Protective	0.72	0.0243	0.54 - 0.96
MUC16	ENSG00000181143.14	ENSG00000181143	NA	HPV-	Discovery	Protective	0.72	0.0283	0.54 - 0.97
GPR132	ENSG00000183484.10	ENSG00000183484	NA	HPV-	Discovery	Protective	0.72	0.0293	0.54 - 0.97
TENT5C	ENSG00000183508.4	ENSG00000183508	NA	HPV-	Discovery	Protective	0.72	0.0246	0.54 - 0.96
MAPK11	ENSG00000185386.13	ENSG00000185386	NA	HPV-	Discovery	Protective	0.72	0.0273	0.54 - 0.96
CYP27C1	ENSG00000186684.11	ENSG00000186684	NA	HPV-	Discovery	Protective	0.72	0.0254	0.53 - 0.96
NANOS3	ENSG00000187556.7	ENSG00000187556	NA	HPV-	Discovery	Protective	0.72	0.0241	0.54 - 0.96
C17orf99	ENSG00000187997.10	ENSG00000187997	NA	HPV-	Discovery	Protective	0.72	0.0264	0.54 - 0.96
RNF222	ENSG00000189051.5	ENSG00000189051	NA	HPV-	Discovery	Protective	0.72	0.026	0.54 - 0.96
RELN	ENSG00000189056.12	ENSG00000189056	NA	HPV-	Discovery	Protective	0.72	0.0282	0.54 - 0.97
ABCB8	ENSG00000197150.11	ENSG00000197150	NA	HPV-	Discovery	Protective	0.72	0.0301	0.54 - 0.97
SZT2	ENSG00000198198.12	ENSG00000198198	NA	HPV-	Discovery	Protective	0.72	0.0246	0.54 - 0.96
MMP17	ENSG00000198598.5	ENSG00000198598	NA	HPV-	Discovery	Protective	0.72	0.028	0.54 - 0.97
COL6A6	ENSG00000206384.9	ENSG00000206384	NA	HPV-	Discovery	Protective	0.72	0.0289	0.54 - 0.97
IGLV1-51	ENSG00000211644.2	ENSG00000211644	NA	HPV-	Discovery	Protective	0.72	0.0254	0.54 - 0.96
IGLV1-47	ENSG00000211648.2	ENSG00000211648	NA	HPV-	Discovery	Protective	0.72	0.0257	0.54 - 0.96
IGLV1-44	ENSG00000211651.3	ENSG00000211651	NA	HPV-	Discovery	Protective	0.72	0.026	0.54 - 0.96
IGLV3-1	ENSG00000211673.2	ENSG00000211673	NA	HPV-	Discovery	Protective	0.72	0.0294	0.54 - 0.97
IGLC2	ENSG00000211677.2	ENSG00000211677	NA	HPV-	Discovery	Protective	0.72	0.0276	0.54 - 0.96
TRAV8-6	ENSG00000211795.3	ENSG00000211795	NA	HPV-	Discovery	Protective	0.72	0.0247	0.54 - 0.96
IGHV1-24	ENSG00000211950.2	ENSG00000211950	NA	HPV-	Discovery	Protective	0.72	0.0284	0.54 - 0.97
IGHV3-53	ENSG00000211967.3	ENSG00000211967	NA	HPV-	Discovery	Protective	0.72	0.029	0.54 - 0.97
IMPDH1P5	ENSG00000213513.3	ENSG00000213513	NA	HPV-	Discovery	Protective	0.72	0.0257	0.54 - 0.96
WEE2-AS1	ENSG00000228775.6	ENSG00000228775	NA	HPV-	Discovery	Protective	0.72	0.0272	0.54 - 0.96
DSTNP1	ENSG00000230982.1	ENSG00000230982	NA	HPV-	Discovery	Protective	0.72	0.0294	0.54 - 0.97
PTPRN2-AS1	ENSG00000233038.4	ENSG00000233038	NA	HPV-	Discovery	Protective	0.72	0.0274	0.54 - 0.96
LINC01852	ENSG00000236914.3	ENSG00000236914	NA	HPV-	Discovery	Protective	0.72	0.0277	0.54 - 0.96
IGKV1-6	ENSG00000239855.1	ENSG00000239855	NA	HPV-	Discovery	Protective	0.72	0.0268	0.54 - 0.96
IGKV1-9	ENSG00000241755.1	ENSG00000241755	NA	HPV-	Discovery	Protective	0.72	0.0306	0.54 - 0.97
LINC00996	ENSG00000242258.1	ENSG00000242258	NA	HPV-	Discovery	Protective	0.72	0.0293	0.54 - 0.97
ENSG00000244701.1	ENSG00000244701.1	ENSG00000244701	NA	HPV-	Discovery	Protective	0.72	0.0268	0.54 - 0.96
LINC02362	ENSG00000249096.5	ENSG00000249096	NA	HPV-	Discovery	Protective	0.72	0.0259	0.54 - 0.96
LINC02159	ENSG00000253417.4	ENSG00000253417	NA	HPV-	Discovery	Protective	0.72	0.0264	0.54 - 0.96
IGLL5	ENSG00000254709.5	ENSG00000254709	NA	HPV-	Discovery	Protective	0.72	0.0272	0.54 - 0.96
TEN1	ENSG00000257949.5	ENSG00000257949	NA	HPV-	Discovery	Protective	0.72	0.027	0.54 - 0.96
ENSG00000259881.1	ENSG00000259881.1	ENSG00000259881	NA	HPV-	Discovery	Protective	0.72	0.0291	0.54 - 0.97
ENSG00000260874.4	ENSG00000260874.4	ENSG00000260874	NA	HPV-	Discovery	Protective	0.72	0.0281	0.54 - 0.97
LINC00528	ENSG00000269220.1	ENSG00000269220	NA	HPV-	Discovery	Protective	0.72	0.0245	0.54 - 0.96
ENSG00000269427.1	ENSG00000269427.1	ENSG00000269427	NA	HPV-	Discovery	Protective	0.72	0.0292	0.54 - 0.97
ENSG00000271420.1	ENSG00000271420.1	ENSG00000271420	NA	HPV-	Discovery	Protective	0.72	0.0287	0.54 - 0.97
CCL5	ENSG00000271503.4	ENSG00000271503	NA	HPV-	Discovery	Protective	0.72	0.0268	0.54 - 0.96
PIK3R6	ENSG00000276231.3	ENSG00000276231	NA	HPV-	Discovery	Protective	0.72	0.0268	0.54 - 0.96
SNX29	ENSG00000048471.12	ENSG00000048471	NA	HPV-	Discovery	Protective	0.72	0.0294	0.54 - 0.97
ACAA1	ENSG00000060971.16	ENSG00000060971	NA	HPV-	Discovery	Protective	0.72	0.0286	0.54 - 0.97
CLEC2D	ENSG00000069493.13	ENSG00000069493	NA	HPV-	Discovery	Protective	0.72	0.0271	0.54 - 0.96
EPB41L3	ENSG00000082397.14	ENSG00000082397	NA	HPV-	Discovery	Protective	0.72	0.0263	0.54 - 0.96
EFR3B	ENSG00000084710.12	ENSG00000084710	NA	HPV-	Discovery	Protective	0.72	0.0249	0.54 - 0.96
MMP25	ENSG00000008516.15	ENSG00000008516	NA	HPV-	Discovery	Protective	0.72	0.025	0.53 - 0.96
TELO2	ENSG00000100726.13	ENSG00000100726	NA	HPV-	Discovery	Protective	0.73	0.0331	0.55 - 0.97
SMPD3	ENSG00000103056.10	ENSG00000103056	NA	HPV-	Discovery	Protective	0.73	0.0337	0.55 - 0.98
ZNF500	ENSG00000103199.12	ENSG00000103199	NA	HPV-	Discovery	Protective	0.73	0.0325	0.55 - 0.97
RRN3P2	ENSG00000103472.8	ENSG00000103472	NA	HPV-	Discovery	Protective	0.73	0.0334	0.55 - 0.98
DLGAP3	ENSG00000116544.10	ENSG00000116544	NA	HPV-	Discovery	Protective	0.73	0.033	0.55 - 0.97
CSF3R	ENSG00000119535.16	ENSG00000119535	NA	HPV-	Discovery	Protective	0.73	0.0326	0.54 - 0.97
TEK	ENSG00000120156.19	ENSG00000120156	NA	HPV-	Discovery	Protective	0.73	0.0361	0.55 - 0.98
KLF2	ENSG00000127528.5	ENSG00000127528	NA	HPV-	Discovery	Protective	0.73	0.0382	0.55 - 0.98
KLHDC10	ENSG00000128607.12	ENSG00000128607	NA	HPV-	Discovery	Protective	0.73	0.0315	0.55 - 0.97
IQCN	ENSG00000130518.15	ENSG00000130518	NA	HPV-	Discovery	Protective	0.73	0.0303	0.54 - 0.97
MICAL1	ENSG00000135596.16	ENSG00000135596	NA	HPV-	Discovery	Protective	0.73	0.0398	0.55 - 0.99
IL36RN	ENSG00000136695.13	ENSG00000136695	NA	HPV-	Discovery	Protective	0.73	0.0365	0.55 - 0.98
SIT1	ENSG00000137078.7	ENSG00000137078	NA	HPV-	Discovery	Protective	0.73	0.0375	0.55 - 0.98
SYTL2	ENSG00000137501.15	ENSG00000137501	NA	HPV-	Discovery	Protective	0.73	0.03	0.54 - 0.97
SMAD6	ENSG00000137834.13	ENSG00000137834	NA	HPV-	Discovery	Protective	0.73	0.0312	0.54 - 0.97
ETNK1	ENSG00000139163.14	ENSG00000139163	NA	HPV-	Discovery	Protective	0.73	0.0337	0.55 - 0.98
RDH16	ENSG00000139547.7	ENSG00000139547	NA	HPV-	Discovery	Protective	0.73	0.0371	0.55 - 0.98
HUNK	ENSG00000142149.7	ENSG00000142149	NA	HPV-	Discovery	Protective	0.73	0.0317	0.55 - 0.97
MEIS1	ENSG00000143995.18	ENSG00000143995	NA	HPV-	Discovery	Protective	0.73	0.0307	0.54 - 0.97
ANKRD53	ENSG00000144031.10	ENSG00000144031	NA	HPV-	Discovery	Protective	0.73	0.0356	0.55 - 0.98
EML3	ENSG00000149499.10	ENSG00000149499	NA	HPV-	Discovery	Protective	0.73	0.0304	0.54 - 0.97
CLEC1A	ENSG00000150048.9	ENSG00000150048	NA	HPV-	Discovery	Protective	0.73	0.0367	0.55 - 0.98
ROBO4	ENSG00000154133.13	ENSG00000154133	NA	HPV-	Discovery	Protective	0.73	0.0346	0.55 - 0.98
ZNF333	ENSG00000160961.10	ENSG00000160961	NA	HPV-	Discovery	Protective	0.73	0.0304	0.54 - 0.97
BCL6B	ENSG00000161940.9	ENSG00000161940	NA	HPV-	Discovery	Protective	0.73	0.0355	0.55 - 0.98
BICDL2	ENSG00000162069.13	ENSG00000162069	NA	HPV-	Discovery	Protective	0.73	0.0365	0.55 - 0.98
IVL	ENSG00000163207.6	ENSG00000163207	NA	HPV-	Discovery	Protective	0.73	0.0324	0.54 - 0.97
CTLA4	ENSG00000163599.13	ENSG00000163599	NA	HPV-	Discovery	Protective	0.73	0.0361	0.55 - 0.98
EMCN	ENSG00000164035.8	ENSG00000164035	NA	HPV-	Discovery	Protective	0.73	0.0353	0.54 - 0.98
TNFRSF11B	ENSG00000164761.7	ENSG00000164761	NA	HPV-	Discovery	Protective	0.73	0.0329	0.55 - 0.97
STK32C	ENSG00000165752.15	ENSG00000165752	NA	HPV-	Discovery	Protective	0.73	0.0369	0.55 - 0.98
TVP23A	ENSG00000166676.13	ENSG00000166676	NA	HPV-	Discovery	Protective	0.73	0.0352	0.55 - 0.98
CD3D	ENSG00000167286.8	ENSG00000167286	NA	HPV-	Discovery	Protective	0.73	0.0365	0.55 - 0.98
ZNF701	ENSG00000167562.10	ENSG00000167562	NA	HPV-	Discovery	Protective	0.73	0.0326	0.54 - 0.97
TTC39C	ENSG00000168234.11	ENSG00000168234	NA	HPV-	Discovery	Protective	0.73	0.0358	0.55 - 0.98
NSG1	ENSG00000168824.13	ENSG00000168824	NA	HPV-	Discovery	Protective	0.73	0.0333	0.55 - 0.98
NRTN	ENSG00000171119.2	ENSG00000171119	NA	HPV-	Discovery	Protective	0.73	0.0323	0.54 - 0.97
ZNF540	ENSG00000171817.15	ENSG00000171817	NA	HPV-	Discovery	Protective	0.73	0.0343	0.55 - 0.98
CYSLTR1	ENSG00000173198.5	ENSG00000173198	NA	HPV-	Discovery	Protective	0.73	0.0321	0.54 - 0.97
CMKLR1	ENSG00000174600.12	ENSG00000174600	NA	HPV-	Discovery	Protective	0.73	0.0318	0.54 - 0.97
SH3BP5L	ENSG00000175137.10	ENSG00000175137	NA	HPV-	Discovery	Protective	0.73	0.0365	0.55 - 0.98
GNG7	ENSG00000176533.11	ENSG00000176533	NA	HPV-	Discovery	Protective	0.73	0.0299	0.54 - 0.97
CDK5R1	ENSG00000176749.7	ENSG00000176749	NA	HPV-	Discovery	Protective	0.73	0.0353	0.55 - 0.98
ZNF491	ENSG00000177599.11	ENSG00000177599	NA	HPV-	Discovery	Protective	0.73	0.0346	0.54 - 0.98
ZNF852	ENSG00000178917.13	ENSG00000178917	NA	HPV-	Discovery	Protective	0.73	0.0299	0.54 - 0.97
ARHGAP45	ENSG00000180448.9	ENSG00000180448	NA	HPV-	Discovery	Protective	0.73	0.0337	0.55 - 0.98
ZNF443	ENSG00000180855.14	ENSG00000180855	NA	HPV-	Discovery	Protective	0.73	0.0349	0.55 - 0.98
CEND1	ENSG00000184524.5	ENSG00000184524	NA	HPV-	Discovery	Protective	0.73	0.0307	0.54 - 0.97
KRT3	ENSG00000186442.7	ENSG00000186442	NA	HPV-	Discovery	Protective	0.73	0.0316	0.54 - 0.97
CXCL17	ENSG00000189377.7	ENSG00000189377	NA	HPV-	Discovery	Protective	0.73	0.0363	0.55 - 0.98
GIMAP5	ENSG00000196329.9	ENSG00000196329	NA	HPV-	Discovery	Protective	0.73	0.0331	0.55 - 0.98
ZNF398	ENSG00000197024.7	ENSG00000197024	NA	HPV-	Discovery	Protective	0.73	0.0353	0.55 - 0.98
SYNGAP1	ENSG00000197283.11	ENSG00000197283	NA	HPV-	Discovery	Protective	0.73	0.0309	0.54 - 0.97
MYO5A	ENSG00000197535.13	ENSG00000197535	NA	HPV-	Discovery	Protective	0.73	0.0316	0.54 - 0.97
MPEG1	ENSG00000197629.5	ENSG00000197629	NA	HPV-	Discovery	Protective	0.73	0.0319	0.54 - 0.97
ZNF521	ENSG00000198795.9	ENSG00000198795	NA	HPV-	Discovery	Protective	0.73	0.0327	0.55 - 0.97
CD247	ENSG00000198821.9	ENSG00000198821	NA	HPV-	Discovery	Protective	0.73	0.0342	0.55 - 0.98
ITPRIPL1	ENSG00000198885.8	ENSG00000198885	NA	HPV-	Discovery	Protective	0.73	0.036	0.55 - 0.98
AGER	ENSG00000204305.12	ENSG00000204305	NA	HPV-	Discovery	Protective	0.73	0.0373	0.55 - 0.98
IGHV3-33	ENSG00000211955.2	ENSG00000211955	NA	HPV-	Discovery	Protective	0.73	0.0309	0.54 - 0.97
RNF208	ENSG00000212864.3	ENSG00000212864	NA	HPV-	Discovery	Protective	0.73	0.0323	0.54 - 0.97
GIMAP1	ENSG00000213203.2	ENSG00000213203	NA	HPV-	Discovery	Protective	0.73	0.0336	0.55 - 0.98
YBX1P6	ENSG00000213539.4	ENSG00000213539	NA	HPV-	Discovery	Protective	0.73	0.0355	0.55 - 0.98
STARD10	ENSG00000214530.6	ENSG00000214530	NA	HPV-	Discovery	Protective	0.73	0.0326	0.54 - 0.97
MTMR9LP	ENSG00000220785.6	ENSG00000220785	NA	HPV-	Discovery	Protective	0.73	0.033	0.54 - 0.97
ENSG00000227741.1	ENSG00000227741.1	ENSG00000227741	NA	HPV-	Discovery	Protective	0.73	0.0359	0.55 - 0.98
LINC00957	ENSG00000235314.1	ENSG00000235314	NA	HPV-	Discovery	Protective	0.73	0.0364	0.55 - 0.98
B3GALT4	ENSG00000235863.3	ENSG00000235863	NA	HPV-	Discovery	Protective	0.73	0.0354	0.55 - 0.98
RNF223	ENSG00000237330.2	ENSG00000237330	NA	HPV-	Discovery	Protective	0.73	0.0346	0.55 - 0.98
PARGP1	ENSG00000239883.7	ENSG00000239883	NA	HPV-	Discovery	Protective	0.73	0.037	0.55 - 0.98
IGKV1-5	ENSG00000243466.1	ENSG00000243466	NA	HPV-	Discovery	Protective	0.73	0.038	0.55 - 0.98
LINC02481	ENSG00000246526.2	ENSG00000246526	NA	HPV-	Discovery	Protective	0.73	0.0306	0.54 - 0.97
NAIP	ENSG00000249437.6	ENSG00000249437	NA	HPV-	Discovery	Protective	0.73	0.0378	0.55 - 0.98
ESAM-AS1	ENSG00000250073.2	ENSG00000250073	NA	HPV-	Discovery	Protective	0.73	0.0364	0.54 - 0.98
ENSG00000254501.1	ENSG00000254501.1	ENSG00000254501	NA	HPV-	Discovery	Protective	0.73	0.0332	0.54 - 0.98
MIR9-3HG	ENSG00000255571.5	ENSG00000255571	NA	HPV-	Discovery	Protective	0.73	0.0365	0.55 - 0.98
ENSG00000257042.1	ENSG00000257042.1	ENSG00000257042	NA	HPV-	Discovery	Protective	0.73	0.0335	0.54 - 0.98
LINC00933	ENSG00000259728.4	ENSG00000259728	NA	HPV-	Discovery	Protective	0.73	0.0367	0.55 - 0.98
ENSG00000260091.1	ENSG00000260091.1	ENSG00000260091	NA	HPV-	Discovery	Protective	0.73	0.0329	0.55 - 0.97
RNF213-AS1	ENSG00000263069.4	ENSG00000263069	NA	HPV-	Discovery	Protective	0.73	0.0344	0.55 - 0.98
GP6-AS1	ENSG00000267265.4	ENSG00000267265	NA	HPV-	Discovery	Protective	0.73	0.0371	0.55 - 0.98
ENSG00000268087.1	ENSG00000268087.1	ENSG00000268087	NA	HPV-	Discovery	Protective	0.73	0.0368	0.55 - 0.98
ENSG00000268230.4	ENSG00000268230.4	ENSG00000268230	NA	HPV-	Discovery	Protective	0.73	0.0342	0.54 - 0.98
ENSG00000270108.1	ENSG00000270108.1	ENSG00000270108	NA	HPV-	Discovery	Protective	0.73	0.0367	0.55 - 0.98
ENSG00000274370.1	ENSG00000274370.1	ENSG00000274370	NA	HPV-	Discovery	Protective	0.73	0.0318	0.54 - 0.97
MIR223HG	ENSG00000274536.3	ENSG00000274536	NA	HPV-	Discovery	Protective	0.73	0.0344	0.54 - 0.98
ENSG00000275854.1	ENSG00000275854.1	ENSG00000275854	NA	HPV-	Discovery	Protective	0.73	0.0354	0.54 - 0.98
PICSAR	ENSG00000275874.1	ENSG00000275874	NA	HPV-	Discovery	Protective	0.73	0.0323	0.54 - 0.97
PNPLA6	ENSG00000032444.14	ENSG00000032444	NA	HPV-	Discovery	Protective	0.73	0.0344	0.54 - 0.98
ANO2	ENSG00000047617.13	ENSG00000047617	NA	HPV-	Discovery	Protective	0.73	0.0395	0.55 - 0.99
TNFRSF17	ENSG00000048462.9	ENSG00000048462	NA	HPV-	Discovery	Protective	0.73	0.0334	0.54 - 0.98
AHRR	ENSG00000063438.15	ENSG00000063438	NA	HPV-	Discovery	Protective	0.73	0.0345	0.54 - 0.98
ANKRD44	ENSG00000065413.15	ENSG00000065413	NA	HPV-	Discovery	Protective	0.73	0.032	0.54 - 0.97
ZFY	ENSG00000067646.10	ENSG00000067646	NA	HPV-	Discovery	Protective	0.73	0.0349	0.55 - 0.98
ACAP1	ENSG00000072818.10	ENSG00000072818	NA	HPV-	Discovery	Protective	0.73	0.033	0.54 - 0.97
ADAMTS2	ENSG00000087116.12	ENSG00000087116	NA	HPV-	Discovery	Protective	0.73	0.0369	0.55 - 0.98
TRAF3IP3	ENSG00000009790.13	ENSG00000009790	NA	HPV-	Discovery	Protective	0.73	0.0365	0.55 - 0.98
PPM1F	ENSG00000100034.12	ENSG00000100034	NA	HPV-	Discovery	Protective	0.74	0.0396	0.55 - 0.99
MSLN	ENSG00000102854.13	ENSG00000102854	NA	HPV-	Discovery	Protective	0.74	0.0411	0.55 - 0.99
CCL22	ENSG00000102962.4	ENSG00000102962	NA	HPV-	Discovery	Protective	0.74	0.0443	0.56 - 0.99
HERC1	ENSG00000103657.12	ENSG00000103657	NA	HPV-	Discovery	Protective	0.74	0.0394	0.55 - 0.99
IKBKB	ENSG00000104365.12	ENSG00000104365	NA	HPV-	Discovery	Protective	0.74	0.0446	0.55 - 0.99
RASAL3	ENSG00000105122.11	ENSG00000105122	NA	HPV-	Discovery	Protective	0.74	0.04	0.55 - 0.99
CAPS	ENSG00000105519.11	ENSG00000105519	NA	HPV-	Discovery	Protective	0.74	0.0401	0.55 - 0.99
FOXN1	ENSG00000109101.6	ENSG00000109101	NA	HPV-	Discovery	Protective	0.74	0.0413	0.55 - 0.99
GUCA1B	ENSG00000112599.8	ENSG00000112599	NA	HPV-	Discovery	Protective	0.74	0.0392	0.55 - 0.98
PLPPR4	ENSG00000117600.11	ENSG00000117600	NA	HPV-	Discovery	Protective	0.74	0.0458	0.56 - 0.99
ZFP30	ENSG00000120784.14	ENSG00000120784	NA	HPV-	Discovery	Protective	0.74	0.0441	0.56 - 0.99
ECHDC2	ENSG00000121310.15	ENSG00000121310	NA	HPV-	Discovery	Protective	0.74	0.0383	0.55 - 0.98
CDH26	ENSG00000124215.15	ENSG00000124215	NA	HPV-	Discovery	Protective	0.74	0.0441	0.56 - 0.99
POF1B	ENSG00000124429.16	ENSG00000124429	NA	HPV-	Discovery	Protective	0.74	0.0453	0.56 - 0.99
PTPRB	ENSG00000127329.13	ENSG00000127329	NA	HPV-	Discovery	Protective	0.74	0.0436	0.56 - 0.99
MAU2	ENSG00000129933.19	ENSG00000129933	NA	HPV-	Discovery	Protective	0.74	0.0387	0.55 - 0.98
OSBPL2	ENSG00000130703.14	ENSG00000130703	NA	HPV-	Discovery	Protective	0.74	0.0386	0.55 - 0.98
LRRC4B	ENSG00000131409.11	ENSG00000131409	NA	HPV-	Discovery	Protective	0.74	0.0408	0.55 - 0.99
CLEC10A	ENSG00000132514.12	ENSG00000132514	NA	HPV-	Discovery	Protective	0.74	0.0385	0.55 - 0.98
BHMT2	ENSG00000132840.8	ENSG00000132840	NA	HPV-	Discovery	Protective	0.74	0.0407	0.55 - 0.99
IL15RA	ENSG00000134470.18	ENSG00000134470	NA	HPV-	Discovery	Protective	0.74	0.0424	0.55 - 0.99
PIWIL4	ENSG00000134627.10	ENSG00000134627	NA	HPV-	Discovery	Protective	0.74	0.0417	0.55 - 0.99
ago-04	ENSG00000134698.1	ENSG00000134698	NA	HPV-	Discovery	Protective	0.74	0.0424	0.55 - 0.99
LIMD2	ENSG00000136490.7	ENSG00000136490	NA	HPV-	Discovery	Protective	0.74	0.0413	0.55 - 0.99
SLC22A23	ENSG00000137266.13	ENSG00000137266	NA	HPV-	Discovery	Protective	0.74	0.0416	0.55 - 0.99
TUBB2B	ENSG00000137285.9	ENSG00000137285	NA	HPV-	Discovery	Protective	0.74	0.0457	0.56 - 0.99
ITGB7	ENSG00000139626.14	ENSG00000139626	NA	HPV-	Discovery	Protective	0.74	0.0385	0.55 - 0.98
SGSM2	ENSG00000141258.11	ENSG00000141258	NA	HPV-	Discovery	Protective	0.74	0.0404	0.55 - 0.99
GALM	ENSG00000143891.15	ENSG00000143891	NA	HPV-	Discovery	Protective	0.74	0.0388	0.55 - 0.98
STK11IP	ENSG00000144589.19	ENSG00000144589	NA	HPV-	Discovery	Protective	0.74	0.046	0.56 - 0.99
GASK1A	ENSG00000144649.7	ENSG00000144649	NA	HPV-	Discovery	Protective	0.74	0.038	0.55 - 0.98
HAPLN1	ENSG00000145681.9	ENSG00000145681	NA	HPV-	Discovery	Protective	0.74	0.0425	0.55 - 0.99
SHC3	ENSG00000148082.8	ENSG00000148082	NA	HPV-	Discovery	Protective	0.74	0.0419	0.55 - 0.99
DCLRE1C	ENSG00000152457.16	ENSG00000152457	NA	HPV-	Discovery	Protective	0.74	0.0452	0.56 - 0.99
PLA2R1	ENSG00000153246.10	ENSG00000153246	NA	HPV-	Discovery	Protective	0.74	0.0381	0.55 - 0.98
CD96	ENSG00000153283.11	ENSG00000153283	NA	HPV-	Discovery	Protective	0.74	0.038	0.55 - 0.98
PPARGC1B	ENSG00000155846.15	ENSG00000155846	NA	HPV-	Discovery	Protective	0.74	0.0442	0.55 - 0.99
FBXO27	ENSG00000161243.7	ENSG00000161243	NA	HPV-	Discovery	Protective	0.74	0.0389	0.55 - 0.98
WDR90	ENSG00000161996.16	ENSG00000161996	NA	HPV-	Discovery	Protective	0.74	0.0442	0.55 - 0.99
GRM2	ENSG00000164082.13	ENSG00000164082	NA	HPV-	Discovery	Protective	0.74	0.0379	0.55 - 0.98
EGFLAM	ENSG00000164318.16	ENSG00000164318	NA	HPV-	Discovery	Protective	0.74	0.0451	0.56 - 0.99
PPFIBP2	ENSG00000166387.10	ENSG00000166387	NA	HPV-	Discovery	Protective	0.74	0.0415	0.55 - 0.99
TRIM66	ENSG00000166436.14	ENSG00000166436	NA	HPV-	Discovery	Protective	0.74	0.0445	0.56 - 0.99
ZNF83	ENSG00000167766.17	ENSG00000167766	NA	HPV-	Discovery	Protective	0.74	0.0448	0.55 - 0.99
CMAHP	ENSG00000168405.13	ENSG00000168405	NA	HPV-	Discovery	Protective	0.74	0.0459	0.56 - 0.99
TNXB	ENSG00000168477.16	ENSG00000168477	NA	HPV-	Discovery	Protective	0.74	0.037	0.55 - 0.98
UPF3A	ENSG00000169062.13	ENSG00000169062	NA	HPV-	Discovery	Protective	0.74	0.0421	0.55 - 0.99
CNTROB	ENSG00000170037.12	ENSG00000170037	NA	HPV-	Discovery	Protective	0.74	0.0384	0.55 - 0.98
SLC16A5	ENSG00000170190.14	ENSG00000170190	NA	HPV-	Discovery	Protective	0.74	0.0446	0.56 - 0.99
S1PR1	ENSG00000170989.8	ENSG00000170989	NA	HPV-	Discovery	Protective	0.74	0.0376	0.55 - 0.98
DRC3	ENSG00000171962.16	ENSG00000171962	NA	HPV-	Discovery	Protective	0.74	0.0435	0.55 - 0.99
ABCD2	ENSG00000173208.3	ENSG00000173208	NA	HPV-	Discovery	Protective	0.74	0.0382	0.55 - 0.98
PCP2	ENSG00000174788.8	ENSG00000174788	NA	HPV-	Discovery	Protective	0.74	0.0427	0.55 - 0.99
ZDHHC14	ENSG00000175048.15	ENSG00000175048	NA	HPV-	Discovery	Protective	0.74	0.0414	0.55 - 0.99
ZNF575	ENSG00000176472.9	ENSG00000176472	NA	HPV-	Discovery	Protective	0.74	0.0435	0.56 - 0.99
PNPLA2	ENSG00000177666.14	ENSG00000177666	NA	HPV-	Discovery	Protective	0.74	0.0456	0.56 - 0.99
DPY19L3	ENSG00000178904.17	ENSG00000178904	NA	HPV-	Discovery	Protective	0.74	0.044	0.55 - 0.99
OLFML1	ENSG00000183801.6	ENSG00000183801	NA	HPV-	Discovery	Protective	0.74	0.0437	0.56 - 0.99
MAML2	ENSG00000184384.12	ENSG00000184384	NA	HPV-	Discovery	Protective	0.74	0.0392	0.55 - 0.99
PROS1	ENSG00000184500.13	ENSG00000184500	NA	HPV-	Discovery	Protective	0.74	0.0387	0.55 - 0.98
CARMIL3	ENSG00000186648.13	ENSG00000186648	NA	HPV-	Discovery	Protective	0.74	0.0412	0.55 - 0.99
RINL	ENSG00000187994.12	ENSG00000187994	NA	HPV-	Discovery	Protective	0.74	0.0446	0.56 - 0.99
ENSG00000197332.8	ENSG00000197332.8	ENSG00000197332	NA	HPV-	Discovery	Protective	0.74	0.0423	0.55 - 0.99
ZNF627	ENSG00000198551.8	ENSG00000198551	NA	HPV-	Discovery	Protective	0.74	0.0448	0.56 - 0.99
EIF1AY	ENSG00000198692.8	ENSG00000198692	NA	HPV-	Discovery	Protective	0.74	0.043	0.55 - 0.99
MIR29B2CHG	ENSG00000203709.8	ENSG00000203709	NA	HPV-	Discovery	Protective	0.74	0.0416	0.55 - 0.99
COL15A1	ENSG00000204291.9	ENSG00000204291	NA	HPV-	Discovery	Protective	0.74	0.0408	0.55 - 0.99
IGLV3-25	ENSG00000211659.2	ENSG00000211659	NA	HPV-	Discovery	Protective	0.74	0.0415	0.55 - 0.99
TRBV28	ENSG00000211753.3	ENSG00000211753	NA	HPV-	Discovery	Protective	0.74	0.0422	0.55 - 0.99
LTB4R	ENSG00000213903.7	ENSG00000213903	NA	HPV-	Discovery	Protective	0.74	0.0408	0.55 - 0.99
RPTN	ENSG00000215853.3	ENSG00000215853	NA	HPV-	Discovery	Protective	0.74	0.0423	0.55 - 0.99
RTCA-AS1	ENSG00000224616.1	ENSG00000224616	NA	HPV-	Discovery	Protective	0.74	0.0449	0.56 - 0.99
LINC01752	ENSG00000224961.1	ENSG00000224961	NA	HPV-	Discovery	Protective	0.74	0.0413	0.55 - 0.99
LINC02611	ENSG00000226791.5	ENSG00000226791	NA	HPV-	Discovery	Protective	0.74	0.0382	0.55 - 0.98
LTB	ENSG00000227507.2	ENSG00000227507	NA	HPV-	Discovery	Protective	0.74	0.0458	0.56 - 0.99
LINC01132	ENSG00000227630.2	ENSG00000227630	NA	HPV-	Discovery	Protective	0.74	0.0424	0.55 - 0.99
ENSG00000227766.1	ENSG00000227766.1	ENSG00000227766	NA	HPV-	Discovery	Protective	0.74	0.0428	0.56 - 0.99
ENSG00000235499.1	ENSG00000235499.1	ENSG00000235499	NA	HPV-	Discovery	Protective	0.74	0.0405	0.55 - 0.99
IGKV1-17	ENSG00000240382.3	ENSG00000240382	NA	HPV-	Discovery	Protective	0.74	0.0386	0.55 - 0.98
IGKV2-24	ENSG00000241294.1	ENSG00000241294	NA	HPV-	Discovery	Protective	0.74	0.0414	0.55 - 0.99
BGLAP	ENSG00000242252.1	ENSG00000242252	NA	HPV-	Discovery	Protective	0.74	0.0393	0.55 - 0.99
ENSG00000244560.5	ENSG00000244560.5	ENSG00000244560	NA	HPV-	Discovery	Protective	0.74	0.0433	0.56 - 0.99
IGKV1-27	ENSG00000244575.3	ENSG00000244575	NA	HPV-	Discovery	Protective	0.74	0.04	0.55 - 0.99
RPL30-AS1	ENSG00000245970.2	ENSG00000245970	NA	HPV-	Discovery	Protective	0.74	0.0391	0.55 - 0.98
STARD4-AS1	ENSG00000246859.2	ENSG00000246859	NA	HPV-	Discovery	Protective	0.74	0.0391	0.55 - 0.98
ZNF324B	ENSG00000249471.6	ENSG00000249471	NA	HPV-	Discovery	Protective	0.74	0.0413	0.55 - 0.99
RDH10-AS1	ENSG00000250295.5	ENSG00000250295	NA	HPV-	Discovery	Protective	0.74	0.0437	0.56 - 0.99
ENSG00000258461.4	ENSG00000258461.4	ENSG00000258461	NA	HPV-	Discovery	Protective	0.74	0.0413	0.55 - 0.99
ENSG00000259366.1	ENSG00000259366.1	ENSG00000259366	NA	HPV-	Discovery	Protective	0.74	0.0443	0.56 - 0.99
MIR142HG	ENSG00000265206.3	ENSG00000265206	NA	HPV-	Discovery	Protective	0.74	0.0429	0.55 - 0.99
ENSG00000268912.1	ENSG00000268912.1	ENSG00000268912	NA	HPV-	Discovery	Protective	0.74	0.045	0.56 - 0.99
HK2-DT	ENSG00000272711.1	ENSG00000272711	NA	HPV-	Discovery	Protective	0.74	0.0445	0.56 - 0.99
ENSG00000277491.1	ENSG00000277491.1	ENSG00000277491	NA	HPV-	Discovery	Protective	0.74	0.0421	0.55 - 0.99
TRAC	ENSG00000277734.3	ENSG00000277734	NA	HPV-	Discovery	Protective	0.74	0.0459	0.56 - 0.99
ENSG00000280239.1	ENSG00000280239.1	ENSG00000280239	NA	HPV-	Discovery	Protective	0.74	0.0406	0.55 - 0.99
ENSG00000280254.1	ENSG00000280254.1	ENSG00000280254	NA	HPV-	Discovery	Protective	0.74	0.0383	0.55 - 0.98
CTBP1-AS	ENSG00000280927.1	ENSG00000280927	NA	HPV-	Discovery	Protective	0.74	0.0388	0.55 - 0.98
STAP1	ENSG00000035720.6	ENSG00000035720	NA	HPV-	Discovery	Protective	0.74	0.045	0.55 - 0.99
COL9A2	ENSG00000049089.12	ENSG00000049089	NA	HPV-	Discovery	Protective	0.74	0.0412	0.55 - 0.99
TIE1	ENSG00000066056.12	ENSG00000066056	NA	HPV-	Discovery	Protective	0.74	0.0441	0.55 - 0.99
MOK	ENSG00000080823.20	ENSG00000080823	NA	HPV-	Discovery	Protective	0.74	0.0398	0.55 - 0.99
IL12RB1	ENSG00000096996.14	ENSG00000096996	NA	HPV-	Discovery	Protective	0.74	0.0388	0.55 - 0.98
PALMD	ENSG00000099260.9	ENSG00000099260	NA	HPV-	Discovery	Protective	0.74	0.046	0.56 - 0.99
COBL	ENSG00000106078.16	ENSG00000106078	NA	HPV-	Discovery	Higher risk	1.34	0.0455	1.01 - 1.79
EIF2B1	ENSG00000111361.11	ENSG00000111361	NA	HPV-	Discovery	Higher risk	1.34	0.0461	1.01 - 1.79
RIC8B	ENSG00000111785.17	ENSG00000111785	NA	HPV-	Discovery	Higher risk	1.34	0.0456	1.01 - 1.8
COX7A2L	ENSG00000115944.13	ENSG00000115944	NA	HPV-	Discovery	Higher risk	1.34	0.0454	1.01 - 1.8
MT2A	ENSG00000125148.6	ENSG00000125148	NA	HPV-	Discovery	Higher risk	1.34	0.0451	1.01 - 1.79
FRA10AC1	ENSG00000148690.11	ENSG00000148690	NA	HPV-	Discovery	Higher risk	1.34	0.0456	1.01 - 1.79
PTPDC1	ENSG00000158079.13	ENSG00000158079	NA	HPV-	Discovery	Higher risk	1.34	0.0453	1.01 - 1.79
NDUFV3	ENSG00000160194.16	ENSG00000160194	NA	HPV-	Discovery	Higher risk	1.34	0.0458	1.01 - 1.8
ANAPC10	ENSG00000164162.11	ENSG00000164162	NA	HPV-	Discovery	Higher risk	1.34	0.046	1.01 - 1.79
FJX1	ENSG00000179431.6	ENSG00000179431	NA	HPV-	Discovery	Higher risk	1.34	0.0461	1.01 - 1.79
SPOUT1	ENSG00000198917.10	ENSG00000198917	NA	HPV-	Discovery	Higher risk	1.34	0.0449	1.01 - 1.8
SNAP29	ENSG00000099940.10	ENSG00000099940	NA	HPV-	Discovery	Higher risk	1.34	0.0445	1.01 - 1.8
GLA	ENSG00000102393.8	ENSG00000102393	NA	HPV-	Discovery	Higher risk	1.35	0.0418	1.01 - 1.81
CDIPT	ENSG00000103502.12	ENSG00000103502	NA	HPV-	Discovery	Higher risk	1.35	0.0433	1.01 - 1.8
RPA3	ENSG00000106399.10	ENSG00000106399	NA	HPV-	Discovery	Higher risk	1.35	0.0415	1.01 - 1.8
CREB3	ENSG00000107175.9	ENSG00000107175	NA	HPV-	Discovery	Higher risk	1.35	0.0398	1.01 - 1.81
PPP3CB	ENSG00000107758.14	ENSG00000107758	NA	HPV-	Discovery	Higher risk	1.35	0.0417	1.01 - 1.8
LTBR	ENSG00000111321.9	ENSG00000111321	NA	HPV-	Discovery	Higher risk	1.35	0.0434	1.01 - 1.8
COPZ1	ENSG00000111481.8	ENSG00000111481	NA	HPV-	Discovery	Higher risk	1.35	0.0401	1.01 - 1.81
CCNG1	ENSG00000113328.17	ENSG00000113328	NA	HPV-	Discovery	Higher risk	1.35	0.0399	1.01 - 1.81
C3orf52	ENSG00000114529.11	ENSG00000114529	NA	HPV-	Discovery	Higher risk	1.35	0.0405	1.01 - 1.81
UFM1	ENSG00000120686.10	ENSG00000120686	NA	HPV-	Discovery	Higher risk	1.35	0.0416	1.01 - 1.81
DAD1	ENSG00000129562.9	ENSG00000129562	NA	HPV-	Discovery	Higher risk	1.35	0.0428	1.01 - 1.8
TCEAL4	ENSG00000133142.16	ENSG00000133142	NA	HPV-	Discovery	Higher risk	1.35	0.0405	1.01 - 1.81
RNF138	ENSG00000134758.12	ENSG00000134758	NA	HPV-	Discovery	Higher risk	1.35	0.0408	1.01 - 1.81
KDELR2	ENSG00000136240.8	ENSG00000136240	NA	HPV-	Discovery	Higher risk	1.35	0.0428	1.01 - 1.8
NKX2-8	ENSG00000136327.6	ENSG00000136327	NA	HPV-	Discovery	Higher risk	1.35	0.0422	1.01 - 1.8
ANP32B	ENSG00000136938.8	ENSG00000136938	NA	HPV-	Discovery	Higher risk	1.35	0.0417	1.01 - 1.8
WDR12	ENSG00000138442.8	ENSG00000138442	NA	HPV-	Discovery	Higher risk	1.35	0.043	1.01 - 1.81
NUP58	ENSG00000139496.14	ENSG00000139496	NA	HPV-	Discovery	Higher risk	1.35	0.04	1.01 - 1.81
GATA6	ENSG00000141448.7	ENSG00000141448	NA	HPV-	Discovery	Higher risk	1.35	0.0407	1.01 - 1.81
COP1	ENSG00000143207.18	ENSG00000143207	NA	HPV-	Discovery	Higher risk	1.35	0.042	1.01 - 1.81
MRPS5	ENSG00000144029.10	ENSG00000144029	NA	HPV-	Discovery	Higher risk	1.35	0.041	1.01 - 1.81
ATG12	ENSG00000145782.11	ENSG00000145782	NA	HPV-	Discovery	Higher risk	1.35	0.0424	1.01 - 1.8
PRPS1	ENSG00000147224.9	ENSG00000147224	NA	HPV-	Discovery	Higher risk	1.35	0.0439	1.01 - 1.8
HSD17B12	ENSG00000149084.10	ENSG00000149084	NA	HPV-	Discovery	Higher risk	1.35	0.0411	1.01 - 1.81
VIPAS39	ENSG00000151445.14	ENSG00000151445	NA	HPV-	Discovery	Higher risk	1.35	0.0414	1.01 - 1.8
AMN1	ENSG00000151743.9	ENSG00000151743	NA	HPV-	Discovery	Higher risk	1.35	0.0414	1.01 - 1.81
GDPD1	ENSG00000153982.9	ENSG00000153982	NA	HPV-	Discovery	Higher risk	1.35	0.0407	1.01 - 1.81
RAB6B	ENSG00000154917.9	ENSG00000154917	NA	HPV-	Discovery	Higher risk	1.35	0.043	1.01 - 1.81
LARP1	ENSG00000155506.15	ENSG00000155506	NA	HPV-	Discovery	Higher risk	1.35	0.0443	1.01 - 1.8
UBE2Z	ENSG00000159202.16	ENSG00000159202	NA	HPV-	Discovery	Higher risk	1.35	0.0435	1.01 - 1.8
SNF8	ENSG00000159210.8	ENSG00000159210	NA	HPV-	Discovery	Higher risk	1.35	0.0439	1.01 - 1.8
SLU7	ENSG00000164609.8	ENSG00000164609	NA	HPV-	Discovery	Higher risk	1.35	0.0413	1.01 - 1.81
CAMLG	ENSG00000164615.4	ENSG00000164615	NA	HPV-	Discovery	Higher risk	1.35	0.0426	1.01 - 1.8
ISCA2	ENSG00000165898.12	ENSG00000165898	NA	HPV-	Discovery	Higher risk	1.35	0.0396	1.01 - 1.81
NUDT21	ENSG00000167005.12	ENSG00000167005	NA	HPV-	Discovery	Higher risk	1.35	0.0452	1.01 - 1.81
ATP5MG	ENSG00000167283.6	ENSG00000167283	NA	HPV-	Discovery	Higher risk	1.35	0.0398	1.01 - 1.81
STIP1	ENSG00000168439.15	ENSG00000168439	NA	HPV-	Discovery	Higher risk	1.35	0.0405	1.01 - 1.81
CHRNA5	ENSG00000169684.12	ENSG00000169684	NA	HPV-	Discovery	Higher risk	1.35	0.0443	1.01 - 1.8
CDCA4	ENSG00000170779.10	ENSG00000170779	NA	HPV-	Discovery	Higher risk	1.35	0.0402	1.01 - 1.81
TEFM	ENSG00000172171.9	ENSG00000172171	NA	HPV-	Discovery	Higher risk	1.35	0.0428	1.01 - 1.8
PIFO	ENSG00000173947.12	ENSG00000173947	NA	HPV-	Discovery	Higher risk	1.35	0.0395	1.01 - 1.81
KLC2	ENSG00000174996.10	ENSG00000174996	NA	HPV-	Discovery	Higher risk	1.35	0.0424	1.01 - 1.81
DOLK	ENSG00000175283.7	ENSG00000175283	NA	HPV-	Discovery	Higher risk	1.35	0.0439	1.01 - 1.8
RNF41	ENSG00000181852.16	ENSG00000181852	NA	HPV-	Discovery	Higher risk	1.35	0.0413	1.01 - 1.81
MRPL40	ENSG00000185608.7	ENSG00000185608	NA	HPV-	Discovery	Higher risk	1.35	0.0426	1.01 - 1.8
HMGB1	ENSG00000189403.13	ENSG00000189403	NA	HPV-	Discovery	Higher risk	1.35	0.044	1.01 - 1.8
AKR1C3	ENSG00000196139.10	ENSG00000196139	NA	HPV-	Discovery	Higher risk	1.35	0.0453	1.01 - 1.8
FAR1	ENSG00000197601.11	ENSG00000197601	NA	HPV-	Discovery	Higher risk	1.35	0.0439	1.01 - 1.8
MT-TP	ENSG00000210196.2	ENSG00000210196	NA	HPV-	Discovery	Higher risk	1.35	0.0399	1.01 - 1.81
VPS33B-DT	ENSG00000214432.8	ENSG00000214432	NA	HPV-	Discovery	Higher risk	1.35	0.0404	1.01 - 1.81
PPME1	ENSG00000214517.7	ENSG00000214517	NA	HPV-	Discovery	Higher risk	1.35	0.0438	1.01 - 1.81
ENSG00000224415.1	ENSG00000224415.1	ENSG00000224415	NA	HPV-	Discovery	Higher risk	1.35	0.0424	1.01 - 1.8
ABHD11-AS1	ENSG00000225969.1	ENSG00000225969	NA	HPV-	Discovery	Higher risk	1.35	0.0429	1.01 - 1.8
GPR155-DT	ENSG00000226853.2	ENSG00000226853	NA	HPV-	Discovery	Higher risk	1.35	0.0438	1.01 - 1.8
PISD	ENSG00000241878.8	ENSG00000241878	NA	HPV-	Discovery	Higher risk	1.35	0.0403	1.01 - 1.81
ZNF718	ENSG00000250312.5	ENSG00000250312	NA	HPV-	Discovery	Higher risk	1.35	0.0426	1.01 - 1.81
TBC1D22A-DT	ENSG00000260708.1	ENSG00000260708	NA	HPV-	Discovery	Higher risk	1.35	0.0418	1.01 - 1.81
ENSG00000275216.1	ENSG00000275216.1	ENSG00000275216	NA	HPV-	Discovery	Higher risk	1.35	0.0409	1.01 - 1.81
RPL26L1	ENSG00000037241.6	ENSG00000037241	NA	HPV-	Discovery	Higher risk	1.35	0.0408	1.01 - 1.81
SLC2A3	ENSG00000059804.14	ENSG00000059804	NA	HPV-	Discovery	Higher risk	1.35	0.042	1.01 - 1.81
MSANTD3	ENSG00000066697.13	ENSG00000066697	NA	HPV-	Discovery	Higher risk	1.35	0.0448	1.01 - 1.8
ERLEC1	ENSG00000068912.12	ENSG00000068912	NA	HPV-	Discovery	Higher risk	1.35	0.0409	1.01 - 1.81
BCAP29	ENSG00000075790.9	ENSG00000075790	NA	HPV-	Discovery	Higher risk	1.35	0.0425	1.01 - 1.81
NUFIP1	ENSG00000083635.7	ENSG00000083635	NA	HPV-	Discovery	Higher risk	1.35	0.0401	1.01 - 1.81
CHGB	ENSG00000089199.8	ENSG00000089199	NA	HPV-	Discovery	Higher risk	1.35	0.041	1.01 - 1.81
HAUS4	ENSG00000092036.15	ENSG00000092036	NA	HPV-	Discovery	Higher risk	1.35	0.0418	1.01 - 1.8
SUPT16H	ENSG00000092201.8	ENSG00000092201	NA	HPV-	Discovery	Higher risk	1.35	0.0413	1.01 - 1.81
SEMA4G	ENSG00000095539.14	ENSG00000095539	NA	HPV-	Discovery	Higher risk	1.35	0.0455	1.01 - 1.8
SNRPD3	ENSG00000100028.10	ENSG00000100028	NA	HPV-	Discovery	Higher risk	1.36	0.0379	1.02 - 1.81
PSMD10	ENSG00000101843.17	ENSG00000101843	NA	HPV-	Discovery	Higher risk	1.36	0.0385	1.02 - 1.82
PMPCB	ENSG00000105819.12	ENSG00000105819	NA	HPV-	Discovery	Higher risk	1.36	0.039	1.02 - 1.82
SPATA6L	ENSG00000106686.15	ENSG00000106686	NA	HPV-	Discovery	Higher risk	1.36	0.0366	1.02 - 1.83
FKTN	ENSG00000106692.12	ENSG00000106692	NA	HPV-	Discovery	Higher risk	1.36	0.0367	1.02 - 1.83
TPI1	ENSG00000111669.13	ENSG00000111669	NA	HPV-	Discovery	Higher risk	1.36	0.0384	1.02 - 1.82
SNX3	ENSG00000112335.13	ENSG00000112335	NA	HPV-	Discovery	Higher risk	1.36	0.0358	1.02 - 1.82
NDUFB3	ENSG00000119013.7	ENSG00000119013	NA	HPV-	Discovery	Higher risk	1.36	0.0368	1.02 - 1.82
ECD	ENSG00000122882.9	ENSG00000122882	NA	HPV-	Discovery	Higher risk	1.36	0.0387	1.02 - 1.82
NDUFAF4	ENSG00000123545.5	ENSG00000123545	NA	HPV-	Discovery	Higher risk	1.36	0.0355	1.02 - 1.82
SNRPB2	ENSG00000125870.9	ENSG00000125870	NA	HPV-	Discovery	Higher risk	1.36	0.0359	1.02 - 1.82
BECN1	ENSG00000126581.11	ENSG00000126581	NA	HPV-	Discovery	Higher risk	1.36	0.036	1.02 - 1.82
SIX1	ENSG00000126778.8	ENSG00000126778	NA	HPV-	Discovery	Higher risk	1.36	0.0385	1.02 - 1.82
SEM1	ENSG00000127922.8	ENSG00000127922	NA	HPV-	Discovery	Higher risk	1.36	0.0387	1.02 - 1.81
SGO1	ENSG00000129810.13	ENSG00000129810	NA	HPV-	Discovery	Higher risk	1.36	0.0365	1.02 - 1.83
DAP3	ENSG00000132676.14	ENSG00000132676	NA	HPV-	Discovery	Higher risk	1.36	0.0369	1.02 - 1.82
RFXAP	ENSG00000133111.3	ENSG00000133111	NA	HPV-	Discovery	Higher risk	1.36	0.0386	1.02 - 1.81
CAPRIN1	ENSG00000135387.18	ENSG00000135387	NA	HPV-	Discovery	Higher risk	1.36	0.0375	1.02 - 1.82
MTCH1	ENSG00000137409.17	ENSG00000137409	NA	HPV-	Discovery	Higher risk	1.36	0.0367	1.02 - 1.82
ESD	ENSG00000139684.12	ENSG00000139684	NA	HPV-	Discovery	Higher risk	1.36	0.037	1.02 - 1.82
LYSMD2	ENSG00000140280.12	ENSG00000140280	NA	HPV-	Discovery	Higher risk	1.36	0.0387	1.02 - 1.81
SEC11A	ENSG00000140612.12	ENSG00000140612	NA	HPV-	Discovery	Higher risk	1.36	0.038	1.02 - 1.81
ABT1	ENSG00000146109.4	ENSG00000146109	NA	HPV-	Discovery	Higher risk	1.36	0.0379	1.02 - 1.82
GPATCH11	ENSG00000152133.13	ENSG00000152133	NA	HPV-	Discovery	Higher risk	1.36	0.0384	1.02 - 1.82
PFKM	ENSG00000152556.14	ENSG00000152556	NA	HPV-	Discovery	Higher risk	1.36	0.0394	1.02 - 1.82
PDLIM3	ENSG00000154553.12	ENSG00000154553	NA	HPV-	Discovery	Higher risk	1.36	0.0376	1.02 - 1.82
MFSD14A	ENSG00000156875.12	ENSG00000156875	NA	HPV-	Discovery	Higher risk	1.36	0.0363	1.02 - 1.82
AP3S2	ENSG00000157823.15	ENSG00000157823	NA	HPV-	Discovery	Higher risk	1.36	0.0365	1.02 - 1.83
FANCC	ENSG00000158169.10	ENSG00000158169	NA	HPV-	Discovery	Higher risk	1.36	0.0382	1.02 - 1.82
MGAT4B	ENSG00000161013.15	ENSG00000161013	NA	HPV-	Discovery	Higher risk	1.36	0.0359	1.02 - 1.82
ITGA5	ENSG00000161638.9	ENSG00000161638	NA	HPV-	Discovery	Higher risk	1.36	0.0399	1.01 - 1.81
CAMK2N1	ENSG00000162545.5	ENSG00000162545	NA	HPV-	Discovery	Higher risk	1.36	0.0373	1.02 - 1.82
PEX19	ENSG00000162735.17	ENSG00000162735	NA	HPV-	Discovery	Higher risk	1.36	0.0403	1.01 - 1.82
MBD6	ENSG00000166987.13	ENSG00000166987	NA	HPV-	Discovery	Higher risk	1.36	0.0386	1.02 - 1.83
SPINDOC	ENSG00000168005.7	ENSG00000168005	NA	HPV-	Discovery	Higher risk	1.36	0.0391	1.02 - 1.83
TMEM208	ENSG00000168701.17	ENSG00000168701	NA	HPV-	Discovery	Higher risk	1.36	0.0393	1.02 - 1.81
RIOX1	ENSG00000170468.7	ENSG00000170468	NA	HPV-	Discovery	Higher risk	1.36	0.0373	1.02 - 1.82
ELOVL6	ENSG00000170522.8	ENSG00000170522	NA	HPV-	Discovery	Higher risk	1.36	0.0393	1.02 - 1.82
BANF1	ENSG00000175334.6	ENSG00000175334	NA	HPV-	Discovery	Higher risk	1.36	0.0354	1.02 - 1.82
ACBD7	ENSG00000176244.6	ENSG00000176244	NA	HPV-	Discovery	Higher risk	1.36	0.0369	1.02 - 1.82
ZBTB34	ENSG00000177125.5	ENSG00000177125	NA	HPV-	Discovery	Higher risk	1.36	0.0405	1.01 - 1.82
FIGN	ENSG00000182263.12	ENSG00000182263	NA	HPV-	Discovery	Higher risk	1.36	0.0357	1.02 - 1.82
C16orf72	ENSG00000182831.1	ENSG00000182831	NA	HPV-	Discovery	Higher risk	1.36	0.0366	1.02 - 1.82
DNAH14	ENSG00000185842.13	ENSG00000185842	NA	HPV-	Discovery	Higher risk	1.36	0.0388	1.02 - 1.81
IRS2	ENSG00000185950.8	ENSG00000185950	NA	HPV-	Discovery	Higher risk	1.36	0.0397	1.01 - 1.81
C2orf76	ENSG00000186132.13	ENSG00000186132	NA	HPV-	Discovery	Higher risk	1.36	0.038	1.02 - 1.82
SPATS2L	ENSG00000196141.11	ENSG00000196141	NA	HPV-	Discovery	Higher risk	1.36	0.0395	1.01 - 1.81
CD55	ENSG00000196352.12	ENSG00000196352	NA	HPV-	Discovery	Higher risk	1.36	0.038	1.02 - 1.81
OSTC	ENSG00000198856.11	ENSG00000198856	NA	HPV-	Discovery	Higher risk	1.36	0.0381	1.02 - 1.81
LAMTOR5-AS1	ENSG00000224699.7	ENSG00000224699	NA	HPV-	Discovery	Higher risk	1.36	0.0367	1.02 - 1.82
BAD	ENSG00000002330.12	ENSG00000002330	NA	HPV-	Discovery	Higher risk	1.36	0.0392	1.02 - 1.81
MTCO1P12	ENSG00000237973.1	ENSG00000237973	NA	HPV-	Discovery	Higher risk	1.36	0.0396	1.01 - 1.81
GASK1B-AS1	ENSG00000248429.4	ENSG00000248429	NA	HPV-	Discovery	Higher risk	1.36	0.04	1.01 - 1.81
SYS1-DBNDD2	ENSG00000254806.4	ENSG00000254806	NA	HPV-	Discovery	Higher risk	1.36	0.0371	1.02 - 1.82
ENSG00000268049.1	ENSG00000268049.1	ENSG00000268049	NA	HPV-	Discovery	Higher risk	1.36	0.0387	1.02 - 1.81
ENSG00000272831.1	ENSG00000272831.1	ENSG00000272831	NA	HPV-	Discovery	Higher risk	1.36	0.0383	1.02 - 1.82
TBPL1	ENSG00000028839.8	ENSG00000028839	NA	HPV-	Discovery	Higher risk	1.36	0.0376	1.02 - 1.81
LIMA1	ENSG00000050405.12	ENSG00000050405	NA	HPV-	Discovery	Higher risk	1.36	0.037	1.02 - 1.82
MRPS24	ENSG00000062582.12	ENSG00000062582	NA	HPV-	Discovery	Higher risk	1.36	0.0369	1.02 - 1.82
FOXJ2	ENSG00000065970.7	ENSG00000065970	NA	HPV-	Discovery	Higher risk	1.36	0.0409	1.01 - 1.83
UBE2T	ENSG00000077152.8	ENSG00000077152	NA	HPV-	Discovery	Higher risk	1.36	0.0363	1.02 - 1.82
FTL	ENSG00000087086.12	ENSG00000087086	NA	HPV-	Discovery	Higher risk	1.36	0.0408	1.01 - 1.82
PIR	ENSG00000087842.9	ENSG00000087842	NA	HPV-	Discovery	Higher risk	1.36	0.0411	1.01 - 1.82
RBM27	ENSG00000091009.7	ENSG00000091009	NA	HPV-	Discovery	Higher risk	1.36	0.0402	1.01 - 1.81
TIMM9	ENSG00000100575.12	ENSG00000100575	NA	HPV-	Discovery	Higher risk	1.37	0.0339	1.02 - 1.83
PSMC1	ENSG00000100764.12	ENSG00000100764	NA	HPV-	Discovery	Higher risk	1.37	0.0328	1.03 - 1.83
NAMPT	ENSG00000105835.10	ENSG00000105835	NA	HPV-	Discovery	Higher risk	1.37	0.0322	1.03 - 1.83
POLR1F	ENSG00000105849.5	ENSG00000105849	NA	HPV-	Discovery	Higher risk	1.37	0.033	1.03 - 1.84
PON2	ENSG00000105854.11	ENSG00000105854	NA	HPV-	Discovery	Higher risk	1.37	0.0332	1.03 - 1.83
CHCHD3	ENSG00000106554.10	ENSG00000106554	NA	HPV-	Discovery	Higher risk	1.37	0.0343	1.02 - 1.83
FUBP3	ENSG00000107164.15	ENSG00000107164	NA	HPV-	Discovery	Higher risk	1.37	0.0352	1.02 - 1.83
MINPP1	ENSG00000107789.14	ENSG00000107789	NA	HPV-	Discovery	Higher risk	1.37	0.0322	1.03 - 1.84
PSMD14	ENSG00000115233.10	ENSG00000115233	NA	HPV-	Discovery	Higher risk	1.37	0.0334	1.03 - 1.84
NSL1	ENSG00000117697.13	ENSG00000117697	NA	HPV-	Discovery	Higher risk	1.37	0.0351	1.02 - 1.83
CHRNB4	ENSG00000117971.10	ENSG00000117971	NA	HPV-	Discovery	Higher risk	1.37	0.0349	1.02 - 1.83
KLF7	ENSG00000118263.13	ENSG00000118263	NA	HPV-	Discovery	Higher risk	1.37	0.0353	1.02 - 1.83
GPAM	ENSG00000119927.12	ENSG00000119927	NA	HPV-	Discovery	Higher risk	1.37	0.0349	1.02 - 1.84
NUP43	ENSG00000120253.12	ENSG00000120253	NA	HPV-	Discovery	Higher risk	1.37	0.033	1.03 - 1.83
CYSTM1	ENSG00000120306.8	ENSG00000120306	NA	HPV-	Discovery	Higher risk	1.37	0.0367	1.02 - 1.83
SPCS3	ENSG00000129128.11	ENSG00000129128	NA	HPV-	Discovery	Higher risk	1.37	0.0322	1.03 - 1.83
ITFG1	ENSG00000129636.11	ENSG00000129636	NA	HPV-	Discovery	Higher risk	1.37	0.032	1.03 - 1.84
ERAL1	ENSG00000132591.10	ENSG00000132591	NA	HPV-	Discovery	Higher risk	1.37	0.0324	1.03 - 1.83
UQCC2	ENSG00000137288.8	ENSG00000137288	NA	HPV-	Discovery	Higher risk	1.37	0.0333	1.03 - 1.83
C6orf52	ENSG00000137434.10	ENSG00000137434	NA	HPV-	Discovery	Higher risk	1.37	0.0346	1.02 - 1.83
RUSF1	ENSG00000140688.15	ENSG00000140688	NA	HPV-	Discovery	Higher risk	1.37	0.0327	1.03 - 1.84
NAF1	ENSG00000145414.7	ENSG00000145414	NA	HPV-	Discovery	Higher risk	1.37	0.0346	1.02 - 1.83
CCZ1B	ENSG00000146574.14	ENSG00000146574	NA	HPV-	Discovery	Higher risk	1.37	0.0362	1.02 - 1.84
MRPL39	ENSG00000154719.12	ENSG00000154719	NA	HPV-	Discovery	Higher risk	1.37	0.0312	1.03 - 1.83
ATP5PF	ENSG00000154723.11	ENSG00000154723	NA	HPV-	Discovery	Higher risk	1.37	0.0318	1.03 - 1.83
ODR4	ENSG00000157181.13	ENSG00000157181	NA	HPV-	Discovery	Higher risk	1.37	0.0346	1.02 - 1.84
TMED4	ENSG00000158604.13	ENSG00000158604	NA	HPV-	Discovery	Higher risk	1.37	0.0324	1.03 - 1.83
NDUFAF2	ENSG00000164182.9	ENSG00000164182	NA	HPV-	Discovery	Higher risk	1.37	0.0343	1.02 - 1.83
OSGIN2	ENSG00000164823.8	ENSG00000164823	NA	HPV-	Discovery	Higher risk	1.37	0.0324	1.03 - 1.84
SUN1	ENSG00000164828.16	ENSG00000164828	NA	HPV-	Discovery	Higher risk	1.37	0.0353	1.02 - 1.83
SKA3	ENSG00000165480.14	ENSG00000165480	NA	HPV-	Discovery	Higher risk	1.37	0.033	1.03 - 1.83
HSP90B1	ENSG00000166598.11	ENSG00000166598	NA	HPV-	Discovery	Higher risk	1.37	0.0343	1.02 - 1.84
PPIB	ENSG00000166794.4	ENSG00000166794	NA	HPV-	Discovery	Higher risk	1.37	0.0349	1.02 - 1.82
SCG5	ENSG00000166922.7	ENSG00000166922	NA	HPV-	Discovery	Higher risk	1.37	0.0321	1.03 - 1.83
EXOSC1	ENSG00000171311.11	ENSG00000171311	NA	HPV-	Discovery	Higher risk	1.37	0.0314	1.03 - 1.83
HDAC3	ENSG00000171720.8	ENSG00000171720	NA	HPV-	Discovery	Higher risk	1.37	0.0315	1.03 - 1.83
RNASEH2C	ENSG00000172922.7	ENSG00000172922	NA	HPV-	Discovery	Higher risk	1.37	0.0347	1.02 - 1.82
MRPL57	ENSG00000173141.4	ENSG00000173141	NA	HPV-	Discovery	Higher risk	1.37	0.0321	1.03 - 1.83
IMPDH2	ENSG00000178035.10	ENSG00000178035	NA	HPV-	Discovery	Higher risk	1.37	0.0349	1.02 - 1.82
FAM220A	ENSG00000178397.11	ENSG00000178397	NA	HPV-	Discovery	Higher risk	1.37	0.0335	1.02 - 1.83
BACE2	ENSG00000182240.14	ENSG00000182240	NA	HPV-	Discovery	Higher risk	1.37	0.0342	1.02 - 1.82
C8orf33	ENSG00000182307.11	ENSG00000182307	NA	HPV-	Discovery	Higher risk	1.37	0.0318	1.03 - 1.84
XPNPEP3	ENSG00000196236.11	ENSG00000196236	NA	HPV-	Discovery	Higher risk	1.37	0.035	1.02 - 1.83
NUDT11	ENSG00000196368.4	ENSG00000196368	NA	HPV-	Discovery	Higher risk	1.37	0.0365	1.02 - 1.83
AMZ2	ENSG00000196704.10	ENSG00000196704	NA	HPV-	Discovery	Higher risk	1.37	0.0315	1.03 - 1.84
TMA16	ENSG00000198498.8	ENSG00000198498	NA	HPV-	Discovery	Higher risk	1.37	0.0341	1.02 - 1.83
NEU1	ENSG00000204386.9	ENSG00000204386	NA	HPV-	Discovery	Higher risk	1.37	0.0315	1.03 - 1.84
HMGN1	ENSG00000205581.9	ENSG00000205581	NA	HPV-	Discovery	Higher risk	1.37	0.0344	1.02 - 1.83
RPL7P6	ENSG00000227525.4	ENSG00000227525	NA	HPV-	Discovery	Higher risk	1.37	0.0325	1.03 - 1.83
PNISR-AS1	ENSG00000228506.1	ENSG00000228506	NA	HPV-	Discovery	Higher risk	1.37	0.0336	1.02 - 1.83
NKX1-2	ENSG00000229544.8	ENSG00000229544	NA	HPV-	Discovery	Higher risk	1.37	0.0318	1.03 - 1.84
LINC02541	ENSG00000230943.1	ENSG00000230943	NA	HPV-	Discovery	Higher risk	1.37	0.0348	1.02 - 1.84
FTH1P23	ENSG00000242960.1	ENSG00000242960	NA	HPV-	Discovery	Higher risk	1.37	0.0317	1.03 - 1.83
SUPT16HP1	ENSG00000256238.1	ENSG00000256238	NA	HPV-	Discovery	Higher risk	1.37	0.0343	1.02 - 1.83
ZNHIT3	ENSG00000273611.3	ENSG00000273611	NA	HPV-	Discovery	Higher risk	1.37	0.0343	1.02 - 1.82
ENSG00000280161.1	ENSG00000280161.1	ENSG00000280161	NA	HPV-	Discovery	Higher risk	1.37	0.0338	1.02 - 1.83
LINC01232	ENSG00000280734.1	ENSG00000280734	NA	HPV-	Discovery	Higher risk	1.37	0.0341	1.02 - 1.83
GPBP1	ENSG00000062194.14	ENSG00000062194	NA	HPV-	Discovery	Higher risk	1.37	0.0346	1.02 - 1.83
ERGIC2	ENSG00000087502.16	ENSG00000087502	NA	HPV-	Discovery	Higher risk	1.37	0.0328	1.03 - 1.83
CSTF2	ENSG00000101811.12	ENSG00000101811	NA	HPV-	Discovery	Higher risk	1.38	0.0294	1.03 - 1.84
ALG13	ENSG00000101901.9	ENSG00000101901	NA	HPV-	Discovery	Higher risk	1.38	0.0303	1.03 - 1.84
CTCF	ENSG00000102974.13	ENSG00000102974	NA	HPV-	Discovery	Higher risk	1.38	0.0329	1.03 - 1.84
PRUNE2	ENSG00000106772.16	ENSG00000106772	NA	HPV-	Discovery	Higher risk	1.38	0.0304	1.03 - 1.84
LTA4H	ENSG00000111144.8	ENSG00000111144	NA	HPV-	Discovery	Higher risk	1.38	0.029	1.03 - 1.84
PCDHB7	ENSG00000113212.6	ENSG00000113212	NA	HPV-	Discovery	Higher risk	1.38	0.0322	1.03 - 1.84
COQ10B	ENSG00000115520.7	ENSG00000115520	NA	HPV-	Discovery	Higher risk	1.38	0.03	1.03 - 1.85
ABITRAM	ENSG00000119328.10	ENSG00000119328	NA	HPV-	Discovery	Higher risk	1.38	0.0311	1.03 - 1.84
ACSL3	ENSG00000123983.12	ENSG00000123983	NA	HPV-	Discovery	Higher risk	1.38	0.0308	1.03 - 1.84
EIF2S2	ENSG00000125977.6	ENSG00000125977	NA	HPV-	Discovery	Higher risk	1.38	0.029	1.03 - 1.84
CDK8	ENSG00000132964.10	ENSG00000132964	NA	HPV-	Discovery	Higher risk	1.38	0.0309	1.03 - 1.84
E2F5	ENSG00000133740.9	ENSG00000133740	NA	HPV-	Discovery	Higher risk	1.38	0.0283	1.04 - 1.85
COX16	ENSG00000133983.13	ENSG00000133983	NA	HPV-	Discovery	Higher risk	1.38	0.0303	1.03 - 1.84
PRR5L	ENSG00000135362.12	ENSG00000135362	NA	HPV-	Discovery	Higher risk	1.38	0.03	1.03 - 1.85
LRRC8A	ENSG00000136802.10	ENSG00000136802	NA	HPV-	Discovery	Higher risk	1.38	0.0282	1.04 - 1.85
RPL35	ENSG00000136942.13	ENSG00000136942	NA	HPV-	Discovery	Higher risk	1.38	0.029	1.03 - 1.84
HINT2	ENSG00000137133.9	ENSG00000137133	NA	HPV-	Discovery	Higher risk	1.38	0.0302	1.03 - 1.84
BNIP2	ENSG00000140299.10	ENSG00000140299	NA	HPV-	Discovery	Higher risk	1.38	0.0272	1.04 - 1.85
FBXO15	ENSG00000141665.10	ENSG00000141665	NA	HPV-	Discovery	Higher risk	1.38	0.0297	1.03 - 1.84
TMCO1	ENSG00000143183.15	ENSG00000143183	NA	HPV-	Discovery	Higher risk	1.38	0.0283	1.04 - 1.85
LSP1P4	ENSG00000143429.8	ENSG00000143429	NA	HPV-	Discovery	Higher risk	1.38	0.0283	1.03 - 1.85
GPR107	ENSG00000148358.18	ENSG00000148358	NA	HPV-	Discovery	Higher risk	1.38	0.0304	1.03 - 1.85
NUBPL	ENSG00000151413.15	ENSG00000151413	NA	HPV-	Discovery	Higher risk	1.38	0.0289	1.03 - 1.85
F11R	ENSG00000158769.16	ENSG00000158769	NA	HPV-	Discovery	Higher risk	1.38	0.0289	1.03 - 1.85
NDUFS2	ENSG00000158864.11	ENSG00000158864	NA	HPV-	Discovery	Higher risk	1.38	0.0302	1.03 - 1.84
RSPRY1	ENSG00000159579.12	ENSG00000159579	NA	HPV-	Discovery	Higher risk	1.38	0.0308	1.03 - 1.84
VMA21	ENSG00000160131.12	ENSG00000160131	NA	HPV-	Discovery	Higher risk	1.38	0.0312	1.03 - 1.84
C4orf36	ENSG00000163633.9	ENSG00000163633	NA	HPV-	Discovery	Higher risk	1.38	0.0314	1.03 - 1.85
RPP14	ENSG00000163684.10	ENSG00000163684	NA	HPV-	Discovery	Higher risk	1.38	0.0303	1.03 - 1.84
U2SURP	ENSG00000163714.16	ENSG00000163714	NA	HPV-	Discovery	Higher risk	1.38	0.0303	1.03 - 1.84
BEX3	ENSG00000166681.12	ENSG00000166681	NA	HPV-	Discovery	Higher risk	1.38	0.0294	1.03 - 1.84
TMEM92	ENSG00000167105.6	ENSG00000167105	NA	HPV-	Discovery	Higher risk	1.38	0.0296	1.03 - 1.84
ATP5ME	ENSG00000169020.8	ENSG00000169020	NA	HPV-	Discovery	Higher risk	1.38	0.0297	1.03 - 1.84
ADORA2B	ENSG00000170425.3	ENSG00000170425	NA	HPV-	Discovery	Higher risk	1.38	0.029	1.03 - 1.85
LCLAT1	ENSG00000172954.12	ENSG00000172954	NA	HPV-	Discovery	Higher risk	1.38	0.0294	1.03 - 1.85
LEMD3	ENSG00000174106.2	ENSG00000174106	NA	HPV-	Discovery	Higher risk	1.38	0.0293	1.03 - 1.85
PARL	ENSG00000175193.11	ENSG00000175193	NA	HPV-	Discovery	Higher risk	1.38	0.0304	1.03 - 1.84
RTTN	ENSG00000176225.11	ENSG00000176225	NA	HPV-	Discovery	Higher risk	1.38	0.0277	1.04 - 1.85
NIM1K	ENSG00000177453.6	ENSG00000177453	NA	HPV-	Discovery	Higher risk	1.38	0.031	1.03 - 1.84
PITPNB	ENSG00000180957.16	ENSG00000180957	NA	HPV-	Discovery	Higher risk	1.38	0.0317	1.03 - 1.84
HMGN4	ENSG00000182952.4	ENSG00000182952	NA	HPV-	Discovery	Higher risk	1.38	0.029	1.03 - 1.85
MORF4L1	ENSG00000185787.13	ENSG00000185787	NA	HPV-	Discovery	Higher risk	1.38	0.0297	1.03 - 1.84
STEEP1	ENSG00000018610.12	ENSG00000018610	NA	HPV-	Discovery	Higher risk	1.38	0.0301	1.03 - 1.84
CHUK	ENSG00000213341.9	ENSG00000213341	NA	HPV-	Discovery	Higher risk	1.38	0.0299	1.03 - 1.85
FADS3	ENSG00000221968.7	ENSG00000221968	NA	HPV-	Discovery	Higher risk	1.38	0.0287	1.03 - 1.84
KLHL7-DT	ENSG00000230658.1	ENSG00000230658	NA	HPV-	Discovery	Higher risk	1.38	0.0308	1.03 - 1.84
SMIM26	ENSG00000232388.4	ENSG00000232388	NA	HPV-	Discovery	Higher risk	1.38	0.0274	1.04 - 1.85
KRT8P3	ENSG00000254285.3	ENSG00000254285	NA	HPV-	Discovery	Higher risk	1.38	0.0313	1.03 - 1.85
HMGB1P6	ENSG00000259781.1	ENSG00000259781	NA	HPV-	Discovery	Higher risk	1.38	0.0286	1.03 - 1.85
ENSG00000270956.1	ENSG00000270956.1	ENSG00000270956	NA	HPV-	Discovery	Higher risk	1.38	0.0308	1.03 - 1.84
POLR2J	ENSG00000005075.14	ENSG00000005075	NA	HPV-	Discovery	Higher risk	1.38	0.0292	1.03 - 1.84
RC3H2	ENSG00000056586.14	ENSG00000056586	NA	HPV-	Discovery	Higher risk	1.38	0.0285	1.03 - 1.85
GGCT	ENSG00000006625.16	ENSG00000006625	NA	HPV-	Discovery	Higher risk	1.38	0.0297	1.03 - 1.84
NEO1	ENSG00000067141.15	ENSG00000067141	NA	HPV-	Discovery	Higher risk	1.38	0.0312	1.03 - 1.85
NUP133	ENSG00000069248.11	ENSG00000069248	NA	HPV-	Discovery	Higher risk	1.38	0.0311	1.03 - 1.84
G2E3	ENSG00000092140.13	ENSG00000092140	NA	HPV-	Discovery	Higher risk	1.38	0.0321	1.03 - 1.84
CDC7	ENSG00000097046.11	ENSG00000097046	NA	HPV-	Discovery	Higher risk	1.38	0.0281	1.04 - 1.85
CECR2	ENSG00000099954.17	ENSG00000099954	NA	HPV-	Discovery	Higher risk	1.38	0.0294	1.03 - 1.85
STAG2	ENSG00000101972.17	ENSG00000101972	NA	HPV-	Discovery	Higher risk	1.39	0.0272	1.04 - 1.86
TFAM	ENSG00000108064.9	ENSG00000108064	NA	HPV-	Discovery	Higher risk	1.39	0.0258	1.04 - 1.86
GAPDH	ENSG00000111640.13	ENSG00000111640	NA	HPV-	Discovery	Higher risk	1.39	0.025	1.04 - 1.86
COX7A2	ENSG00000112695.10	ENSG00000112695	NA	HPV-	Discovery	Higher risk	1.39	0.0267	1.04 - 1.85
HBEGF	ENSG00000113070.7	ENSG00000113070	NA	HPV-	Discovery	Higher risk	1.39	0.0257	1.04 - 1.86
IFT57	ENSG00000114446.4	ENSG00000114446	NA	HPV-	Discovery	Higher risk	1.39	0.0254	1.04 - 1.86
CBX3	ENSG00000122565.17	ENSG00000122565	NA	HPV-	Discovery	Higher risk	1.39	0.0273	1.04 - 1.85
RPL23	ENSG00000125691.11	ENSG00000125691	NA	HPV-	Discovery	Higher risk	1.39	0.0262	1.04 - 1.85
EMC8	ENSG00000131148.7	ENSG00000131148	NA	HPV-	Discovery	Higher risk	1.39	0.0254	1.04 - 1.86
DCTN4	ENSG00000132912.11	ENSG00000132912	NA	HPV-	Discovery	Higher risk	1.39	0.0268	1.04 - 1.87
CCNH	ENSG00000134480.12	ENSG00000134480	NA	HPV-	Discovery	Higher risk	1.39	0.0247	1.04 - 1.86
HAUS2	ENSG00000137814.8	ENSG00000137814	NA	HPV-	Discovery	Higher risk	1.39	0.0256	1.04 - 1.86
EFHD2	ENSG00000142634.11	ENSG00000142634	NA	HPV-	Discovery	Higher risk	1.39	0.0263	1.04 - 1.86
GMPS	ENSG00000163655.14	ENSG00000163655	NA	HPV-	Discovery	Higher risk	1.39	0.0265	1.04 - 1.86
ATP2A2	ENSG00000174437.15	ENSG00000174437	NA	HPV-	Discovery	Higher risk	1.39	0.0261	1.04 - 1.86
RIMS2	ENSG00000176406.19	ENSG00000176406	NA	HPV-	Discovery	Higher risk	1.39	0.0284	1.04 - 1.86
NECTIN3	ENSG00000177707.9	ENSG00000177707	NA	HPV-	Discovery	Higher risk	1.39	0.026	1.04 - 1.86
NDUFB1	ENSG00000183648.8	ENSG00000183648	NA	HPV-	Discovery	Higher risk	1.39	0.0265	1.04 - 1.85
FOXL2	ENSG00000183770.5	ENSG00000183770	NA	HPV-	Discovery	Higher risk	1.39	0.0267	1.04 - 1.86
MATN1-AS1	ENSG00000186056.8	ENSG00000186056	NA	HPV-	Discovery	Higher risk	1.39	0.0258	1.04 - 1.86
NBR1	ENSG00000188554.12	ENSG00000188554	NA	HPV-	Discovery	Higher risk	1.39	0.0271	1.04 - 1.86
S100A13	ENSG00000189171.12	ENSG00000189171	NA	HPV-	Discovery	Higher risk	1.39	0.0262	1.04 - 1.85
MT-ND2	ENSG00000198763.3	ENSG00000198763	NA	HPV-	Discovery	Higher risk	1.39	0.0248	1.04 - 1.86
TOP1	ENSG00000198900.5	ENSG00000198900	NA	HPV-	Discovery	Higher risk	1.39	0.0262	1.04 - 1.85
TCTN1	ENSG00000204852.14	ENSG00000204852	NA	HPV-	Discovery	Higher risk	1.39	0.0275	1.04 - 1.86
ZBTB10	ENSG00000205189.10	ENSG00000205189	NA	HPV-	Discovery	Higher risk	1.39	0.0266	1.04 - 1.86
SYNJ2BP	ENSG00000213463.4	ENSG00000213463	NA	HPV-	Discovery	Higher risk	1.39	0.0278	1.04 - 1.85
ALG3	ENSG00000214160.8	ENSG00000214160	NA	HPV-	Discovery	Higher risk	1.39	0.0261	1.04 - 1.86
RAET1K	ENSG00000218358.2	ENSG00000218358	NA	HPV-	Discovery	Higher risk	1.39	0.0266	1.04 - 1.86
RPL21P28	ENSG00000220749.4	ENSG00000220749	NA	HPV-	Discovery	Higher risk	1.39	0.027	1.04 - 1.85
FOXD1	ENSG00000251493.3	ENSG00000251493	NA	HPV-	Discovery	Higher risk	1.39	0.0244	1.04 - 1.86
SNRPEP2	ENSG00000256968.1	ENSG00000256968	NA	HPV-	Discovery	Higher risk	1.39	0.0256	1.04 - 1.86
LINC02328	ENSG00000258733.4	ENSG00000258733	NA	HPV-	Discovery	Higher risk	1.39	0.0244	1.04 - 1.86
ZFHX3-AS1	ENSG00000259768.5	ENSG00000259768	NA	HPV-	Discovery	Higher risk	1.39	0.0278	1.04 - 1.85
POM121C	ENSG00000272391.4	ENSG00000272391	NA	HPV-	Discovery	Higher risk	1.39	0.0284	1.04 - 1.86
SPDL1	ENSG00000040275.15	ENSG00000040275	NA	HPV-	Discovery	Higher risk	1.39	0.0249	1.04 - 1.86
AIFM2	ENSG00000042286.13	ENSG00000042286	NA	HPV-	Discovery	Higher risk	1.39	0.0295	1.03 - 1.86
NFE2L1	ENSG00000082641.14	ENSG00000082641	NA	HPV-	Discovery	Higher risk	1.39	0.028	1.04 - 1.86
UIMC1	ENSG00000087206.15	ENSG00000087206	NA	HPV-	Discovery	Higher risk	1.39	0.0268	1.04 - 1.86
TLL2	ENSG00000095587.8	ENSG00000095587	NA	HPV-	Discovery	Higher risk	1.39	0.0243	1.04 - 1.86
SUPT20H	ENSG00000102710.18	ENSG00000102710	NA	HPV-	Discovery	Higher risk	1.4	0.0216	1.05 - 1.88
DDX50	ENSG00000107625.11	ENSG00000107625	NA	HPV-	Discovery	Higher risk	1.4	0.0238	1.05 - 1.87
MPP2	ENSG00000108852.13	ENSG00000108852	NA	HPV-	Discovery	Higher risk	1.4	0.0245	1.04 - 1.88
SLIRP	ENSG00000119705.8	ENSG00000119705	NA	HPV-	Discovery	Higher risk	1.4	0.0237	1.05 - 1.87
MRM2	ENSG00000122687.16	ENSG00000122687	NA	HPV-	Discovery	Higher risk	1.4	0.0236	1.05 - 1.86
DDX54	ENSG00000123064.11	ENSG00000123064	NA	HPV-	Discovery	Higher risk	1.4	0.022	1.05 - 1.87
AAR2	ENSG00000131043.10	ENSG00000131043	NA	HPV-	Discovery	Higher risk	1.4	0.0229	1.05 - 1.87
CCNA1	ENSG00000133101.8	ENSG00000133101	NA	HPV-	Discovery	Higher risk	1.4	0.0231	1.05 - 1.87
POGLUT2	ENSG00000134901.11	ENSG00000134901	NA	HPV-	Discovery	Higher risk	1.4	0.0231	1.05 - 1.87
ASCC1	ENSG00000138303.16	ENSG00000138303	NA	HPV-	Discovery	Higher risk	1.4	0.024	1.05 - 1.87
CERS5	ENSG00000139624.11	ENSG00000139624	NA	HPV-	Discovery	Higher risk	1.4	0.0223	1.05 - 1.87
SNRPG	ENSG00000143977.12	ENSG00000143977	NA	HPV-	Discovery	Higher risk	1.4	0.0245	1.04 - 1.87
NDUFB11	ENSG00000147123.10	ENSG00000147123	NA	HPV-	Discovery	Higher risk	1.4	0.0228	1.05 - 1.87
IMMP1L	ENSG00000148950.8	ENSG00000148950	NA	HPV-	Discovery	Higher risk	1.4	0.022	1.05 - 1.88
NDUFC2	ENSG00000151366.11	ENSG00000151366	NA	HPV-	Discovery	Higher risk	1.4	0.0223	1.05 - 1.87
CETN3	ENSG00000153140.7	ENSG00000153140	NA	HPV-	Discovery	Higher risk	1.4	0.0243	1.04 - 1.87
NUDCD3	ENSG00000015676.16	ENSG00000015676	NA	HPV-	Discovery	Higher risk	1.4	0.0224	1.05 - 1.87
GATAD1	ENSG00000157259.6	ENSG00000157259	NA	HPV-	Discovery	Higher risk	1.4	0.0231	1.05 - 1.88
MRPL17	ENSG00000158042.8	ENSG00000158042	NA	HPV-	Discovery	Higher risk	1.4	0.0216	1.05 - 1.87
CNNM4	ENSG00000158158.10	ENSG00000158158	NA	HPV-	Discovery	Higher risk	1.4	0.0238	1.05 - 1.88
GART	ENSG00000159131.15	ENSG00000159131	NA	HPV-	Discovery	Higher risk	1.4	0.0238	1.05 - 1.87
TDRD5	ENSG00000162782.14	ENSG00000162782	NA	HPV-	Discovery	Higher risk	1.4	0.0241	1.04 - 1.87
CPSF2	ENSG00000165934.11	ENSG00000165934	NA	HPV-	Discovery	Higher risk	1.4	0.0246	1.04 - 1.87
IRF2	ENSG00000168310.9	ENSG00000168310	NA	HPV-	Discovery	Higher risk	1.4	0.025	1.04 - 1.87
HSPB3	ENSG00000169271.2	ENSG00000169271	NA	HPV-	Discovery	Higher risk	1.4	0.024	1.04 - 1.87
MRPL1	ENSG00000169288.16	ENSG00000169288	NA	HPV-	Discovery	Higher risk	1.4	0.0223	1.05 - 1.87
UBE2E3	ENSG00000170035.14	ENSG00000170035	NA	HPV-	Discovery	Higher risk	1.4	0.0241	1.04 - 1.87
HSPA4	ENSG00000170606.12	ENSG00000170606	NA	HPV-	Discovery	Higher risk	1.4	0.0238	1.05 - 1.87
SMN1	ENSG00000172062.15	ENSG00000172062	NA	HPV-	Discovery	Higher risk	1.4	0.0236	1.05 - 1.87
ZBTB33	ENSG00000177485.6	ENSG00000177485	NA	HPV-	Discovery	Higher risk	1.4	0.0246	1.04 - 1.88
TCAIM	ENSG00000179152.17	ENSG00000179152	NA	HPV-	Discovery	Higher risk	1.4	0.0221	1.05 - 1.87
SEPHS2	ENSG00000179918.16	ENSG00000179918	NA	HPV-	Discovery	Higher risk	1.4	0.0218	1.05 - 1.88
EMC3-AS1	ENSG00000180385.7	ENSG00000180385	NA	HPV-	Discovery	Higher risk	1.4	0.0242	1.04 - 1.86
TRMT12	ENSG00000183665.5	ENSG00000183665	NA	HPV-	Discovery	Higher risk	1.4	0.0235	1.05 - 1.87
ZFP1	ENSG00000184517.10	ENSG00000184517	NA	HPV-	Discovery	Higher risk	1.4	0.0236	1.05 - 1.87
SDHAF3	ENSG00000196636.7	ENSG00000196636	NA	HPV-	Discovery	Higher risk	1.4	0.0224	1.05 - 1.88
TTC30A	ENSG00000197557.6	ENSG00000197557	NA	HPV-	Discovery	Higher risk	1.4	0.0249	1.04 - 1.88
SFT2D1	ENSG00000198818.8	ENSG00000198818	NA	HPV-	Discovery	Higher risk	1.4	0.0231	1.05 - 1.87
ATF6B	ENSG00000213676.9	ENSG00000213676	NA	HPV-	Discovery	Higher risk	1.4	0.0243	1.04 - 1.87
RPL7P47	ENSG00000228071.4	ENSG00000228071	NA	HPV-	Discovery	Higher risk	1.4	0.0223	1.05 - 1.87
PTGES3P3	ENSG00000229204.3	ENSG00000229204	NA	HPV-	Discovery	Higher risk	1.4	0.0239	1.05 - 1.87
RPL39P3	ENSG00000235174.1	ENSG00000235174	NA	HPV-	Discovery	Higher risk	1.4	0.0219	1.05 - 1.87
LINC01278	ENSG00000235437.6	ENSG00000235437	NA	HPV-	Discovery	Higher risk	1.4	0.023	1.05 - 1.87
ENSG00000267655.1	ENSG00000267655.1	ENSG00000267655	NA	HPV-	Discovery	Higher risk	1.4	0.0241	1.05 - 1.88
H3C8	ENSG00000273983.1	ENSG00000273983	NA	HPV-	Discovery	Higher risk	1.4	0.022	1.05 - 1.87
FAM234B	ENSG00000084444.12	ENSG00000084444	NA	HPV-	Discovery	Higher risk	1.4	0.0239	1.05 - 1.88
RBM22	ENSG00000086589.10	ENSG00000086589	NA	HPV-	Discovery	Higher risk	1.4	0.023	1.05 - 1.87
TMEM101	ENSG00000091947.8	ENSG00000091947	NA	HPV-	Discovery	Higher risk	1.4	0.0224	1.05 - 1.87
SEC14L2	ENSG00000100003.16	ENSG00000100003	NA	HPV-	Discovery	Higher risk	1.41	0.0198	1.06 - 1.89
TRIB3	ENSG00000101255.9	ENSG00000101255	NA	HPV-	Discovery	Higher risk	1.41	0.0212	1.05 - 1.88
CMC2	ENSG00000103121.7	ENSG00000103121	NA	HPV-	Discovery	Higher risk	1.41	0.02	1.06 - 1.88
CHCHD2	ENSG00000106153.12	ENSG00000106153	NA	HPV-	Discovery	Higher risk	1.41	0.0188	1.06 - 1.89
AIMP2	ENSG00000106305.8	ENSG00000106305	NA	HPV-	Discovery	Higher risk	1.41	0.0196	1.06 - 1.89
FRG1	ENSG00000109536.10	ENSG00000109536	NA	HPV-	Discovery	Higher risk	1.41	0.0209	1.05 - 1.88
KRR1	ENSG00000111615.11	ENSG00000111615	NA	HPV-	Discovery	Higher risk	1.41	0.021	1.05 - 1.88
GRB14	ENSG00000115290.8	ENSG00000115290	NA	HPV-	Discovery	Higher risk	1.41	0.02	1.06 - 1.89
ERRFI1	ENSG00000116285.11	ENSG00000116285	NA	HPV-	Discovery	Higher risk	1.41	0.0208	1.05 - 1.88
KIAA1191	ENSG00000122203.13	ENSG00000122203	NA	HPV-	Discovery	Higher risk	1.41	0.0202	1.06 - 1.89
TUBA1B	ENSG00000123416.14	ENSG00000123416	NA	HPV-	Discovery	Higher risk	1.41	0.0198	1.06 - 1.89
RAP1B	ENSG00000127314.16	ENSG00000127314	NA	HPV-	Discovery	Higher risk	1.41	0.0195	1.06 - 1.89
EAPP	ENSG00000129518.7	ENSG00000129518	NA	HPV-	Discovery	Higher risk	1.41	0.0197	1.06 - 1.89
PRKCSH	ENSG00000130175.8	ENSG00000130175	NA	HPV-	Discovery	Higher risk	1.41	0.02	1.06 - 1.89
UBAC1	ENSG00000130560.7	ENSG00000130560	NA	HPV-	Discovery	Higher risk	1.41	0.0197	1.06 - 1.89
CCDC59	ENSG00000133773.10	ENSG00000133773	NA	HPV-	Discovery	Higher risk	1.41	0.0195	1.06 - 1.88
CDK5RAP2	ENSG00000136861.16	ENSG00000136861	NA	HPV-	Discovery	Higher risk	1.41	0.0208	1.05 - 1.89
SORL1	ENSG00000137642.11	ENSG00000137642	NA	HPV-	Discovery	Higher risk	1.41	0.0214	1.05 - 1.89
CERS2	ENSG00000143418.18	ENSG00000143418	NA	HPV-	Discovery	Higher risk	1.41	0.0223	1.05 - 1.88
PIP4P2	ENSG00000155099.6	ENSG00000155099	NA	HPV-	Discovery	Higher risk	1.41	0.02	1.06 - 1.89
STARD4	ENSG00000164211.11	ENSG00000164211	NA	HPV-	Discovery	Higher risk	1.41	0.0211	1.05 - 1.88
BRI3	ENSG00000164713.8	ENSG00000164713	NA	HPV-	Discovery	Higher risk	1.41	0.0199	1.06 - 1.88
ADCY1	ENSG00000164742.13	ENSG00000164742	NA	HPV-	Discovery	Higher risk	1.41	0.0209	1.05 - 1.88
NNMT	ENSG00000166741.6	ENSG00000166741	NA	HPV-	Discovery	Higher risk	1.41	0.0198	1.06 - 1.89
KRT8	ENSG00000170421.10	ENSG00000170421	NA	HPV-	Discovery	Higher risk	1.41	0.0197	1.06 - 1.89
NUDCD2	ENSG00000170584.9	ENSG00000170584	NA	HPV-	Discovery	Higher risk	1.41	0.0212	1.05 - 1.88
NDUFA3	ENSG00000170906.14	ENSG00000170906	NA	HPV-	Discovery	Higher risk	1.41	0.021	1.05 - 1.88
EIF1AX	ENSG00000173674.9	ENSG00000173674	NA	HPV-	Discovery	Higher risk	1.41	0.0206	1.05 - 1.88
TRNAU1AP	ENSG00000180098.8	ENSG00000180098	NA	HPV-	Discovery	Higher risk	1.41	0.0216	1.05 - 1.88
TMED9	ENSG00000184840.10	ENSG00000184840	NA	HPV-	Discovery	Higher risk	1.41	0.0186	1.06 - 1.89
TMLHE	ENSG00000185973.9	ENSG00000185973	NA	HPV-	Discovery	Higher risk	1.41	0.02	1.06 - 1.89
TOR3A	ENSG00000186283.12	ENSG00000186283	NA	HPV-	Discovery	Higher risk	1.41	0.0211	1.05 - 1.88
PARVB	ENSG00000188677.13	ENSG00000188677	NA	HPV-	Discovery	Higher risk	1.41	0.0203	1.05 - 1.89
PFDN6	ENSG00000204220.8	ENSG00000204220	NA	HPV-	Discovery	Higher risk	1.41	0.0195	1.06 - 1.88
NPM1P6	ENSG00000213881.3	ENSG00000213881	NA	HPV-	Discovery	Higher risk	1.41	0.0198	1.06 - 1.88
FTH1P16	ENSG00000227376.1	ENSG00000227376	NA	HPV-	Discovery	Higher risk	1.41	0.0218	1.05 - 1.88
EEF1A1P14	ENSG00000233057.1	ENSG00000233057	NA	HPV-	Discovery	Higher risk	1.41	0.0196	1.06 - 1.89
ERP44	ENSG00000023318.7	ENSG00000023318	NA	HPV-	Discovery	Higher risk	1.41	0.0213	1.05 - 1.88
ENSG00000260000.2	ENSG00000260000.2	ENSG00000260000	NA	HPV-	Discovery	Higher risk	1.41	0.0204	1.05 - 1.88
IPO5	ENSG00000065150.17	ENSG00000065150	NA	HPV-	Discovery	Higher risk	1.41	0.0201	1.06 - 1.88
PAPOLA	ENSG00000090060.16	ENSG00000090060	NA	HPV-	Discovery	Higher risk	1.41	0.0216	1.05 - 1.88
NKAP	ENSG00000101882.8	ENSG00000101882	NA	HPV-	Discovery	Higher risk	1.42	0.0181	1.06 - 1.9
USP10	ENSG00000103194.14	ENSG00000103194	NA	HPV-	Discovery	Higher risk	1.42	0.0187	1.06 - 1.9
ULBP1	ENSG00000111981.4	ENSG00000111981	NA	HPV-	Discovery	Higher risk	1.42	0.0189	1.06 - 1.9
CCNC	ENSG00000112237.11	ENSG00000112237	NA	HPV-	Discovery	Higher risk	1.42	0.0177	1.06 - 1.89
ERGIC1	ENSG00000113719.14	ENSG00000113719	NA	HPV-	Discovery	Higher risk	1.42	0.0187	1.06 - 1.91
PNO1	ENSG00000115946.6	ENSG00000115946	NA	HPV-	Discovery	Higher risk	1.42	0.0186	1.06 - 1.89
SUMO1	ENSG00000116030.15	ENSG00000116030	NA	HPV-	Discovery	Higher risk	1.42	0.0178	1.06 - 1.9
ETF1	ENSG00000120705.11	ENSG00000120705	NA	HPV-	Discovery	Higher risk	1.42	0.018	1.06 - 1.9
ANO1	ENSG00000131620.16	ENSG00000131620	NA	HPV-	Discovery	Higher risk	1.42	0.0173	1.06 - 1.91
STK26	ENSG00000134602.14	ENSG00000134602	NA	HPV-	Discovery	Higher risk	1.42	0.0191	1.06 - 1.9
SDHC	ENSG00000143252.13	ENSG00000143252	NA	HPV-	Discovery	Higher risk	1.42	0.0192	1.06 - 1.91
CDC25C	ENSG00000158402.17	ENSG00000158402	NA	HPV-	Discovery	Higher risk	1.42	0.0186	1.06 - 1.89
MRPL10	ENSG00000159111.11	ENSG00000159111	NA	HPV-	Discovery	Higher risk	1.42	0.017	1.07 - 1.9
H2AZ1	ENSG00000164032.10	ENSG00000164032	NA	HPV-	Discovery	Higher risk	1.42	0.0186	1.06 - 1.89
IKBIP	ENSG00000166130.13	ENSG00000166130	NA	HPV-	Discovery	Higher risk	1.42	0.0183	1.06 - 1.9
NKX3-1	ENSG00000167034.9	ENSG00000167034	NA	HPV-	Discovery	Higher risk	1.42	0.0183	1.06 - 1.9
SMG8	ENSG00000167447.11	ENSG00000167447	NA	HPV-	Discovery	Higher risk	1.42	0.0174	1.06 - 1.9
POLR2G	ENSG00000168002.10	ENSG00000168002	NA	HPV-	Discovery	Higher risk	1.42	0.0169	1.07 - 1.9
DDIT4	ENSG00000168209.4	ENSG00000168209	NA	HPV-	Discovery	Higher risk	1.42	0.0173	1.06 - 1.9
LMBRD1	ENSG00000168216.9	ENSG00000168216	NA	HPV-	Discovery	Higher risk	1.42	0.0173	1.06 - 1.9
FZD2	ENSG00000180340.6	ENSG00000180340	NA	HPV-	Discovery	Higher risk	1.42	0.0185	1.06 - 1.9
COA5	ENSG00000183513.7	ENSG00000183513	NA	HPV-	Discovery	Higher risk	1.42	0.0166	1.07 - 1.9
CMSS1	ENSG00000184220.9	ENSG00000184220	NA	HPV-	Discovery	Higher risk	1.42	0.0181	1.06 - 1.89
MAFF	ENSG00000185022.10	ENSG00000185022	NA	HPV-	Discovery	Higher risk	1.42	0.019	1.06 - 1.89
PIGP	ENSG00000185808.12	ENSG00000185808	NA	HPV-	Discovery	Higher risk	1.42	0.0194	1.06 - 1.89
DNAJC19	ENSG00000205981.5	ENSG00000205981	NA	HPV-	Discovery	Higher risk	1.42	0.0187	1.06 - 1.91
SMIM30	ENSG00000214194.7	ENSG00000214194	NA	HPV-	Discovery	Higher risk	1.42	0.0179	1.06 - 1.9
TMEM242	ENSG00000215712.9	ENSG00000215712	NA	HPV-	Discovery	Higher risk	1.42	0.0184	1.06 - 1.89
ENSG00000226084.5	ENSG00000226084.5	ENSG00000226084	NA	HPV-	Discovery	Higher risk	1.42	0.0182	1.06 - 1.9
RPSAP70	ENSG00000250327.1	ENSG00000250327	NA	HPV-	Discovery	Higher risk	1.42	0.0182	1.06 - 1.91
ENSG00000273230.1	ENSG00000273230.1	ENSG00000273230	NA	HPV-	Discovery	Higher risk	1.42	0.0196	1.06 - 1.9
CTNNA1	ENSG00000044115.19	ENSG00000044115	NA	HPV-	Discovery	Higher risk	1.42	0.0187	1.06 - 1.9
TNFRSF12A	ENSG00000006327.12	ENSG00000006327	NA	HPV-	Discovery	Higher risk	1.42	0.0195	1.06 - 1.9
SNU13	ENSG00000100138.12	ENSG00000100138	NA	HPV-	Discovery	Higher risk	1.43	0.0157	1.07 - 1.91
TCFL5	ENSG00000101190.11	ENSG00000101190	NA	HPV-	Discovery	Higher risk	1.43	0.0176	1.06 - 1.91
HOXA3	ENSG00000105997.21	ENSG00000105997	NA	HPV-	Discovery	Higher risk	1.43	0.0173	1.06 - 1.91
CUL2	ENSG00000108094.13	ENSG00000108094	NA	HPV-	Discovery	Higher risk	1.43	0.0175	1.06 - 1.91
COQ5	ENSG00000110871.13	ENSG00000110871	NA	HPV-	Discovery	Higher risk	1.43	0.0158	1.07 - 1.91
KRT18	ENSG00000111057.9	ENSG00000111057	NA	HPV-	Discovery	Higher risk	1.43	0.0166	1.07 - 1.91
C5orf15	ENSG00000113583.7	ENSG00000113583	NA	HPV-	Discovery	Higher risk	1.43	0.0159	1.07 - 1.91
CTH	ENSG00000116761.10	ENSG00000116761	NA	HPV-	Discovery	Higher risk	1.43	0.0149	1.07 - 1.92
MYOT	ENSG00000120729.8	ENSG00000120729	NA	HPV-	Discovery	Higher risk	1.43	0.0157	1.07 - 1.92
AKAP1	ENSG00000121057.11	ENSG00000121057	NA	HPV-	Discovery	Higher risk	1.43	0.017	1.07 - 1.91
GOT2	ENSG00000125166.11	ENSG00000125166	NA	HPV-	Discovery	Higher risk	1.43	0.0165	1.07 - 1.91
LIF	ENSG00000128342.4	ENSG00000128342	NA	HPV-	Discovery	Higher risk	1.43	0.0177	1.06 - 1.92
HSD17B7	ENSG00000132196.12	ENSG00000132196	NA	HPV-	Discovery	Higher risk	1.43	0.0158	1.07 - 1.91
TIMM10B	ENSG00000132286.10	ENSG00000132286	NA	HPV-	Discovery	Higher risk	1.43	0.0153	1.07 - 1.91
CEP20	ENSG00000133393.11	ENSG00000133393	NA	HPV-	Discovery	Higher risk	1.43	0.0154	1.07 - 1.92
ERG28	ENSG00000133935.6	ENSG00000133935	NA	HPV-	Discovery	Higher risk	1.43	0.0153	1.07 - 1.91
TPGS2	ENSG00000134779.13	ENSG00000134779	NA	HPV-	Discovery	Higher risk	1.43	0.0158	1.07 - 1.91
DPM2	ENSG00000136908.16	ENSG00000136908	NA	HPV-	Discovery	Higher risk	1.43	0.0163	1.07 - 1.91
BCAR3	ENSG00000137936.15	ENSG00000137936	NA	HPV-	Discovery	Higher risk	1.43	0.0161	1.07 - 1.91
MIEN1	ENSG00000141741.10	ENSG00000141741	NA	HPV-	Discovery	Higher risk	1.43	0.0149	1.07 - 1.91
YIPF5	ENSG00000145817.15	ENSG00000145817	NA	HPV-	Discovery	Higher risk	1.43	0.0163	1.07 - 1.91
SFR1	ENSG00000156384.13	ENSG00000156384	NA	HPV-	Discovery	Higher risk	1.43	0.0155	1.07 - 1.92
PTDSS1	ENSG00000156471.11	ENSG00000156471	NA	HPV-	Discovery	Higher risk	1.43	0.0165	1.07 - 1.91
CSRP1	ENSG00000159176.12	ENSG00000159176	NA	HPV-	Discovery	Higher risk	1.43	0.0154	1.07 - 1.92
PCOLCE2	ENSG00000163710.6	ENSG00000163710	NA	HPV-	Discovery	Higher risk	1.43	0.015	1.07 - 1.92
HPRT1	ENSG00000165704.13	ENSG00000165704	NA	HPV-	Discovery	Higher risk	1.43	0.0152	1.07 - 1.92
CHTF8	ENSG00000168802.11	ENSG00000168802	NA	HPV-	Discovery	Higher risk	1.43	0.0151	1.07 - 1.92
MMGT1	ENSG00000169446.5	ENSG00000169446	NA	HPV-	Discovery	Higher risk	1.43	0.0165	1.07 - 1.91
ARL6IP1	ENSG00000170540.13	ENSG00000170540	NA	HPV-	Discovery	Higher risk	1.43	0.0162	1.07 - 1.91
LIN9	ENSG00000183814.14	ENSG00000183814	NA	HPV-	Discovery	Higher risk	1.43	0.0171	1.07 - 1.92
MRPL21	ENSG00000197345.11	ENSG00000197345	NA	HPV-	Discovery	Higher risk	1.43	0.0158	1.07 - 1.91
METTL6	ENSG00000206562.10	ENSG00000206562	NA	HPV-	Discovery	Higher risk	1.43	0.0158	1.07 - 1.91
ENSG00000214719.10	ENSG00000214719.10	ENSG00000214719	NA	HPV-	Discovery	Higher risk	1.43	0.0161	1.07 - 1.92
MRPL33	ENSG00000243147.6	ENSG00000243147	NA	HPV-	Discovery	Higher risk	1.43	0.016	1.07 - 1.9
ENSG00000275765.3	ENSG00000275765.3	ENSG00000275765	NA	HPV-	Discovery	Higher risk	1.43	0.0152	1.07 - 1.91
WDR3	ENSG00000065183.14	ENSG00000065183	NA	HPV-	Discovery	Higher risk	1.43	0.0158	1.07 - 1.92
PFN2	ENSG00000070087.12	ENSG00000070087	NA	HPV-	Discovery	Higher risk	1.43	0.0163	1.07 - 1.91
NUP37	ENSG00000075188.7	ENSG00000075188	NA	HPV-	Discovery	Higher risk	1.43	0.0155	1.07 - 1.91
PSMB1	ENSG00000008018.8	ENSG00000008018	NA	HPV-	Discovery	Higher risk	1.43	0.0165	1.07 - 1.9
TMEM230	ENSG00000089063.13	ENSG00000089063	NA	HPV-	Discovery	Higher risk	1.43	0.0165	1.07 - 1.91
MAPRE1	ENSG00000101367.8	ENSG00000101367	NA	HPV-	Discovery	Higher risk	1.44	0.0146	1.07 - 1.92
MAGT1	ENSG00000102158.18	ENSG00000102158	NA	HPV-	Discovery	Higher risk	1.44	0.0138	1.08 - 1.93
PCMT1	ENSG00000120265.15	ENSG00000120265	NA	HPV-	Discovery	Higher risk	1.44	0.0138	1.08 - 1.92
MTRES1	ENSG00000130349.8	ENSG00000130349	NA	HPV-	Discovery	Higher risk	1.44	0.0132	1.08 - 1.93
DPF2	ENSG00000133884.8	ENSG00000133884	NA	HPV-	Discovery	Higher risk	1.44	0.0141	1.08 - 1.93
MRPL47	ENSG00000136522.12	ENSG00000136522	NA	HPV-	Discovery	Higher risk	1.44	0.0145	1.07 - 1.92
TMEM14B	ENSG00000137210.12	ENSG00000137210	NA	HPV-	Discovery	Higher risk	1.44	0.0138	1.08 - 1.92
PCTP	ENSG00000141179.12	ENSG00000141179	NA	HPV-	Discovery	Higher risk	1.44	0.0137	1.08 - 1.93
TINAGL1	ENSG00000142910.14	ENSG00000142910	NA	HPV-	Discovery	Higher risk	1.44	0.0137	1.08 - 1.93
INTS7	ENSG00000143493.11	ENSG00000143493	NA	HPV-	Discovery	Higher risk	1.44	0.0153	1.07 - 1.92
GNA12	ENSG00000146535.12	ENSG00000146535	NA	HPV-	Discovery	Higher risk	1.44	0.0135	1.08 - 1.93
NIPSNAP2	ENSG00000146729.8	ENSG00000146729	NA	HPV-	Discovery	Higher risk	1.44	0.0144	1.07 - 1.92
BTBD10	ENSG00000148925.9	ENSG00000148925	NA	HPV-	Discovery	Higher risk	1.44	0.014	1.08 - 1.93
SLC25A4	ENSG00000151729.9	ENSG00000151729	NA	HPV-	Discovery	Higher risk	1.44	0.0133	1.08 - 1.93
TNIK	ENSG00000154310.15	ENSG00000154310	NA	HPV-	Discovery	Higher risk	1.44	0.0142	1.08 - 1.93
AIMP1	ENSG00000164022.15	ENSG00000164022	NA	HPV-	Discovery	Higher risk	1.44	0.0133	1.08 - 1.93
QSOX2	ENSG00000165661.14	ENSG00000165661	NA	HPV-	Discovery	Higher risk	1.44	0.0149	1.07 - 1.93
PRDX3	ENSG00000165672.6	ENSG00000165672	NA	HPV-	Discovery	Higher risk	1.44	0.0157	1.07 - 1.93
DDX19A	ENSG00000168872.14	ENSG00000168872	NA	HPV-	Discovery	Higher risk	1.44	0.0151	1.07 - 1.92
RPL12	ENSG00000197958.11	ENSG00000197958	NA	HPV-	Discovery	Higher risk	1.44	0.0145	1.07 - 1.92
RPS4X	ENSG00000198034.9	ENSG00000198034	NA	HPV-	Discovery	Higher risk	1.44	0.0144	1.07 - 1.92
TSEN15	ENSG00000198860.10	ENSG00000198860	NA	HPV-	Discovery	Higher risk	1.44	0.0148	1.07 - 1.92
FOXD2-AS1	ENSG00000237424.1	ENSG00000237424	NA	HPV-	Discovery	Higher risk	1.44	0.0152	1.07 - 1.92
DDX19A-DT	ENSG00000261777.4	ENSG00000261777	NA	HPV-	Discovery	Higher risk	1.44	0.0142	1.08 - 1.92
M6PR	ENSG00000003056.6	ENSG00000003056	NA	HPV-	Discovery	Higher risk	1.44	0.0153	1.07 - 1.93
HACD3	ENSG00000074696.11	ENSG00000074696	NA	HPV-	Discovery	Higher risk	1.44	0.0141	1.08 - 1.92
RANBP1	ENSG00000099901.15	ENSG00000099901	NA	HPV-	Discovery	Higher risk	1.44	0.0142	1.08 - 1.92
RPRD1B	ENSG00000101413.10	ENSG00000101413	NA	HPV-	Discovery	Higher risk	1.45	0.013	1.08 - 1.93
AREG	ENSG00000109321.9	ENSG00000109321	NA	HPV-	Discovery	Higher risk	1.45	0.0127	1.08 - 1.94
ENO2	ENSG00000111674.7	ENSG00000111674	NA	HPV-	Discovery	Higher risk	1.45	0.0126	1.08 - 1.95
KLHL7	ENSG00000122550.16	ENSG00000122550	NA	HPV-	Discovery	Higher risk	1.45	0.013	1.08 - 1.93
VPS26A	ENSG00000122958.13	ENSG00000122958	NA	HPV-	Discovery	Higher risk	1.45	0.0116	1.09 - 1.94
KLHL31	ENSG00000124743.5	ENSG00000124743	NA	HPV-	Discovery	Higher risk	1.45	0.0128	1.08 - 1.93
UBA2	ENSG00000126261.11	ENSG00000126261	NA	HPV-	Discovery	Higher risk	1.45	0.0134	1.08 - 1.94
ELK1	ENSG00000126767.16	ENSG00000126767	NA	HPV-	Discovery	Higher risk	1.45	0.0119	1.09 - 1.94
UBE2D2	ENSG00000131508.14	ENSG00000131508	NA	HPV-	Discovery	Higher risk	1.45	0.0127	1.08 - 1.93
INIP	ENSG00000148153.12	ENSG00000148153	NA	HPV-	Discovery	Higher risk	1.45	0.0125	1.08 - 1.93
CCDC122	ENSG00000151773.11	ENSG00000151773	NA	HPV-	Discovery	Higher risk	1.45	0.0125	1.08 - 1.94
MIX23	ENSG00000160124.8	ENSG00000160124	NA	HPV-	Discovery	Higher risk	1.45	0.0122	1.08 - 1.95
HSF2BP	ENSG00000160207.7	ENSG00000160207	NA	HPV-	Discovery	Higher risk	1.45	0.0132	1.08 - 1.94
SQSTM1	ENSG00000161011.18	ENSG00000161011	NA	HPV-	Discovery	Higher risk	1.45	0.0132	1.08 - 1.94
APEH	ENSG00000164062.11	ENSG00000164062	NA	HPV-	Discovery	Higher risk	1.45	0.0123	1.08 - 1.93
ERFE	ENSG00000178752.14	ENSG00000178752	NA	HPV-	Discovery	Higher risk	1.45	0.0124	1.08 - 1.94
ZNF204P	ENSG00000204789.4	ENSG00000204789	NA	HPV-	Discovery	Higher risk	1.45	0.012	1.09 - 1.94
SUPT4H1	ENSG00000213246.5	ENSG00000213246	NA	HPV-	Discovery	Higher risk	1.45	0.0112	1.09 - 1.94
VDAC1	ENSG00000213585.9	ENSG00000213585	NA	HPV-	Discovery	Higher risk	1.45	0.0129	1.08 - 1.93
LINC01503	ENSG00000233901.4	ENSG00000233901	NA	HPV-	Discovery	Higher risk	1.45	0.0119	1.09 - 1.95
COX19	ENSG00000240230.4	ENSG00000240230	NA	HPV-	Discovery	Higher risk	1.45	0.0114	1.09 - 1.94
TMEM35B	ENSG00000243749.1	ENSG00000243749	NA	HPV-	Discovery	Higher risk	1.45	0.0119	1.09 - 1.94
CERNA1	ENSG00000259577.1	ENSG00000259577	NA	HPV-	Discovery	Higher risk	1.45	0.0125	1.08 - 1.93
KCNG1	ENSG00000026559.12	ENSG00000026559	NA	HPV-	Discovery	Higher risk	1.45	0.0126	1.08 - 1.93
LAMC2	ENSG00000058085.13	ENSG00000058085	NA	HPV-	Discovery	Higher risk	1.45	0.0123	1.08 - 1.93
ADCY2	ENSG00000078295.14	ENSG00000078295	NA	HPV-	Discovery	Higher risk	1.45	0.0123	1.08 - 1.94
TGDS	ENSG00000088451.9	ENSG00000088451	NA	HPV-	Discovery	Higher risk	1.45	0.0132	1.08 - 1.95
PFDN4	ENSG00000101132.8	ENSG00000101132	NA	HPV-	Discovery	Higher risk	1.46	0.0106	1.09 - 1.95
SUSD1	ENSG00000106868.15	ENSG00000106868	NA	HPV-	Discovery	Higher risk	1.46	0.0115	1.09 - 1.95
HTATIP2	ENSG00000109854.12	ENSG00000109854	NA	HPV-	Discovery	Higher risk	1.46	0.0113	1.09 - 1.95
HMGXB3	ENSG00000113716.11	ENSG00000113716	NA	HPV-	Discovery	Higher risk	1.46	0.0113	1.09 - 1.95
GPD2	ENSG00000115159.14	ENSG00000115159	NA	HPV-	Discovery	Higher risk	1.46	0.0111	1.09 - 1.96
BCAS2	ENSG00000116752.5	ENSG00000116752	NA	HPV-	Discovery	Higher risk	1.46	0.0104	1.09 - 1.96
GNA13	ENSG00000120063.8	ENSG00000120063	NA	HPV-	Discovery	Higher risk	1.46	0.0117	1.09 - 1.95
CISD1	ENSG00000122873.10	ENSG00000122873	NA	HPV-	Discovery	Higher risk	1.46	0.011	1.09 - 1.94
COPB1	ENSG00000129083.11	ENSG00000129083	NA	HPV-	Discovery	Higher risk	1.46	0.0111	1.09 - 1.95
POMP	ENSG00000132963.7	ENSG00000132963	NA	HPV-	Discovery	Higher risk	1.46	0.0111	1.09 - 1.94
PPHLN1	ENSG00000134283.16	ENSG00000134283	NA	HPV-	Discovery	Higher risk	1.46	0.0102	1.09 - 1.95
DZIP1	ENSG00000134874.16	ENSG00000134874	NA	HPV-	Discovery	Higher risk	1.46	0.0104	1.09 - 1.95
TOR1A	ENSG00000136827.11	ENSG00000136827	NA	HPV-	Discovery	Higher risk	1.46	0.0112	1.09 - 1.95
CISD2	ENSG00000145354.8	ENSG00000145354	NA	HPV-	Discovery	Higher risk	1.46	0.0101	1.09 - 1.95
ALDOA	ENSG00000149925.15	ENSG00000149925	NA	HPV-	Discovery	Higher risk	1.46	0.0105	1.09 - 1.96
AZIN1	ENSG00000155096.12	ENSG00000155096	NA	HPV-	Discovery	Higher risk	1.46	0.0109	1.09 - 1.96
DPY30	ENSG00000162961.12	ENSG00000162961	NA	HPV-	Discovery	Higher risk	1.46	0.0103	1.09 - 1.95
PTX3	ENSG00000163661.3	ENSG00000163661	NA	HPV-	Discovery	Higher risk	1.46	0.0104	1.09 - 1.96
LINC01106	ENSG00000175772.10	ENSG00000175772	NA	HPV-	Discovery	Higher risk	1.46	0.0116	1.09 - 1.95
SH3BGR	ENSG00000185437.12	ENSG00000185437	NA	HPV-	Discovery	Higher risk	1.46	0.0105	1.09 - 1.95
BCAP31	ENSG00000185825.14	ENSG00000185825	NA	HPV-	Discovery	Higher risk	1.46	0.0104	1.09 - 1.95
RPL39	ENSG00000198918.7	ENSG00000198918	NA	HPV-	Discovery	Higher risk	1.46	0.0108	1.09 - 1.95
ATG5	ENSG00000057663.11	ENSG00000057663	NA	HPV-	Discovery	Higher risk	1.46	0.0102	1.09 - 1.95
PTPRU	ENSG00000060656.18	ENSG00000060656	NA	HPV-	Discovery	Higher risk	1.46	0.01	1.1 - 1.96
ELP4	ENSG00000109911.16	ENSG00000109911	NA	HPV-	Discovery	Higher risk	1.47	0.0097	1.1 - 1.96
SPOP	ENSG00000121067.16	ENSG00000121067	NA	HPV-	Discovery	Higher risk	1.47	0.0093	1.1 - 1.98
CANX	ENSG00000127022.13	ENSG00000127022	NA	HPV-	Discovery	Higher risk	1.47	0.0094	1.1 - 1.97
PDHA1	ENSG00000131828.12	ENSG00000131828	NA	HPV-	Discovery	Higher risk	1.47	0.0088	1.1 - 1.97
NUP42	ENSG00000136243.15	ENSG00000136243	NA	HPV-	Discovery	Higher risk	1.47	0.0098	1.1 - 1.97
FAM149B1	ENSG00000138286.13	ENSG00000138286	NA	HPV-	Discovery	Higher risk	1.47	0.0096	1.1 - 1.96
ATP5MC1	ENSG00000159199.12	ENSG00000159199	NA	HPV-	Discovery	Higher risk	1.47	0.0096	1.1 - 1.96
ZNF22	ENSG00000165512.4	ENSG00000165512	NA	HPV-	Discovery	Higher risk	1.47	0.0091	1.1 - 1.97
NEMP1	ENSG00000166881.8	ENSG00000166881	NA	HPV-	Discovery	Higher risk	1.47	0.0098	1.1 - 1.97
FTH1	ENSG00000167996.14	ENSG00000167996	NA	HPV-	Discovery	Higher risk	1.47	0.0095	1.1 - 1.97
DIABLO	ENSG00000184047.14	ENSG00000184047	NA	HPV-	Discovery	Higher risk	1.47	0.0102	1.09 - 1.97
APOO	ENSG00000184831.12	ENSG00000184831	NA	HPV-	Discovery	Higher risk	1.47	0.0095	1.1 - 1.98
NKRF	ENSG00000186416.11	ENSG00000186416	NA	HPV-	Discovery	Higher risk	1.47	0.0102	1.09 - 1.96
TXNRD1	ENSG00000198431.14	ENSG00000198431	NA	HPV-	Discovery	Higher risk	1.47	0.0094	1.1 - 1.98
CHCHD2P2	ENSG00000215006.4	ENSG00000215006	NA	HPV-	Discovery	Higher risk	1.47	0.0089	1.1 - 1.97
LINC01719	ENSG00000233396.6	ENSG00000233396	NA	HPV-	Discovery	Higher risk	1.47	0.0094	1.1 - 1.97
TMPO-AS1	ENSG00000257167.2	ENSG00000257167	NA	HPV-	Discovery	Higher risk	1.47	0.0091	1.1 - 1.97
POLR1H	ENSG00000066379.13	ENSG00000066379	NA	HPV-	Discovery	Higher risk	1.47	0.0096	1.1 - 1.96
LAPTM4B	ENSG00000104341.15	ENSG00000104341	NA	HPV-	Discovery	Higher risk	1.48	0.0082	1.11 - 1.98
GPN3	ENSG00000111231.7	ENSG00000111231	NA	HPV-	Discovery	Higher risk	1.48	0.0087	1.1 - 1.98
SKP1	ENSG00000113558.17	ENSG00000113558	NA	HPV-	Discovery	Higher risk	1.48	0.0078	1.11 - 1.98
PDCD10	ENSG00000114209.13	ENSG00000114209	NA	HPV-	Discovery	Higher risk	1.48	0.0088	1.1 - 1.98
ZCCHC10	ENSG00000155329.10	ENSG00000155329	NA	HPV-	Discovery	Higher risk	1.48	0.0081	1.11 - 1.98
TBC1D24	ENSG00000162065.10	ENSG00000162065	NA	HPV-	Discovery	Higher risk	1.48	0.0085	1.1 - 1.97
POLR2H	ENSG00000163882.8	ENSG00000163882	NA	HPV-	Discovery	Higher risk	1.48	0.0078	1.11 - 1.99
COA6	ENSG00000168275.13	ENSG00000168275	NA	HPV-	Discovery	Higher risk	1.48	0.0083	1.11 - 1.97
FAM111B	ENSG00000189057.9	ENSG00000189057	NA	HPV-	Discovery	Higher risk	1.48	0.0081	1.11 - 1.98
FITM2	ENSG00000197296.5	ENSG00000197296	NA	HPV-	Discovery	Higher risk	1.48	0.0089	1.1 - 1.98
PDGFA	ENSG00000197461.12	ENSG00000197461	NA	HPV-	Discovery	Higher risk	1.48	0.009	1.1 - 1.98
ALMS1-IT1	ENSG00000230002.2	ENSG00000230002	NA	HPV-	Discovery	Higher risk	1.48	0.0091	1.1 - 1.98
MCTS1	ENSG00000232119.6	ENSG00000232119	NA	HPV-	Discovery	Higher risk	1.48	0.0085	1.1 - 1.97
ATP5PO	ENSG00000241837.5	ENSG00000241837	NA	HPV-	Discovery	Higher risk	1.48	0.008	1.11 - 1.98
DDT	ENSG00000099977.12	ENSG00000099977	NA	HPV-	Discovery	Higher risk	1.48	0.0081	1.11 - 1.98
TSPAN14	ENSG00000108219.13	ENSG00000108219	NA	HPV-	Discovery	Higher risk	1.49	0.0074	1.11 - 1.99
ATP6V0E1	ENSG00000113732.7	ENSG00000113732	NA	HPV-	Discovery	Higher risk	1.49	0.0074	1.11 - 1.99
ALG2	ENSG00000119523.9	ENSG00000119523	NA	HPV-	Discovery	Higher risk	1.49	0.0069	1.12 - 1.99
SCPEP1	ENSG00000121064.11	ENSG00000121064	NA	HPV-	Discovery	Higher risk	1.49	0.0079	1.11 - 1.99
NDUFA1	ENSG00000125356.6	ENSG00000125356	NA	HPV-	Discovery	Higher risk	1.49	0.007	1.11 - 1.99
GFPT2	ENSG00000131459.11	ENSG00000131459	NA	HPV-	Discovery	Higher risk	1.49	0.008	1.11 - 1.99
BOD1	ENSG00000145919.9	ENSG00000145919	NA	HPV-	Discovery	Higher risk	1.49	0.0073	1.11 - 2
TMEM25	ENSG00000149582.14	ENSG00000149582	NA	HPV-	Discovery	Higher risk	1.49	0.0073	1.11 - 1.99
PCGF6	ENSG00000156374.13	ENSG00000156374	NA	HPV-	Discovery	Higher risk	1.49	0.0076	1.11 - 1.99
PRKAA2	ENSG00000162409.9	ENSG00000162409	NA	HPV-	Discovery	Higher risk	1.49	0.0076	1.11 - 1.99
CYCS	ENSG00000172115.7	ENSG00000172115	NA	HPV-	Discovery	Higher risk	1.49	0.0069	1.12 - 2
COX14	ENSG00000178449.7	ENSG00000178449	NA	HPV-	Discovery	Higher risk	1.49	0.007	1.12 - 2
OAF	ENSG00000184232.7	ENSG00000184232	NA	HPV-	Discovery	Higher risk	1.49	0.0069	1.12 - 2
HMGN1P36	ENSG00000235734.4	ENSG00000235734	NA	HPV-	Discovery	Higher risk	1.49	0.0072	1.12 - 2
ENSG00000248161.4	ENSG00000248161.4	ENSG00000248161	NA	HPV-	Discovery	Higher risk	1.49	0.0073	1.11 - 1.99
CD2BP2-DT	ENSG00000260219.2	ENSG00000260219	NA	HPV-	Discovery	Higher risk	1.49	0.0079	1.11 - 2
EMD	ENSG00000102119.9	ENSG00000102119	NA	HPV-	Discovery	Higher risk	1.5	0.0066	1.12 - 2
TIMP1	ENSG00000102265.10	ENSG00000102265	NA	HPV-	Discovery	Higher risk	1.5	0.0064	1.12 - 2.01
BCHE	ENSG00000114200.8	ENSG00000114200	NA	HPV-	Discovery	Higher risk	1.5	0.0069	1.12 - 2.02
ROMO1	ENSG00000125995.14	ENSG00000125995	NA	HPV-	Discovery	Higher risk	1.5	0.0063	1.12 - 2
PCID2	ENSG00000126226.20	ENSG00000126226	NA	HPV-	Discovery	Higher risk	1.5	0.0063	1.12 - 2.01
EXOSC2	ENSG00000130713.14	ENSG00000130713	NA	HPV-	Discovery	Higher risk	1.5	0.0065	1.12 - 2.01
NDUFB5	ENSG00000136521.11	ENSG00000136521	NA	HPV-	Discovery	Higher risk	1.5	0.0069	1.12 - 2
RSL24D1	ENSG00000137876.8	ENSG00000137876	NA	HPV-	Discovery	Higher risk	1.5	0.0061	1.12 - 2
ATAD1	ENSG00000138138.12	ENSG00000138138	NA	HPV-	Discovery	Higher risk	1.5	0.0064	1.12 - 2.01
PTPRR	ENSG00000153233.11	ENSG00000153233	NA	HPV-	Discovery	Higher risk	1.5	0.0064	1.12 - 2
ADK	ENSG00000156110.12	ENSG00000156110	NA	HPV-	Discovery	Higher risk	1.5	0.0062	1.12 - 2.01
GHITM	ENSG00000165678.18	ENSG00000165678	NA	HPV-	Discovery	Higher risk	1.5	0.0063	1.12 - 2.01
UGT8	ENSG00000174607.9	ENSG00000174607	NA	HPV-	Discovery	Higher risk	1.5	0.0068	1.12 - 2
HDAC2	ENSG00000196591.10	ENSG00000196591	NA	HPV-	Discovery	Higher risk	1.5	0.006	1.12 - 2.01
RYR2	ENSG00000198626.14	ENSG00000198626	NA	HPV-	Discovery	Higher risk	1.5	0.0068	1.12 - 2.01
FTH1P20	ENSG00000226564.1	ENSG00000226564	NA	HPV-	Discovery	Higher risk	1.5	0.0071	1.12 - 2.01
BRD3OS	ENSG00000235106.7	ENSG00000235106	NA	HPV-	Discovery	Higher risk	1.5	0.0064	1.12 - 2.01
CTTN	ENSG00000085733.14	ENSG00000085733	NA	HPV-	Discovery	Higher risk	1.5	0.006	1.12 - 2.01
PRMT5	ENSG00000100462.14	ENSG00000100462	NA	HPV-	Discovery	Higher risk	1.51	0.0053	1.13 - 2.03
POLR2C	ENSG00000102978.11	ENSG00000102978	NA	HPV-	Discovery	Higher risk	1.51	0.0061	1.12 - 2.03
SET	ENSG00000119335.15	ENSG00000119335	NA	HPV-	Discovery	Higher risk	1.51	0.0057	1.13 - 2.02
DNAJC15	ENSG00000120675.5	ENSG00000120675	NA	HPV-	Discovery	Higher risk	1.51	0.0053	1.13 - 2.02
EFCAB11	ENSG00000140025.14	ENSG00000140025	NA	HPV-	Discovery	Higher risk	1.51	0.0054	1.13 - 2.02
SAMD8	ENSG00000156671.11	ENSG00000156671	NA	HPV-	Discovery	Higher risk	1.51	0.0059	1.13 - 2.03
RPL9	ENSG00000163682.14	ENSG00000163682	NA	HPV-	Discovery	Higher risk	1.51	0.0055	1.13 - 2.02
HNRNPK	ENSG00000165119.17	ENSG00000165119	NA	HPV-	Discovery	Higher risk	1.51	0.0056	1.13 - 2.02
CTNNB1	ENSG00000168036.15	ENSG00000168036	NA	HPV-	Discovery	Higher risk	1.51	0.0063	1.12 - 2.02
LINC01123	ENSG00000204588.5	ENSG00000204588	NA	HPV-	Discovery	Higher risk	1.51	0.0059	1.13 - 2.03
HMGN1P37	ENSG00000229237.2	ENSG00000229237	NA	HPV-	Discovery	Higher risk	1.51	0.0063	1.12 - 2.03
GINM1	ENSG00000055211.11	ENSG00000055211	NA	HPV-	Discovery	Higher risk	1.51	0.0055	1.13 - 2.02
ERO1B	ENSG00000086619.12	ENSG00000086619	NA	HPV-	Discovery	Higher risk	1.51	0.0055	1.13 - 2.02
GMNN	ENSG00000112312.8	ENSG00000112312	NA	HPV-	Discovery	Higher risk	1.52	0.0049	1.13 - 2.03
SPCS1	ENSG00000114902.12	ENSG00000114902	NA	HPV-	Discovery	Higher risk	1.52	0.0044	1.14 - 2.04
NINJ1	ENSG00000131669.8	ENSG00000131669	NA	HPV-	Discovery	Higher risk	1.52	0.005	1.13 - 2.04
RHPN2	ENSG00000131941.6	ENSG00000131941	NA	HPV-	Discovery	Higher risk	1.52	0.0056	1.13 - 2.05
ABI2	ENSG00000138443.14	ENSG00000138443	NA	HPV-	Discovery	Higher risk	1.52	0.0055	1.13 - 2.04
ZCRB1	ENSG00000139168.6	ENSG00000139168	NA	HPV-	Discovery	Higher risk	1.52	0.0046	1.14 - 2.03
SOX13	ENSG00000143842.13	ENSG00000143842	NA	HPV-	Discovery	Higher risk	1.52	0.0057	1.13 - 2.04
PORCN-DT	ENSG00000224292.1	ENSG00000224292	NA	HPV-	Discovery	Higher risk	1.52	0.0045	1.14 - 2.04
LINC00869	ENSG00000277147.3	ENSG00000277147	NA	HPV-	Discovery	Higher risk	1.52	0.0051	1.13 - 2.03
TSPAN17	ENSG00000048140.16	ENSG00000048140	NA	HPV-	Discovery	Higher risk	1.52	0.0045	1.14 - 2.04
PRDX6	ENSG00000117592.8	ENSG00000117592	NA	HPV-	Discovery	Higher risk	1.53	0.0045	1.14 - 2.04
SNX6	ENSG00000129515.17	ENSG00000129515	NA	HPV-	Discovery	Higher risk	1.53	0.004	1.15 - 2.05
AFG3L2	ENSG00000141385.8	ENSG00000141385	NA	HPV-	Discovery	Higher risk	1.53	0.004	1.15 - 2.05
C9orf72	ENSG00000147894.13	ENSG00000147894	NA	HPV-	Discovery	Higher risk	1.53	0.0045	1.14 - 2.04
LSM12	ENSG00000161654.8	ENSG00000161654	NA	HPV-	Discovery	Higher risk	1.53	0.004	1.15 - 2.06
PPID	ENSG00000171497.4	ENSG00000171497	NA	HPV-	Discovery	Higher risk	1.53	0.0042	1.14 - 2.04
THNSL1	ENSG00000185875.11	ENSG00000185875	NA	HPV-	Discovery	Higher risk	1.53	0.0045	1.14 - 2.06
RBMXL1	ENSG00000213516.8	ENSG00000213516	NA	HPV-	Discovery	Higher risk	1.53	0.0044	1.14 - 2.05
ATP5MF	ENSG00000241468.6	ENSG00000241468	NA	HPV-	Discovery	Higher risk	1.53	0.0041	1.14 - 2.04
TSPAN15	ENSG00000099282.8	ENSG00000099282	NA	HPV-	Discovery	Higher risk	1.53	0.0043	1.14 - 2.05
COA1	ENSG00000106603.16	ENSG00000106603	NA	HPV-	Discovery	Higher risk	1.54	0.0042	1.15 - 2.07
RBMX2	ENSG00000134597.12	ENSG00000134597	NA	HPV-	Discovery	Higher risk	1.54	0.0035	1.15 - 2.06
ACP6	ENSG00000162836.10	ENSG00000162836	NA	HPV-	Discovery	Higher risk	1.54	0.0036	1.15 - 2.06
MAP2K1	ENSG00000169032.8	ENSG00000169032	NA	HPV-	Discovery	Higher risk	1.54	0.0038	1.15 - 2.06
ANXA8	ENSG00000265190.5	ENSG00000265190	NA	HPV-	Discovery	Higher risk	1.54	0.0038	1.15 - 2.06
COMMD2	ENSG00000114744.7	ENSG00000114744	NA	HPV-	Discovery	Higher risk	1.55	0.0035	1.15 - 2.07
NDFIP1	ENSG00000131507.10	ENSG00000131507	NA	HPV-	Discovery	Higher risk	1.55	0.0033	1.16 - 2.07
SOD1	ENSG00000142168.13	ENSG00000142168	NA	HPV-	Discovery	Higher risk	1.55	0.0033	1.16 - 2.07
AIG1	ENSG00000146416.15	ENSG00000146416	NA	HPV-	Discovery	Higher risk	1.55	0.003	1.16 - 2.07
SFXN1	ENSG00000164466.11	ENSG00000164466	NA	HPV-	Discovery	Higher risk	1.55	0.0032	1.16 - 2.08
COX11	ENSG00000166260.9	ENSG00000166260	NA	HPV-	Discovery	Higher risk	1.55	0.0033	1.16 - 2.07
CHCHD2P9	ENSG00000186940.6	ENSG00000186940	NA	HPV-	Discovery	Higher risk	1.55	0.0033	1.16 - 2.08
RBM12	ENSG00000244462.6	ENSG00000244462	NA	HPV-	Discovery	Higher risk	1.55	0.0035	1.15 - 2.07
TXNDC12	ENSG00000117862.10	ENSG00000117862	NA	HPV-	Discovery	Higher risk	1.56	0.0025	1.17 - 2.09
P4HA1	ENSG00000122884.11	ENSG00000122884	NA	HPV-	Discovery	Higher risk	1.56	0.0028	1.17 - 2.09
SEC61G	ENSG00000132432.12	ENSG00000132432	NA	HPV-	Discovery	Higher risk	1.56	0.0027	1.17 - 2.08
TMBIM6	ENSG00000139644.11	ENSG00000139644	NA	HPV-	Discovery	Higher risk	1.56	0.0028	1.16 - 2.08
SRP9	ENSG00000143742.11	ENSG00000143742	NA	HPV-	Discovery	Higher risk	1.56	0.003	1.16 - 2.08
MAGEF1	ENSG00000177383.4	ENSG00000177383	NA	HPV-	Discovery	Higher risk	1.56	0.0027	1.17 - 2.09
PRELID2	ENSG00000186314.10	ENSG00000186314	NA	HPV-	Discovery	Higher risk	1.56	0.003	1.16 - 2.09
ENSG00000258768.2	ENSG00000258768.2	ENSG00000258768	NA	HPV-	Discovery	Higher risk	1.56	0.0032	1.16 - 2.09
SURF4	ENSG00000148248.12	ENSG00000148248	NA	HPV-	Discovery	Higher risk	1.57	0.0025	1.17 - 2.1
OLR1	ENSG00000173391.7	ENSG00000173391	NA	HPV-	Discovery	Higher risk	1.57	0.003	1.17 - 2.11
DRG1	ENSG00000185721.10	ENSG00000185721	NA	HPV-	Discovery	Higher risk	1.57	0.0025	1.17 - 2.1
DMTF1-AS1	ENSG00000224046.1	ENSG00000224046	NA	HPV-	Discovery	Higher risk	1.57	0.0024	1.17 - 2.1
ENSG00000251867.3	ENSG00000251867.3	ENSG00000251867	NA	HPV-	Discovery	Higher risk	1.57	0.0025	1.17 - 2.1
SAP30-DT	ENSG00000272870.1	ENSG00000272870	NA	HPV-	Discovery	Higher risk	1.57	0.0025	1.17 - 2.11
PSMD5	ENSG00000095261.12	ENSG00000095261	NA	HPV-	Discovery	Higher risk	1.57	0.0027	1.17 - 2.1
CEBPZ	ENSG00000115816.12	ENSG00000115816	NA	HPV-	Discovery	Higher risk	1.58	0.0022	1.18 - 2.11
CFDP1	ENSG00000153774.7	ENSG00000153774	NA	HPV-	Discovery	Higher risk	1.58	0.0021	1.18 - 2.12
TMEM144	ENSG00000164124.9	ENSG00000164124	NA	HPV-	Discovery	Higher risk	1.58	0.0021	1.18 - 2.12
FRMD5	ENSG00000171877.18	ENSG00000171877	NA	HPV-	Discovery	Higher risk	1.58	0.0021	1.18 - 2.12
HIBADH	ENSG00000106049.7	ENSG00000106049	NA	HPV-	Discovery	Higher risk	1.59	0.002	1.19 - 2.14
PTGR1	ENSG00000106853.15	ENSG00000106853	NA	HPV-	Discovery	Higher risk	1.59	0.0018	1.19 - 2.13
CCL20	ENSG00000115009.10	ENSG00000115009	NA	HPV-	Discovery	Higher risk	1.59	0.0016	1.19 - 2.13
ENSG00000217648.1	ENSG00000217648.1	ENSG00000217648	NA	HPV-	Discovery	Higher risk	1.59	0.0017	1.19 - 2.13
TMEM38B	ENSG00000095209.10	ENSG00000095209	NA	HPV-	Discovery	Higher risk	1.59	0.002	1.19 - 2.14
TRIM32	ENSG00000119401.10	ENSG00000119401	NA	HPV-	Discovery	Higher risk	1.6	0.0018	1.19 - 2.14
CRIPT	ENSG00000119878.5	ENSG00000119878	NA	HPV-	Discovery	Higher risk	1.6	0.0017	1.19 - 2.14
CDK2	ENSG00000123374.9	ENSG00000123374	NA	HPV-	Discovery	Higher risk	1.6	0.0017	1.19 - 2.15
ASS1	ENSG00000130707.16	ENSG00000130707	NA	HPV-	Discovery	Higher risk	1.6	0.0017	1.19 - 2.14
MRPS23	ENSG00000181610.11	ENSG00000181610	NA	HPV-	Discovery	Higher risk	1.6	0.0016	1.19 - 2.14
DDX18	ENSG00000088205.11	ENSG00000088205	NA	HPV-	Discovery	Higher risk	1.6	0.0017	1.19 - 2.15
FBXO7	ENSG00000100225.16	ENSG00000100225	NA	HPV-	Discovery	Higher risk	1.61	0.0015	1.2 - 2.17
DKK1	ENSG00000107984.8	ENSG00000107984	NA	HPV-	Discovery	Higher risk	1.61	0.0016	1.2 - 2.16
EFNB2	ENSG00000125266.6	ENSG00000125266	NA	HPV-	Discovery	Higher risk	1.61	0.0015	1.2 - 2.15
FOXD2	ENSG00000186564.5	ENSG00000186564	NA	HPV-	Discovery	Higher risk	1.61	0.0015	1.2 - 2.15
TMED2	ENSG00000086598.9	ENSG00000086598	NA	HPV-	Discovery	Higher risk	1.61	0.0013	1.2 - 2.16
ZDHHC4	ENSG00000136247.13	ENSG00000136247	NA	HPV-	Discovery	Higher risk	1.62	0.0012	1.21 - 2.17
ALDH1B1	ENSG00000137124.6	ENSG00000137124	NA	HPV-	Discovery	Higher risk	1.62	0.0013	1.21 - 2.18
BTC	ENSG00000174808.10	ENSG00000174808	NA	HPV-	Discovery	Higher risk	1.62	0.0013	1.21 - 2.17
NECAP1	ENSG00000089818.15	ENSG00000089818	NA	HPV-	Discovery	Higher risk	1.62	0.0013	1.21 - 2.17
TOR1B	ENSG00000136816.14	ENSG00000136816	NA	HPV-	Discovery	Higher risk	1.63	0.0011	1.22 - 2.19
INTS15	ENSG00000146576.11	ENSG00000146576	NA	HPV-	Discovery	Higher risk	1.63	0.0011	1.21 - 2.18
NTMT1	ENSG00000148335.13	ENSG00000148335	NA	HPV-	Discovery	Higher risk	1.63	0.001	1.22 - 2.18
PHF6	ENSG00000156531.15	ENSG00000156531	NA	HPV-	Discovery	Higher risk	1.63	0.0011	1.21 - 2.18
PEX11A	ENSG00000166821.7	ENSG00000166821	NA	HPV-	Discovery	Higher risk	1.63	0.001	1.22 - 2.18
KIFBP	ENSG00000198954.5	ENSG00000198954	NA	HPV-	Discovery	Higher risk	1.63	0.0011	1.21 - 2.18
NOX1	ENSG00000007952.16	ENSG00000007952	NA	HPV-	Discovery	Higher risk	1.63	0.001	1.22 - 2.17
FXR1	ENSG00000114416.16	ENSG00000114416	NA	HPV-	Discovery	Higher risk	1.64	0.001	1.22 - 2.2
HMGB1P1	ENSG00000124097.7	ENSG00000124097	NA	HPV-	Discovery	Higher risk	1.64	0.001	1.22 - 2.2
EIF2S3	ENSG00000130741.9	ENSG00000130741	NA	HPV-	Discovery	Higher risk	1.64	9.00E-04	1.22 - 2.19
CASC8	ENSG00000246228.5	ENSG00000246228	NA	HPV-	Discovery	Higher risk	1.64	0.001	1.22 - 2.2
HMMR	ENSG00000072571.18	ENSG00000072571	NA	HPV-	Discovery	Higher risk	1.64	9.00E-04	1.22 - 2.2
USP14	ENSG00000101557.13	ENSG00000101557	NA	HPV-	Discovery	Higher risk	1.65	9.00E-04	1.23 - 2.21
KCNMB4	ENSG00000135643.4	ENSG00000135643	NA	HPV-	Discovery	Higher risk	1.65	8.00E-04	1.23 - 2.21
KBTBD2	ENSG00000170852.9	ENSG00000170852	NA	HPV-	Discovery	Higher risk	1.65	9.00E-04	1.23 - 2.21
TCEAL8	ENSG00000180964.15	ENSG00000180964	NA	HPV-	Discovery	Higher risk	1.65	8.00E-04	1.23 - 2.2
ENSG00000279673.1	ENSG00000279673.1	ENSG00000279673	NA	HPV-	Discovery	Higher risk	1.66	7.00E-04	1.24 - 2.23
PGK1	ENSG00000102144.12	ENSG00000102144	NA	HPV-	Discovery	Higher risk	1.67	7.00E-04	1.24 - 2.24
CCDC32	ENSG00000128891.14	ENSG00000128891	NA	HPV-	Discovery	Higher risk	1.67	6.00E-04	1.24 - 2.23
FAM241B	ENSG00000171224.8	ENSG00000171224	NA	HPV-	Discovery	Higher risk	1.67	7.00E-04	1.24 - 2.24
NSMCE3	ENSG00000185115.4	ENSG00000185115	NA	HPV-	Discovery	Higher risk	1.67	6.00E-04	1.25 - 2.23
ACTR6	ENSG00000075089.8	ENSG00000075089	NA	HPV-	Discovery	Higher risk	1.68	5.00E-04	1.25 - 2.25
EIF2AK1	ENSG00000086232.11	ENSG00000086232	NA	HPV-	Discovery	Higher risk	1.68	5.00E-04	1.25 - 2.26
VBP1	ENSG00000155959.9	ENSG00000155959	NA	HPV-	Discovery	Higher risk	1.69	5.00E-04	1.26 - 2.26
HOXC6	ENSG00000197757.7	ENSG00000197757	NA	HPV-	Discovery	Higher risk	1.69	5.00E-04	1.26 - 2.27
MAPK9	ENSG00000050748.16	ENSG00000050748	NA	HPV-	Discovery	Higher risk	1.69	4.00E-04	1.26 - 2.26
PGRMC1	ENSG00000101856.9	ENSG00000101856	NA	HPV-	Discovery	Higher risk	1.7	4.00E-04	1.27 - 2.28
SSB	ENSG00000138385.14	ENSG00000138385	NA	HPV-	Discovery	Higher risk	1.7	4.00E-04	1.27 - 2.29
ANAPC16	ENSG00000166295.7	ENSG00000166295	NA	HPV-	Discovery	Higher risk	1.7	4.00E-04	1.27 - 2.27
TAF7	ENSG00000178913.7	ENSG00000178913	NA	HPV-	Discovery	Higher risk	1.7	4.00E-04	1.27 - 2.28
SYT1	ENSG00000067715.12	ENSG00000067715	NA	HPV-	Discovery	Higher risk	1.7	5.00E-04	1.26 - 2.29
TRAF4	ENSG00000076604.13	ENSG00000076604	NA	HPV-	Discovery	Higher risk	1.7	3.00E-04	1.27 - 2.28
JPX	ENSG00000225470.5	ENSG00000225470	NA	HPV-	Discovery	Higher risk	1.71	3.00E-04	1.27 - 2.29
ATXN7L3B	ENSG00000253719.3	ENSG00000253719	NA	HPV-	Discovery	Higher risk	1.71	4.00E-04	1.27 - 2.29
RBM18	ENSG00000119446.12	ENSG00000119446	NA	HPV-	Discovery	Higher risk	1.72	3.00E-04	1.28 - 2.31
TMEM9	ENSG00000116857.15	ENSG00000116857	NA	HPV-	Discovery	Higher risk	1.73	2.00E-04	1.29 - 2.32
POC5	ENSG00000152359.13	ENSG00000152359	NA	HPV-	Discovery	Higher risk	1.73	3.00E-04	1.29 - 2.32
CDK20	ENSG00000156345.16	ENSG00000156345	NA	HPV-	Discovery	Higher risk	1.73	3.00E-04	1.29 - 2.33
STC2	ENSG00000113739.9	ENSG00000113739	NA	HPV-	Discovery	Higher risk	1.74	2.00E-04	1.3 - 2.33
C1GALT1C1	ENSG00000171155.7	ENSG00000171155	NA	HPV-	Discovery	Higher risk	1.83	1.00E-04	1.36 - 2.45
GNG10	ENSG00000242616.3	ENSG00000242616	NA	HPV-	Discovery	Higher risk	1.84	1.00E-04	1.37 - 2.48
ZZEF1	ENSG00000074755.13	ENSG00000074755	NA	HPV+	Discovery	Protective	0.03	0.0013	0 - 0.26
ENSG00000215493.3	ENSG00000215493.3	ENSG00000215493	NA	HPV+	Discovery	Protective	0.04	0.0022	0 - 0.31
DUSP8P5	ENSG00000235316.1	ENSG00000235316	NA	HPV+	Discovery	Protective	0.04	0.0023	0 - 0.31
HGSNAT	ENSG00000165102.13	ENSG00000165102	NA	HPV+	Discovery	Protective	0.05	0.0043	0.01 - 0.38
SUDS3P1	ENSG00000249129.1	ENSG00000249129	NA	HPV+	Discovery	Protective	0.05	0.004	0.01 - 0.37
ENSG00000251143.1	ENSG00000251143.1	ENSG00000251143	NA	HPV+	Discovery	Protective	0.05	0.0039	0.01 - 0.37
TSSK4	ENSG00000139908.13	ENSG00000139908	NA	HPV+	Discovery	Protective	0.06	6.00E-04	0.01 - 0.3
PPP2R5B	ENSG00000068971.12	ENSG00000068971	NA	HPV+	Discovery	Protective	0.06	0.0059	0.01 - 0.44
DLSTP1	ENSG00000181227.3	ENSG00000181227	NA	HPV+	Discovery	Protective	0.07	7.00E-04	0.02 - 0.33
PKD1P3	ENSG00000183458.12	ENSG00000183458	NA	HPV+	Discovery	Protective	0.07	9.00E-04	0.01 - 0.33
PKD1P4	ENSG00000205746.8	ENSG00000205746	NA	HPV+	Discovery	Protective	0.07	8.00E-04	0.01 - 0.33
RUFY1-AS1	ENSG00000244945.1	ENSG00000244945	NA	HPV+	Discovery	Protective	0.07	0.0011	0.02 - 0.35
ENSG00000258682.1	ENSG00000258682.1	ENSG00000258682	NA	HPV+	Discovery	Protective	0.07	0.001	0.01 - 0.34
ENSG00000277877.3	ENSG00000277877.3	ENSG00000277877	NA	HPV+	Discovery	Protective	0.07	0.001	0.01 - 0.35
TTF2	ENSG00000116830.10	ENSG00000116830	NA	HPV+	Discovery	Protective	0.08	0.0018	0.02 - 0.4
ACTG1P20	ENSG00000241547.1	ENSG00000241547	NA	HPV+	Discovery	Protective	0.08	0.0014	0.02 - 0.38
ENSG00000272836.1	ENSG00000272836.1	ENSG00000272836	NA	HPV+	Discovery	Protective	0.08	0.002	0.02 - 0.4
TUBA3D	ENSG00000075886.10	ENSG00000075886	NA	HPV+	Discovery	Protective	0.08	0.0015	0.02 - 0.38
VPS13A	ENSG00000197969.10	ENSG00000197969	NA	HPV+	Discovery	Protective	0.09	0.003	0.02 - 0.45
SMC3P1	ENSG00000231822.1	ENSG00000231822	NA	HPV+	Discovery	Protective	0.09	0.0026	0.02 - 0.44
KANTR	ENSG00000232593.5	ENSG00000232593	NA	HPV+	Discovery	Protective	0.09	0.003	0.02 - 0.45
PKD1P6	ENSG00000250251.5	ENSG00000250251	NA	HPV+	Discovery	Protective	0.09	0.0028	0.02 - 0.44
ENSG00000261799.1	ENSG00000261799.1	ENSG00000261799	NA	HPV+	Discovery	Protective	0.09	0.0033	0.02 - 0.45
ENSG00000280758.1	ENSG00000280758.1	ENSG00000280758	NA	HPV+	Discovery	Protective	0.09	0.0022	0.02 - 0.42
NPTN-IT1	ENSG00000281183.1	ENSG00000281183	NA	HPV+	Discovery	Protective	0.09	0.0022	0.02 - 0.42
DNM2	ENSG00000079805.15	ENSG00000079805	NA	HPV+	Discovery	Protective	0.09	0.0019	0.02 - 0.41
KDM2B	ENSG00000089094.15	ENSG00000089094	NA	HPV+	Discovery	Protective	0.09	0.0029	0.02 - 0.44
ZNF862	ENSG00000106479.9	ENSG00000106479	NA	HPV+	Discovery	Protective	0.1	0.0032	0.02 - 0.46
HSD17B1P1	ENSG00000108785.7	ENSG00000108785	NA	HPV+	Discovery	Protective	0.1	0.0029	0.02 - 0.46
APBA3	ENSG00000011132.10	ENSG00000011132	NA	HPV+	Discovery	Protective	0.1	0.0035	0.02 - 0.47
DENND1A	ENSG00000119522.14	ENSG00000119522	NA	HPV+	Discovery	Protective	0.1	0.0047	0.02 - 0.49
GINS4	ENSG00000147536.10	ENSG00000147536	NA	HPV+	Discovery	Protective	0.1	0.0036	0.02 - 0.47
KIF24	ENSG00000186638.14	ENSG00000186638	NA	HPV+	Discovery	Protective	0.1	0.0031	0.02 - 0.45
SLC35E2A	ENSG00000215790.5	ENSG00000215790	NA	HPV+	Discovery	Protective	0.1	0.0043	0.02 - 0.49
XPC-AS1	ENSG00000228242.5	ENSG00000228242	NA	HPV+	Discovery	Protective	0.1	0.0041	0.02 - 0.49
CALM2P2	ENSG00000229097.1	ENSG00000229097	NA	HPV+	Discovery	Protective	0.1	0.003	0.02 - 0.47
ZNF37A	ENSG00000075407.16	ENSG00000075407	NA	HPV+	Discovery	Protective	0.1	0.0034	0.02 - 0.46
EPHB6	ENSG00000106123.10	ENSG00000106123	NA	HPV+	Discovery	Protective	0.11	0.0011	0.03 - 0.42
NPIPB4	ENSG00000185864.15	ENSG00000185864	NA	HPV+	Discovery	Protective	0.11	0.0011	0.03 - 0.42
RAB3D	ENSG00000105514.6	ENSG00000105514	NA	HPV+	Discovery	Protective	0.12	0.0016	0.03 - 0.45
TRAPPC10	ENSG00000160218.11	ENSG00000160218	NA	HPV+	Discovery	Protective	0.12	0.0037	0.03 - 0.51
HM13-IT1	ENSG00000235313.1	ENSG00000235313	NA	HPV+	Discovery	Protective	0.12	0.0017	0.03 - 0.46
ZNF510	ENSG00000081386.11	ENSG00000081386	NA	HPV+	Discovery	Protective	0.12	0.0014	0.03 - 0.44
TM9SF4	ENSG00000101337.14	ENSG00000101337	NA	HPV+	Discovery	Protective	0.13	0.009	0.03 - 0.6
TSHZ1	ENSG00000179981.9	ENSG00000179981	NA	HPV+	Discovery	Protective	0.13	0.0096	0.03 - 0.61
KCNJ14	ENSG00000182324.6	ENSG00000182324	NA	HPV+	Discovery	Protective	0.13	0.0034	0.04 - 0.51
KNTC1	ENSG00000184445.10	ENSG00000184445	NA	HPV+	Discovery	Protective	0.13	0.0022	0.04 - 0.48
ENSG00000215447.6	ENSG00000215447.6	ENSG00000215447	NA	HPV+	Discovery	Protective	0.13	0.0019	0.03 - 0.47
ENSG00000227603.1	ENSG00000227603.1	ENSG00000227603	NA	HPV+	Discovery	Protective	0.13	0.0019	0.03 - 0.47
KIAA0895LP1	ENSG00000264714.1	ENSG00000264714	NA	HPV+	Discovery	Protective	0.13	0.008	0.03 - 0.59
ENSG00000267554.1	ENSG00000267554.1	ENSG00000267554	NA	HPV+	Discovery	Protective	0.13	0.0027	0.04 - 0.5
ENSG00000273891.1	ENSG00000273891.1	ENSG00000273891	NA	HPV+	Discovery	Protective	0.13	0.0023	0.04 - 0.49
BTG3-AS1	ENSG00000280594.1	ENSG00000280594	NA	HPV+	Discovery	Protective	0.13	0.0064	0.03 - 0.56
ENSG00000281100.1	ENSG00000281100.1	ENSG00000281100	NA	HPV+	Discovery	Protective	0.13	0.0073	0.03 - 0.58
STARD9	ENSG00000159433.10	ENSG00000159433	NA	HPV+	Discovery	Protective	0.14	0.0044	0.04 - 0.54
ZBTB21	ENSG00000173276.12	ENSG00000173276	NA	HPV+	Discovery	Protective	0.14	0.0044	0.04 - 0.55
ZFP3	ENSG00000180787.5	ENSG00000180787	NA	HPV+	Discovery	Protective	0.14	0.0042	0.03 - 0.53
RUFY2	ENSG00000204130.11	ENSG00000204130	NA	HPV+	Discovery	Protective	0.14	0.0031	0.04 - 0.52
DDX12P	ENSG00000214826.5	ENSG00000214826	NA	HPV+	Discovery	Protective	0.14	0.0043	0.03 - 0.53
ENSG00000223473.2	ENSG00000223473.2	ENSG00000223473	NA	HPV+	Discovery	Protective	0.14	0.0034	0.04 - 0.52
AP4B1-AS1	ENSG00000226167.1	ENSG00000226167	NA	HPV+	Discovery	Protective	0.14	0.0038	0.04 - 0.54
ENSG00000239763.2	ENSG00000239763.2	ENSG00000239763	NA	HPV+	Discovery	Protective	0.14	0.0028	0.04 - 0.51
PARGP1	ENSG00000239883.7	ENSG00000239883	NA	HPV+	Discovery	Protective	0.14	0.0043	0.04 - 0.54
ENSG00000259562.2	ENSG00000259562.2	ENSG00000259562	NA	HPV+	Discovery	Protective	0.14	0.0025	0.04 - 0.5
ENSG00000270728.1	ENSG00000270728.1	ENSG00000270728	NA	HPV+	Discovery	Protective	0.14	0.0049	0.04 - 0.55
SLFNL1-AS1	ENSG00000281207.1	ENSG00000281207	NA	HPV+	Discovery	Protective	0.14	0.0028	0.04 - 0.51
AGTPBP1	ENSG00000135049.14	ENSG00000135049	NA	HPV+	Discovery	Protective	0.15	0.0053	0.04 - 0.57
NFKBID	ENSG00000167604.12	ENSG00000167604	NA	HPV+	Discovery	Protective	0.15	0.0053	0.04 - 0.57
ULK1	ENSG00000177169.8	ENSG00000177169	NA	HPV+	Discovery	Protective	0.15	0.0071	0.04 - 0.6
DNHD1	ENSG00000179532.11	ENSG00000179532	NA	HPV+	Discovery	Protective	0.15	0.006	0.04 - 0.58
DTX2P1	ENSG00000186704.9	ENSG00000186704	NA	HPV+	Discovery	Protective	0.15	0.0043	0.04 - 0.55
PIGCP1	ENSG00000213713.3	ENSG00000213713	NA	HPV+	Discovery	Protective	0.15	0.0046	0.04 - 0.55
ENSG00000223374.1	ENSG00000223374.1	ENSG00000223374	NA	HPV+	Discovery	Protective	0.15	0.0058	0.04 - 0.57
PPIAP53	ENSG00000223878.1	ENSG00000223878	NA	HPV+	Discovery	Protective	0.15	0.0061	0.04 - 0.58
ENSG00000244480.1	ENSG00000244480.1	ENSG00000244480	NA	HPV+	Discovery	Protective	0.15	0.0051	0.04 - 0.57
ENSG00000249863.2	ENSG00000249863.2	ENSG00000249863	NA	HPV+	Discovery	Protective	0.15	0.0095	0.04 - 0.63
ENSG00000267082.1	ENSG00000267082.1	ENSG00000267082	NA	HPV+	Discovery	Protective	0.15	0.0043	0.04 - 0.56
ENSG00000269693.1	ENSG00000269693.1	ENSG00000269693	NA	HPV+	Discovery	Protective	0.15	0.0033	0.04 - 0.53
LINC02035	ENSG00000273033.2	ENSG00000273033	NA	HPV+	Discovery	Protective	0.15	0.0091	0.04 - 0.62
ENSG00000279789.1	ENSG00000279789.1	ENSG00000279789	NA	HPV+	Discovery	Protective	0.15	0.0072	0.04 - 0.6
SNHG4	ENSG00000281398.1	ENSG00000281398	NA	HPV+	Discovery	Protective	0.15	0.0033	0.04 - 0.53
ZNF337	ENSG00000130684.12	ENSG00000130684	NA	HPV+	Discovery	Protective	0.16	0.008	0.04 - 0.62
KLF13	ENSG00000169926.8	ENSG00000169926	NA	HPV+	Discovery	Protective	0.16	0.004	0.05 - 0.56
SMG1P5	ENSG00000183604.13	ENSG00000183604	NA	HPV+	Discovery	Protective	0.16	0.0023	0.05 - 0.51
CYB5RL	ENSG00000215883.8	ENSG00000215883	NA	HPV+	Discovery	Protective	0.16	0.0053	0.05 - 0.58
ENSG00000254503.1	ENSG00000254503.1	ENSG00000254503	NA	HPV+	Discovery	Protective	0.16	0.0053	0.04 - 0.58
PRKXP1	ENSG00000259205.2	ENSG00000259205	NA	HPV+	Discovery	Protective	0.16	0.0048	0.04 - 0.57
ENSG00000261533.2	ENSG00000261533.2	ENSG00000261533	NA	HPV+	Discovery	Protective	0.16	0.0079	0.04 - 0.62
CCSER2	ENSG00000107771.14	ENSG00000107771	NA	HPV+	Discovery	Protective	0.17	0.0117	0.04 - 0.68
DCLRE1B	ENSG00000118655.4	ENSG00000118655	NA	HPV+	Discovery	Protective	0.17	0.0042	0.05 - 0.57
PRDM15	ENSG00000141956.12	ENSG00000141956	NA	HPV+	Discovery	Protective	0.17	0.0027	0.05 - 0.54
USP49	ENSG00000164663.12	ENSG00000164663	NA	HPV+	Discovery	Protective	0.17	0.0034	0.05 - 0.56
NPIPB3	ENSG00000169246.15	ENSG00000169246	NA	HPV+	Discovery	Protective	0.17	0.0061	0.05 - 0.6
SPNS1	ENSG00000169682.16	ENSG00000169682	NA	HPV+	Discovery	Protective	0.17	0.0114	0.04 - 0.67
KLHL6	ENSG00000172578.10	ENSG00000172578	NA	HPV+	Discovery	Protective	0.17	0.0036	0.05 - 0.56
SCAI	ENSG00000173611.16	ENSG00000173611	NA	HPV+	Discovery	Protective	0.17	0.0038	0.05 - 0.57
ENSG00000197815.4	ENSG00000197815.4	ENSG00000197815	NA	HPV+	Discovery	Protective	0.17	0.003	0.05 - 0.54
SZT2	ENSG00000198198.12	ENSG00000198198	NA	HPV+	Discovery	Protective	0.17	0.004	0.05 - 0.57
ZNF652	ENSG00000198740.7	ENSG00000198740	NA	HPV+	Discovery	Protective	0.17	0.0026	0.05 - 0.54
LRIG2	ENSG00000198799.10	ENSG00000198799	NA	HPV+	Discovery	Protective	0.17	0.0041	0.05 - 0.57
SMC5	ENSG00000198887.8	ENSG00000198887	NA	HPV+	Discovery	Protective	0.17	0.0053	0.05 - 0.59
ENSG00000234500.1	ENSG00000234500.1	ENSG00000234500	NA	HPV+	Discovery	Protective	0.17	0.0115	0.04 - 0.67
ENSG00000260077.1	ENSG00000260077.1	ENSG00000260077	NA	HPV+	Discovery	Protective	0.17	0.0041	0.05 - 0.57
SH3GL1P1	ENSG00000266777.1	ENSG00000266777	NA	HPV+	Discovery	Protective	0.17	0.0037	0.05 - 0.57
ENSG00000279662.1	ENSG00000279662.1	ENSG00000279662	NA	HPV+	Discovery	Protective	0.17	0.003	0.05 - 0.55
CBFA2T2	ENSG00000078699.20	ENSG00000078699	NA	HPV+	Discovery	Protective	0.17	0.0085	0.04 - 0.63
CBX7	ENSG00000100307.11	ENSG00000100307	NA	HPV+	Discovery	Protective	0.18	0.0047	0.06 - 0.59
KHNYN	ENSG00000100441.8	ENSG00000100441	NA	HPV+	Discovery	Protective	0.18	0.0131	0.05 - 0.7
RAI1	ENSG00000108557.16	ENSG00000108557	NA	HPV+	Discovery	Protective	0.18	0.0092	0.05 - 0.65
DPH1	ENSG00000108963.16	ENSG00000108963	NA	HPV+	Discovery	Protective	0.18	0.0114	0.05 - 0.68
LHX4	ENSG00000121454.5	ENSG00000121454	NA	HPV+	Discovery	Protective	0.18	0.0047	0.06 - 0.59
FGD3	ENSG00000127084.16	ENSG00000127084	NA	HPV+	Discovery	Protective	0.18	0.0041	0.06 - 0.58
TGFBRAP1	ENSG00000135966.11	ENSG00000135966	NA	HPV+	Discovery	Protective	0.18	0.0114	0.05 - 0.68
CEP120	ENSG00000168944.14	ENSG00000168944	NA	HPV+	Discovery	Protective	0.18	0.0072	0.05 - 0.62
SLFNL1	ENSG00000171790.14	ENSG00000171790	NA	HPV+	Discovery	Protective	0.18	0.0073	0.05 - 0.63
TMEM198B	ENSG00000182796.11	ENSG00000182796	NA	HPV+	Discovery	Protective	0.18	0.0052	0.05 - 0.6
CYP4X1	ENSG00000186377.7	ENSG00000186377	NA	HPV+	Discovery	Protective	0.18	0.0075	0.05 - 0.63
ENSG00000188206.6	ENSG00000188206.6	ENSG00000188206	NA	HPV+	Discovery	Protective	0.18	0.0047	0.06 - 0.59
POU5F1	ENSG00000204531.14	ENSG00000204531	NA	HPV+	Discovery	Protective	0.18	0.0074	0.05 - 0.63
ENSG00000205740.2	ENSG00000205740.2	ENSG00000205740	NA	HPV+	Discovery	Protective	0.18	0.0033	0.06 - 0.57
LINC01347	ENSG00000214837.7	ENSG00000214837	NA	HPV+	Discovery	Protective	0.18	0.0155	0.04 - 0.72
ENSG00000228748.2	ENSG00000228748.2	ENSG00000228748	NA	HPV+	Discovery	Protective	0.18	0.0043	0.06 - 0.58
SEC1P	ENSG00000232871.7	ENSG00000232871	NA	HPV+	Discovery	Protective	0.18	0.0041	0.05 - 0.58
ZNF324B	ENSG00000249471.6	ENSG00000249471	NA	HPV+	Discovery	Protective	0.18	0.0137	0.05 - 0.71
ENSG00000255046.1	ENSG00000255046.1	ENSG00000255046	NA	HPV+	Discovery	Protective	0.18	0.0029	0.06 - 0.55
ENSG00000260874.4	ENSG00000260874.4	ENSG00000260874	NA	HPV+	Discovery	Protective	0.18	0.0077	0.05 - 0.63
ZNNT1	ENSG00000261087.1	ENSG00000261087	NA	HPV+	Discovery	Protective	0.18	0.0053	0.06 - 0.61
ENSG00000279833.1	ENSG00000279833.1	ENSG00000279833	NA	HPV+	Discovery	Protective	0.18	0.0042	0.05 - 0.58
LRRC7	ENSG00000033122.17	ENSG00000033122	NA	HPV+	Discovery	Protective	0.18	0.0077	0.05 - 0.64
PDS5B	ENSG00000083642.17	ENSG00000083642	NA	HPV+	Discovery	Protective	0.18	0.0085	0.05 - 0.64
HLF	ENSG00000108924.12	ENSG00000108924	NA	HPV+	Discovery	Protective	0.19	0.0064	0.06 - 0.63
FAM193A	ENSG00000125386.13	ENSG00000125386	NA	HPV+	Discovery	Protective	0.19	0.0065	0.06 - 0.63
ago-04	ENSG00000134698.1	ENSG00000134698	NA	HPV+	Discovery	Protective	0.19	0.0057	0.06 - 0.62
FCHSD2	ENSG00000137478.13	ENSG00000137478	NA	HPV+	Discovery	Protective	0.19	0.01	0.05 - 0.67
NUMA1	ENSG00000137497.16	ENSG00000137497	NA	HPV+	Discovery	Protective	0.19	0.0064	0.06 - 0.62
WDTC1	ENSG00000142784.14	ENSG00000142784	NA	HPV+	Discovery	Protective	0.19	0.0041	0.06 - 0.59
PLPBP	ENSG00000147471.10	ENSG00000147471	NA	HPV+	Discovery	Protective	0.19	0.0062	0.06 - 0.63
RNF169	ENSG00000166439.5	ENSG00000166439	NA	HPV+	Discovery	Protective	0.19	0.0084	0.06 - 0.66
ZNF749	ENSG00000186230.6	ENSG00000186230	NA	HPV+	Discovery	Protective	0.19	0.0041	0.06 - 0.59
SLC35E2B	ENSG00000189339.10	ENSG00000189339	NA	HPV+	Discovery	Protective	0.19	0.0041	0.06 - 0.59
GRIN3A	ENSG00000198785.4	ENSG00000198785	NA	HPV+	Discovery	Protective	0.19	0.0058	0.06 - 0.62
LAT	ENSG00000213658.9	ENSG00000213658	NA	HPV+	Discovery	Protective	0.19	0.0104	0.05 - 0.68
GAS1RR	ENSG00000226237.1	ENSG00000226237	NA	HPV+	Discovery	Protective	0.19	0.0072	0.06 - 0.64
ENSG00000235245.1	ENSG00000235245.1	ENSG00000235245	NA	HPV+	Discovery	Protective	0.19	0.0062	0.06 - 0.62
FOXO3B	ENSG00000240445.3	ENSG00000240445	NA	HPV+	Discovery	Protective	0.19	0.0084	0.05 - 0.65
MTND5P11	ENSG00000248923.1	ENSG00000248923	NA	HPV+	Discovery	Protective	0.19	0.009	0.06 - 0.66
ENSG00000253200.1	ENSG00000253200.1	ENSG00000253200	NA	HPV+	Discovery	Protective	0.19	0.0057	0.06 - 0.62
ENSG00000267904.1	ENSG00000267904.1	ENSG00000267904	NA	HPV+	Discovery	Protective	0.19	0.0078	0.05 - 0.64
ENSG00000268575.1	ENSG00000268575.1	ENSG00000268575	NA	HPV+	Discovery	Protective	0.19	0.0047	0.06 - 0.6
AP5M1	ENSG00000053770.10	ENSG00000053770	NA	HPV+	Discovery	Protective	0.19	0.0104	0.05 - 0.68
MASP2	ENSG00000009724.15	ENSG00000009724	NA	HPV+	Discovery	Protective	0.19	0.0075	0.05 - 0.64
RNMT	ENSG00000101654.16	ENSG00000101654	NA	HPV+	Discovery	Protective	0.2	0.0056	0.07 - 0.63
ATG2A	ENSG00000110046.11	ENSG00000110046	NA	HPV+	Discovery	Protective	0.2	0.0065	0.06 - 0.64
SLF2	ENSG00000119906.10	ENSG00000119906	NA	HPV+	Discovery	Protective	0.2	0.0119	0.06 - 0.7
DNMT1	ENSG00000130816.13	ENSG00000130816	NA	HPV+	Discovery	Protective	0.2	0.0073	0.06 - 0.65
PLA2G2F	ENSG00000158786.4	ENSG00000158786	NA	HPV+	Discovery	Protective	0.2	0.0092	0.06 - 0.67
KIF27	ENSG00000165115.13	ENSG00000165115	NA	HPV+	Discovery	Protective	0.2	0.0079	0.06 - 0.66
BRD3	ENSG00000169925.15	ENSG00000169925	NA	HPV+	Discovery	Protective	0.2	0.0187	0.05 - 0.76
RARG	ENSG00000172819.15	ENSG00000172819	NA	HPV+	Discovery	Protective	0.2	0.0295	0.05 - 0.85
ZNF490	ENSG00000188033.8	ENSG00000188033	NA	HPV+	Discovery	Protective	0.2	0.0061	0.06 - 0.63
ZKSCAN5	ENSG00000196652.10	ENSG00000196652	NA	HPV+	Discovery	Protective	0.2	0.0129	0.06 - 0.71
PHETA1	ENSG00000198324.13	ENSG00000198324	NA	HPV+	Discovery	Protective	0.2	0.0102	0.06 - 0.69
ITSN2	ENSG00000198399.13	ENSG00000198399	NA	HPV+	Discovery	Protective	0.2	0.0116	0.06 - 0.7
ZNF658B	ENSG00000198416.9	ENSG00000198416	NA	HPV+	Discovery	Protective	0.2	0.0059	0.06 - 0.63
SSBP3-AS1	ENSG00000198711.5	ENSG00000198711	NA	HPV+	Discovery	Protective	0.2	0.007	0.06 - 0.65
MIR570	ENSG00000207650.1	ENSG00000207650	NA	HPV+	Discovery	Protective	0.2	0.0119	0.06 - 0.7
ZNF891	ENSG00000214029.4	ENSG00000214029	NA	HPV+	Discovery	Protective	0.2	0.008	0.06 - 0.66
MIF-AS1	ENSG00000218537.1	ENSG00000218537	NA	HPV+	Discovery	Protective	0.2	0.0068	0.06 - 0.64
ENSG00000241634.1	ENSG00000241634.1	ENSG00000241634	NA	HPV+	Discovery	Protective	0.2	0.0062	0.06 - 0.63
ENSG00000243302.3	ENSG00000243302.3	ENSG00000243302	NA	HPV+	Discovery	Protective	0.2	0.0102	0.06 - 0.68
GLUD1P3	ENSG00000250959.2	ENSG00000250959	NA	HPV+	Discovery	Protective	0.2	0.0137	0.06 - 0.72
ENSG00000254198.1	ENSG00000254198.1	ENSG00000254198	NA	HPV+	Discovery	Protective	0.2	0.0138	0.06 - 0.72
NBPF15	ENSG00000266338.5	ENSG00000266338	NA	HPV+	Discovery	Protective	0.2	0.0057	0.06 - 0.62
ENSG00000271452.1	ENSG00000271452.1	ENSG00000271452	NA	HPV+	Discovery	Protective	0.2	0.0184	0.05 - 0.76
ALS2	ENSG00000003393.13	ENSG00000003393	NA	HPV+	Discovery	Protective	0.2	0.0099	0.06 - 0.68
FOXJ2	ENSG00000065970.7	ENSG00000065970	NA	HPV+	Discovery	Protective	0.2	0.0149	0.05 - 0.73
NDE1	ENSG00000072864.11	ENSG00000072864	NA	HPV+	Discovery	Protective	0.2	0.0107	0.06 - 0.69
GMIP	ENSG00000089639.9	ENSG00000089639	NA	HPV+	Discovery	Protective	0.2	0.013	0.06 - 0.71
ZBTB25	ENSG00000089775.10	ENSG00000089775	NA	HPV+	Discovery	Protective	0.2	0.0137	0.06 - 0.72
LGR5	ENSG00000139292.11	ENSG00000139292	NA	HPV+	Discovery	Protective	0.21	0.0089	0.07 - 0.68
DLG5	ENSG00000151208.15	ENSG00000151208	NA	HPV+	Discovery	Protective	0.21	0.0123	0.06 - 0.71
FANCC	ENSG00000158169.10	ENSG00000158169	NA	HPV+	Discovery	Protective	0.21	0.0111	0.06 - 0.7
CD1A	ENSG00000158477.6	ENSG00000158477	NA	HPV+	Discovery	Protective	0.21	0.0227	0.05 - 0.8
ARHGAP12	ENSG00000165322.16	ENSG00000165322	NA	HPV+	Discovery	Protective	0.21	0.0095	0.07 - 0.69
MARCHF8	ENSG00000165406.14	ENSG00000165406	NA	HPV+	Discovery	Protective	0.21	0.0061	0.07 - 0.64
CCDC186	ENSG00000165813.15	ENSG00000165813	NA	HPV+	Discovery	Protective	0.21	0.008	0.07 - 0.66
SCAND2P	ENSG00000176700.18	ENSG00000176700	NA	HPV+	Discovery	Protective	0.21	0.0107	0.06 - 0.7
NR2C2	ENSG00000177463.14	ENSG00000177463	NA	HPV+	Discovery	Protective	0.21	0.0064	0.07 - 0.65
ZSCAN22	ENSG00000182318.5	ENSG00000182318	NA	HPV+	Discovery	Protective	0.21	0.0103	0.06 - 0.69
MEF2B	ENSG00000213999.14	ENSG00000213999	NA	HPV+	Discovery	Protective	0.21	0.0154	0.06 - 0.74
TNK2-AS1	ENSG00000224614.1	ENSG00000224614	NA	HPV+	Discovery	Protective	0.21	0.0091	0.07 - 0.68
CTAGE7P	ENSG00000233122.2	ENSG00000233122	NA	HPV+	Discovery	Protective	0.21	0.0099	0.06 - 0.69
ENSG00000256663.1	ENSG00000256663.1	ENSG00000256663	NA	HPV+	Discovery	Protective	0.21	0.0109	0.06 - 0.7
ENSG00000268030.1	ENSG00000268030.1	ENSG00000268030	NA	HPV+	Discovery	Protective	0.21	0.009	0.07 - 0.68
LAMB2P1	ENSG00000270441.1	ENSG00000270441	NA	HPV+	Discovery	Protective	0.21	0.0146	0.06 - 0.73
ENSG00000279407.1	ENSG00000279407.1	ENSG00000279407	NA	HPV+	Discovery	Protective	0.21	0.0082	0.07 - 0.67
ENSG00000280063.1	ENSG00000280063.1	ENSG00000280063	NA	HPV+	Discovery	Protective	0.21	0.0081	0.07 - 0.67
MAP3K14	ENSG00000006062.12	ENSG00000006062	NA	HPV+	Discovery	Protective	0.21	0.0099	0.06 - 0.69
SMG6	ENSG00000070366.12	ENSG00000070366	NA	HPV+	Discovery	Protective	0.21	0.0137	0.06 - 0.73
CDC14B	ENSG00000081377.15	ENSG00000081377	NA	HPV+	Discovery	Protective	0.21	0.0066	0.07 - 0.65
SOS1	ENSG00000115904.11	ENSG00000115904	NA	HPV+	Discovery	Protective	0.22	0.0159	0.07 - 0.76
ADCY3	ENSG00000138031.13	ENSG00000138031	NA	HPV+	Discovery	Protective	0.22	0.0171	0.07 - 0.77
AUH	ENSG00000148090.10	ENSG00000148090	NA	HPV+	Discovery	Protective	0.22	0.0168	0.06 - 0.76
RSU1	ENSG00000148484.16	ENSG00000148484	NA	HPV+	Discovery	Protective	0.22	0.0188	0.06 - 0.78
MAML1	ENSG00000161021.10	ENSG00000161021	NA	HPV+	Discovery	Protective	0.22	0.017	0.07 - 0.77
ZBTB5	ENSG00000168795.4	ENSG00000168795	NA	HPV+	Discovery	Protective	0.22	0.0132	0.06 - 0.73
SIX5	ENSG00000177045.7	ENSG00000177045	NA	HPV+	Discovery	Protective	0.22	0.0102	0.07 - 0.7
PHACTR4	ENSG00000204138.11	ENSG00000204138	NA	HPV+	Discovery	Protective	0.22	0.0182	0.07 - 0.78
FGD5-AS1	ENSG00000225733.4	ENSG00000225733	NA	HPV+	Discovery	Protective	0.22	0.0105	0.07 - 0.7
RFX3-DT	ENSG00000232104.3	ENSG00000232104	NA	HPV+	Discovery	Protective	0.22	0.0135	0.07 - 0.73
EPM2A-DT	ENSG00000235652.6	ENSG00000235652	NA	HPV+	Discovery	Protective	0.22	0.0127	0.07 - 0.72
ENSG00000236015.1	ENSG00000236015.1	ENSG00000236015	NA	HPV+	Discovery	Protective	0.22	0.011	0.07 - 0.71
ENSG00000244932.2	ENSG00000244932.2	ENSG00000244932	NA	HPV+	Discovery	Protective	0.22	0.0096	0.07 - 0.69
STARD4-AS1	ENSG00000246859.2	ENSG00000246859	NA	HPV+	Discovery	Protective	0.22	0.0112	0.07 - 0.71
PKD1P5	ENSG00000254681.5	ENSG00000254681	NA	HPV+	Discovery	Protective	0.22	0.0063	0.07 - 0.65
ENSG00000258539.1	ENSG00000258539.1	ENSG00000258539	NA	HPV+	Discovery	Protective	0.22	0.0072	0.07 - 0.66
ENSG00000269640.4	ENSG00000269640.4	ENSG00000269640	NA	HPV+	Discovery	Protective	0.22	0.0441	0.05 - 0.96
NBPF9	ENSG00000269713.6	ENSG00000269713	NA	HPV+	Discovery	Protective	0.22	0.0109	0.07 - 0.71
ENSG00000270871.1	ENSG00000270871.1	ENSG00000270871	NA	HPV+	Discovery	Protective	0.22	0.0079	0.07 - 0.68
ENSG00000272072.1	ENSG00000272072.1	ENSG00000272072	NA	HPV+	Discovery	Protective	0.22	0.0103	0.07 - 0.7
ENSG00000279386.1	ENSG00000279386.1	ENSG00000279386	NA	HPV+	Discovery	Protective	0.22	0.0097	0.07 - 0.69
ENSG00000279434.1	ENSG00000279434.1	ENSG00000279434	NA	HPV+	Discovery	Protective	0.22	0.0161	0.06 - 0.75
SFSWAP	ENSG00000061936.8	ENSG00000061936	NA	HPV+	Discovery	Protective	0.22	0.0178	0.06 - 0.77
TXNDC16	ENSG00000087301.7	ENSG00000087301	NA	HPV+	Discovery	Protective	0.22	0.0109	0.07 - 0.71
ZC3H12B	ENSG00000102053.12	ENSG00000102053	NA	HPV+	Discovery	Protective	0.23	0.0137	0.07 - 0.74
CASP2	ENSG00000106144.18	ENSG00000106144	NA	HPV+	Discovery	Protective	0.23	0.0154	0.07 - 0.76
S100PBP	ENSG00000116497.16	ENSG00000116497	NA	HPV+	Discovery	Protective	0.23	0.0227	0.06 - 0.81
CENPF	ENSG00000117724.11	ENSG00000117724	NA	HPV+	Discovery	Protective	0.23	0.0092	0.08 - 0.7
BCL11A	ENSG00000119866.19	ENSG00000119866	NA	HPV+	Discovery	Protective	0.23	0.0125	0.07 - 0.73
FCRLA	ENSG00000132185.15	ENSG00000132185	NA	HPV+	Discovery	Protective	0.23	0.0219	0.07 - 0.81
CSNK1G2	ENSG00000133275.14	ENSG00000133275	NA	HPV+	Discovery	Protective	0.23	0.014	0.07 - 0.74
ZNF740	ENSG00000139651.10	ENSG00000139651	NA	HPV+	Discovery	Protective	0.23	0.013	0.07 - 0.74
SLC26A1	ENSG00000145217.12	ENSG00000145217	NA	HPV+	Discovery	Protective	0.23	0.0119	0.07 - 0.72
PRSS53	ENSG00000151006.7	ENSG00000151006	NA	HPV+	Discovery	Protective	0.23	0.0206	0.07 - 0.8
CD96	ENSG00000153283.11	ENSG00000153283	NA	HPV+	Discovery	Protective	0.23	0.013	0.07 - 0.74
EMSY	ENSG00000158636.15	ENSG00000158636	NA	HPV+	Discovery	Protective	0.23	0.01	0.07 - 0.7
MCM3AP	ENSG00000160294.9	ENSG00000160294	NA	HPV+	Discovery	Protective	0.23	0.012	0.07 - 0.72
PROSER3	ENSG00000167595.13	ENSG00000167595	NA	HPV+	Discovery	Protective	0.23	0.0207	0.06 - 0.8
MOB3A	ENSG00000172081.12	ENSG00000172081	NA	HPV+	Discovery	Protective	0.23	0.0128	0.07 - 0.73
RMI1	ENSG00000178966.14	ENSG00000178966	NA	HPV+	Discovery	Protective	0.23	0.0126	0.07 - 0.73
BRWD1	ENSG00000185658.12	ENSG00000185658	NA	HPV+	Discovery	Protective	0.23	0.0098	0.08 - 0.7
LDB1	ENSG00000198728.9	ENSG00000198728	NA	HPV+	Discovery	Protective	0.23	0.0133	0.07 - 0.74
CFLAR-AS1	ENSG00000226312.6	ENSG00000226312	NA	HPV+	Discovery	Protective	0.23	0.0095	0.08 - 0.7
LYRM9	ENSG00000232859.8	ENSG00000232859	NA	HPV+	Discovery	Protective	0.23	0.0167	0.07 - 0.77
ENSG00000250404.1	ENSG00000250404.1	ENSG00000250404	NA	HPV+	Discovery	Protective	0.23	0.0132	0.07 - 0.74
ENSG00000258559.2	ENSG00000258559.2	ENSG00000258559	NA	HPV+	Discovery	Protective	0.23	0.0235	0.07 - 0.82
ENSG00000265749.4	ENSG00000265749.4	ENSG00000265749	NA	HPV+	Discovery	Protective	0.23	0.0212	0.07 - 0.8
ENSG00000266993.3	ENSG00000266993.3	ENSG00000266993	NA	HPV+	Discovery	Protective	0.23	0.0087	0.08 - 0.69
ENSG00000272498.1	ENSG00000272498.1	ENSG00000272498	NA	HPV+	Discovery	Protective	0.23	0.0116	0.07 - 0.72
ENSG00000273654.1	ENSG00000273654.1	ENSG00000273654	NA	HPV+	Discovery	Protective	0.23	0.0128	0.07 - 0.73
ENSG00000279382.1	ENSG00000279382.1	ENSG00000279382	NA	HPV+	Discovery	Protective	0.23	0.0101	0.08 - 0.71
ENSG00000279759.1	ENSG00000279759.1	ENSG00000279759	NA	HPV+	Discovery	Protective	0.23	0.0097	0.08 - 0.7
ENSG00000280550.1	ENSG00000280550.1	ENSG00000280550	NA	HPV+	Discovery	Protective	0.23	0.0167	0.07 - 0.76
MAST4	ENSG00000069020.17	ENSG00000069020	NA	HPV+	Discovery	Protective	0.23	0.0185	0.07 - 0.78
GPATCH2L	ENSG00000089916.16	ENSG00000089916	NA	HPV+	Discovery	Protective	0.23	0.0201	0.07 - 0.8
PRORP	ENSG00000100890.14	ENSG00000100890	NA	HPV+	Discovery	Protective	0.24	0.0105	0.08 - 0.71
ZC2HC1A	ENSG00000104427.10	ENSG00000104427	NA	HPV+	Discovery	Protective	0.24	0.0129	0.08 - 0.74
SMC3	ENSG00000108055.9	ENSG00000108055	NA	HPV+	Discovery	Protective	0.24	0.0112	0.08 - 0.72
CASC3	ENSG00000108349.13	ENSG00000108349	NA	HPV+	Discovery	Protective	0.24	0.011	0.08 - 0.72
DNAH1	ENSG00000114841.16	ENSG00000114841	NA	HPV+	Discovery	Protective	0.24	0.0142	0.08 - 0.75
DESI2	ENSG00000121644.17	ENSG00000121644	NA	HPV+	Discovery	Protective	0.24	0.0131	0.08 - 0.74
ZC3H4	ENSG00000130749.8	ENSG00000130749	NA	HPV+	Discovery	Protective	0.24	0.0101	0.08 - 0.71
RAPGEF5	ENSG00000136237.17	ENSG00000136237	NA	HPV+	Discovery	Protective	0.24	0.0142	0.08 - 0.75
PTPN7	ENSG00000143851.14	ENSG00000143851	NA	HPV+	Discovery	Protective	0.24	0.0158	0.08 - 0.77
DOK3	ENSG00000146094.12	ENSG00000146094	NA	HPV+	Discovery	Protective	0.24	0.0244	0.07 - 0.83
PPRC1	ENSG00000148840.9	ENSG00000148840	NA	HPV+	Discovery	Protective	0.24	0.0226	0.07 - 0.82
BAG4	ENSG00000156735.9	ENSG00000156735	NA	HPV+	Discovery	Protective	0.24	0.0134	0.08 - 0.74
HIPK1	ENSG00000163349.20	ENSG00000163349	NA	HPV+	Discovery	Protective	0.24	0.0113	0.08 - 0.73
SNIP1	ENSG00000163877.9	ENSG00000163877	NA	HPV+	Discovery	Protective	0.24	0.0096	0.08 - 0.7
ZNF641	ENSG00000167528.11	ENSG00000167528	NA	HPV+	Discovery	Protective	0.24	0.0137	0.08 - 0.75
EHMT1	ENSG00000181090.16	ENSG00000181090	NA	HPV+	Discovery	Protective	0.24	0.0257	0.07 - 0.84
TTC3	ENSG00000182670.12	ENSG00000182670	NA	HPV+	Discovery	Protective	0.24	0.0151	0.08 - 0.76
PEAK3	ENSG00000188305.5	ENSG00000188305	NA	HPV+	Discovery	Protective	0.24	0.0155	0.08 - 0.76
PTAR1	ENSG00000188647.11	ENSG00000188647	NA	HPV+	Discovery	Protective	0.24	0.0143	0.08 - 0.75
ARID2	ENSG00000189079.14	ENSG00000189079	NA	HPV+	Discovery	Protective	0.24	0.011	0.08 - 0.72
KANK2	ENSG00000197256.9	ENSG00000197256	NA	HPV+	Discovery	Protective	0.24	0.0136	0.08 - 0.74
SLC9A8	ENSG00000197818.10	ENSG00000197818	NA	HPV+	Discovery	Protective	0.24	0.015	0.08 - 0.76
CHAMP1	ENSG00000198824.5	ENSG00000198824	NA	HPV+	Discovery	Protective	0.24	0.0117	0.08 - 0.73
IGLV4-69	ENSG00000211637.2	ENSG00000211637	NA	HPV+	Discovery	Protective	0.24	0.0147	0.08 - 0.75
ZSWIM8	ENSG00000214655.9	ENSG00000214655	NA	HPV+	Discovery	Protective	0.24	0.0184	0.07 - 0.79
LINC01772	ENSG00000226029.1	ENSG00000226029	NA	HPV+	Discovery	Protective	0.24	0.0118	0.08 - 0.73
ENSG00000236364.3	ENSG00000236364.3	ENSG00000236364	NA	HPV+	Discovery	Protective	0.24	0.0115	0.08 - 0.73
LINC00649	ENSG00000237945.6	ENSG00000237945	NA	HPV+	Discovery	Protective	0.24	0.0146	0.08 - 0.75
LINC01679	ENSG00000237989.1	ENSG00000237989	NA	HPV+	Discovery	Protective	0.24	0.0117	0.08 - 0.73
PI4KA	ENSG00000241973.9	ENSG00000241973	NA	HPV+	Discovery	Protective	0.24	0.0115	0.08 - 0.73
PLA2G4B	ENSG00000243708.7	ENSG00000243708	NA	HPV+	Discovery	Protective	0.24	0.0145	0.07 - 0.75
ENSG00000244055.1	ENSG00000244055.1	ENSG00000244055	NA	HPV+	Discovery	Protective	0.24	0.0104	0.08 - 0.71
PIWIL2-DT	ENSG00000254064.1	ENSG00000254064	NA	HPV+	Discovery	Protective	0.24	0.0145	0.07 - 0.75
LYN	ENSG00000254087.6	ENSG00000254087	NA	HPV+	Discovery	Protective	0.24	0.027	0.07 - 0.85
WWP1-AS1	ENSG00000254231.1	ENSG00000254231	NA	HPV+	Discovery	Protective	0.24	0.0257	0.07 - 0.84
ENSG00000257489.5	ENSG00000257489.5	ENSG00000257489	NA	HPV+	Discovery	Protective	0.24	0.0132	0.08 - 0.74
ENSG00000261114.1	ENSG00000261114.1	ENSG00000261114	NA	HPV+	Discovery	Protective	0.24	0.0147	0.08 - 0.76
ENSG00000261505.1	ENSG00000261505.1	ENSG00000261505	NA	HPV+	Discovery	Protective	0.24	0.0137	0.08 - 0.74
TAF5LP1	ENSG00000267369.1	ENSG00000267369	NA	HPV+	Discovery	Protective	0.24	0.0141	0.08 - 0.75
ENSG00000270015.1	ENSG00000270015.1	ENSG00000270015	NA	HPV+	Discovery	Protective	0.24	0.0123	0.08 - 0.74
ENSG00000279649.1	ENSG00000279649.1	ENSG00000279649	NA	HPV+	Discovery	Protective	0.24	0.0149	0.08 - 0.76
ENSG00000280007.1	ENSG00000280007.1	ENSG00000280007	NA	HPV+	Discovery	Protective	0.24	0.0259	0.07 - 0.84
COL9A2	ENSG00000049089.12	ENSG00000049089	NA	HPV+	Discovery	Protective	0.24	0.0281	0.07 - 0.86
MPHOSPH9	ENSG00000051825.13	ENSG00000051825	NA	HPV+	Discovery	Protective	0.24	0.0147	0.08 - 0.76
KAT6A	ENSG00000083168.8	ENSG00000083168	NA	HPV+	Discovery	Protective	0.24	0.0283	0.07 - 0.86
CYP2D6	ENSG00000100197.19	ENSG00000100197	NA	HPV+	Discovery	Protective	0.25	0.0171	0.08 - 0.78
SBF1	ENSG00000100241.19	ENSG00000100241	NA	HPV+	Discovery	Protective	0.25	0.014	0.08 - 0.75
TRIM35	ENSG00000104228.11	ENSG00000104228	NA	HPV+	Discovery	Protective	0.25	0.0188	0.08 - 0.8
ARHGEF18	ENSG00000104880.16	ENSG00000104880	NA	HPV+	Discovery	Protective	0.25	0.0134	0.08 - 0.75
SNX15	ENSG00000110025.11	ENSG00000110025	NA	HPV+	Discovery	Protective	0.25	0.0182	0.08 - 0.79
TNS2	ENSG00000111077.16	ENSG00000111077	NA	HPV+	Discovery	Protective	0.25	0.0154	0.08 - 0.76
COL7A1	ENSG00000114270.14	ENSG00000114270	NA	HPV+	Discovery	Protective	0.25	0.0165	0.08 - 0.78
MOB3B	ENSG00000120162.9	ENSG00000120162	NA	HPV+	Discovery	Protective	0.25	0.0264	0.08 - 0.85
TMPO	ENSG00000120802.12	ENSG00000120802	NA	HPV+	Discovery	Protective	0.25	0.0178	0.08 - 0.79
CD80	ENSG00000121594.10	ENSG00000121594	NA	HPV+	Discovery	Protective	0.25	0.0286	0.07 - 0.86
TTC21B	ENSG00000123607.13	ENSG00000123607	NA	HPV+	Discovery	Protective	0.25	0.0177	0.08 - 0.79
CD180	ENSG00000134061.5	ENSG00000134061	NA	HPV+	Discovery	Protective	0.25	0.0182	0.08 - 0.79
ECPAS	ENSG00000136813.13	ENSG00000136813	NA	HPV+	Discovery	Protective	0.25	0.0248	0.07 - 0.84
ANKRD52	ENSG00000139645.9	ENSG00000139645	NA	HPV+	Discovery	Protective	0.25	0.0131	0.08 - 0.75
RB1	ENSG00000139687.12	ENSG00000139687	NA	HPV+	Discovery	Protective	0.25	0.0176	0.08 - 0.78
ZCCHC2	ENSG00000141664.8	ENSG00000141664	NA	HPV+	Discovery	Protective	0.25	0.0151	0.08 - 0.77
SNRNP200	ENSG00000144028.13	ENSG00000144028	NA	HPV+	Discovery	Protective	0.25	0.0174	0.08 - 0.78
GIN1	ENSG00000145723.15	ENSG00000145723	NA	HPV+	Discovery	Protective	0.25	0.0172	0.08 - 0.78
TMEM86A	ENSG00000151117.7	ENSG00000151117	NA	HPV+	Discovery	Protective	0.25	0.0193	0.08 - 0.8
DIP2C	ENSG00000151240.14	ENSG00000151240	NA	HPV+	Discovery	Protective	0.25	0.0179	0.08 - 0.79
PPARGC1B	ENSG00000155846.15	ENSG00000155846	NA	HPV+	Discovery	Protective	0.25	0.0135	0.08 - 0.75
VPS8	ENSG00000156931.14	ENSG00000156931	NA	HPV+	Discovery	Protective	0.25	0.0175	0.08 - 0.79
AP3S2	ENSG00000157823.15	ENSG00000157823	NA	HPV+	Discovery	Protective	0.25	0.0185	0.08 - 0.79
DIP2A	ENSG00000160305.16	ENSG00000160305	NA	HPV+	Discovery	Protective	0.25	0.0141	0.08 - 0.76
ADCY9	ENSG00000162104.8	ENSG00000162104	NA	HPV+	Discovery	Protective	0.25	0.0303	0.07 - 0.88
MSS51	ENSG00000166343.8	ENSG00000166343	NA	HPV+	Discovery	Protective	0.25	0.0197	0.08 - 0.8
PKIA	ENSG00000171033.11	ENSG00000171033	NA	HPV+	Discovery	Protective	0.25	0.015	0.08 - 0.76
ASXL1	ENSG00000171456.15	ENSG00000171456	NA	HPV+	Discovery	Protective	0.25	0.023	0.07 - 0.82
ZNF621	ENSG00000172888.10	ENSG00000172888	NA	HPV+	Discovery	Protective	0.25	0.0147	0.08 - 0.76
METTL15P1	ENSG00000174912.7	ENSG00000174912	NA	HPV+	Discovery	Protective	0.25	0.0193	0.08 - 0.8
POLE	ENSG00000177084.15	ENSG00000177084	NA	HPV+	Discovery	Protective	0.25	0.0138	0.08 - 0.75
HASPIN	ENSG00000177602.5	ENSG00000177602	NA	HPV+	Discovery	Protective	0.25	0.014	0.08 - 0.75
HOXC10	ENSG00000180818.4	ENSG00000180818	NA	HPV+	Discovery	Protective	0.25	0.0197	0.08 - 0.8
PP2D1	ENSG00000183977.12	ENSG00000183977	NA	HPV+	Discovery	Protective	0.25	0.0124	0.08 - 0.74
ENSG00000205959.3	ENSG00000205959.3	ENSG00000205959	NA	HPV+	Discovery	Protective	0.25	0.0198	0.08 - 0.8
ZCWPW2	ENSG00000206559.6	ENSG00000206559	NA	HPV+	Discovery	Protective	0.25	0.018	0.08 - 0.79
IGHM	ENSG00000211899.6	ENSG00000211899	NA	HPV+	Discovery	Protective	0.25	0.0317	0.07 - 0.89
LAMTOR5-AS1	ENSG00000224699.7	ENSG00000224699	NA	HPV+	Discovery	Protective	0.25	0.0287	0.07 - 0.87
LINC00863	ENSG00000224914.2	ENSG00000224914	NA	HPV+	Discovery	Protective	0.25	0.0149	0.08 - 0.77
ENSG00000234290.2	ENSG00000234290.2	ENSG00000234290	NA	HPV+	Discovery	Protective	0.25	0.015	0.08 - 0.77
PEF1-AS1	ENSG00000235790.6	ENSG00000235790	NA	HPV+	Discovery	Protective	0.25	0.0243	0.07 - 0.83
ENSG00000246596.5	ENSG00000246596.5	ENSG00000246596	NA	HPV+	Discovery	Protective	0.25	0.0285	0.07 - 0.86
ENSG00000250644.2	ENSG00000250644.2	ENSG00000250644	NA	HPV+	Discovery	Protective	0.25	0.0329	0.07 - 0.89
LINC02446	ENSG00000256039.1	ENSG00000256039	NA	HPV+	Discovery	Protective	0.25	0.033	0.07 - 0.9
FNBP1P1	ENSG00000257800.1	ENSG00000257800	NA	HPV+	Discovery	Protective	0.25	0.0138	0.08 - 0.75
RN7SL689P	ENSG00000263432.2	ENSG00000263432	NA	HPV+	Discovery	Protective	0.25	0.0147	0.08 - 0.76
ATP8B1-AS1	ENSG00000267040.5	ENSG00000267040	NA	HPV+	Discovery	Protective	0.25	0.0328	0.07 - 0.89
ENSG00000273381.1	ENSG00000273381.1	ENSG00000273381	NA	HPV+	Discovery	Protective	0.25	0.0132	0.08 - 0.75
ENSG00000278219.1	ENSG00000278219.1	ENSG00000278219	NA	HPV+	Discovery	Protective	0.25	0.0139	0.08 - 0.75
ENSG00000280020.1	ENSG00000280020.1	ENSG00000280020	NA	HPV+	Discovery	Protective	0.25	0.0257	0.07 - 0.85
YTHDC2	ENSG00000047188.14	ENSG00000047188	NA	HPV+	Discovery	Protective	0.25	0.0117	0.08 - 0.73
RNF4	ENSG00000063978.14	ENSG00000063978	NA	HPV+	Discovery	Protective	0.25	0.0136	0.08 - 0.75
CEACAM21	ENSG00000007129.16	ENSG00000007129	NA	HPV+	Discovery	Protective	0.25	0.0153	0.08 - 0.77
AP1M1	ENSG00000072958.7	ENSG00000072958	NA	HPV+	Discovery	Protective	0.25	0.0213	0.08 - 0.82
TXK	ENSG00000074966.9	ENSG00000074966	NA	HPV+	Discovery	Protective	0.25	0.029	0.07 - 0.87
SMARCA2	ENSG00000080503.18	ENSG00000080503	NA	HPV+	Discovery	Protective	0.25	0.0149	0.08 - 0.76
CBX5	ENSG00000094916.12	ENSG00000094916	NA	HPV+	Discovery	Protective	0.25	0.0129	0.08 - 0.74
CACTIN	ENSG00000105298.12	ENSG00000105298	NA	HPV+	Discovery	Protective	0.26	0.0235	0.08 - 0.83
AKAP10	ENSG00000108599.13	ENSG00000108599	NA	HPV+	Discovery	Protective	0.26	0.0183	0.09 - 0.8
IRF2BPL	ENSG00000119669.4	ENSG00000119669	NA	HPV+	Discovery	Protective	0.26	0.0138	0.09 - 0.76
ALDH6A1	ENSG00000119711.11	ENSG00000119711	NA	HPV+	Discovery	Protective	0.26	0.023	0.08 - 0.83
IDE	ENSG00000119912.14	ENSG00000119912	NA	HPV+	Discovery	Protective	0.26	0.0208	0.08 - 0.81
DBH	ENSG00000123454.9	ENSG00000123454	NA	HPV+	Discovery	Protective	0.26	0.0197	0.08 - 0.81
KRI1	ENSG00000129347.18	ENSG00000129347	NA	HPV+	Discovery	Protective	0.26	0.0217	0.08 - 0.82
CEP85	ENSG00000130695.12	ENSG00000130695	NA	HPV+	Discovery	Protective	0.26	0.0204	0.08 - 0.81
IRAK2	ENSG00000134070.4	ENSG00000134070	NA	HPV+	Discovery	Protective	0.26	0.0166	0.09 - 0.78
FBH1	ENSG00000134452.18	ENSG00000134452	NA	HPV+	Discovery	Protective	0.26	0.0201	0.08 - 0.81
AVIL	ENSG00000135407.9	ENSG00000135407	NA	HPV+	Discovery	Protective	0.26	0.0206	0.08 - 0.81
CYP27A1	ENSG00000135929.7	ENSG00000135929	NA	HPV+	Discovery	Protective	0.26	0.0229	0.08 - 0.83
PDPK1	ENSG00000140992.17	ENSG00000140992	NA	HPV+	Discovery	Protective	0.26	0.0184	0.09 - 0.8
ARHGAP26	ENSG00000145819.14	ENSG00000145819	NA	HPV+	Discovery	Protective	0.26	0.0198	0.08 - 0.81
CCR5	ENSG00000160791.13	ENSG00000160791	NA	HPV+	Discovery	Protective	0.26	0.0209	0.08 - 0.82
RBPJ	ENSG00000168214.19	ENSG00000168214	NA	HPV+	Discovery	Protective	0.26	0.0196	0.08 - 0.8
THAP2	ENSG00000173451.5	ENSG00000173451	NA	HPV+	Discovery	Protective	0.26	0.0202	0.08 - 0.81
ANGEL2	ENSG00000174606.11	ENSG00000174606	NA	HPV+	Discovery	Protective	0.26	0.0165	0.08 - 0.78
PFAS	ENSG00000178921.12	ENSG00000178921	NA	HPV+	Discovery	Protective	0.26	0.0191	0.09 - 0.8
HOXC9	ENSG00000180806.4	ENSG00000180806	NA	HPV+	Discovery	Protective	0.26	0.0229	0.08 - 0.83
TEKTIP1	ENSG00000183397.5	ENSG00000183397	NA	HPV+	Discovery	Protective	0.26	0.0188	0.08 - 0.8
FOXD3	ENSG00000187140.5	ENSG00000187140	NA	HPV+	Discovery	Protective	0.26	0.0245	0.08 - 0.84
SLC6A9	ENSG00000196517.10	ENSG00000196517	NA	HPV+	Discovery	Protective	0.26	0.0194	0.08 - 0.8
DENND1C	ENSG00000205744.8	ENSG00000205744	NA	HPV+	Discovery	Protective	0.26	0.0169	0.08 - 0.78
MCM3AP-AS1	ENSG00000215424.8	ENSG00000215424	NA	HPV+	Discovery	Protective	0.26	0.0188	0.09 - 0.8
AJM1	ENSG00000232434.2	ENSG00000232434	NA	HPV+	Discovery	Protective	0.26	0.0228	0.08 - 0.83
PSMD6-AS2	ENSG00000239653.1	ENSG00000239653	NA	HPV+	Discovery	Protective	0.26	0.0153	0.09 - 0.77
ENSG00000242588.5	ENSG00000242588.5	ENSG00000242588	NA	HPV+	Discovery	Protective	0.26	0.0204	0.08 - 0.81
ENSG00000254165.1	ENSG00000254165.1	ENSG00000254165	NA	HPV+	Discovery	Protective	0.26	0.0162	0.08 - 0.78
ENSG00000254910.1	ENSG00000254910.1	ENSG00000254910	NA	HPV+	Discovery	Protective	0.26	0.0347	0.07 - 0.91
EBLN2	ENSG00000255423.1	ENSG00000255423	NA	HPV+	Discovery	Protective	0.26	0.0161	0.09 - 0.78
ENSG00000269984.1	ENSG00000269984.1	ENSG00000269984	NA	HPV+	Discovery	Protective	0.26	0.018	0.09 - 0.8
ENSG00000272910.1	ENSG00000272910.1	ENSG00000272910	NA	HPV+	Discovery	Protective	0.26	0.0201	0.08 - 0.81
ENSG00000275437.1	ENSG00000275437.1	ENSG00000275437	NA	HPV+	Discovery	Protective	0.26	0.0173	0.09 - 0.79
ENSG00000278107.1	ENSG00000278107.1	ENSG00000278107	NA	HPV+	Discovery	Protective	0.26	0.024	0.08 - 0.84
BORCS8-MEF2B	ENSG00000064489.20	ENSG00000064489	NA	HPV+	Discovery	Protective	0.26	0.0238	0.08 - 0.84
CROCCP3	ENSG00000080947.13	ENSG00000080947	NA	HPV+	Discovery	Protective	0.26	0.0179	0.09 - 0.79
RNF216	ENSG00000011275.17	ENSG00000011275	NA	HPV+	Discovery	Protective	0.27	0.0366	0.08 - 0.92
GPR75	ENSG00000119737.5	ENSG00000119737	NA	HPV+	Discovery	Protective	0.27	0.0199	0.09 - 0.81
DYNC2I1	ENSG00000126870.14	ENSG00000126870	NA	HPV+	Discovery	Protective	0.27	0.0359	0.08 - 0.92
RNF112	ENSG00000128482.14	ENSG00000128482	NA	HPV+	Discovery	Protective	0.27	0.0275	0.09 - 0.87
ZNF317	ENSG00000130803.13	ENSG00000130803	NA	HPV+	Discovery	Protective	0.27	0.019	0.09 - 0.81
CC2D1A	ENSG00000132024.16	ENSG00000132024	NA	HPV+	Discovery	Protective	0.27	0.0253	0.09 - 0.85
ANKRD36	ENSG00000135976.15	ENSG00000135976	NA	HPV+	Discovery	Protective	0.27	0.0216	0.09 - 0.83
NOM1	ENSG00000146909.6	ENSG00000146909	NA	HPV+	Discovery	Protective	0.27	0.0194	0.09 - 0.81
GPR25	ENSG00000170128.3	ENSG00000170128	NA	HPV+	Discovery	Protective	0.27	0.0245	0.09 - 0.84
DRC3	ENSG00000171962.16	ENSG00000171962	NA	HPV+	Discovery	Protective	0.27	0.034	0.08 - 0.91
MED16	ENSG00000175221.13	ENSG00000175221	NA	HPV+	Discovery	Protective	0.27	0.0229	0.09 - 0.83
ZNF169	ENSG00000175787.15	ENSG00000175787	NA	HPV+	Discovery	Protective	0.27	0.0236	0.09 - 0.84
CSTF2T	ENSG00000177613.8	ENSG00000177613	NA	HPV+	Discovery	Protective	0.27	0.0444	0.08 - 0.97
EPM2AIP1	ENSG00000178567.7	ENSG00000178567	NA	HPV+	Discovery	Protective	0.27	0.0205	0.09 - 0.82
IGIP	ENSG00000182700.4	ENSG00000182700	NA	HPV+	Discovery	Protective	0.27	0.0259	0.09 - 0.86
GLUD2	ENSG00000182890.4	ENSG00000182890	NA	HPV+	Discovery	Protective	0.27	0.02	0.09 - 0.81
ZBTB40	ENSG00000184677.15	ENSG00000184677	NA	HPV+	Discovery	Protective	0.27	0.0192	0.09 - 0.81
LRRC37B	ENSG00000185158.11	ENSG00000185158	NA	HPV+	Discovery	Protective	0.27	0.0339	0.08 - 0.9
L3MBTL1	ENSG00000185513.13	ENSG00000185513	NA	HPV+	Discovery	Protective	0.27	0.0273	0.09 - 0.87
ZNF546	ENSG00000187187.12	ENSG00000187187	NA	HPV+	Discovery	Protective	0.27	0.0259	0.09 - 0.85
ZNF81	ENSG00000197779.12	ENSG00000197779	NA	HPV+	Discovery	Protective	0.27	0.0188	0.09 - 0.81
ZNF32-AS2	ENSG00000230565.1	ENSG00000230565	NA	HPV+	Discovery	Protective	0.27	0.023	0.09 - 0.83
CDKN2B-AS1	ENSG00000240498.5	ENSG00000240498	NA	HPV+	Discovery	Protective	0.27	0.0195	0.09 - 0.81
CHKB-CPT1B	ENSG00000254413.7	ENSG00000254413	NA	HPV+	Discovery	Protective	0.27	0.0233	0.09 - 0.84
ENSG00000254783.1	ENSG00000254783.1	ENSG00000254783	NA	HPV+	Discovery	Protective	0.27	0.0199	0.09 - 0.82
ZNF236-DT	ENSG00000264278.1	ENSG00000264278	NA	HPV+	Discovery	Protective	0.27	0.0289	0.08 - 0.87
ENSG00000269427.1	ENSG00000269427.1	ENSG00000269427	NA	HPV+	Discovery	Protective	0.27	0.0267	0.08 - 0.86
ENSG00000278864.1	ENSG00000278864.1	ENSG00000278864	NA	HPV+	Discovery	Protective	0.27	0.0175	0.09 - 0.79
ENSG00000279689.1	ENSG00000279689.1	ENSG00000279689	NA	HPV+	Discovery	Protective	0.27	0.0253	0.08 - 0.85
ZFYVE16	ENSG00000039319.15	ENSG00000039319	NA	HPV+	Discovery	Protective	0.27	0.0242	0.09 - 0.84
GPATCH1	ENSG00000076650.5	ENSG00000076650	NA	HPV+	Discovery	Protective	0.27	0.0226	0.09 - 0.83
MAP3K1	ENSG00000095015.5	ENSG00000095015	NA	HPV+	Discovery	Protective	0.27	0.0162	0.09 - 0.78
HIVEP1	ENSG00000095951.15	ENSG00000095951	NA	HPV+	Discovery	Protective	0.27	0.017	0.09 - 0.79
BTK	ENSG00000010671.14	ENSG00000010671	NA	HPV+	Discovery	Protective	0.28	0.03	0.09 - 0.89
MAPK8	ENSG00000107643.14	ENSG00000107643	NA	HPV+	Discovery	Protective	0.28	0.0248	0.09 - 0.85
ALDH2	ENSG00000111275.11	ENSG00000111275	NA	HPV+	Discovery	Protective	0.28	0.0266	0.09 - 0.86
SF3B1	ENSG00000115524.14	ENSG00000115524	NA	HPV+	Discovery	Protective	0.28	0.0253	0.09 - 0.85
PINK1-AS	ENSG00000117242.7	ENSG00000117242	NA	HPV+	Discovery	Protective	0.28	0.045	0.08 - 0.97
FAM117A	ENSG00000121104.6	ENSG00000121104	NA	HPV+	Discovery	Protective	0.28	0.0299	0.09 - 0.88
FOXP4	ENSG00000137166.13	ENSG00000137166	NA	HPV+	Discovery	Protective	0.28	0.0274	0.09 - 0.87
VPS53	ENSG00000141252.18	ENSG00000141252	NA	HPV+	Discovery	Protective	0.28	0.0327	0.09 - 0.9
DEGS1	ENSG00000143753.11	ENSG00000143753	NA	HPV+	Discovery	Protective	0.28	0.0305	0.09 - 0.89
SCML4	ENSG00000146285.12	ENSG00000146285	NA	HPV+	Discovery	Protective	0.28	0.03	0.09 - 0.89
GPR174	ENSG00000147138.1	ENSG00000147138	NA	HPV+	Discovery	Protective	0.28	0.0224	0.1 - 0.84
PIP4K2A	ENSG00000150867.12	ENSG00000150867	NA	HPV+	Discovery	Protective	0.28	0.0295	0.09 - 0.88
ABCA9	ENSG00000154258.15	ENSG00000154258	NA	HPV+	Discovery	Protective	0.28	0.0212	0.09 - 0.83
TBC1D31	ENSG00000156787.15	ENSG00000156787	NA	HPV+	Discovery	Protective	0.28	0.0287	0.09 - 0.87
ANKRD61	ENSG00000157999.5	ENSG00000157999	NA	HPV+	Discovery	Protective	0.28	0.0247	0.09 - 0.85
MARF1	ENSG00000166783.18	ENSG00000166783	NA	HPV+	Discovery	Protective	0.28	0.0275	0.09 - 0.87
ANGPTL4	ENSG00000167772.10	ENSG00000167772	NA	HPV+	Discovery	Protective	0.28	0.0301	0.09 - 0.89
SRRM2	ENSG00000167978.15	ENSG00000167978	NA	HPV+	Discovery	Protective	0.28	0.0248	0.09 - 0.85
ZNF596	ENSG00000172748.11	ENSG00000172748	NA	HPV+	Discovery	Protective	0.28	0.029	0.09 - 0.88
DMXL1	ENSG00000172869.13	ENSG00000172869	NA	HPV+	Discovery	Protective	0.28	0.0216	0.1 - 0.83
RNF213	ENSG00000173821.18	ENSG00000173821	NA	HPV+	Discovery	Protective	0.28	0.0262	0.09 - 0.86
PRPF8	ENSG00000174231.15	ENSG00000174231	NA	HPV+	Discovery	Protective	0.28	0.0328	0.09 - 0.9
ZC3H12D	ENSG00000178199.12	ENSG00000178199	NA	HPV+	Discovery	Protective	0.28	0.0268	0.09 - 0.86
ZNF594	ENSG00000180626.9	ENSG00000180626	NA	HPV+	Discovery	Protective	0.28	0.026	0.09 - 0.86
FCRL6	ENSG00000181036.12	ENSG00000181036	NA	HPV+	Discovery	Protective	0.28	0.0295	0.09 - 0.88
PRKCZ-AS1	ENSG00000182873.5	ENSG00000182873	NA	HPV+	Discovery	Protective	0.28	0.03	0.09 - 0.89
RBM33	ENSG00000184863.9	ENSG00000184863	NA	HPV+	Discovery	Protective	0.28	0.0198	0.1 - 0.82
ZNF823	ENSG00000197933.11	ENSG00000197933	NA	HPV+	Discovery	Protective	0.28	0.0243	0.09 - 0.85
RORB	ENSG00000198963.9	ENSG00000198963	NA	HPV+	Discovery	Protective	0.28	0.0223	0.1 - 0.84
LINC00310	ENSG00000227456.6	ENSG00000227456	NA	HPV+	Discovery	Protective	0.28	0.0234	0.09 - 0.84
OR2A7	ENSG00000243896.3	ENSG00000243896	NA	HPV+	Discovery	Protective	0.28	0.0287	0.09 - 0.88
ZNF564	ENSG00000249709.6	ENSG00000249709	NA	HPV+	Discovery	Protective	0.28	0.0212	0.09 - 0.83
ENSG00000253854.1	ENSG00000253854.1	ENSG00000253854	NA	HPV+	Discovery	Protective	0.28	0.0248	0.09 - 0.85
DTX2P1-UPK3BP1-PMS2P11	ENSG00000265479.4	ENSG00000265479	NA	HPV+	Discovery	Protective	0.28	0.0265	0.09 - 0.86
[truncated: 1,524 more rows]
