# Supplementary material for: Association of Gene Expression Profiles in HPV-Positive Head and Neck Squamous Cell Carcinoma with Patient Outcome: In Search of Prognostic Biomarkers
Source: Int J Mol Sci. 2025 Jun 19;26(12):5894. doi: 10.3390/ijms26125894 (PMC12192591; doi:10.3390/ijms26125894)
Supplement: Supplementary file 1 [file ijms-26-05894-s001.zip › Supplementary Table S6.csv]

ensembl.id.version	ensembl.id	Gene	TCGA.4P.AA8J	TCGA.BA.4074	TCGA.BA.4075	TCGA.BA.4076	TCGA.BA.4078	TCGA.BA.5151	TCGA.BA.5153	TCGA.BA.5555	TCGA.BA.5556	TCGA.BA.5557	TCGA.BA.5558	TCGA.BA.5559	TCGA.BA.6868	TCGA.BA.6869	TCGA.BA.6870	TCGA.BA.6871	TCGA.BA.6872	TCGA.BA.6873	TCGA.BA.7269	TCGA.BA.A4IF	TCGA.BA.A4IG	TCGA.BA.A4IH	TCGA.BA.A6D8	TCGA.BA.A6DA	TCGA.BA.A6DB	TCGA.BA.A6DD	TCGA.BA.A6DE	TCGA.BA.A6DG	TCGA.BA.A6DI	TCGA.BA.A6DJ	TCGA.BA.A6DL	TCGA.BA.A8YP	TCGA.BB.4217	TCGA.BB.4223	TCGA.BB.4225	TCGA.BB.4228	TCGA.BB.8596	TCGA.BB.8601	TCGA.BB.A5HU	TCGA.BB.A5HY	TCGA.BB.A5HZ	TCGA.BB.A6UM	TCGA.C9.A47Z	TCGA.C9.A480	TCGA.CN.4722	TCGA.CN.4723	TCGA.CN.4725
ENSG00000000003.13	ENSG00000000003	TSPAN6	2458	16174	5902	3228	8736	3098	2982	8380	3294	2900	2192	6338	4892	5914	2740	12024	1634	2666	6774	2566	6152	15762	3276	1594	1620	2520	3426	4254	8880	1896	6354	4802	4088	3686	3656	8352	2300	3262	7630	3514	3058	12562	3416	1986	3340	3238	3386
ENSG00000000419.11	ENSG00000000419	DPM1	2510	16232	11022	4032	4202	6612	2750	3264	4294	3398	3356	4072	8490	4140	4514	4878	2550	2532	5618	6880	6236	7034	2536	920	1982	4556	6652	4028	5500	6064	4968	3574	4456	3626	8158	4422	1978	2456	3680	7086	3402	6902	3854	4174	2342	3062	7774
ENSG00000000457.12	ENSG00000000457	SCYL3	542	1554	712	1108	4360	1920	1598	2430	1528	864	1226	3394	1302	1034	1588	1796	622	666	282	650	2032	2484	292	192	604	808	1664	734	1848	970	964	1114	1898	2098	1310	2282	960	1530	922	650	730	2286	822	1802	1382	1354	1410
ENSG00000000460.15	ENSG00000000460	C1orf112	470	3460	1422	862	4286	1378	3392	1546	1078	512	806	3362	1640	780	1006	2990	820	704	194	766	1722	3048	442	222	194	824	1664	354	972	540	674	1798	1054	2302	2202	3334	846	1376	1260	1254	374	2640	422	736	558	1970	1746
ENSG00000000938.11	ENSG00000000938	FGR	586	496	614	194	2044	1780	1518	626	1936	7380	1502	3188	416	518	1032	1522	356	472	318	288	548	532	278	288	704	792	624	1966	380	528	442	1146	1678	904	2110	2916	1920	86	992	166	586	452	270	428	414	1276	560
ENSG00000000971.14	ENSG00000000971	CFH	4158	9546	4230	1500	9288	18210	4994	13272	18804	7278	7088	13334	2922	1922	6626	22024	3098	6256	4170	2346	5038	8440	1940	1094	3228	8334	1750	7272	15540	12194	3188	2854	8330	3604	1760	2006	8774	716	7058	4780	1656	16728	2530	4882	11420	7424	3910
ENSG00000001036.12	ENSG00000001036	FUCA2	6918	13436	4658	21778	12456	8966	2926	6468	5044	6290	6184	7290	8868	7218	9854	9042	5280	2718	8316	3134	6688	5432	5960	1800	1456	4250	7564	3602	8352	4828	4436	3214	6408	2264	3232	5490	3922	2542	6052	9562	2702	8668	2714	3218	3814	7020	10032
ENSG00000001084.9	ENSG00000001084	GCLC	2292	9734	4902	6006	20836	14414	16802	52972	7834	3628	7974	8796	2390	21440	8842	8042	8078	4734	16280	27328	26974	8250	16242	4034	2516	5302	7576	2500	19820	6192	26580	12868	9820	8886	4236	4244	5720	39428	5364	9136	2866	3862	7422	3612	6176	36896	25538
ENSG00000001167.13	ENSG00000001167	NFYA	2302	4732	4686	3652	10846	5496	4072	6290	4348	2464	3556	4952	3236	3818	4454	4900	2948	2254	1440	2844	3462	7816	920	1018	1062	1866	4352	3518	4830	3146	3474	7246	3368	3754	3664	6254	2444	2512	4274	4722	3114	3208	3344	2582	3308	4584	4244
ENSG00000001460.16	ENSG00000001460	STPG1	750	2740	1490	1216	4748	1776	816	2808	1760	1270	1464	1254	3164	3518	3398	1762	1282	1366	822	2130	2660	1532	1116	1582	508	1320	5686	1312	2896	1842	2538	2510	1464	832	684	768	2644	2716	1162	648	3102	1882	1224	2102	1000	1686	4690
ENSG00000001461.15	ENSG00000001461	NIPAL3	3538	1990	2926	2912	5014	6166	5320	6984	6088	2984	4232	7316	8768	5354	7092	5048	2208	2110	1758	3420	4164	4816	2406	1016	1042	3314	10800	2896	7646	3134	3486	9242	5086	4442	5784	4454	3846	1614	1808	4424	2244	5886	2214	4706	4336	5414	10078
ENSG00000001497.15	ENSG00000001497	LAS1L	3628	3710	1802	2840	9712	7008	4216	8206	6776	5236	5866	13502	7554	4376	5746	11232	3748	4622	4474	2982	5838	6818	6508	2364	2364	4776	7620	3256	6558	4892	3512	6716	4972	4834	13350	6898	2436	1982	3990	10980	4108	7168	5114	4360	5192	5860	7076
ENSG00000001561.6	ENSG00000001561	ENPP4	232	216	182	302	262	500	3780	146	288	696	168	4022	224	792	230	1198	60	130	760	552	180	2006	48	20	206	170	60	946	1664	108	60	260	974	5240	2162	548	676	24	74	696	40	72	62	52	344	110	340
ENSG00000001617.10	ENSG00000001617	SEMA3F	6298	3318	6098	8146	18064	20246	10426	13250	20636	8870	8714	20872	25960	11268	17582	18676	7414	16752	15950	9220	9898	14978	5782	5792	3416	9768	7988	11404	15210	20716	7800	11286	8780	17538	16492	9012	3926	5106	5506	13554	8422	19408	17678	14010	14814	12238	13526
ENSG00000001629.8	ENSG00000001629	ANKIB1	2750	5050	3992	4506	10706	13534	6948	7544	8284	6468	5338	8606	7344	5290	3472	6488	2462	4954	1598	5822	6304	6246	996	626	1520	3098	17522	4960	6850	4024	5372	10072	8334	6286	6832	5820	5050	4522	7610	4640	4968	5646	4304	5610	6762	6972	10198
ENSG00000001630.14	ENSG00000001630	CYP51A1	94	328	416	706	816	1476	460	2370	986	1348	1062	434	656	616	264	404	166	588	290	944	1128	638	134	82	52	396	1698	288	388	464	580	1956	1480	272	542	716	356	1278	656	858	362	654	342	672	1158	974	830
ENSG00000001631.13	ENSG00000001631	KRIT1	1244	2934	2522	2212	8832	4292	2856	3870	2394	1676	2380	5010	2726	2436	3214	4300	1260	1860	312	3418	5016	3456	708	238	1120	1510	8602	2056	5242	2352	2746	6698	4242	2900	3224	3212	2492	3726	3042	2312	2434	2860	2354	3630	3198	3076	4828
ENSG00000002016.15	ENSG00000002016	RAD52	568	504	476	590	2576	546	756	502	434	214	262	1998	970	396	766	4912	126	326	304	1006	616	1392	276	176	264	268	546	606	754	354	1448	1786	674	1296	894	804	358	506	534	588	380	762	528	666	424	1120	846
ENSG00000002079.11	ENSG00000002079	MYH16	214	182	22	78	86	98	38	74	134	78	14	98	814	152	42	106	354	100	26	128	264	36	52	64	20	28	244	334	108	188	300	34	112	130	26	66	206	26	420	32	508	32	94	128	24	108	346
ENSG00000002330.12	ENSG00000002330	BAD	6048	3926	5822	4226	8698	2796	5536	3818	3954	2964	2486	7658	10002	5390	6826	6150	4426	1434	7046	2352	3580	3752	12498	4140	1102	6210	5248	2414	3714	3830	4018	3814	4876	3876	9428	7326	1748	2640	2690	6400	1516	8306	2066	2714	1968	4586	3808
ENSG00000002549.11	ENSG00000002549	LAP3	9776	8300	3884	1944	8710	15338	10806	12954	69884	8038	11014	32326	6934	9906	10472	13928	11630	12688	8774	10330	9880	18064	3302	3196	8924	27672	22356	5132	14082	22118	9580	6656	16022	7612	29348	11556	6246	1806	8668	6658	9448	48220	8004	8714	7452	11052	9148
ENSG00000002586.16	ENSG00000002586	CD99	27898	68778	11960	13990	79690	24628	9634	18180	24118	27656	10724	28384	28010	18008	24418	36210	15202	10006	35842	7750	15664	40316	32342	5470	10410	22032	20960	43576	19290	13792	11296	23132	30508	21398	19812	20642	14876	8602	15926	11472	11898	34276	15452	12138	10452	28546	13086
ENSG00000002587.8	ENSG00000002587	HS3ST1	922	5482	1546	1530	1632	1692	1452	1496	1670	2216	968	1308	596	6558	1464	986	1694	592	1788	398	1824	2438	220	434	524	1290	704	746	6228	2512	966	372	3768	918	3762	954	644	540	338	262	152	5906	766	482	1260	1198	2158
ENSG00000002726.18	ENSG00000002726	AOC1	882	472	78	510	326	476	394	200	544	2252	570	484	898	208	1060	216	354	52	88	270	136	472	1074	768	324	420	82	132	722	142	636	64	392	200	406	840	324	20	504	176	820	88	856	908	1800	534	294
ENSG00000002746.13	ENSG00000002746	HECW1	422	466	374	34	424	120	54	106	184	142	80	274	266	40	558	2148	88	94	634	426	22	116	86	64	50	66	550	170	148	8	28	192	148	54	74	192	508	24	986	64	26	16	70	86	442	476	400
ENSG00000002822.14	ENSG00000002822	MAD1L1	5142	6042	6078	5452	6780	4402	2620	5882	4188	3382	4752	4308	23434	7794	3718	5376	7426	2976	7014	5576	2768	3904	7120	2614	1488	3242	22780	3962	3100	2714	5282	3332	5782	3428	5304	4258	2310	1066	4682	4392	4366	5626	2144	2676	3704	5560	7136
ENSG00000002834.16	ENSG00000002834	LASP1	22794	12188	20206	24950	44992	45162	36982	36290	43224	33838	38068	40018	58074	33422	46082	26834	29260	28222	9656	22590	21198	22408	11404	4994	7262	21886	42956	34366	32490	28180	21940	29974	32168	18030	31650	24972	22762	11072	28940	25676	12030	39432	18860	18098	21538	34546	59084
ENSG00000002919.13	ENSG00000002919	SNX11	2548	9382	4220	2732	6622	4728	2560	4122	3928	4132	4166	3932	3174	3454	2784	2942	1916	2074	6376	2926	3464	2980	4266	1592	1434	3316	3950	2688	3746	2512	3518	2132	4828	2124	4252	4074	2138	2888	2348	2190	2138	6962	2934	2844	3772	3600	6092
ENSG00000002933.6	ENSG00000002933	TMEM176A	2982	1880	622	270	4196	3196	1276	1732	3952	2888	2516	7876	2078	828	1238	5802	1148	828	2578	456	770	2966	1240	604	1794	1248	596	7192	662	1384	446	1222	4758	2390	1574	1494	2690	98	1800	436	604	784	450	528	1216	3056	832
ENSG00000003056.6	ENSG00000003056	M6PR	3600	12596	8484	7758	21274	15724	7778	17470	10022	9218	9358	22506	10038	7342	9304	64934	3454	5468	630	8602	12536	11468	660	364	2016	4474	4848	8590	11930	7366	7910	11860	12540	9584	9370	10594	4834	5558	6530	11468	6226	7966	5342	4572	7416	14702	14798
ENSG00000003096.12	ENSG00000003096	KLHL13	390	3050	872	584	6736	1168	1146	5022	1464	678	600	2542	852	2262	1620	898	436	1022	412	928	3526	1320	662	112	300	1008	2592	452	1148	608	922	4336	2290	1376	726	1810	714	2812	1080	738	1180	1118	1282	244	784	2972	1920
ENSG00000003137.7	ENSG00000003137	CYP26B1	1632	618	1752	2708	1204	15028	380	1324	5978	11950	12682	840	4300	766	6698	2426	3946	3886	226	3478	340	920	110	704	820	1296	18942	4240	2332	26444	898	514	2608	146	876	386	3146	148	1516	654	8886	96	5470	4616	2644	2802	16582
ENSG00000003147.16	ENSG00000003147	ICA1	1100	246	94	272	1266	244	716	484	216	206	148	1226	314	398	398	2248	122	64	534	250	382	6360	918	56	234	258	576	230	1474	90	248	130	1004	598	2348	1584	882	54	126	328	100	3630	52	94	276	518	118
ENSG00000003249.12	ENSG00000003249	DBNDD1	438	1014	1022	1656	362	1250	934	3186	622	382	1668	762	1622	11060	2594	1304	1078	130	672	2564	4490	1764	2678	254	376	1560	854	414	1094	186	3024	1804	1668	2044	1400	2432	698	1530	694	368	3524	4872	182	1788	86	1578	406
ENSG00000003393.13	ENSG00000003393	ALS2	1320	2748	1480	1424	8768	5466	4140	2634	2720	2276	1752	5214	3738	2716	1920	2182	1414	1794	1442	3166	1662	3826	964	486	764	1424	4414	2936	2452	1346	3584	3460	4010	3368	3262	3864	2410	2456	3076	2036	1754	2384	1836	1490	2260	4460	5234
ENSG00000003400.13	ENSG00000003400	CASP10	1482	2118	828	684	5020	7850	2040	3392	6954	944	2320	2418	2166	2838	5410	1174	1282	1368	608	1296	1500	1112	500	566	768	2336	3870	982	1888	1254	2792	848	2598	1108	780	906	726	940	1530	960	634	5678	1936	3658	2082	1992	3408
ENSG00000003402.18	ENSG00000003402	CFLAR	8398	10210	4636	3490	17488	27968	16162	10576	21188	15418	12536	29788	9384	18756	14688	11494	4074	4720	6776	6004	6916	18040	4366	7100	4810	10720	14652	7898	15798	9482	15546	5362	15098	13206	15980	11538	10194	2746	11082	5524	6942	19290	5730	14332	8284	10274	8400
ENSG00000003436.13	ENSG00000003436	TFPI	1138	4568	2338	722	4676	2228	910	1244	1054	2610	1686	1578	1564	1124	2130	6158	662	660	2488	400	1496	1472	1296	148	804	972	526	3960	1492	710	426	1630	3538	3132	942	842	1780	250	1694	1386	430	380	460	378	2042	1208	1712
ENSG00000003509.14	ENSG00000003509	NDUFAF7	1044	1382	1276	862	2230	1356	788	1196	890	506	1040	1408	1236	1180	792	1484	454	456	606	1124	1570	2270	736	324	402	696	1188	1090	1156	1132	1580	1110	1294	942	1332	1264	588	994	942	1310	830	1318	620	848	584	1048	1320
ENSG00000003756.15	ENSG00000003756	RBM5	4088	4504	3492	3016	14944	7942	4538	3914	7232	2670	3698	11106	10444	3172	6060	6978	2658	4874	2906	5274	7146	10196	3410	2598	3112	4100	4754	6234	8066	5698	7880	5232	7070	7180	5946	4642	5060	3910	7204	4658	4886	10428	5240	9458	5582	6090	5762
ENSG00000003987.12	ENSG00000003987	MTMR7	68	176	110	32	552	76	438	78	54	50	54	222	140	78	86	278	64	28	12	80	72	406	32	32	42	36	92	142	94	112	36	30	142	496	922	284	126	56	104	130	58	128	52	96	90	104	96
ENSG00000003989.15	ENSG00000003989	SLC7A2	1488	998	1372	134	18156	974	22846	1330	180	514	2040	13204	2860	7238	328	7292	54	184	202	2644	3134	5388	234	22	334	200	3686	1158	940	114	1884	2008	2262	6834	31158	2954	844	392	2550	430	170	548	124	212	1418	1538	804
ENSG00000004059.9	ENSG00000004059	ARF5	19524	32962	26374	10942	39432	17932	9520	21968	17370	19716	18088	15662	17506	24326	30532	36890	16884	8912	14840	13670	10140	10140	33986	13708	8602	22834	13070	12500	12436	13448	15276	18692	14250	10410	14346	23030	10734	29004	21668	14476	14382	13368	10488	16314	27656	14670	18934
ENSG00000004139.12	ENSG00000004139	SARM1	358	74	116	90	3602	234	174	230	168	302	176	1208	218	628	174	2550	286	64	46	742	66	496	244	4	80	98	354	226	298	66	128	246	634	752	1536	990	262	366	186	80	70	660	30	278	260	358	150
ENSG00000004142.10	ENSG00000004142	POLDIP2	10228	24882	11384	12222	25630	20064	9160	19812	14974	12564	13826	15926	15798	19118	20108	108254	13006	8802	24982	14202	14264	11152	14574	6196	5574	12598	19378	8204	14134	8870	16774	12260	15766	9158	17876	15286	8018	12362	18298	16780	11922	17096	9192	10786	14484	17118	17838
ENSG00000004399.11	ENSG00000004399	PLXND1	8884	2864	1314	5796	18352	12834	15742	9706	8514	17008	9114	20618	11012	2612	8214	22424	7042	4240	12264	10940	2080	11864	10816	1198	2368	4964	8938	15858	4356	4568	6082	11122	9308	8744	5784	5212	12154	1154	6718	7316	6986	4858	2690	3844	8450	13954	7564
ENSG00000004455.15	ENSG00000004455	AK2	8500	34984	22662	15566	24958	19242	18184	15838	17620	10590	17512	18506	13310	14346	12810	20210	8616	8494	30180	13296	19040	19678	9828	6782	5522	14498	25620	12194	16044	16738	13536	9842	14452	13090	25368	34954	7144	6278	11188	13620	13576	20184	11584	10528	12294	16492	19930
ENSG00000004468.11	ENSG00000004468	CD38	996	2354	156	110	312	1380	1314	10756	5312	822	764	5504	1772	342	1896	720	86	466	1562	5878	884	1184	362	84	254	652	2544	48	494	712	1710	984	3370	1676	1788	190	1016	166	1198	1148	1700	7462	124	150	632	2620	480
ENSG00000004478.7	ENSG00000004478	FKBP4	22356	20196	14320	13466	25202	42584	18826	43508	24314	15480	20844	44470	24068	46490	21658	135178	14760	20726	34734	31370	41146	62692	33540	9516	6166	20620	26536	19218	23840	31654	38832	66286	24622	17746	32290	24960	4788	20398	9882	42490	31306	31308	15744	15040	19610	30612	27860
ENSG00000004487.14	ENSG00000004487	KDM1A	6754	20484	10020	13206	16216	16706	6040	25652	15906	10442	14992	15236	21504	15570	14082	18512	11576	13240	10446	15830	20636	19060	12312	6622	3230	11640	26982	13434	16046	10718	19418	17748	21784	10254	12292	13904	8942	5560	17478	12088	17466	10572	13824	10872	9020	22302	19128
ENSG00000004534.13	ENSG00000004534	RBM6	4748	2178	1238	2092	15334	6524	3112	3174	4060	1484	3038	9274	7302	3598	3644	7386	1746	3536	2384	3472	4496	9198	4504	1982	2384	2468	5360	6282	6620	7048	4754	6656	6396	6390	4436	3152	3856	2022	6386	4980	6530	8646	4764	8126	2912	7044	3614
ENSG00000004660.13	ENSG00000004660	CAMKK1	1844	486	832	2456	4428	1802	3642	1300	1254	556	1102	4310	3176	3070	1342	3276	936	1376	2236	4784	698	744	1202	1326	422	1934	2560	1506	1318	2338	2588	3100	2704	4526	5948	5398	1276	1298	1600	1572	4372	946	1608	1078	1412	3816	1480
ENSG00000004700.14	ENSG00000004700	RECQL	1098	7120	3004	3334	10516	5198	4300	5662	4118	3940	2740	11258	4656	1746	3090	3632	1266	4152	274	5372	4492	7806	300	118	868	1852	1930	3996	6728	2768	3304	5040	4778	6712	5402	4674	2626	2502	4806	1056	1482	2850	2740	2562	2286	4964	8788
ENSG00000004766.14	ENSG00000004766	CCDC132	1172	2452	2414	2000	4388	4468	2456	3076	2316	2438	1866	3496	2792	1562	1896	2406	1156	1320	860	2100	2860	2272	596	568	940	1568	6066	1952	3334	1520	1840	1464	3260	2322	2280	2582	1622	2010	2066	2250	1804	2788	1468	2626	3710	2678	3476
ENSG00000004776.10	ENSG00000004776	HSPB6	798	290	134	28	544	190	64	64	68	174	144	16796	52	696	56	518	72	600	286	834	88	132	88	14	4122	32	144	936	74	54	1158	816	858	110	210	198	748	12	80	114	1432	178	276	910	738	224	5390
ENSG00000004777.17	ENSG00000004777	ARHGAP33	836	124	186	372	2304	306	1386	390	304	256	398	3846	1040	630	598	1520	354	254	44	672	1384	2986	722	160	136	484	676	356	514	488	344	1114	722	2774	1110	808	612	184	926	494	210	1762	206	414	144	2096	300
ENSG00000004779.8	ENSG00000004779	NDUFAB1	4074	23288	6350	4484	5840	5662	3012	5310	4478	4366	5558	6156	6456	11478	7562	8558	3798	2920	16212	6978	5450	3610	16170	5050	2604	5812	4586	4074	6036	5616	7520	5754	4752	3086	4036	5700	1792	5116	3404	7338	5552	8974	3060	3214	3996	6144	6482
ENSG00000004799.7	ENSG00000004799	PDK4	686	318	374	62	292	1844	178	88	820	662	580	2988	50	446	272	1254	190	1212	118	468	500	1584	106	184	1068	844	148	4478	498	120	46	1316	662	124	406	772	2988	8	148	190	68	92	180	232	754	398	5196
ENSG00000004838.12	ENSG00000004838	ZMYND10	30	50	50	82	134	28	226	36	18	16	8	250	40	48	18	188	18	22	56	58	66	648	126	10	16	24	30	60	352	34	60	26	384	184	374	286	102	12	46	14	98	106	14	32	52	274	40
ENSG00000004864.12	ENSG00000004864	SLC25A13	1986	3352	2410	3146	5754	8514	2882	4728	4910	3064	4224	3344	18644	2702	4360	6190	2972	2534	1774	3818	5210	3010	2040	716	1042	2602	8836	2154	5182	2476	2636	5076	5572	3370	2822	5880	2722	2960	4056	6008	4106	3830	2766	3916	7408	3676	5886
ENSG00000004866.17	ENSG00000004866	ST7	2132	2678	1628	984	5254	3500	1542	3892	2304	3096	2718	2886	2110	2074	3252	5058	1546	1320	1514	1730	3192	2866	1232	554	876	1828	1676	1954	3536	1916	1802	6694	2310	1602	3162	2716	1750	1938	2346	3108	1618	1540	1122	2146	2456	2714	2940
ENSG00000004897.10	ENSG00000004897	CDC27	4256	19194	6500	7920	12182	16028	4448	10526	9182	8012	8174	8192	9178	4562	6594	6822	5578	7680	6296	8740	8748	7782	3798	1720	1796	5614	10194	7374	8900	6754	7750	7970	12522	5126	6942	6428	6420	4608	8038	5692	5620	5948	6318	7722	6028	10836	18208
ENSG00000004961.13	ENSG00000004961	HCCS	1922	12730	3950	3616	4774	4970	2586	5156	4656	4416	6300	5520	4924	4028	2130	3616	1756	2466	4392	2136	4504	3906	2100	1186	1456	3648	6092	3626	5006	4544	2088	1678	2608	2016	3528	2854	1138	1804	2904	6198	3334	4412	4840	3676	2490	2872	5200
ENSG00000004975.10	ENSG00000004975	DVL2	2664	2350	3202	4244	11200	5280	5418	8936	3844	1756	5934	6962	4180	5354	4602	8424	2660	4060	3528	7536	6920	3038	1776	1720	1058	3244	3212	3540	4042	3866	3542	5394	5282	5444	8868	5798	2460	4356	4482	5912	3604	5432	3782	3612	3434	7148	3760
ENSG00000005001.8	ENSG00000005001	PRSS22	2984	3096	1638	2454	600	14984	1560	7994	6078	17830	13700	1038	6830	13502	6244	1672	3068	782	2968	1640	5232	5184	898	5002	2400	14782	3288	16148	20488	10584	14184	1462	4024	1220	510	1678	4396	1194	15036	7922	22928	18770	6176	6232	1202	2794	2486
ENSG00000005007.11	ENSG00000005007	UPF1	6126	3700	2554	8700	26714	21140	8910	26454	22162	12492	12960	30438	20020	20674	20906	24584	12474	13262	5814	18340	17348	11972	11834	2660	4646	11370	33242	10254	17126	8576	11292	31760	21212	17010	21162	11480	8902	7474	20316	8118	16990	18394	10554	13656	13106	18696	21994
ENSG00000005020.11	ENSG00000005020	SKAP2	1758	6712	8748	6002	6448	6362	2102	4254	4408	4122	2738	4070	3302	2470	2246	3590	1084	2452	1624	3776	3796	5880	888	706	828	1494	1766	2482	5100	2404	3948	2444	3532	3996	3474	2496	3726	2730	5292	1602	1594	3348	2130	4142	4778	2956	5488
ENSG00000005022.5	ENSG00000005022	SLC25A5	21932	153194	50294	55550	67406	65474	40022	42022	43304	59728	52544	78458	56668	68272	48274	51576	47482	32936	56586	27794	60048	58058	41540	22252	16720	45862	46534	29616	46708	49960	36400	64154	45080	47316	28972	72392	17790	31378	62586	53808	48868	98442	39038	45832	55048	69286	76182
ENSG00000005059.14	ENSG00000005059	CCDC109B	1950	16378	2936	3168	2826	5446	926	1972	5990	3434	2734	3416	3472	3410	5136	3192	4074	2590	2470	1414	1524	4498	1010	1604	1286	5662	5334	2202	3246	4708	3514	1036	4424	2196	3048	2364	1582	642	4070	1196	2592	4786	3160	1494	2034	1594	3540
ENSG00000005073.5	ENSG00000005073	HOXA11	270	644	706	142	700	52	2	772	64	8	164	40	436	34	48	100	72	86	340	154	8	888	238	28	8	40	14	48	44	112	216	14	530	12	54	38	48	336	42	408	2	48	2	26	46	334	186
ENSG00000005075.14	ENSG00000005075	POLR2J	3996	5210	4256	1574	6446	2486	1956	2874	1790	2702	3360	4200	6482	3478	3946	5912	2412	1488	17852	2030	3870	2360	10474	3188	1642	3544	6834	3764	4130	2718	2608	4498	5210	1736	3038	2908	1874	4608	3238	5440	2350	5768	1580	2262	2852	2464	3550
ENSG00000005100.11	ENSG00000005100	DHX33	1556	3022	2276	2056	8270	7420	3394	7778	4368	1528	6960	4904	5100	4514	2662	4028	2270	4132	3128	5608	3426	2340	1610	992	644	1702	2838	2204	4278	4384	3366	6292	6234	4014	3980	4472	1538	2882	3918	6726	3680	2756	3668	2096	3466	6448	4702
ENSG00000005102.11	ENSG00000005102	MEOX1	238	128	90	110	472	834	380	662	1138	468	674	3104	1390	406	1026	710	772	828	100	96	174	512	164	928	436	262	374	1160	308	1156	334	188	1266	270	512	88	654	374	28	56	1216	252	178	358	1408	358	470
ENSG00000005108.14	ENSG00000005108	THSD7A	102	134	16	44	324	748	192	360	200	150	212	438	22	58	138	646	46	52	40	216	64	160	46	10	104	44	122	102	88	34	98	210	224	116	98	76	586	88	52	40	136	68	40	82	516	232	322
ENSG00000005156.10	ENSG00000005156	LIG3	1724	2376	1428	1774	8510	5506	2856	6026	3778	2382	3280	5232	2918	3394	2466	4696	1442	2224	2880	2708	3794	4130	1784	726	1032	1950	5872	1870	3968	1972	3346	5228	2938	2812	4466	3028	2176	3358	3686	914	2578	1814	2314	1812	3756	4612	6002
ENSG00000005175.8	ENSG00000005175	RPAP3	1776	5168	2222	2406	6006	4350	2876	3880	2806	1498	3228	6146	4202	2796	2370	6388	1776	1962	2770	3704	2538	6150	1944	1206	1122	2556	4720	2988	3368	3476	4294	5230	4538	4348	4702	3292	1864	2864	2274	5946	2664	4434	2622	3220	2088	4236	5514
ENSG00000005187.10	ENSG00000005187	ACSM3	182	138	40	52	386	98	188	526	88	46	26	458	60	500	52	212	48	46	68	226	150	188	46	26	56	116	88	54	260	72	230	48	384	642	254	116	208	12	48	80	36	122	34	98	68	104	54
ENSG00000005189.18	ENSG00000005189		282	1020	452	148	1230	692	1132	646	406	174	122	1364	436	680	496	1162	154	342	162	458	772	1138	690	134	80	402	304	106	372	270	466	344	568	1356	954	972	260	334	198	294	104	1612	146	334	230	604	474
ENSG00000005194.13	ENSG00000005194	CIAPIN1	5294	17706	11568	7090	7096	10058	2176	7490	8272	5746	8472	4592	7626	7400	8698	9912	5226	4708	4572	9334	6282	4256	6812	3648	2656	7118	9032	5430	6516	7300	9124	4806	8512	4414	4484	3866	2684	3762	5032	8210	6094	8226	5490	7446	7140	7324	12596
ENSG00000005206.15	ENSG00000005206	SPPL2B	3296	1196	1042	3002	11300	3056	2288	4238	2850	1378	3432	7236	5336	3892	5236	7914	2970	1760	4846	2592	4932	3122	10268	1316	1074	2930	5122	3602	4308	2420	3812	4488	4586	6038	3870	2856	2272	3836	2974	3214	1354	4994	2300	4290	2520	8866	3110
ENSG00000005238.18	ENSG00000005238	FAM214B	2650	1836	2158	2904	3684	8530	4966	2406	14358	11062	4450	4638	7766	4586	3862	1986	13086	2744	4020	1780	3088	2998	2488	4530	2388	2648	1818	7618	5760	8984	7128	2476	3394	1534	1562	1574	3152	920	3760	2640	6498	3644	5546	6610	3954	2150	7626
ENSG00000005243.8	ENSG00000005243	COPZ2	5320	8286	2668	3718	12010	2530	1756	3344	1622	2618	1718	1718	2474	1794	4258	1772	1224	928	26392	2962	2052	794	7732	3776	1212	4088	7290	1848	6096	2388	6276	1648	4760	706	3522	1484	3572	4676	2468	1920	492	3654	608	2090	1998	2996	3710
ENSG00000005249.11	ENSG00000005249	PRKAR2B	218	230	78	98	404	496	1646	346	414	352	248	1382	288	138	330	2550	114	104	178	264	228	3770	54	58	462	330	220	456	458	118	150	222	998	744	434	588	518	44	228	136	74	134	74	186	380	366	178
ENSG00000005302.16	ENSG00000005302	MSL3	2352	6674	2158	2260	8478	4394	3486	3192	4140	3170	2220	6666	3462	2148	2696	5358	1180	2870	4208	1568	3442	5410	1182	982	1382	2814	3012	3286	3666	2768	1862	2204	4316	3112	4214	4582	1994	1246	3668	2916	2252	5086	3378	3062	2862	2684	2394
ENSG00000005339.11	ENSG00000005339	CREBBP	3742	2890	2258	8226	17700	21938	22434	30156	17494	11818	14876	38344	13564	5856	12386	19016	5754	9248	3276	14044	13814	8906	1126	1670	2462	4468	9710	4852	10670	7172	9260	24850	16518	13908	12562	14736	6942	3664	12152	6168	8020	12910	8744	10324	14380	23130	16460
ENSG00000005379.14	ENSG00000005379	BZRAP1	644	138	96	28	2564	170	2574	674	236	68	102	2540	1030	384	340	4608	38	92	110	758	998	3754	668	40	236	328	632	336	712	348	278	240	1508	3740	2654	4646	462	592	136	714	136	956	66	294	132	1208	62
ENSG00000005436.12	ENSG00000005436	GCFC2	846	3192	2712	1786	4454	2776	1634	3028	1132	1060	1638	3402	2102	1704	1558	3670	1070	1064	2038	1586	2942	5278	1084	526	518	1280	2330	988	1388	1392	2420	4056	3010	3130	2138	3276	866	1268	1500	1906	1384	1598	1248	1468	1126	1456	1618
ENSG00000005448.15	ENSG00000005448	WDR54	3076	4296	6674	4770	3596	1590	1100	1180	1960	1500	1252	1770	9200	2946	2308	3058	2180	1680	1770	2770	1238	2416	4034	1172	488	1956	3066	2116	1970	2994	3386	2534	3190	1234	2604	2814	1446	2428	3070	3222	1188	2124	1426	1552	410	2802	6500
ENSG00000005469.10	ENSG00000005469	CROT	2148	2210	2196	852	6762	3592	2630	1570	3506	1130	1482	7742	3940	4598	4050	1532	1768	1976	1046	1436	2062	2064	778	434	1606	2672	6656	2558	6894	1262	2866	1780	2518	9132	3792	1714	2270	692	1874	1574	1112	1948	2040	4832	4258	2334	6582
ENSG00000005471.14	ENSG00000005471	ABCB4	90	76	12	12	208	138	56	82	98	152	68	416	72	50	80	168	34	34	92	46	76	158	42	24	76	80	68	262	50	14	46	124	290	134	40	56	190	28	36	18	26	52	38	60	76	80	146
ENSG00000005483.18	ENSG00000005483	KMT2E	2460	1940	1838	2566	20748	11600	7648	9184	8940	6690	8302	16222	35388	5314	7248	10006	2604	3216	2338	5222	5522	5480	630	972	1708	2062	12528	5016	6412	5194	4672	9726	9250	7736	8626	9062	9468	3644	7962	5586	4162	6614	4644	5334	8256	10888	9708
ENSG00000005486.15	ENSG00000005486	RHBDD2	14226	7236	11632	4790	25526	7728	5854	17188	8990	8360	9790	14252	14440	14252	13822	18074	8672	4046	9480	7608	8402	5338	25420	6584	3026	9398	13476	5950	9688	6928	5506	15156	9984	6170	13622	8254	15060	10474	7234	19444	4872	16156	4818	5144	8294	9716	11564
ENSG00000005513.9	ENSG00000005513	SOX8	114	30	12	20	132	54	1042	52	42	40	22	266	200	162	68	128	18	24	72	6786	52	360	84	28	30	48	30	68	40	12	56	94	470	206	1308	360	138	182	22	36	64	26	10	16	62	86	42
ENSG00000005700.13	ENSG00000005700	IBTK	2514	11194	3898	2752	7042	13596	4554	5258	7450	4608	4930	6464	6084	4058	3840	6966	2056	5046	3510	6092	5062	6962	1982	856	1538	3392	8888	4628	6148	5448	5480	4724	8192	4150	3826	4462	4192	2660	7518	4586	5864	4550	4638	4512	6000	5272	7068
ENSG00000005801.15	ENSG00000005801	ZNF195	878	3518	2220	1208	3008	1276	1134	1270	1302	442	950	2560	1828	1376	1318	2274	338	676	504	1330	1280	3182	1032	172	620	712	2356	1220	1786	1456	2048	2028	1708	1350	2378	1824	848	1594	1176	2774	912	1898	1268	1254	1060	1906	1038
ENSG00000005810.16	ENSG00000005810	MYCBP2	2058	2710	1954	3378	14064	27944	15696	13070	16436	12044	13094	28130	8472	4146	10426	4910	3502	6180	1464	23528	13830	5254	848	550	3558	5010	15478	3528	11182	5666	6650	7434	17034	16832	11792	7138	5776	1896	4970	2378	9784	7022	9320	11244	17512	13610	8582
ENSG00000005812.9	ENSG00000005812	FBXL3	1962	8306	7456	4940	7140	9084	8940	4048	5814	5026	4580	8692	6488	3166	9984	4982	2694	3040	2446	6536	7556	5532	1558	958	1776	3074	8092	3276	4836	4122	3544	4952	6680	5612	10158	10938	3204	4308	3456	2124	2586	5570	4448	6110	4858	3664	5390
ENSG00000005844.16	ENSG00000005844	ITGAL	1136	340	146	242	2438	3110	4516	1934	7362	3584	2446	17182	550	878	1606	2060	416	720	286	344	1944	2234	218	202	1706	1250	560	1138	632	1418	746	530	10228	3978	5270	954	1288	44	462	242	254	2714	458	1090	1588	2886	312
ENSG00000005882.10	ENSG00000005882	PDK2	1530	2790	930	2410	4528	3122	2852	3326	2318	2212	1942	4240	3166	2490	2714	2106	1488	1496	226	1912	2534	2804	944	236	990	1796	4414	2512	2002	1940	2064	1468	1902	2130	5346	3216	1344	712	1626	1238	2722	2054	2248	3272	2198	2208	5268
ENSG00000005884.16	ENSG00000005884	ITGA3	95062	32060	53196	76016	31196	156044	77124	40108	126718	58520	79366	28426	173406	36650	82160	14594	76630	100178	32742	34122	14928	27654	7664	8158	13134	52652	134392	76208	123018	142350	45326	15240	90092	20046	46664	23460	44662	8542	100700	39862	17886	28102	65212	58628	27270	161194	112606
ENSG00000005889.14	ENSG00000005889	ZFX	1102	5336	1558	2414	8356	4692	3998	4824	5172	3812	2724	8924	2904	2138	3630	3890	860	2108	1582	1618	2944	4170	702	380	1186	1208	3416	1612	3046	1460	1474	3298	2916	2288	4542	3544	2222	2108	2698	3376	1102	3076	3692	4156	3022	3890	2782
ENSG00000005893.14	ENSG00000005893	LAMP2	12804	56310	30510	30286	65618	51504	31814	40082	29162	47268	25438	49580	40146	23844	36376	18946	19380	15398	23532	13616	27050	24964	5672	6446	9628	15958	26820	32674	29280	18868	13032	24304	25890	18540	11918	21286	18684	10186	46652	13882	15914	36766	39570	21216	22278	29018	42812
ENSG00000005961.16	ENSG00000005961	ITGA2B	118	98	64	96	280	266	74	166	40	222	490	290	682	174	152	246	104	30	58	136	42	1280	218	112	8	52	150	126	66	80	80	48	84	262	492	88	42	84	102	134	58	76	38	84	66	332	100
ENSG00000006007.10	ENSG00000006007	GDE1	4466	14696	12660	10466	8776	10364	6158	14640	7738	9428	6056	12632	13092	12848	7696	7672	5078	5610	3576	7832	4936	6272	8160	2008	3050	5674	4824	8736	11464	7030	9950	9042	11838	6364	9628	8242	3834	3532	5520	9074	4312	10378	4406	7552	7438	9934	14516
ENSG00000006015.16	ENSG00000006015	C19orf60	3554	3614	756	1204	3532	948	586	1700	1196	1678	1156	4204	1878	4024	4018	8464	2076	1792	6538	1498	2572	1710	12302	1870	896	1836	3156	1510	2184	2194	1466	5266	2302	2776	3756	2342	1086	4582	2066	1132	2164	3034	954	1696	1774	2532	1332
ENSG00000006016.9	ENSG00000006016	CRLF1	216	2900	1174	402	3094	214	66	10388	124	1278	108	312	5070	802	1740	184	296	104	800	1702	566	884	1008	264	680	788	13088	1222	1036	190	872	2928	174	260	216	286	1176	796	376	448	1506	124	454	706	4800	658	5434
ENSG00000006025.10	ENSG00000006025	OSBPL7	2074	228	142	518	1816	318	968	712	488	248	568	1402	502	660	566	1474	424	408	186	908	260	972	1350	124	324	382	560	508	1144	562	778	822	1328	1406	1154	584	790	38	280	810	346	1160	644	1094	250	1822	346
ENSG00000006042.10	ENSG00000006042	TMEM98	3222	10594	2444	390	20942	2076	396	9392	2288	1820	906	1406	4702	5498	3004	3358	1058	1402	1534	568	656	6430	3766	634	1044	1740	598	3114	4098	764	566	5146	1058	844	4178	1400	2376	4822	1240	1768	906	618	138	1038	1708	2352	610
ENSG00000006047.11	ENSG00000006047	YBX2	276	108	52	30	606	6	2064	406	12	14	14	2252	1004	284	52	326	38	8	220	94	3776	968	266	24	12	166	202	38	678	12	308	488	34	4856	1490	3838	52	16	210	14	36	2472	4	104	12	926	54
ENSG00000006062.12	ENSG00000006062	MAP3K14	1372	758	934	1132	3004	1586	10950	1650	2124	1032	3184	12996	1928	3206	1948	3888	1034	2706	482	1808	2656	4350	552	478	1558	1916	1382	1806	2864	1564	1540	1134	9094	8076	14542	7710	1688	884	928	1088	1110	2658	1452	2336	860	2976	1470
ENSG00000006118.13	ENSG00000006118	TMEM132A	8564	5378	9876	7254	27480	10334	20078	40780	25748	8544	9484	12386	52500	31912	14960	29798	16806	7884	9596	6452	10234	12374	26522	2366	4372	10410	13580	18674	14014	21064	10172	10754	8018	5248	34492	7270	13826	10336	24072	21376	5550	13520	23112	2608	3806	14898	7638
ENSG00000006125.15	ENSG00000006125	AP2B1	23120	35264	25688	11548	36412	37944	12930	26126	32262	17908	17554	29616	34944	17384	18358	15616	16720	21716	9708	24630	17278	20906	18374	2204	5134	12486	33946	15250	20232	24216	11586	22228	27660	18674	30488	22238	16562	13162	23106	13770	7236	12152	12266	10344	12430	28210	56622
ENSG00000006194.9	ENSG00000006194	ZNF263	2182	1918	1768	1988	3998	3494	2548	4480	2408	1830	3370	6214	4194	2372	3652	6230	1382	1854	2484	3026	3452	2380	2472	788	1346	2594	2820	2578	3546	3030	2998	5762	4398	3146	4266	4348	1554	1596	2848	3022	2346	4600	2240	2276	2914	3826	3650
ENSG00000006210.6	ENSG00000006210	CX3CL1	4026	2376	108	6584	17144	1146	16262	8830	7194	1120	1026	12456	8244	14204	1362	27914	1820	2470	11648	2780	5774	16622	4882	908	2274	19194	1748	2136	7872	556	3010	7378	4830	4952	2870	1006	3834	6644	908	2918	722	16964	380	1508	2024	13352	418
ENSG00000006282.18	ENSG00000006282	SPATA20	5532	5252	2962	7484	18950	3668	2456	4530	2938	2474	2540	5918	7464	9448	5712	8110	1604	3162	6052	2522	1154	3110	5284	2846	1296	4668	2290	2486	4164	4670	5588	3312	5594	3722	4082	3114	4946	3380	6438	4002	1668	2360	1714	3906	1120	6112	3246
ENSG00000006283.16	ENSG00000006283	CACNA1G	118	128	64	62	522	290	110	22	138	550	100	224	314	30	152	382	150	24	48	102	18	112	44	42	96	48	58	420	64	54	46	56	236	110	370	150	74	14	408	46	208	10	48	86	230	140	194
ENSG00000006327.12	ENSG00000006327	TNFRSF12A	19194	27268	26630	13788	4752	7456	3084	5696	8802	14842	11102	3552	54270	5188	17460	8468	12618	16304	6850	6882	10112	3494	3924	3566	4562	18254	7092	17760	24422	22198	8086	6368	13794	1316	9578	4688	8024	3046	20190	26382	9798	4274	8326	10388	3156	16368	14510
ENSG00000006377.10	ENSG00000006377	DLX6	140	252	14	60	1768	440	122	714	28	8	264	474	780	198	602	1020	64	14	150	224	440	882	464	6	54	90	506	26	154	8	240	632	242	566	6	1112	130	972	76	486	2	200	180	38	336	186	410
ENSG00000006432.14	ENSG00000006432	MAP3K9	582	670	2302	2716	1882	9146	1306	4678	8594	8740	8626	2648	9114	4404	886	1002	1954	990	2062	4318	2364	1470	484	4464	598	562	5422	2846	5004	3358	13074	1226	4344	1274	1528	3364	1312	1090	5006	4170	3550	1838	4962	3894	8442	3534	12410
ENSG00000006451.6	ENSG00000006451	RALA	6372	21672	22486	14150	14108	14418	6596	9272	12208	15042	6610	9276	10606	11776	12682	14156	6842	8498	7788	9508	10418	13652	6398	8110	4630	9744	7300	14592	12278	10442	17442	6852	9544	9068	9542	12822	7342	8106	7210	9792	10534	14026	9676	9942	11354	7620	15568
ENSG00000006453.12	ENSG00000006453	BAIAP2L1	5046	3956	5900	8274	11812	10856	7694	8736	9330	8448	7194	7826	36384	11188	10732	8682	5452	4224	8336	5864	8698	6216	6690	4036	2222	6626	20502	7276	9762	7752	10160	10188	11076	4018	3328	4916	8072	8172	10394	8660	5894	11370	5478	7662	6402	11496	10242
ENSG00000006459.9	ENSG00000006459	KDM7A	1150	1692	3204	3144	5322	24530	6182	4178	7304	13118	11254	5782	3806	3592	5754	3280	2452	2174	1356	2854	4272	1984	842	3932	1218	1348	3308	4188	7132	11014	5916	1844	5582	4672	2078	6482	2744	4254	13762	2718	4574	1990	8286	5456	9096	6348	17308
ENSG00000006468.12	ENSG00000006468	ETV1	524	954	194	326	3168	1146	854	794	242	542	330	1896	306	114	188	2626	178	100	644	2140	1360	4302	140	40	192	390	274	1266	1036	162	112	3202	452	1064	710	1506	1614	3806	480	348	256	720	90	150	206	1108	392
ENSG00000006530.14	ENSG00000006530	AGK	1562	2620	2714	1238	7206	4052	2318	4714	2988	1970	3038	3554	2098	3738	3308	5154	1582	1568	558	3372	2126	2540	842	382	894	2290	2432	2100	2348	2528	3792	2034	2904	2764	3440	3206	2442	3290	3112	3078	1974	1512	1744	2276	2922	4200	4530
ENSG00000006534.14	ENSG00000006534	ALDH3B1	2184	760	996	1046	1394	1052	790	1826	1492	2004	1526	2136	1420	548	562	1380	422	386	1282	1160	504	1066	464	140	382	1004	834	1032	2074	606	2144	636	1974	582	856	1802	1158	68	660	274	1052	874	354	982	1482	1332	798
ENSG00000006555.9	ENSG00000006555	TTC22	2296	624	478	2432	4558	12510	2536	7828	10542	9964	5274	3630	4074	7378	7736	3148	6082	2478	2024	7142	5250	4764	1440	1686	3278	6048	4274	2282	8002	3514	6468	4442	4932	1924	2214	2488	2396	3036	2604	1076	6804	6784	10054	9468	10744	4678	11404
ENSG00000006576.15	ENSG00000006576	PHTF2	2366	10646	4150	1362	10358	4736	3598	4446	2138	3210	1914	7266	3838	3162	3086	5116	1744	1962	2690	2940	3970	4590	1632	608	1192	1994	6660	3356	3856	2030	3114	5746	5150	3146	3122	3908	3672	3298	3380	4162	1980	3150	2012	1592	2230	2914	5788
ENSG00000006606.7	ENSG00000006606	CCL26	304	5922	130	54	334	38	30	324	38	220	24	66	730	6136	42	56	122	20	514	318	88	38	430	88	44	110	80	280	214	68	28	678	46	64	20	14	234	328	50	838	34	68	30	134	18	458	32
ENSG00000006607.12	ENSG00000006607	FARP2	1638	3432	1718	2262	8102	12260	3588	6820	7596	5754	5528	7876	4668	6004	7400	3946	2790	2802	1162	6694	3140	2944	1366	2008	1210	2930	4356	2970	5344	3004	7372	3462	6418	6688	4764	5916	3262	2796	4398	2780	4806	3412	4464	2462	8122	6180	12950
ENSG00000006625.16	ENSG00000006625	GGCT	3178	9210	4762	6258	6808	8328	1238	10752	3168	3156	3722	3772	4616	4206	6558	9854	2142	2956	9284	6640	7232	7702	8554	3258	2166	4830	3458	4112	5382	5988	10192	5726	6286	3656	3008	4750	2738	6198	3738	12458	5996	8780	3870	6086	5602	4398	5718
ENSG00000006634.6	ENSG00000006634	DBF4	810	6536	2808	966	3824	1982	2170	2350	1644	822	1992	3184	1472	1626	1440	3796	1230	1108	838	1984	3354	2156	688	332	398	1694	6184	644	1458	1238	2058	4268	2922	2254	1944	2274	1184	1932	1298	3438	1432	2862	1028	1288	1330	2020	3556
ENSG00000006638.10	ENSG00000006638	TBXA2R	464	318	180	80	356	194	88	186	144	260	92	266	1692	70	588	558	172	132	260	62	46	174	360	40	28	184	102	474	68	56	34	268	196	156	128	106	246	52	218	336	106	82	46	108	210	254	160
ENSG00000006652.12	ENSG00000006652	IFRD1	2270	7504	5808	1280	5600	3246	4092	3142	1380	3046	3382	3896	2342	4318	2724	9168	1510	1388	6184	3388	4868	3466	2844	1548	1484	3074	4700	5636	3664	3126	4642	8636	3846	2638	3644	2978	4248	3132	3704	3038	4376	5254	2742	3106	1412	3614	3638
ENSG00000006695.9	ENSG00000006695	COX10	1314	3708	2812	1446	2988	3682	2108	2526	2898	1242	2904	3136	2620	3390	2296	3634	2638	1528	1524	3554	2510	1520	580	408	562	1346	1580	1122	2312	2234	1692	1290	2358	2224	2862	2830	834	1058	1538	1858	1986	2488	1664	1296	2190	3690	2488
ENSG00000006704.9	ENSG00000006704	GTF2IRD1	2898	992	1816	4620	9742	6724	4846	6608	5082	5944	6666	5896	8702	7904	5534	9526	3176	2816	1552	4496	5688	3552	2002	1654	1778	3798	6628	3912	4420	5906	6532	11626	4418	5448	6490	6100	2592	3394	3796	5484	5990	8804	3822	4734	6090	4532	4992
ENSG00000006712.13	ENSG00000006712	PAF1	9334	5918	3638	4980	10140	10174	8438	6670	8000	10120	8762	13686	9310	9352	6998	7586	7130	4994	7942	4212	9370	9270	13412	19574	2816	7612	7840	7116	9324	9546	11102	6240	9934	5482	15268	7864	3812	2964	9600	6330	8148	15580	5664	6194	7464	6100	9970
ENSG00000006715.14	ENSG00000006715	VPS41	2988	7878	10316	10838	11080	9254	5042	8620	4964	4836	4916	6730	6360	5450	4078	7424	2126	3716	3770	5714	5252	8648	3812	1508	1624	2738	4936	4166	5936	3770	8166	4990	5050	4624	5162	5478	3980	4230	3980	4998	4816	6290	4382	4652	5990	5376	6608
ENSG00000006740.15	ENSG00000006740	ARHGAP44	246	432	56	88	280	318	98	2904	112	262	70	340	740	326	254	574	104	188	76	1252	122	1512	348	30	80	144	766	392	492	58	848	118	458	214	1882	306	298	76	340	484	582	88	110	92	146	1278	758
ENSG00000006744.17	ENSG00000006744	ELAC2	7634	6954	7372	5216	13156	14860	6682	15594	14536	5332	11234	12326	10696	11158	11342	12972	12680	9794	6910	12104	8074	4988	4216	3206	2618	8854	9714	5996	11512	10250	7710	6390	13704	8210	12766	10830	4104	2594	6872	9574	11336	10596	8552	9098	10976	17046	10430
ENSG00000006747.13	ENSG00000006747	SCIN	80	108	78	1192	232	1332	904	242	326	438	172	520	930	118	442	912	86	100	214	216	2378	1532	242	58	166	174	96	494	2280	92	58	100	2182	822	188	572	576	700	194	62	318	776	134	120	178	264	256
ENSG00000006756.14	ENSG00000006756	ARSD	3198	1374	1398	1364	12568	3800	6396	6274	8130	3282	1248	8972	5198	4768	6226	5672	1452	1492	6066	1002	3742	4054	2214	710	1928	1484	5448	1732	4834	1344	886	1138	2062	1750	4974	5954	2666	1596	1822	3028	126	7310	2036	3762	3110	2440	3096
ENSG00000006757.10	ENSG00000006757	PNPLA4	1256	5568	4222	3286	4774	2396	1026	2110	3434	2340	132	2368	2502	1642	2658	1536	930	1348	3914	1192	2344	1638	1970	392	1134	1744	1734	1428	2420	1712	1048	750	1040	1338	3556	2274	912	1490	1686	2090	1382	1684	2480	3684	1792	1218	1446
ENSG00000006831.9	ENSG00000006831	ADIPOR2	7010	9034	5668	10842	26468	20322	13238	17242	10990	11654	16810	28820	18652	10714	11972	91604	4108	9300	4254	13648	19976	17068	6178	3208	3392	7032	11032	10020	13594	11684	15350	34090	13272	10694	16274	12762	4196	13902	9210	16906	9596	21276	11468	9064	16096	16894	19676
ENSG00000006837.10	ENSG00000006837	CDKL3	54	170	50	34	206	54	142	18	50	50	14	124	32	72	38	108	24	22	118	68	70	162	32	14	12	36	58	64	54	70	40	34	46	190	118	120	46	50	52	28	38	126	30	40	38	44	46
ENSG00000007038.9	ENSG00000007038	PRSS21	3228	82	6	2882	2138	46	20	10	24	40	8	494	2410	1026	24	16140	914	8	18	4934	178	3182	5542	22	20	138	74	58	36	8	1412	8390	104	1222	2636	182	1006	4	544	6	1288	1014	2	516	554	5316	10
ENSG00000007047.13	ENSG00000007047	MARK4	4824	3544	2608	8236	8208	11164	4546	4214	6282	9160	8086	7182	10524	8402	5032	5870	4752	3454	3810	2416	2990	4816	3404	4232	1224	5016	10052	5776	4872	6458	6264	11486	7134	3820	4782	2944	2820	1538	7360	4558	8306	5334	4552	5420	4816	6528	5360
ENSG00000007080.9	ENSG00000007080	CCDC124	5558	5034	3478	4602	8014	8030	2670	6092	7438	9978	4096	7824	11576	9494	9744	12732	4646	5096	12762	7146	7164	5864	20514	5952	3766	8514	8788	7090	5958	8222	4752	9480	7116	5390	6348	4452	2346	5896	9572	8766	13416	10538	5266	7520	6626	5064	8290
ENSG00000007129.16	ENSG00000007129	CEACAM21	70	116	10	36	228	426	220	82	288	380	134	586	40	136	318	138	40	26	110	110	80	130	142	176	66	192	26	170	94	50	136	62	850	170	194	44	116	8	44	36	44	94	32	142	118	136	52
ENSG00000007168.11	ENSG00000007168	PAFAH1B1	12372	18652	15666	16218	37574	38600	17366	17762	27546	13910	20320	25454	20312	13946	19294	15796	6824	10772	16818	20560	15654	11586	6972	15608	5738	13870	14992	19538	27552	17930	15744	19380	20866	15380	24020	17690	11204	12816	16274	15976	15498	20428	21934	18388	25508	15466	25016
ENSG00000007171.15	ENSG00000007171	NOS2	82	68	50	82	15626	176	3618	184	94	34	12	1740	216	4106	100	300	120	50	26	40	1068	916	42	16	52	110	68	54	1446	412	260	50	60	514	3188	242	24	216	72	40	8	3484	10	14	212	238	52
ENSG00000007174.16	ENSG00000007174	DNAH9	42	314	42	38	516	38	30	46	314	16	16	154	18	134	36	50	24	16	294	198	88	16	4	26	10	104	32	18	396	26	58	2	300	128	4	26	30	56	14	16	32	34	12	124	94	154	56
ENSG00000007202.13	ENSG00000007202	KIAA0100	8978	7896	6048	13432	31470	44964	20060	27196	32950	22480	26496	28872	21572	14658	18954	103608	12008	15386	15984	21290	14690	16640	8934	3908	4446	8100	26496	11522	18250	13498	11646	15790	17778	16596	29708	27610	10946	9130	9234	16642	13828	14776	16484	13660	37924	31330	35684
ENSG00000007237.17	ENSG00000007237	GAS7	2306	506	892	826	5872	6854	1332	2100	4698	7706	2190	5860	3972	958	1982	4378	862	418	1340	5612	1162	3014	902	150	2236	2848	986	4680	2182	452	708	2424	5176	1110	460	1578	5100	116	1972	242	3072	482	1670	4560	8118	2334	1934
ENSG00000007255.9	ENSG00000007255	TRAPPC6A	3054	672	2934	1454	3160	646	1978	1028	760	706	432	2356	1966	1822	1754	1888	916	350	9044	622	1496	1884	7650	340	636	1286	822	744	1148	722	944	1518	3308	1908	4312	3130	812	1428	720	772	546	2402	258	714	818	1438	510
ENSG00000007264.12	ENSG00000007264	MATK	376	62	228	326	196	180	386	214	880	3664	352	442	540	82	142	3364	168	72	774	758	150	200	3234	104	524	268	486	294	70	174	164	322	496	924	176	216	834	52	140	462	108	200	72	222	164	320	78
ENSG00000007306.13	ENSG00000007306	CEACAM7	128	28	12	172	80	822	1208	650	1932	358	602	114	280	1458	510	248	2	2	88	586	572	2354	2	752	550	1182	28	6	3186	38	1324	2	730	372	16	80	6	250	6	4	98	3722	106	8	1790	64	36
ENSG00000007312.11	ENSG00000007312	CD79B	688	298	88	74	302	422	418	334	534	148	250	1270	122	254	2212	384	78	100	240	130	972	288	434	100	512	802	70	236	200	120	216	150	11606	1184	908	192	260	88	114	224	92	236	64	76	488	408	108
ENSG00000007341.17	ENSG00000007341	ST7L	614	2190	796	322	3936	1408	752	2106	994	550	596	1334	1144	1214	928	1032	760	894	404	846	1250	1236	1002	300	356	518	512	610	1246	696	1040	1370	1168	1034	656	870	896	704	870	1312	372	830	354	1014	760	808	1642
ENSG00000007372.19	ENSG00000007372	PAX6	256	1034	132	60	2520	158	290	1736	72	62	78	2026	648	972	332	1344	88	274	48	458	4746	4542	898	14	152	214	1940	178	324	88	230	458	246	454	11686	898	76	248	76	1438	92	1436	152	240	148	608	248
ENSG00000007376.6	ENSG00000007376	RPUSD1	2558	3948	2204	2178	2882	3354	3350	8674	3928	2110	6418	5704	5612	3970	7626	8512	3830	3404	3852	5608	4176	1438	5998	3428	1168	4728	3248	2322	3412	4330	3624	3810	5714	3794	4608	5064	1528	1358	2668	3836	3488	3804	2922	2470	3640	4090	5668
ENSG00000007384.14	ENSG00000007384	RHBDF1	4266	1122	1840	2652	6644	4830	3220	4038	5560	4652	3266	5282	12884	2534	8120	4584	3328	2120	1060	2950	2706	1820	1262	1482	1362	3510	2628	4384	5434	5164	4088	3762	4970	2034	3768	2730	2156	998	4616	3258	2936	4728	4434	6622	5258	5246	4334
ENSG00000007392.15	ENSG00000007392	LUC7L	3068	4170	1720	2066	5352	2310	1662	1952	2540	924	1534	4496	6134	1840	2622	5386	1824	2086	2242	2684	2906	3490	2698	2020	1652	2638	2384	3978	4240	3744	5306	6192	3066	2538	2244	2524	2410	1940	3952	1918	3282	5600	2940	3066	2038	3916	2012
ENSG00000007402.10	ENSG00000007402	CACNA2D2	134	106	16	42	392	72	120	112	44	48	94	354	296	40	102	268	20	16	86	100	68	530	196	12	90	42	42	102	102	70	40	118	252	132	1496	96	194	70	22	216	36	158	42	64	146	426	56
ENSG00000007516.12	ENSG00000007516	BAIAP3	162	318	424	870	832	420	226	1566	138	176	248	544	1502	876	324	198	110	104	1150	2344	1144	390	254	1532	62	352	1350	348	1150	70	1604	550	2096	236	580	254	390	330	2760	178	860	280	454	422	904	2502	174
ENSG00000007520.3	ENSG00000007520	TSR3	4908	6274	3306	3208	4300	5188	2642	8190	5668	3990	6000	5558	7942	4256	10090	10542	5578	4104	17038	7236	5120	2396	11106	6510	2824	7460	5216	4060	5930	4356	4844	4476	6316	2850	5152	3726	2652	2554	4578	5314	6364	7472	4296	4564	6910	4742	6564
ENSG00000007541.13	ENSG00000007541	PIGQ	5898	2338	3424	4720	4090	4470	3420	6056	3746	2768	2938	7596	7918	2834	6158	11606	3118	2656	6566	6078	5186	3474	8498	3092	1220	5848	2428	3306	5172	3522	5052	6128	5460	4450	3888	4334	2640	1500	3572	4294	2926	7754	1982	3230	3924	6482	4140
ENSG00000007545.14	ENSG00000007545	CRAMP1L	1034	628	656	1296	4334	2788	2068	3014	2166	1026	2316	4200	3814	1582	3756	3650	1480	1432	946	2530	2126	1488	694	806	716	1120	2376	1680	2532	1676	2054	3616	2338	1994	2238	1610	1306	620	2508	1872	1618	3102	1722	2430	1962	3148	3072
ENSG00000007866.17	ENSG00000007866	TEAD3	5656	2758	3110	5850	14604	9966	6168	10060	7118	5014	5030	8346	12394	7560	13250	6562	3938	3622	1444	4398	4670	6958	2248	2108	2090	5162	9854	6798	9216	6798	4534	7488	6428	5398	3952	5262	4130	3214	6496	9096	7268	9168	5598	5878	5044	5650	6068
ENSG00000007908.14	ENSG00000007908	SELE	234	168	212	28	1810	3884	1806	3682	4252	1782	1318	1716	108	1652	3248	2606	272	150	536	462	1070	3774	320	6	762	150	2410	354	1452	102	1002	1218	740	188	1028	414	7354	148	48	62	988	354	106	630	5026	1430	2278
ENSG00000007923.14	ENSG00000007923	DNAJC11	1658	2118	1624	3128	4468	8782	4418	6950	5814	2974	4742	5546	4304	5532	3190	5770	3274	4174	794	5772	3898	4826	768	682	1118	3314	9690	2350	5118	4576	3940	3992	6164	3860	3262	2226	2570	1566	4412	2686	5432	4502	3326	3374	4062	6482	7986
ENSG00000007933.11	ENSG00000007933	FMO3	74	156	20	96	12982	1032	400	336	334	110	146	276	60	4864	538	438	58	46	128	56	518	206	222	28	156	154	22	196	946	130	1332	72	1046	286	298	562	150	166	194	16	106	130	32	26	1608	608	24
ENSG00000007944.13	ENSG00000007944	MYLIP	774	1366	930	534	11096	1548	3780	6984	3076	1134	1248	9460	6194	5106	1782	3494	262	824	614	6374	5726	3218	1324	162	1038	1046	1796	2306	3502	436	3616	4928	2446	5768	2686	3114	876	3548	364	2236	328	3272	980	1102	1750	2326	1904
ENSG00000007952.16	ENSG00000007952	NOX1	48	116	64	38	118	50	86	66	38	14	20	178	96	144	108	150	104	32	148	52	150	152	56	24	58	68	128	72	108	52	18	26	46	48	106	96	32	76	78	32	26	500	68	64	24	22	66
ENSG00000007968.6	ENSG00000007968	E2F2	508	548	210	1246	3612	2820	3154	5264	2430	572	1252	4770	1352	2192	1382	4648	1194	930	602	3280	2910	3472	1116	538	488	1224	4286	224	1388	910	1930	2592	2624	2904	2550	4020	902	788	592	700	1828	3982	924	1938	1948	1866	1668
ENSG00000008018.8	ENSG00000008018	PSMB1	22928	88642	39686	31246	38910	20876	15410	14448	18816	16026	19736	18982	60710	22914	24436	29526	13358	12380	65488	19100	21208	21774	50460	22376	9144	30808	40138	18944	23390	26744	23294	15926	22082	11734	13302	19768	10538	21042	19404	25490	13564	32698	14496	15620	13522	11682	24618
ENSG00000008056.11	ENSG00000008056	SYN1	338	490	38	32	622	70	56	304	68	178	44	282	286	132	132	234	42	78	58	460	28	118	188	2	126	34	110	438	172	44	70	74	210	88	1236	132	112	24	64	308	154	46	28	230	86	112	208
ENSG00000008083.12	ENSG00000008083	JARID2	2002	2818	1694	5730	9178	10752	7608	31324	10264	12212	10048	7458	24504	7510	9568	3458	4630	7614	3972	7298	8964	4588	3106	2918	2126	4234	7618	9800	10220	6654	6076	8132	10592	4736	4156	4610	3956	3872	9000	8082	9496	6008	10186	5430	7972	8954	7054
ENSG00000008086.9	ENSG00000008086	CDKL5	820	1006	258	772	3930	2854	2302	2608	1822	4076	1092	2866	2148	1380	630	1710	664	1296	1106	962	1438	1858	394	310	326	730	1778	2376	1676	1050	1244	1594	856	1132	3212	1674	2144	502	2056	956	1682	1532	2318	1022	2044	3098	1292
ENSG00000008118.8	ENSG00000008118	CAMK1G	46	80	34	30	168	44	130	44	24	310	46	116	110	30	58	350	76	32	14	30	12	74	26	10	4	12	154	236	34	98	24	52	68	42	58	94	74	6	172	46	12	18	46	26	10	78	38
ENSG00000008128.21	ENSG00000008128	CDK11A	650	90	102	218	864	306	360	422	526	420	398	820	778	520	602	712	642	186	188	398	640	638	360	228	136	466	880	546	920	518	598	746	756	594	352	216	504	128	840	560	410	902	580	502	258	952	608
ENSG00000008130.14	ENSG00000008130	NADK	4038	5106	3550	4856	6088	8804	4626	12154	9592	5784	8694	11456	7712	6658	6660	7736	4122	4044	3410	4828	7008	5002	6014	2252	2254	5710	16174	5742	7218	5968	7328	8410	7970	5412	6406	3078	5122	2388	5234	3734	7536	5446	5106	6858	5986	7140	8080
ENSG00000008226.18	ENSG00000008226	DLEC1	42	18	10	10	164	30	28	24	10	38	20	54	30	24	10	36	6	10	12	24	46	186	142	8	14	26	44	24	320	52	94	36	200	52	32	26	122	786	16	16	26	34	72	104	36	116	34
ENSG00000008256.14	ENSG00000008256	CYTH3	2740	3082	7204	6316	6368	5974	1364	5258	4728	6080	5098	4836	13148	854	4000	5638	2998	3134	1482	4122	2980	2986	1166	1030	1620	3342	11614	9078	4468	3264	2698	4980	4852	1914	1880	2912	4284	1704	4214	4232	3568	2264	3610	4204	6142	7492	10600
ENSG00000008277.13	ENSG00000008277	ADAM22	178	440	298	24	770	172	2822	470	60	80	174	3080	66	168	22	2752	36	24	132	740	560	1168	56	4	66	48	438	410	54	18	36	292	344	2748	4616	3974	434	14	48	480	36	714	44	52	120	172	78
ENSG00000008282.6	ENSG00000008282	SYPL1	11326	21510	16120	7114	24166	43982	16568	16362	23290	14328	18116	18046	10376	17784	30436	20994	13534	10132	19146	17518	28668	10598	3650	5608	7278	15668	43522	14292	30450	24554	22160	21596	24920	21404	16962	20024	15112	19658	23392	18184	13508	24428	13942	19386	27402	15952	33818
ENSG00000008283.14	ENSG00000008283	CYB561	8524	7604	5384	5478	11978	14410	12796	16250	11898	7832	8278	17020	13402	12304	10816	13706	6864	4354	9570	10176	5350	11114	5630	2142	2332	7218	16222	8618	14056	8264	9572	9766	19500	7078	27456	16208	8798	5352	7818	8376	7418	12330	6750	8132	14230	10038	14322
ENSG00000008294.19	ENSG00000008294	SPAG9	4170	11542	3880	9250	18794	25530	8520	16828	15756	27498	19988	13658	14234	7310	9410	10692	6470	12004	7352	14880	20376	8608	3192	5046	4344	6222	20186	13570	14792	14452	13994	3890	19384	8280	12134	9402	10816	8078	17740	8544	11654	7046	13542	15586	14436	13348	29906
ENSG00000008300.13	ENSG00000008300	CELSR3	716	592	414	288	1324	1816	2130	5624	5692	598	410	3774	1814	1358	210	364	534	2364	626	3604	2426	2034	450	198	394	124	1060	676	776	2016	1222	970	790	6116	4350	1244	1226	788	5794	424	1626	5452	3090	458	2220	1318	836
ENSG00000008311.13	ENSG00000008311	AASS	158	284	110	100	3236	2002	752	1158	572	340	748	1308	492	1696	178	754	36	306	174	960	1678	876	214	98	112	162	212	478	670	674	894	3324	488	230	552	158	428	304	1160	872	116	516	124	120	1316	1084	1158
ENSG00000008323.14	ENSG00000008323	PLEKHG6	2048	796	56	196	5392	260	7230	3344	740	1106	834	12908	5654	4784	2402	9000	338	552	2880	2188	7564	6886	1532	154	1138	3232	1722	1976	4482	50	3990	2946	3814	4002	2964	2714	1786	2576	52	1266	2846	3346	182	832	316	2708	2614
ENSG00000008324.9	ENSG00000008324	SS18L2	1052	4350	2216	964	2504	1810	784	912	968	718	746	1504	1782	1210	1442	2022	806	992	2862	940	2108	2526	2176	904	704	1488	954	1476	1208	1998	1322	1500	1868	1234	1804	946	586	1626	816	2022	1258	2686	1152	1472	728	1040	1242
ENSG00000008382.14	ENSG00000008382	MPND	918	738	464	1168	3376	1524	968	2894	1538	1566	1550	3626	1234	2980	2484	2000	1088	1400	4236	932	3830	2024	4956	1192	834	1472	2136	1012	1290	874	1120	1796	1824	2178	2868	1994	1136	1470	830	1254	1070	2962	1188	1818	1992	1654	1090
ENSG00000008394.11	ENSG00000008394	MGST1	84	14090	15392	12538	2354	212	2064	24356	1566	748	88	326	3188	15686	858	5740	172	134	13242	5908	4234	3704	276	1818	376	7470	100	186	6242	16	318	130	2150	276	132	220	1696	36	124	11976	7642	74	58	40	8218	4634	148
ENSG00000008405.10	ENSG00000008405	CRY1	906	4466	2130	1864	3820	1778	2482	2610	1246	2332	2072	5810	1950	1730	1118	2964	1164	888	1118	1454	3312	3504	568	290	460	1406	2814	1960	1326	2218	1830	2064	5524	3402	2178	2958	2448	1542	2300	2122	920	1656	2108	1964	720	1762	3348
ENSG00000008441.15	ENSG00000008441	NFIX	4678	1616	1240	2952	27436	10930	4464	16526	11768	2864	13644	20692	7182	8726	4310	17864	2086	17256	2820	12934	6292	7758	3748	730	4104	2790	17730	3382	9052	3690	4682	7442	5774	9214	5528	3892	4288	2716	2986	2528	8026	7852	2858	7002	10908	4310	8466
ENSG00000008513.13	ENSG00000008513	ST3GAL1	6472	2566	2120	1898	20516	8020	3824	12592	4258	11200	9572	6502	30944	2402	5900	4312	2316	2900	7308	2150	4232	13918	7598	194	1298	1972	4188	4844	7268	1946	7518	5904	10564	3210	7604	4728	5050	2420	29596	1650	3366	2024	1586	1176	2902	15790	1896
ENSG00000008516.15	ENSG00000008516	MMP25	380	162	968	242	386	2890	270	390	1832	1718	1230	1968	1228	342	646	680	832	240	140	214	216	180	204	868	182	944	350	760	472	404	560	124	330	224	254	266	252	20	218	256	276	486	150	870	310	1078	466
ENSG00000008517.15	ENSG00000008517	IL32	20238	30150	19724	4062	11450	4248	7762	13342	24102	3848	9536	34070	39232	7750	5724	24186	2336	5104	7840	3076	3492	10714	2830	1588	7766	4436	6096	21838	1498	26852	4536	2712	9148	9956	15404	17940	3176	308	7776	4454	3938	17656	2626	6736	2638	6142	6190
ENSG00000008710.16	ENSG00000008710	PKD1	4210	1408	1090	6088	11156	6548	14066	6090	6570	5652	6332	20996	16624	4144	10658	16154	5132	4930	4990	9206	5468	2252	5474	2874	1974	2936	5644	8262	5948	4098	3930	11734	7764	7420	6476	7448	4870	1868	7956	4146	7612	7008	5780	7238	7896	12496	8038
ENSG00000008735.13	ENSG00000008735	MAPK8IP2	86	388	290	50	10428	444	934	3052	274	1790	34	1762	3114	300	1500	132	1106	276	3746	3766	292	1150	920	550	354	750	658	162	532	266	4688	92	388	576	1764	1320	1476	1032	226	676	1020	6996	26	3132	62	870	612
ENSG00000008838.16	ENSG00000008838	MED24	6502	4750	3142	4544	17104	13544	9056	11002	11724	5818	9062	15500	12368	12048	8398	12448	8722	9160	3480	10136	8040	11472	4070	2350	2914	10192	11674	5960	7526	7524	6670	7472	14056	8422	12584	10048	5852	4762	7346	5772	7844	13920	5558	8460	7332	10054	13808
ENSG00000008853.15	ENSG00000008853	RHOBTB2	1650	880	1186	854	3050	3020	3032	1246	2008	1086	1154	4710	5252	658	1634	6256	1588	1730	796	2122	538	2526	940	282	756	848	1146	2566	1394	1882	1288	1450	4978	1410	8720	1310	2222	508	1564	4754	994	1322	780	512	1300	2904	3586
ENSG00000008869.10	ENSG00000008869	HEATR5B	1188	854	908	1724	7810	7178	3556	7092	4360	2740	3164	5766	3294	3728	3686	3292	1240	1814	438	3134	3478	3726	400	276	864	1434	4618	1828	4236	2182	2896	2538	4380	4008	3668	3332	3064	1882	3228	2658	2952	2612	2398	3002	3226	3844	4226
ENSG00000008952.15	ENSG00000008952	SEC62	5696	20720	13240	9872	30904	22870	12328	16282	8374	15150	9720	14504	18918	15334	20590	25284	7118	16228	26830	11072	10978	22712	8346	2696	3258	9830	8624	17664	17614	8686	16510	15736	20156	7516	9664	8534	8166	10320	10410	31162	5188	17146	8440	9604	6726	17972	13290
ENSG00000008988.8	ENSG00000008988	RPS20	108838	160078	131492	37998	100628	86852	27170	76594	60694	79552	79298	76318	143054	102216	120782	138400	57050	52504	338890	56524	86724	102840	104684	57592	38972	75416	62826	88744	82754	72436	125376	74314	120438	85180	103238	185778	33454	117284	133956	118442	95688	80914	54524	84260	93176	87104	56372
ENSG00000009307.14	ENSG00000009307	CSDE1	16390	62046	36486	29474	108658	112014	46594	93812	62434	78742	61742	95488	82678	63348	50336	54852	33256	54854	33596	51584	70894	87736	29328	17352	20716	40642	46592	54528	56646	49930	50072	69100	74900	49740	43058	63130	41752	25614	109118	34404	28964	66748	25602	55504	71944	34700	148958
ENSG00000009335.16	ENSG00000009335	UBE3C	6744	12384	10426	6964	27064	32176	11678	24576	22366	14948	21108	15676	12732	15902	18230	12210	8960	9780	2694	12136	8646	9836	4716	2394	4230	8502	16268	10142	12014	14724	18338	10632	11744	11000	11792	15242	11388	11250	18888	12356	12902	5836	17750	14828	28676	17928	30842
ENSG00000009413.14	ENSG00000009413	REV3L	752	1436	522	802	6848	7698	3938	3878	4640	1576	4974	6586	3940	2716	1928	4418	872	2656	564	4218	2710	4202	362	252	764	982	6044	1912	1930	2278	1950	2196	4796	4768	1812	2960	2024	1052	2612	1644	2618	2174	1706	2478	2686	2750	4144
ENSG00000009724.15	ENSG00000009724	MASP2	16	60	20	68	534	78	92	68	30	20	16	250	68	28	38	60	14	42	2	54	18	104	16	6	16	14	26	82	66	38	42	18	126	196	52	50	60	28	44	18	20	26	82	98	98	50	130
ENSG00000009780.14	ENSG00000009780	FAM76A	892	2852	1252	1282	3490	1626	1504	1676	1312	1238	848	2250	1682	1426	1444	1166	792	918	750	1076	2222	2096	618	366	732	1262	3750	1270	1766	980	1122	1530	1382	1292	1638	2204	1202	740	1254	1246	958	1990	1150	1392	1162	1552	2060
ENSG00000009790.13	ENSG00000009790	TRAF3IP3	496	350	76	208	1086	1290	1122	402	1322	692	624	3388	184	436	630	782	222	212	86	180	910	780	120	74	690	508	294	542	380	1264	394	216	4242	2328	1144	398	488	58	794	148	542	782	610	608	682	730	282
ENSG00000009830.10	ENSG00000009830	POMT2	2476	1016	2266	2198	4674	3352	1160	2220	2006	1392	1830	3260	5692	1838	1688	4396	2012	2752	1948	2420	1682	1998	1988	680	1068	1932	2138	3570	2370	1998	1552	1984	2186	812	1354	3090	2102	1818	4442	3032	2624	1228	2838	2958	1886	5054	2452
ENSG00000009844.14	ENSG00000009844	VTA1	3306	18134	7908	18562	13230	12510	4812	6090	7278	5674	7222	6822	9374	6200	7110	8610	3870	5118	6126	9252	10438	9470	3164	1982	2782	5552	11566	5722	7926	6418	8076	6466	7544	5180	4472	7984	3000	6094	8626	4648	5566	9076	7758	7526	6354	7828	10476
ENSG00000009954.9	ENSG00000009954	BAZ1B	6552	3922	3152	6290	26374	20200	16882	19342	18566	9828	14504	25754	12882	9148	11264	23546	8868	9546	2684	11042	14566	9688	4708	1336	3150	6498	20120	7250	12022	10122	7422	24540	19014	13742	15390	14492	8000	6006	10192	15886	6906	17804	6786	9102	10512	9738	18600
ENSG00000010017.12	ENSG00000010017	RANBP9	1990	5670	2812	5000	6996	11722	4800	10850	6736	5644	5752	7664	6750	12088	5804	7296	2512	3156	2814	6812	8828	8608	2048	2270	2716	4544	14442	5044	7770	6836	6980	9946	7528	5016	3866	5502	4152	3500	4320	6406	8108	12442	7010	4816	7860	5558	8566
ENSG00000010030.12	ENSG00000010030	ETV7	826	556	164	144	1194	1314	1948	2020	6504	208	1298	4782	606	1308	674	3264	360	1398	444	1238	966	2764	482	206	764	2278	2386	246	1090	2972	646	448	640	1666	3152	3202	270	76	250	614	154	5110	842	2130	244	694	124
ENSG00000010072.14	ENSG00000010072	SPRTN	662	2520	1724	1370	4340	2828	1892	3048	1618	1044	2078	2306	2618	1782	2174	4586	924	998	972	2568	2564	1996	734	220	544	1046	2806	1130	1992	1582	1646	3408	1958	2058	1800	2898	1180	2188	1570	1450	824	1720	1360	1810	1638	1720	3782
ENSG00000010165.18	ENSG00000010165	METTL13	2360	3496	2900	2494	8442	5994	3938	10132	5604	2994	5104	6424	4580	4398	5988	9962	4486	3112	3218	2720	4470	5096	5160	1210	1484	3400	6376	2692	4572	3506	3732	4706	5248	3180	4202	5284	2752	3934	4992	3550	3838	5820	2478	4224	3934	4204	7782
ENSG00000010219.12	ENSG00000010219	DYRK4	2690	4346	360	1020	3814	1464	574	1084	1358	718	640	2638	2108	1664	740	5800	472	1704	1990	1414	744	2872	1472	516	466	1956	1308	1434	1042	1264	2050	2258	1494	1688	936	838	582	866	1326	1756	1468	1526	464	448	1016	1592	752
ENSG00000010244.15	ENSG00000010244	ZNF207	10906	30346	18532	17966	44364	26582	15280	24872	19568	17220	21070	26132	20182	19470	22302	26200	11066	10674	7926	18058	24020	23662	6504	4576	5784	15314	27992	13042	22954	18788	20084	17240	20854	17786	24022	24282	10722	17460	13700	16806	10668	21012	16884	18458	16370	20690	29208
ENSG00000010256.9	ENSG00000010256	UQCRC1	14158	52026	36838	17756	29734	29584	31828	24986	30650	20414	16326	32558	42168	32610	32550	31014	10170	31154	44050	26654	44056	27948	32460	12890	7588	22078	22814	18556	21264	31964	23204	21714	20500	30964	42618	23216	8774	23638	16220	27586	16778	40284	16330	19422	24578	36236	30110
ENSG00000010270.12	ENSG00000010270	STARD3NL	2496	24580	8000	5508	3778	2670	1602	2270	2186	2210	1968	2882	4476	1008	2904	3458	1454	2016	2876	2198	412	5152	982	518	698	2386	1384	3574	2858	1322	2852	2556	3596	1354	2134	2264	2932	116	1448	432	1502	2104	1262	1216	610	3978	2848
ENSG00000010278.10	ENSG00000010278	CD9	82818	116938	70842	60932	311938	71650	62076	91088	48938	93970	61906	115560	88016	125258	93280	49664	17486	44398	46580	78516	157514	82200	38236	10960	26090	53456	47360	78710	166248	62486	152134	117356	70402	93952	62706	70524	27644	195808	34342	34224	62892	116204	54968	77568	33426	70800	76212
ENSG00000010292.11	ENSG00000010292	NCAPD2	9056	10878	5634	6900	44866	18476	31296	34508	21140	8924	14426	65804	28622	11736	21782	190864	6940	25246	3440	30608	32166	43664	4870	1318	2696	10776	16004	6006	15804	7166	10334	31320	19428	28700	32386	28464	7456	10674	10884	17848	6910	25142	7320	9198	9066	25376	28214
ENSG00000010295.18	ENSG00000010295	IFFO1	1506	848	366	188	2040	554	522	524	444	914	622	2734	1376	444	594	1868	348	456	348	428	328	458	586	208	744	624	426	2398	476	550	628	1236	1490	734	284	324	1280	170	574	348	492	554	262	524	500	1450	1154
ENSG00000010310.7	ENSG00000010310	GIPR	826	12	46	98	102	180	218	28	36	84	314	350	1538	164	160	92	10	26	56	46	106	278	156	264	64	138	396	318	472	272	246	602	292	182	180	40	242	42	226	426	352	186	250	1800	132	384	110
ENSG00000010318.18	ENSG00000010318	PHF7	170	578	328	280	726	760	198	512	438	236	178	580	384	320	298	298	132	456	370	588	706	942	164	54	146	274	374	218	556	426	488	362	556	812	218	304	276	382	310	338	376	500	156	1064	376	728	518
ENSG00000010319.5	ENSG00000010319	SEMA3G	370	126	16	48	3098	644	880	928	614	204	582	1640	322	342	548	2112	162	132	106	414	468	2104	168	40	406	186	472	148	222	118	434	992	572	984	868	308	1480	52	58	134	508	566	94	244	1434	874	596
ENSG00000010322.14	ENSG00000010322	NISCH	4294	1610	2348	3506	17294	12268	4518	5998	7948	3318	5108	15618	11316	5040	6852	11642	3818	4588	4980	5774	6178	8920	5476	1976	2158	4326	4220	6866	6922	6452	5090	7096	7364	10212	9406	4590	5488	2536	5964	5020	4184	11762	4660	8020	7568	10752	3834
ENSG00000010327.9	ENSG00000010327	STAB1	6410	2944	1264	1166	12510	11548	5796	7782	9714	6110	12134	29462	1212	2618	4640	15216	2298	2470	3924	1716	1536	4076	6404	1396	2278	4390	2690	6478	3188	3118	2552	4882	4830	3756	2462	2604	7114	318	4056	1500	2730	3994	1244	2966	4440	13408	2406
ENSG00000010361.12	ENSG00000010361	FUZ	1286	714	682	274	1418	182	4338	964	404	434	746	1738	340	1276	710	994	622	480	892	488	1266	1218	1660	138	294	776	1784	582	732	184	896	218	1018	1372	6660	5652	344	704	740	308	1120	470	140	640	266	1130	450
ENSG00000010404.16	ENSG00000010404	IDS	7606	10088	4640	12834	15772	14646	6354	8344	8466	30196	5644	19284	14362	8298	8918	9878	7492	4406	5292	4986	5918	9310	3110	2772	4056	7144	13312	17010	11076	10488	15412	7520	21544	5596	8880	6034	18236	3080	17456	16378	21876	11890	18184	12382	10854	11160	14038
ENSG00000010438.15	ENSG00000010438	PRSS3	80	4974	270	220	94	17700	166	282	1420	3382	1800	14	6532	2070	2244	186	390	328	2722	1348	1178	2072	20	996	1944	5270	1640	2958	4500	12	38584	24	7430	34	52	38	98	1614	20	58	1140	604	1502	1848	5024	340	5342
ENSG00000010539.10	ENSG00000010539	ZNF200	662	2590	1316	1284	2000	2268	966	2242	1956	1176	1502	2170	2844	914	1768	1162	600	1264	620	1266	1068	1028	416	278	436	846	1482	1386	1384	1330	2164	2814	1472	934	1422	1214	554	676	1660	1528	966	1832	1568	1456	1422	1642	2582
ENSG00000010610.8	ENSG00000010610	CD4	3272	1114	1036	928	10912	7964	5474	4578	12402	14208	8408	25068	812	1056	2914	6246	1626	1552	1432	694	2562	3996	2102	440	3058	3080	1028	3150	760	2856	580	3056	11154	5846	10088	4212	4816	174	3624	876	770	3412	856	1168	2832	5988	1754
ENSG00000010626.13	ENSG00000010626	LRRC23	1204	1110	1012	646	1754	294	494	480	266	412	224	1196	1312	688	776	3762	150	710	1432	1128	924	920	1766	354	202	440	642	868	1036	402	482	2002	998	696	1124	520	468	564	320	442	208	1392	170	292	346	674	654
ENSG00000010671.14	ENSG00000010671	BTK	478	330	236	110	1262	846	488	418	946	1578	736	2126	98	162	938	634	142	142	162	248	692	472	242	96	426	412	300	382	172	174	418	366	3398	918	850	436	666	68	276	82	342	320	160	236	380	690	174
ENSG00000010704.17	ENSG00000010704	HFE	708	4020	1508	1508	5128	2552	2992	3466	1172	830	980	2400	1468	224	1642	2602	716	910	468	1220	1116	794	308	198	200	1074	1490	662	1726	1308	680	2440	1484	1276	1392	2108	1198	1244	1140	2938	196	2976	576	706	996	2518	1342
ENSG00000010803.15	ENSG00000010803	SCMH1	1976	1426	1584	1784	9070	3724	2388	3750	2830	1496	1634	4388	6042	3794	2526	3878	1650	1198	1756	1240	2116	4414	914	298	884	1662	5774	2026	2656	2168	750	2748	3156	2306	3398	2552	2336	1218	3354	2136	766	2292	1250	1022	1716	5842	2280
ENSG00000010810.16	ENSG00000010810	FYN	3830	2802	1100	920	11646	4262	3264	1754	5548	5846	2868	7920	7176	1246	2930	8520	2412	1612	2210	2734	1596	3834	3578	528	1992	2544	1008	6976	1588	2358	720	3902	8090	3102	3648	1804	2960	1152	5856	4176	1464	2020	778	1270	2728	4590	1880
ENSG00000010818.7	ENSG00000010818	HIVEP2	3296	2350	1442	16034	15394	15414	9982	6492	12940	9976	7454	12988	9932	4810	5880	6606	2252	4790	2106	4188	6348	5214	1412	1300	1502	1788	7894	5138	5220	8264	2958	5290	8312	6154	6734	6030	5042	2164	10120	4616	4348	7034	7248	4074	6842	9348	15194
ENSG00000010932.14	ENSG00000010932	FMO1	292	312	54	402	1676	814	336	224	274	642	206	968	22	152	254	1378	404	212	122	726	648	210	42	130	416	974	146	5054	118	194	316	538	790	178	40	1444	516	46	178	198	1572	152	72	88	220	52	194
ENSG00000011007.11	ENSG00000011007	TCEB3	3968	9022	3900	8110	7986	16776	3846	11660	11080	6116	11252	7700	8952	7394	7278	8480	5564	6666	5640	6798	10762	6772	3800	2268	2694	5836	19868	5158	7618	7412	7890	6148	11658	4218	4572	5674	5714	3646	9992	9024	7058	9644	7694	11146	9514	13324	15390
ENSG00000011009.9	ENSG00000011009	LYPLA2	10070	7294	7768	7896	5316	13932	5110	12320	13238	8482	10830	8008	14632	15250	15510	8384	10316	7564	14882	9544	12594	8132	11606	9538	3868	13474	24630	8992	11586	13692	9944	7256	13930	4694	7298	6830	7248	3558	10438	7596	10094	13204	9000	10234	8422	7832	11256
ENSG00000011021.20	ENSG00000011021	CLCN6	748	592	662	1142	2960	1738	1970	2154	1026	766	1448	2552	2650	988	1056	2012	816	1446	434	1862	1276	1684	436	560	466	624	2676	1872	1632	1410	1186	1846	1840	1406	1580	772	1610	494	2032	1092	1772	1426	1114	1640	866	3482	1530
ENSG00000011028.12	ENSG00000011028	MRC2	37058	7382	2326	23516	27946	11440	8270	5614	9544	36390	5308	18054	25162	3532	8260	34006	15762	11862	30294	12540	9232	8992	9996	2296	3994	15392	12592	36910	3658	6798	6124	19862	14264	4940	6772	7750	24078	1030	46976	17954	6126	12616	4452	2386	15502	21232	7316
ENSG00000011052.20	ENSG00000011052	NME2	154	564	436	214	274	310	74	254	128	364	254	130	156	162	296	274	92	66	136	218	266	182	620	32	52	220	250	160	92	144	192	210	344	140	156	224	42	150	56	182	330	188	102	86	280	188	316
ENSG00000011105.10	ENSG00000011105	TSPAN9	9866	11088	4622	7606	13606	11864	9034	12722	10826	9676	9068	25810	23382	12924	16450	27118	5698	8530	6916	13858	8948	7670	11216	3696	2954	8624	11870	22192	12062	6748	6682	23680	5710	8130	17464	8754	6790	4580	10046	4364	9638	2576	3496	7588	10214	11000	12504
ENSG00000011114.13	ENSG00000011114	BTBD7	1866	4078	4558	5172	5196	10216	4890	8528	7620	5530	6336	7844	8436	3334	2370	3728	2952	4596	2642	4604	5174	3912	1026	1768	1170	1590	7700	4802	7600	3388	7070	3718	6794	2900	2470	2544	3326	2742	9828	3110	3642	2640	4850	7054	6718	7684	11296
ENSG00000011132.10	ENSG00000011132	APBA3	1494	2230	1148	1506	4570	1532	1672	1530	1684	1560	1608	5662	2722	2582	2278	4062	2018	1226	1498	790	2104	2768	1914	446	640	1630	2448	1900	1336	1312	1288	1922	2372	3276	4956	4694	956	1838	1596	1248	732	2562	1110	1410	1450	2184	1286
ENSG00000011143.15	ENSG00000011143	MKS1	1452	2194	1256	936	5040	1358	1260	1962	1064	792	926	2164	1826	1492	1350	2014	1058	990	1596	1918	1636	2410	1688	372	512	1280	2162	934	1888	884	1728	916	2008	1304	2912	1776	922	1016	1238	878	928	1820	892	978	1338	2140	2382
ENSG00000011198.6	ENSG00000011198	ABHD5	570	4930	1408	1770	2928	5582	1672	3542	3302	2662	1698	2358	1640	3228	1488	1918	942	1552	836	2196	4178	3090	438	638	868	2072	2136	2112	2618	2020	4316	2368	1930	1370	2460	1278	854	1268	1276	1410	4346	1932	1876	2878	4550	2086	2400
ENSG00000011201.9	ENSG00000011201	KAL1	1212	4158	1120	952	11576	3960	784	4160	2046	1304	50	3116	5338	1582	906	1132	276	2374	2092	1712	2038	5104	780	8	360	376	5632	378	2166	784	242	1746	636	1438	568	644	2254	744	3192	248	754	356	2664	572	698	2836	144
ENSG00000011243.16	ENSG00000011243	AKAP8L	4178	1720	1410	2312	9036	4652	2478	4416	3320	3414	5288	8468	7636	6562	4812	9060	3076	3424	3952	4008	3908	7020	4346	2454	1788	3406	5926	4526	4784	4870	5094	6982	4694	5132	7862	4212	1872	2674	3810	5306	6358	5964	2946	4448	2528	5656	3726
ENSG00000011258.14	ENSG00000011258	MBTD1	806	1040	588	1178	5226	2476	2088	1624	1356	922	1924	3058	1712	1182	1130	2408	380	1060	634	2716	2346	3848	436	150	568	702	2190	1742	2038	1198	2088	2250	2112	2804	1468	2642	964	1804	1534	898	1786	1846	2016	1852	1480	1474	2290
ENSG00000011260.12	ENSG00000011260	UTP18	2294	10958	6018	2878	9430	5362	2836	5680	4202	3984	5708	5514	3642	4092	3556	6158	3026	4414	5982	5448	7322	6342	4024	1488	1718	3628	9228	3476	5442	4976	5946	4774	8150	4130	9262	7978	2786	5166	4436	4054	4476	5218	4444	2866	3826	4958	7902
ENSG00000011275.17	ENSG00000011275	RNF216	4396	4638	6232	8172	14262	8734	5204	8074	6728	4264	5344	11890	12240	4452	9174	9998	5310	3602	5974	5038	2930	7066	4832	1262	1768	3772	12016	4520	4540	3798	4704	7608	8274	6464	10438	6798	4300	3880	4730	5824	3698	4952	4000	4766	6166	8684	5316
ENSG00000011295.14	ENSG00000011295	TTC19	3000	9194	3658	3658	10486	5098	2366	4050	3568	1302	2378	5912	3466	7188	3020	7696	2732	2260	5640	5730	4226	3980	2168	976	1194	2610	2898	2854	4314	2978	4208	2038	4298	3584	7084	6168	1754	2634	2578	3956	2686	4848	1836	2082	2450	4188	2034
ENSG00000011304.15	ENSG00000011304	PTBP1	20060	21640	17950	27324	49066	57840	28784	57242	49496	35102	61778	71222	55752	40390	58790	73190	36862	28852	25952	37726	50436	43002	27858	9544	8108	36178	56658	23912	37718	41554	28452	52410	48052	46096	41976	44418	18386	23734	40418	36820	21544	49402	32008	38372	32354	50874	54828
ENSG00000011332.18	ENSG00000011332	DPF1	130	322	144	718	156	240	18	474	286	2296	646	124	744	716	358	128	438	418	324	616	770	62	2576	1940	74	346	1256	394	332	712	730	1392	276	134	28	24	386	254	344	876	620	20	334	268	146	754	618
ENSG00000011347.8	ENSG00000011347	SYT7	2986	612	2378	15326	1834	1002	58	1416	772	5928	3378	1948	14962	1000	1504	4030	4908	6066	836	1108	316	1000	952	2626	1024	744	660	3744	2128	1908	1976	912	640	1082	914	992	4446	1130	21026	3156	566	446	8440	2004	886	7136	4922
ENSG00000011376.8	ENSG00000011376	LARS2	1018	1542	2112	1190	2852	5470	3116	4182	4912	1500	1972	3720	3770	1786	3034	3640	1844	4444	748	4056	3782	2968	834	244	684	1628	2452	1430	3570	2986	1730	3234	3102	2892	4480	1844	1186	1392	2262	2732	2166	3400	1558	2412	2642	5024	3700
ENSG00000011405.12	ENSG00000011405	PIK3C2A	1538	4886	2882	4042	7214	12880	7782	6204	6548	5548	6428	10334	8470	4608	2686	4768	966	4806	686	4948	5190	8242	1632	624	1030	1614	7342	3530	5056	3608	4882	6280	7048	7262	7174	7290	3278	4194	4862	5270	4904	3698	5532	4760	5306	8888	6802
ENSG00000011422.10	ENSG00000011422	PLAUR	9700	14228	7592	3050	6484	15166	2340	6322	7706	61818	8356	5696	16092	8024	7728	7842	11078	3630	15740	1212	6560	6734	3412	2938	1312	7150	7672	15778	4678	46956	7972	10244	7432	2580	3128	6316	7708	1258	10010	13926	6610	5284	3692	3460	1640	9492	4536
ENSG00000011426.9	ENSG00000011426	ANLN	2664	35504	21618	9422	20806	10418	16218	17190	10724	6580	7482	11792	27298	3754	11508	11080	3572	8862	1886	11926	12098	12232	972	1012	1142	6784	11530	3208	15018	5950	8774	11958	17254	6760	8314	12002	7912	9024	9224	13016	2538	7000	6968	4796	6374	15362	20634
ENSG00000011451.16	ENSG00000011451	WIZ	5336	2876	1472	4160	15150	9556	3854	13362	9808	7044	10072	15518	11372	9250	13958	21568	6238	6208	6436	7542	7482	7222	3394	1340	2102	5388	12304	4542	6986	6230	4098	14320	7912	9310	7070	5848	3820	4650	9964	5142	8572	8306	5216	8174	6220	8346	6080
ENSG00000011454.15	ENSG00000011454	RABGAP1	4046	4694	4528	6272	22414	13042	10634	12836	13454	9374	8226	22434	12552	5904	7536	5346	3878	5288	1866	8084	9694	9216	1990	2732	2400	6614	11858	5148	11120	8888	8692	8358	14158	7450	12076	10414	4224	5048	5700	4244	6778	7012	7666	6838	6156	8628	11236
ENSG00000011465.15	ENSG00000011465	DCN	35482	164912	41048	11258	316202	49954	9958	12146	18236	79272	18938	34268	8862	13556	20470	113240	19390	4610	20950	8636	5290	19766	15512	3468	13846	31488	17944	126930	12178	18794	17680	48058	37966	4464	6258	37194	39088	4270	73426	15438	20710	3416	2306	2602	87158	32886	51264
ENSG00000011478.10	ENSG00000011478	QPCTL	2524	3958	1216	1406	2214	1230	1280	1052	738	678	1338	1760	1714	1746	924	1646	628	850	3034	688	1756	1834	3720	814	220	1158	1408	1278	876	1014	824	2208	1916	1062	1594	714	646	682	1378	1586	768	1284	738	776	484	2284	654
ENSG00000011485.13	ENSG00000011485	PPP5C	7012	10134	6158	6936	12336	7910	12708	6472	5514	4938	9476	16500	10988	9048	4638	10082	4144	3990	3622	4672	8082	11216	4232	1826	1864	6184	12016	4834	6424	7296	9518	12724	8362	10116	17528	8842	3398	4456	5246	7872	5858	6440	3282	5492	4548	10322	4924
ENSG00000011523.12	ENSG00000011523	CEP68	1230	1080	1152	2430	9184	3058	5868	8836	2314	1356	2938	5880	4284	3668	2280	4994	1398	1444	2216	3028	4396	3854	1470	610	1060	1620	3292	2630	3550	1616	2386	4566	3436	3102	4056	4056	2170	2530	2996	2536	1626	1230	1260	2314	2752	3962	3212
ENSG00000011566.13	ENSG00000011566	MAP4K3	1012	3564	2412	2820	7662	5384	2386	4252	2434	2078	2542	3598	4258	2356	2824	3218	1080	1364	1016	2904	3654	5040	496	474	774	1642	4308	2186	3582	2432	4494	3408	3408	3084	2464	3700	2694	3178	3312	3356	2118	2224	1972	3114	1878	3302	4638
ENSG00000011590.12	ENSG00000011590	ZBTB32	162	810	12	20	232	138	122	114	158	258	214	304	80	126	196	184	184	64	60	70	230	70	62	318	42	172	150	64	102	170	88	92	1140	278	286	66	68	8	100	98	214	206	44	82	50	224	38
ENSG00000011600.10	ENSG00000011600	TYROBP	4210	6200	3886	688	5542	3366	1952	3412	4908	15064	5322	12014	804	1106	2518	4376	1480	1230	2180	664	1282	2270	3772	1436	2734	3658	860	4150	834	2738	888	2716	2758	2668	5276	4068	4386	258	2016	722	632	2706	682	922	1372	3922	1112
ENSG00000011638.9	ENSG00000011638	TMEM159	3854	9998	11162	13258	7180	7972	5136	12270	7560	9534	6458	7908	10776	22910	10352	4586	3238	2460	4452	3982	4364	3464	6146	8728	3244	6586	4294	6756	7346	4584	10970	5746	5488	3548	6502	6178	2370	5644	5852	4044	5262	6876	4746	7474	6446	5896	10860
ENSG00000011677.11	ENSG00000011677	GABRA3	204	102	90	440	1598	458	126	506	178	368	730	2	274	42	442	916	196	100	1632	360	60	84	1074	10	48	120	1274	2	518	94	858	1358	414	14	372	26	364	440	2050	1662	124	572	170	1108	482	1726	112
ENSG00000012048.18	ENSG00000012048	BRCA1	1044	3432	908	1330	10376	4684	6838	6222	3224	1432	2102	8396	1290	1766	1416	3988	2486	3908	786	4234	4224	7270	1610	376	402	1904	4032	704	2782	2226	1702	2486	3844	6110	7430	6436	2084	3250	1248	1306	1104	5876	1714	1694	1504	3974	5184
ENSG00000012061.14	ENSG00000012061	ERCC1	4952	10498	10764	10052	12978	15816	5458	4530	6212	5998	9434	8064	7738	7634	3598	5140	2576	5198	17960	3026	5768	7640	9560	3340	1612	4298	6596	5380	4620	9088	8364	8310	7628	6410	9638	6794	2746	2860	5060	3144	4410	5780	2700	9118	5568	6568	5352
ENSG00000012124.13	ENSG00000012124	CD22	200	56	44	92	96	290	104	270	352	404	198	548	1322	132	1152	168	84	34	20	210	1806	54	86	48	224	64	46	100	108	90	246	142	9930	1210	222	86	302	24	58	278	62	60	58	102	150	246	72
ENSG00000012171.16	ENSG00000012171	SEMA3B	2562	1606	588	304	1444	2874	302	4396	544	386	88	500	10442	1402	560	848	1196	2040	1772	1436	2182	518	728	338	110	1150	1268	3350	1558	7488	1366	938	402	370	744	402	812	256	1904	2874	1890	696	668	696	998	2240	4420
ENSG00000012174.10	ENSG00000012174	MBTPS2	1104	4858	1542	2390	6552	4884	1782	4016	2794	2674	1064	4402	3284	1708	1334	3544	1084	1580	3320	1294	1700	3026	758	312	632	1352	2934	1434	2752	1228	998	1398	2198	2162	5190	2408	1434	1202	1812	3246	1250	1316	1984	1274	2012	3338	2156
ENSG00000012211.11	ENSG00000012211	PRICKLE3	1740	1406	1154	2060	6984	2862	3164	4270	3310	2902	2764	6300	5022	2932	2024	5640	1156	1920	508	1908	3906	1886	452	836	582	1602	3384	2166	2662	2004	1550	3274	2146	1836	4152	1864	830	1206	2338	3952	2206	3458	4870	2386	2238	3212	2468
ENSG00000012223.11	ENSG00000012223	LTF	104	514	106	126	260	92	6618	84342	96	194	28	5536	118	143094	1406	1512	4750	448	284	22626	814	32576	52	2100	4330	12920	96	130	171024	134	190	20	22796	7210	37218	1608	143440	14	34	28	56	11516	36	164	908	952	88
ENSG00000012232.7	ENSG00000012232	EXTL3	5102	5440	8904	6816	22274	18028	3766	20014	18992	10992	8734	13246	22184	7286	9718	11548	9524	7828	5114	10014	13002	6944	5748	7180	1926	7320	8874	10428	9234	13626	6778	8162	17036	6628	8854	10514	11048	5604	13234	8184	6914	9432	7800	5044	13482	21826	15554
ENSG00000012660.12	ENSG00000012660	ELOVL5	4974	25074	13400	7076	27644	10654	9722	27176	6284	9616	7102	12014	8314	8418	6844	15058	7412	7380	6042	8018	10706	13396	4004	1174	2576	4922	5160	9638	8326	7594	7788	16246	18370	7662	9616	7462	7982	11674	11114	14384	6712	5126	2228	2878	2894	15542	20068
ENSG00000012779.9	ENSG00000012779	ALOX5	1364	904	622	374	2408	1708	1308	1152	1642	6086	986	5636	856	692	1860	2420	462	478	188	374	710	2002	168	152	752	998	242	2310	1068	520	394	1064	3152	2488	1232	1596	2442	122	1208	126	272	522	220	722	752	1658	456
ENSG00000012817.14	ENSG00000012817	KDM5D	998	336	128	200	11738	6016	1128	692	2	2	448	3852	338	712	2	4208	946	2732	164	344	3494	5964	110	2	2	1136	6	3754	4834	394	3230	902	5794	9354	2832	6724	6	78	914	3930	524	4396	10	2	16	15002	2372
ENSG00000012822.14	ENSG00000012822	CALCOCO1	6622	1482	2076	4686	16816	10970	7422	4822	6408	4576	4374	14292	9564	3800	5200	5982	2014	2784	586	4850	3722	7764	1064	850	3624	5046	5990	8344	8860	5752	3262	5252	5388	7652	10144	8500	4314	1912	5258	5858	3836	12134	5708	9946	5782	8446	6130
ENSG00000012963.12	ENSG00000012963	UBR7	2236	8018	5658	2842	7070	5202	4882	8732	5178	3408	3606	10350	4998	5282	3570	6110	3762	4548	2596	4882	6830	6026	1998	1402	1580	3608	6326	2804	4852	3480	5962	3866	7130	4118	7468	4702	3148	3436	4430	4396	1914	3984	2374	5236	3886	7000	6010
ENSG00000012983.10	ENSG00000012983	MAP4K5	1970	3370	3644	1942	6826	8294	3296	8384	4410	7222	5592	6370	7090	5214	12422	4114	3140	4516	2568	12918	7772	4584	924	2954	1808	3750	11552	6540	8048	4152	13036	4882	7500	4456	2878	5246	4380	3748	10842	5732	9410	2480	7660	8500	5102	7280	11074
ENSG00000013016.13	ENSG00000013016	EHD3	1708	2360	478	1656	7360	4384	1670	5448	6246	3002	1418	2248	4036	2880	2158	4518	1698	1670	1474	4948	2334	3014	800	262	1274	2014	4048	2944	3516	1244	2444	2274	4582	722	1696	1238	2268	982	1756	2620	374	1182	1580	1774	2532	3378	2544
ENSG00000013275.6	ENSG00000013275	PSMC4	13968	22408	10644	12468	24674	14104	15010	10470	12586	12650	14906	20492	14766	15604	10134	10864	9838	7518	10606	8958	14150	14840	11876	5848	3816	14314	22818	9288	11356	12572	25324	14632	15876	9436	18682	11016	6818	7786	11822	8762	8762	16712	8526	11986	9476	14716	11558
ENSG00000013288.7	ENSG00000013288	MAN2B2	4920	2136	3074	2620	12108	6106	12586	7322	9088	4026	3998	12114	6114	7376	6212	6594	5300	5614	4168	5272	4090	5060	2880	918	2238	5710	10742	4290	8210	4378	2916	3724	6572	3008	7750	3880	5324	1154	7494	5200	2112	8790	3576	1632	7014	6764	6672
ENSG00000013297.9	ENSG00000013297	CLDN11	190	134	76	42	344	92	204	274	158	56	30	512	114	148	202	234	116	64	238	60	88	1402	40	26	106	126	14	332	120	22	52	70	406	88	50	90	684	12	78	112	26	146	40	94	780	504	66
ENSG00000013306.14	ENSG00000013306	SLC25A39	16614	53910	24568	21630	23144	34872	6730	27110	27876	22328	30280	13706	26410	29066	26998	31186	17944	11972	33086	19090	16430	15842	35162	15904	7346	24128	33436	23734	22070	23274	28306	13412	35850	8286	14594	13906	10020	18306	18794	15480	23570	19836	20538	20508	28454	28380	33860
ENSG00000013364.17	ENSG00000013364	MVP	39432	11076	10306	16208	16194	36740	22142	45022	67218	27760	29220	42156	67598	54600	62512	17992	26544	22480	17020	27706	14944	12268	21148	7130	13912	29052	33610	25618	33604	39560	32226	14830	30858	14416	14914	16396	16158	2580	31282	13090	17002	44810	22348	39134	19282	28310	38570
ENSG00000013374.14	ENSG00000013374	NUB1	7668	4424	4520	1948	12838	9578	13102	7204	20152	5324	8132	16712	4284	4996	8522	8794	4234	6018	2792	5704	5250	6156	6182	1766	3800	9862	4944	4854	5340	10020	4842	3900	7170	7038	14872	10832	4834	3708	7026	6050	3896	8200	4970	9330	6158	6512	7474
ENSG00000013375.14	ENSG00000013375	PGM3	2456	18142	7276	2682	8368	7674	3378	4428	4052	4492	3440	4300	10290	3716	5256	5040	2272	3898	3104	3582	4384	8544	1652	904	1368	2916	7400	7064	5758	4130	3838	4568	4958	3474	3338	4644	3664	3244	6992	3266	3616	3612	4926	3192	3592	1906	7080
ENSG00000013392.7	ENSG00000013392	RWDD2A	428	3528	796	392	1582	516	262	570	300	342	288	602	794	748	628	762	246	314	436	538	406	1182	472	98	264	250	920	874	724	432	552	508	626	298	394	536	366	420	414	438	490	382	628	242	428	204	494
ENSG00000013441.14	ENSG00000013441	CLK1	3054	6304	5174	4070	14284	5862	3634	2668	2612	4086	2542	9190	6518	8526	8358	6646	2522	2706	2632	6180	6460	12408	1494	5446	2888	4558	6812	8600	14276	3334	9506	6998	7218	9198	7118	9700	4580	3226	5320	5130	4088	7444	4232	8428	2286	7518	4058
ENSG00000013503.8	ENSG00000013503	POLR3B	954	1456	882	1020	4816	4220	1546	2714	2712	1144	2348	4694	1428	1402	1138	5280	1134	962	970	2450	2084	1656	700	530	616	1424	2536	866	1782	1176	2136	1702	2012	2776	2796	1940	688	908	1746	2346	1764	2346	2140	2112	3238	2836	3828
ENSG00000013523.8	ENSG00000013523	ANGEL1	1194	2582	4252	1758	2678	3786	1172	6996	2592	2716	2896	4114	4782	1866	1782	3934	1866	2302	2464	3368	2906	1852	1704	714	602	1174	4382	2766	4500	1620	3478	1832	3622	2538	2322	3678	1972	2270	5722	3760	2512	656	1656	3502	2998	5176	3496
ENSG00000013561.16	ENSG00000013561	RNF14	4048	10726	8130	5190	6414	7970	3156	3272	4644	3304	3272	5610	6664	4462	4122	5336	2030	1732	4426	3316	3116	5080	1956	576	1276	3358	2732	3076	3304	2822	3172	2758	3534	3744	4038	4786	1936	2334	3614	2634	2190	4148	2056	4320	3948	2430	2938
ENSG00000013563.12	ENSG00000013563	DNASE1L1	2432	3212	4392	2418	2936	3804	1614	5528	3036	7488	2790	3640	9656	3788	11456	3388	2518	1678	706	1148	1694	1722	490	1038	1096	2078	1528	4476	2704	1624	3208	2288	3016	1122	2808	1290	2244	574	5088	3096	3016	4598	2498	5170	4986	2158	5436
ENSG00000013573.15	ENSG00000013573	DDX11	2262	1538	626	1326	8354	2558	6406	4636	1370	1000	1944	17256	3098	2424	1570	15968	962	1338	708	4696	3302	4988	2578	570	1048	1846	3010	3316	1892	3194	2620	2758	4184	8922	6478	7822	2234	1692	3090	1348	2658	4722	1806	1784	744	5774	2438
ENSG00000013583.7	ENSG00000013583	HEBP1	3078	4320	3328	2282	5684	4298	2770	6892	3430	3192	2382	5900	4930	3268	4314	3768	2358	1438	3976	2152	4920	5724	3658	1714	1420	3106	2538	4876	3952	2550	2898	5096	4638	3618	4556	4972	1848	3762	3236	2416	2284	2874	1864	3698	2964	2612	4902
ENSG00000013588.5	ENSG00000013588	GPRC5A	21980	3526	11550	4782	1566	8614	1822	14934	24306	82762	18166	1566	55822	12682	28856	956	3466	1910	2846	2638	12048	9602	3486	9220	3720	4094	3066	15896	31012	11022	20934	2422	15082	3126	8652	11782	2628	436	8134	5100	4378	3390	11126	25466	3178	19770	28850
ENSG00000013619.12	ENSG00000013619	MAMLD1	248	360	360	230	2242	756	1606	1910	496	1012	834	2120	1130	1756	572	496	520	486	160	386	902	400	190	102	148	166	762	722	406	712	1540	368	926	1074	1826	1090	806	282	1736	716	586	182	696	364	590	598	992
ENSG00000013725.13	ENSG00000013725	CD6	980	1280	74	190	1330	1094	3260	4280	3778	1456	1044	9664	644	508	1202	1600	364	374	880	252	1054	974	606	324	982	1372	1300	758	366	692	440	304	6210	2254	3294	826	786	234	362	524	296	1946	178	442	818	1376	214
ENSG00000013810.17	ENSG00000013810	TACC3	6730	4186	3006	2638	17950	4182	10480	8592	8948	3068	4968	18666	6840	5706	8596	14020	9600	7422	9672	11642	9280	14242	8018	3684	2082	9274	15558	2412	7368	6196	6680	7250	16674	5010	11058	10144	3952	4510	9070	10652	4350	20576	3042	2546	3258	8228	9220
ENSG00000014123.9	ENSG00000014123	UFL1	1536	5592	2080	1590	7526	8048	3432	3648	4272	2956	2906	5238	4788	3004	3850	5008	1408	2568	2584	3302	3694	6854	454	338	1252	2302	6850	3012	5390	2404	3524	3136	5720	4492	2336	4162	2772	2402	3962	3592	2874	3532	4038	4174	3918	2426	4808
ENSG00000014138.7	ENSG00000014138	POLA2	1728	6892	1960	1338	11898	3320	5336	6826	4682	1374	3204	8848	3068	3446	5088	8320	3590	1886	2444	2742	4074	6164	4338	1034	828	3266	4098	924	2714	2478	2476	3364	3478	3912	8796	4652	1822	3938	2956	2930	880	6032	1676	2062	1866	3860	5492
ENSG00000014164.6	ENSG00000014164	ZC3H3	3320	1172	1662	4452	4796	8648	3228	5230	5602	4140	7718	7912	11642	4652	8304	9448	4474	4016	2226	3572	4928	3120	2966	2538	1178	3784	6730	2962	3314	4248	2538	4402	6468	4220	6646	4962	2518	2298	8206	4388	4042	5124	4200	5074	3636	5706	4120
ENSG00000014216.14	ENSG00000014216	CAPN1	39030	30422	54058	32594	48638	78590	48544	94168	136226	45272	115508	71290	130114	86822	170820	50094	67310	25592	14164	47638	46710	41324	28682	10438	18024	52104	80144	16672	76196	51546	51248	37232	52978	32256	67124	52680	19410	20248	49098	35006	20656	92988	42926	50796	64948	64084	96748
ENSG00000014257.14	ENSG00000014257	ACPP	444	156	406	610	9152	3358	850	1660	846	1620	1276	1494	566	1202	2544	148	168	110	350	1736	1448	1386	216	416	1042	1694	648	396	1436	182	776	368	622	760	544	760	644	1266	216	374	162	1500	1316	1112	2282	852	940
ENSG00000014641.16	ENSG00000014641	MDH1	9098	46698	21456	15064	27588	19170	13806	21070	12510	10730	9656	18426	14030	21018	11006	15162	7478	7256	16740	21758	18422	23072	7848	4082	5794	12768	18064	9578	13898	12138	28566	21904	19526	13406	19400	17602	7594	17306	13626	17942	8164	28104	6156	9656	11584	16206	22498
ENSG00000014824.12	ENSG00000014824	SLC30A9	3322	9240	6206	4132	7350	16468	6308	5272	5782	6850	4656	9934	7030	5600	5352	8288	3570	3818	7780	6278	7998	11642	2490	1610	2034	5200	8660	3968	8304	4630	5104	5036	8436	6586	10078	7354	3052	3616	7238	5556	4374	8432	4678	3258	6410	3864	5314
ENSG00000014914.18	ENSG00000014914	MTMR11	1502	1762	1476	1446	4938	1534	980	1924	896	898	824	1080	4800	1602	1714	2550	1388	768	482	932	614	1202	156	1000	254	722	862	840	1114	2638	1846	1284	932	908	804	1866	1068	400	4076	848	1456	1126	726	2110	1080	1938	1512
ENSG00000014919.11	ENSG00000014919	COX15	2534	3826	4664	3906	4670	9472	4904	5268	4736	3368	2800	5778	5962	4950	4116	6668	3736	3646	3476	5756	3580	5900	2342	1880	1414	2324	2558	2170	3600	2864	6220	2856	5552	3520	6382	6512	2506	2456	3166	4392	3140	5996	2380	4050	3954	5220	7476
ENSG00000015133.17	ENSG00000015133	CCDC88C	2050	1224	1554	2932	7948	9928	4632	13730	14742	1432	10298	18914	5414	8622	5470	7894	5748	6920	3406	10810	4810	3970	1264	1750	1642	3088	17192	2744	9442	6768	6434	6580	9952	6302	4554	3934	2798	1982	8092	2154	6556	4220	3220	10890	5802	8810	10694
ENSG00000015153.13	ENSG00000015153	YAF2	1046	6878	1524	1532	3010	2164	816	1088	816	990	1304	3208	1272	1312	1208	3232	504	622	728	1122	1682	2356	578	410	502	1104	1598	1292	1248	1106	1638	1286	1496	1870	1886	1390	698	1334	796	1928	1134	1614	1042	1316	796	1124	2168
ENSG00000015171.17	ENSG00000015171	ZMYND11	3376	6730	2772	2746	8516	16342	3826	11660	6272	4130	4766	7706	7204	3050	5186	10162	2218	2684	1328	4710	6790	9990	2380	682	2054	3824	11764	4298	7048	5546	6212	6380	11298	6532	7624	8868	4884	2490	5162	3274	5790	5100	3754	4484	6536	4582	8458
ENSG00000015285.9	ENSG00000015285	WAS	1068	328	298	140	1262	1476	1496	970	2486	2266	1396	4880	396	452	1388	1594	314	322	484	194	870	636	836	230	914	1106	330	1048	358	672	352	474	5264	1692	1898	710	1008	68	624	210	234	1220	222	404	590	1210	280
ENSG00000015413.8	ENSG00000015413	DPEP1	36	54	8	64	44	28	44	34	22	14	30	280	88	26	336	28	12	10	68	96	38	52	374	8	20	236	354	58	102	14	40	130	440	40	128	30	28	8	62	6	10	28	6	20	74	132	14
ENSG00000015475.17	ENSG00000015475	BID	5006	27980	5806	4052	13008	5238	4714	7362	3072	4018	2392	4980	5460	9752	4258	6438	2884	962	9152	7282	1790	6292	7848	1086	1256	5532	9708	2998	3362	2476	8098	3902	3382	3200	7382	5050	3348	4622	3134	3718	3032	5144	1460	2170	1608	4192	3686
ENSG00000015479.16	ENSG00000015479	MATR3	54	268	168	240	874	478	328	326	352	208	224	716	498	208	146	410	60	208	6	472	530	714	20	28	40	76	280	252	464	212	330	514	336	1076	386	524	242	222	486	312	202	194	292	410	226	760	344
ENSG00000015532.8	ENSG00000015532	XYLT2	6328	3140	2400	3618	13008	6338	5076	6668	5422	4226	3102	7796	18564	4944	7454	7286	4314	4106	4310	3858	3120	5498	7080	1732	1384	5810	6288	6990	6394	3138	2734	5778	6418	3914	8454	4032	3478	4520	5348	6948	1106	5346	5318	3064	3110	10100	8474
ENSG00000015676.16	ENSG00000015676	NUDCD3	8790	21986	33964	17606	24928	17112	9984	18826	15930	7732	9780	14364	18874	10502	13370	18686	6240	7024	11226	7058	5674	11092	7932	2234	3806	8168	7356	8794	9280	8666	10744	7806	14698	9322	14192	14076	7096	6640	11002	10642	8010	13312	8338	9072	19766	13300	12020
ENSG00000016391.9	ENSG00000016391	CHDH	122	402	52	144	370	46	1790	1578	50	40	40	3992	286	478	154	5232	46	22	76	1034	1256	4632	198	28	84	98	266	98	528	18	962	96	268	2318	4800	1716	508	6	66	2	878	464	20	60	136	276	72
ENSG00000016402.11	ENSG00000016402	IL20RA	150	1066	62	2670	3736	2866	1178	2000	1284	118	1060	1984	276	556	526	3332	58	74	1814	350	2412	1578	1634	82	694	750	550	148	2740	44	650	504	818	1794	1616	4544	424	1662	688	204	38	850	1182	818	5000	378	894
ENSG00000016602.9	ENSG00000016602	CLCA4	1826	80	48	516	1166	6084	3602	4032	6242	3192	892	166	278	5956	1080	192	230	56	4448	158	8136	2842	12	82	2614	3330	218	40	25772	916	16364	50	9266	748	148	402	1204	282	1472	88	240	20578	132	440	2698	424	52
ENSG00000016864.15	ENSG00000016864	GLT8D1	3924	6882	4026	1340	8806	4486	2018	3366	3186	2426	1316	5340	8120	1882	3494	6014	1844	4282	3928	2740	3830	7572	2724	610	1606	2916	3400	4932	4254	3808	2160	3572	3966	4284	8372	2630	2996	2504	3312	4568	2066	4322	2228	3344	2492	3966	3724
ENSG00000017260.18	ENSG00000017260	ATP2C1	9450	32542	12308	19362	68632	44782	33548	159606	16296	21856	15622	29994	23320	21282	11304	21064	8858	9790	13300	24762	20898	46736	4330	3384	3548	13548	24300	11136	22066	12672	22068	15304	11156	24626	19206	26834	14620	16392	21968	16836	9816	19348	11432	11382	11102	32038	23284
ENSG00000017427.14	ENSG00000017427	IGF1	62	142	50	36	140	88	20	34	54	34	44	418	6	16	138	40	54	46	36	12	16	56	190	14	48	54	20	50	76	30	34	62	120	42	48	46	166	64	14	36	26	24	10	8	316	100	106
ENSG00000017483.13	ENSG00000017483	SLC38A5	8782	18318	4708	310	3868	836	696	14742	20282	21396	12422	1794	38590	6844	8562	9720	11422	20616	28526	5670	3892	4624	2362	362	4864	15568	12474	28308	13084	26886	3144	1508	11536	638	2588	638	4082	330	9102	516	11406	288	12700	6784	8536	2142	11458
ENSG00000017797.10	ENSG00000017797	RALBP1	6058	2652	6368	16624	16686	43670	9570	20218	27636	10956	12944	16228	8780	45854	9516	13040	9560	12224	3230	9152	21200	15054	2030	4624	4282	9514	23258	9378	9708	9994	10076	10020	15332	17742	15628	12734	5654	5964	25870	9428	35928	11542	28446	15998	22382	13512	38532
ENSG00000018189.11	ENSG00000018189	RUFY3	1372	1586	754	1774	3528	4110	3870	1584	2298	2344	3076	4172	2440	4596	1372	2872	736	818	694	2484	2516	3560	968	462	944	1272	2558	1870	3834	1448	3584	3616	2504	2968	2496	2302	1458	752	3300	1080	3562	2738	2152	2534	3212	2850	1368
ENSG00000018236.13	ENSG00000018236	CNTN1	204	8052	2898	9918	14552	11116	2570	7272	1434	392	1620	510	2654	6334	612	6904	4012	5308	2922	6780	1646	1750	286	564	236	958	21976	1132	6034	28	20712	2732	12568	2684	716	568	1606	4034	6042	1034	104	74	9834	2104	14076	58	232
ENSG00000018280.15	ENSG00000018280	SLC11A1	1606	1674	1596	334	832	2496	310	1060	512	9460	1392	1378	760	1110	652	3868	586	348	860	532	386	494	1314	1216	232	454	386	4888	456	1410	836	1922	614	538	596	1328	2120	314	1390	598	440	270	582	400	262	1792	912
ENSG00000018408.13	ENSG00000018408	WWTR1	3264	12636	5326	7620	20336	19034	8680	12992	7446	16880	7964	11200	7450	3440	4890	17572	3088	5094	12070	5256	7346	14980	4742	2508	2524	5414	4322	16026	6842	4906	6006	4818	11438	6326	5590	7318	8016	12794	10410	8604	4114	7100	4158	7962	10234	14590	9076
ENSG00000018510.11	ENSG00000018510	AGPS	2496	12394	7040	7088	7924	18178	4950	9520	10204	6210	9384	7636	10210	7290	9884	6550	13142	5196	4868	11532	20408	9346	1786	2304	2024	3684	6988	4700	7274	6038	10020	6456	8142	5100	4054	5598	5088	3980	4724	8026	4814	4962	4852	7488	6854	7540	17862
ENSG00000018610.12	ENSG00000018610	CXorf56	1890	5076	1682	2278	5416	3566	2406	3564	2088	1942	2760	5622	3732	1842	4652	2900	2342	2114	3612	1620	2452	3204	2366	1048	1056	2246	3942	2128	3064	2350	1650	3762	3262	2122	1572	2080	1438	1586	2870	2116	1306	8040	2796	2266	1408	2914	3202
ENSG00000018625.13	ENSG00000018625	ATP1A2	828	38	210	4	202	18	148	80	10	32	6	10422	32	36	62	120	8	468	66	1802	18	58	10	12	2748	12	98	2826	62	4	16	446	84	160	86	140	634	14	4	40	10	68	330	818	444	116	3034
ENSG00000018699.10	ENSG00000018699	TTC27	1618	4228	1708	1818	4042	5258	1766	3924	2790	1022	2516	2992	3524	2758	3158	4974	1466	1994	3244	4062	3532	2970	1666	520	832	1928	3590	1160	2250	1634	2404	1656	3108	1828	3150	3350	1138	1340	2690	3324	2166	2244	1406	1194	2324	3524	3052
ENSG00000018869.15	ENSG00000018869	ZNF582	90	126	34	28	130	56	42	150	66	60	20	192	10	32	58	120	18	28	94	46	156	62	62	6	64	126	36	136	152	16	32	40	180	34	20	28	64	222	34	22	16	44	12	16	78	58	46
ENSG00000019102.10	ENSG00000019102	VSIG2	42	36	8	36	74	18	154	878	144	52	82	22	68	972	132	66	36	2	54	212	98	300	60	54	66	286	350	64	2584	62	376	28	452	14	778	254	388	16	16	20	38	138	58	26	422	82	98
ENSG00000019144.15	ENSG00000019144	PHLDB1	8800	2908	3370	1982	10134	5870	2926	3830	4172	5578	3190	5872	15064	2918	6718	9602	2902	6500	2258	3926	1296	4584	1224	234	2174	2460	4006	8720	3248	4688	720	9578	3468	2674	3682	3348	8438	824	4692	3716	2244	1210	4376	3614	5222	10482	8328
ENSG00000019169.10	ENSG00000019169	MARCO	394	178	70	530	150	846	244	66	108	9184	358	1284	1240	74	62	868	188	12	48	132	148	220	118	708	158	218	214	708	168	84	78	312	220	274	876	3606	546	8	250	14	132	220	86	1106	80	164	128
ENSG00000019186.8	ENSG00000019186	CYP24A1	2202	4110	3688	382	266	7860	9894	1404	2882	746	7730	4516	24630	9072	318	21268	698	1014	1256	364	3592	4466	230	264	2180	454	8368	1638	9858	7508	1916	18	2932	4524	54126	618	272	56	2518	15446	3146	5322	3550	1742	628	6196	5850
ENSG00000019485.11	ENSG00000019485	PRDM11	1980	974	2460	1270	26052	2220	1464	2676	3278	680	1712	2756	12416	2462	3712	1110	1114	718	858	2202	1308	3040	990	118	518	672	3444	526	1304	1116	1690	1686	1970	3034	3698	2902	724	1934	1644	644	902	1230	1464	1920	1400	3502	2762
ENSG00000019549.7	ENSG00000019549	SNAI2	8122	21868	15280	5490	18262	13738	1250	8738	9346	12334	9344	4310	22120	2796	18566	8012	9988	17256	6690	6110	7726	2788	2604	5862	3138	7964	8150	18402	9694	10226	3456	6948	6978	4282	5158	3722	6610	7532	25176	24236	3940	3160	9452	6976	8380	9360	22086
ENSG00000019582.13	ENSG00000019582	CD74	176708	40994	34368	25118	229704	230560	479210	291622	660774	200480	183652	966280	28396	160654	108184	184070	51076	109868	32542	27584	79020	232812	32362	16572	105468	185514	52198	80192	159866	498296	37014	70082	326600	134310	615080	91560	108494	4206	89030	37964	19720	436812	51194	90894	74308	153542	42938
ENSG00000019991.14	ENSG00000019991	HGF	90	238	82	26	392	644	148	268	158	680	324	460	18	136	158	1234	90	20	84	32	108	1370	118	24	92	88	262	132	86	40	300	214	736	130	136	106	484	18	60	46	64	42	10	38	382	166	152
ENSG00000019995.6	ENSG00000019995	ZRANB1	642	654	912	2042	2710	6342	2078	2308	2432	3968	3580	3466	3262	1720	1508	2948	1182	1730	152	2264	2982	3948	250	560	756	1410	2102	2198	1878	1988	2432	2358	2896	1992	2550	3124	1388	720	2330	1506	2758	2072	1898	2422	2580	3184	3868
ENSG00000020129.14	ENSG00000020129	NCDN	3528	1032	1404	3742	5978	7524	2260	5830	6426	3938	5102	6012	5492	6150	4446	4512	4704	5152	934	5196	3460	2816	2118	1784	1492	3988	7306	3810	5178	5252	3668	3752	4096	1918	2470	2720	3066	2444	6528	4528	7022	4082	5166	4846	7460	5278	6306
ENSG00000020181.16	ENSG00000020181	GPR124	2400	1414	664	1008	5998	5504	2248	2772	2598	6174	2646	4428	12586	936	2490	10176	1912	1544	226	990	464	1454	312	128	940	1706	860	8214	712	1182	336	4708	3998	2354	1584	1898	5144	252	3574	1834	1512	676	738	478	7190	5146	2398
ENSG00000020256.18	ENSG00000020256	ZFP64	1972	2854	2918	2420	6432	4596	4214	5726	3638	2200	3542	6656	7894	3688	4492	5958	3014	2728	3638	5112	3206	4888	2522	782	916	2586	5498	1906	3040	1868	1960	7090	2574	3524	11388	6966	1670	2548	3186	5894	2978	2992	2458	2590	2704	4416	6512
ENSG00000020426.9	ENSG00000020426	MNAT1	2200	6070	6196	9676	2456	2228	1664	3352	1478	918	1444	3076	3600	1944	1386	2364	1980	2290	2552	3078	3408	2452	1406	2228	820	2464	3042	3528	3458	2716	4660	1930	3720	2250	2170	4572	966	2322	3094	4230	1772	1638	1430	2026	896	3472	3020
ENSG00000020577.12	ENSG00000020577	SAMD4A	2362	3480	2300	904	2638	3056	1502	3282	1914	3662	1606	4556	10668	3616	1346	1426	844	2008	1060	1068	402	780	730	658	604	824	4202	3528	2392	2588	2252	1254	3786	564	740	964	2316	746	3974	3926	624	384	1130	856	1224	4068	5454
ENSG00000020633.17	ENSG00000020633	RUNX3	3008	2560	1216	3646	5486	3134	12000	2084	9934	4788	3248	19222	7050	3668	6184	15810	5052	3432	2868	560	2188	5198	2338	870	1546	2188	8988	3566	1368	4220	2044	4468	10672	7320	13228	5222	2160	904	4002	3484	428	4840	536	3954	1268	9832	648
ENSG00000020922.11	ENSG00000020922	MRE11A	1942	2264	1514	870	6564	3718	2582	5484	3102	1376	3976	3640	2888	3126	3432	2204	690	1394	582	2418	2256	3642	1554	144	1000	1168	3196	1496	3550	2134	2728	4098	2144	5714	5728	3082	1302	2124	1282	2050	1318	2046	1836	2558	1644	3158	4096
ENSG00000021300.12	ENSG00000021300	PLEKHB1	252	50	68	16	90	122	168	346	136	114	68	554	218	470	146	848	40	34	52	1552	116	928	210	12	122	136	98	114	692	64	148	102	1440	404	950	252	1210	18	100	174	50	314	54	296	146	116	84
ENSG00000021355.11	ENSG00000021355	SERPINB1	7398	59006	28332	10248	10534	79906	13574	55386	54042	51410	95634	11446	12696	163834	75074	10768	28688	9760	15616	11046	83088	35832	10716	27152	18578	62656	31538	31518	73702	74538	97924	4084	50230	7744	4448	9768	9502	30516	43044	6670	22796	84962	71528	92844	15894	8454	34142
ENSG00000021574.10	ENSG00000021574	SPAST	1374	5484	1942	1982	13806	4948	2592	5186	2400	1674	1888	3908	2430	2752	2732	3458	1138	1428	4138	2904	4682	6060	2128	614	756	1440	4170	1600	3164	2120	2786	2882	3598	3310	2748	3594	2260	7938	2630	2272	2732	2610	2008	2474	1832	2616	5116
ENSG00000021645.16	ENSG00000021645	NRXN3	66	22	14	4	3088	34	20	200	38	92	50	638	236	26	38	190	26	6	126	218	488	1294	146	8	20	18	90	38	460	8	36	146	234	884	1154	44	128	612	12	24	18	24	8	24	42	66	42
ENSG00000021762.18	ENSG00000021762	OSBPL5	2958	1386	1532	2930	3794	5558	1994	3440	6742	2326	2158	3144	5930	3734	3614	7534	2370	1656	572	3300	476	2392	1068	334	1154	2402	7070	4626	2618	2796	1984	3178	2152	2466	3374	1348	1342	1248	1902	2570	5114	390	1970	3000	3960	4538	2096
ENSG00000021776.9	ENSG00000021776	AQR	1872	5188	2484	4676	11956	13770	6956	7740	9322	6774	9654	12110	5430	2870	6164	8706	3014	5462	1416	4730	9884	7958	1136	828	1682	3638	8986	3632	5406	4614	5824	3864	14178	7322	7962	8734	3506	3228	5812	3994	4902	6592	5690	6094	6754	8006	8136
ENSG00000021826.13	ENSG00000021826	CPS1	100	2090	60	606	3052	2688	88	1384	1312	186	340	220	152	2640	78	156	882	1542	604	2680	94	124	60	22	42	72	1630	186	114	826	1674	604	126	2542	1852	114	136	8	2336	78	1410	174	290	382	1928	216	484
ENSG00000022267.15	ENSG00000022267	FHL1	7412	2922	2778	2394	4984	14574	11624	6060	2194	2596	2172	75038	17476	498	1226	2050	1382	6026	1204	6834	686	6328	708	108	19800	1114	988	18896	1122	13444	600	5726	4572	1628	4496	1080	4118	4378	1764	4808	394	812	6002	5368	7740	2602	64708
ENSG00000022277.11	ENSG00000022277	RTFDC1	7756	13540	16708	9344	11418	15488	8516	10836	11370	11486	11056	12204	22238	11006	16658	11806	9484	6100	8632	13830	10598	11352	7668	4330	4332	9278	13710	7790	11982	8012	11408	8308	10982	6466	20258	9386	5828	4822	10172	12470	6018	16336	6792	7890	8594	10302	20006
ENSG00000022556.14	ENSG00000022556	NLRP2	386	76	8	12	56	104	96	488	2132	262	6790	236	21738	30	7608	104	26	92	15418	2	1222	434	80	18	170	10966	38	5544	546	28	14924	10054	142	286	16	460	178	10	778	18974	12	74	4012	7332	260	6160	3734
ENSG00000022567.8	ENSG00000022567	SLC45A4	1792	1258	732	1584	5584	2490	5502	4126	1526	722	2768	4418	6378	6034	3922	4314	1516	604	2006	2214	1662	2778	6554	800	390	1530	5600	1434	2258	1596	2590	5018	2516	3166	20066	6920	1930	1316	3060	2662	324	3536	1152	456	1228	2998	1534
ENSG00000022840.14	ENSG00000022840	RNF10	14814	7128	7862	14514	23828	30866	14444	17934	19434	24314	23868	32308	21066	22174	13518	26160	10648	9310	8674	12810	17556	11856	14418	8208	7322	14274	23128	16780	15468	15492	20822	13292	21934	12422	17600	13014	7448	7520	14850	17402	13908	25756	15830	21290	17176	19212	39122
ENSG00000022976.14	ENSG00000022976	ZNF839	306	690	758	1062	1668	956	468	938	450	260	178	1318	532	620	334	1116	558	618	356	658	560	680	190	196	250	500	1044	618	964	376	1456	324	1136	482	508	352	534	592	742	1052	788	598	184	1582	506	1156	544
ENSG00000023041.10	ENSG00000023041	ZDHHC6	2130	7244	5850	2520	4306	7310	2650	2778	3636	2252	3010	4020	4550	3066	4692	4900	3728	3284	2036	3352	3972	4572	1608	1092	1600	2894	1980	2654	3492	4032	5020	2944	4662	2690	4176	4148	3160	2430	3578	3872	2802	4954	2388	2700	2650	3246	4764
ENSG00000023171.13	ENSG00000023171	GRAMD1B	618	202	102	132	466	704	266	224	780	716	646	952	1118	142	310	652	116	176	250	358	114	554	136	62	312	234	220	1096	346	326	596	248	534	270	240	92	192	82	404	1400	170	164	258	544	190	1262	610
ENSG00000023191.15	ENSG00000023191	RNH1	25756	18364	25166	28968	18660	32078	20920	22548	49340	48546	29838	31296	33862	38102	38228	24740	17358	18018	13310	21792	16874	16088	18058	11610	10914	27010	34408	17858	26678	24790	20002	13706	26904	14114	47910	26618	11550	17360	25736	30028	21872	30490	23842	36206	33188	28446	32744
ENSG00000023228.12	ENSG00000023228	NDUFS1	4528	17708	8960	3766	19784	18240	11706	11224	11196	6872	5218	15314	5966	10670	12756	8758	5114	5644	5732	16416	9520	12168	3130	1436	3476	6246	5758	5452	9464	3888	11626	6964	11100	10878	8500	13186	5460	8112	8788	7104	6852	12108	5668	4120	10294	12434	17364
ENSG00000023287.11	ENSG00000023287	RB1CC1	4206	6238	6024	3514	21072	16616	9472	10286	8156	14524	13858	16194	16480	5164	6330	7614	2750	7370	4970	6150	14580	14720	1636	1690	2206	3606	10584	10868	9894	4882	7088	12552	10708	11976	11942	16956	5012	6476	12586	9432	10534	5578	11074	10868	7176	12764	10252
ENSG00000023318.7	ENSG00000023318	ERP44	10286	9740	12460	10682	16656	14404	6296	13502	16428	14026	9718	13292	16742	11226	18856	7330	7850	5200	8126	8042	10992	7182	6346	9388	3844	14664	15830	13432	14308	16662	9914	8550	7300	4802	7426	6340	4652	8222	7666	13252	6966	11408	7430	9744	6960	9900	14666
ENSG00000023330.13	ENSG00000023330	ALAS1	2320	5134	5188	3420	6612	29946	3648	6594	6860	7556	6136	8074	12496	7324	5040	6782	4202	3670	3432	6416	9760	6754	2634	1750	2044	4588	5368	6852	7176	9834	7604	6462	5042	4178	8146	3558	2934	4896	5300	6858	9742	8962	5160	5224	6858	6146	7696
ENSG00000023445.12	ENSG00000023445	BIRC3	2550	2666	30930	1084	3334	4740	17024	1352	10898	5802	2666	19502	38840	4408	2620	6434	882	2200	758	920	3556	20722	954	990	1886	2900	2062	2644	2486	3440	3878	1206	10606	28104	116214	35632	2760	382	2280	3458	460	3104	956	1180	1342	2678	1194
ENSG00000023516.8	ENSG00000023516	AKAP11	2152	3792	2752	5108	6436	13682	4870	6520	7792	6802	5566	12460	7974	2666	4888	4356	1466	3746	1882	4886	3996	5796	744	302	1174	1940	6218	3168	5346	3516	2266	5242	8586	4444	7952	3870	3334	1306	3896	3550	3254	4378	4178	4524	5820	6848	5768
ENSG00000023572.7	ENSG00000023572	GLRX2	634	1632	998	696	446	964	332	1060	720	662	696	632	798	714	980	2996	676	416	1942	574	1090	756	782	404	434	914	1480	780	830	860	558	964	692	420	646	728	534	654	750	1820	802	1128	536	872	502	572	1446
ENSG00000023608.4	ENSG00000023608	SNAPC1	1326	9604	15012	9710	2208	3036	1218	3850	1062	1472	4724	1178	4438	2354	2646	1516	1116	1212	3738	2590	3086	966	836	3286	626	1924	1890	5062	2822	1864	5188	1658	2408	986	1316	2258	2152	3374	3858	11734	1750	620	1310	2028	834	3618	5554
ENSG00000023697.11	ENSG00000023697	DERA	4400	20830	9538	9478	11668	5304	3092	8442	5160	4328	4148	7960	5690	7590	8244	4102	2316	2294	2746	8214	7690	6458	2712	1192	1814	4450	4796	4222	8868	2442	9986	4850	6334	7264	4766	6918	2472	9348	5710	4516	3822	6130	5662	3706	4106	3276	10966
ENSG00000023734.9	ENSG00000023734	STRAP	10774	37114	18844	21290	27486	28310	8514	23240	14782	18438	18644	22608	15872	17116	14820	21906	5816	7974	18026	19880	17362	20476	14094	5400	5506	13290	12478	19152	23100	14908	24470	22698	19528	13836	12672	12740	5958	14154	17248	21592	15830	15668	12750	12538	13978	14146	29220
ENSG00000023839.9	ENSG00000023839	ABCC2	22	570	224	108	92	626	52	144	52	60	366	76	164	84	276	80	156	78	34	268	36	60	26	18	72	48	450	44	88	132	306	26	134	100	36	38	50	102	118	82	154	20	130	592	150	1164	540
ENSG00000023892.10	ENSG00000023892	DEF6	3998	2482	2060	1642	9064	5544	3296	9038	6168	2448	2572	7944	2950	5456	6444	2906	2832	3488	2410	4614	3324	2402	3062	3302	2152	5192	5244	2716	4060	5226	3876	2814	9210	3784	4124	3290	2440	1426	4446	5936	4196	6802	2776	3604	3618	3152	3734
ENSG00000023902.12	ENSG00000023902	PLEKHO1	6560	7178	1494	816	11190	2520	2754	6068	4696	6038	3108	11972	5510	2948	3006	8344	2034	1598	13856	1440	2572	5920	13858	1516	2262	3184	2100	7302	1408	2684	936	5700	8406	3460	4926	4312	4184	2298	3932	2046	1686	4378	1252	1154	1288	4198	1874
ENSG00000023909.8	ENSG00000023909	GCLM	5742	4114	8816	2974	4702	2800	9900	6804	2622	3004	2702	9848	2488	11220	9658	4522	6328	3786	1982	4702	7014	2794	3762	910	1158	2070	2366	3024	4684	6586	3012	5994	3126	2908	2584	3630	5618	4704	12522	4984	1396	4308	1806	2818	1684	5630	5850
ENSG00000024048.9	ENSG00000024048	UBR2	2822	4996	4768	4402	9682	12746	8876	15572	12396	5320	7244	11564	5866	4900	6824	5996	3034	5682	1878	6438	8542	6576	1178	1194	2150	4680	8610	5212	8256	4686	4264	4736	6770	6364	4232	5210	3092	2650	5102	6494	4546	6988	6040	8660	4538	13002	8354
ENSG00000024422.10	ENSG00000024422	EHD2	39492	10880	13794	22202	27696	42990	17114	13880	46078	39600	45530	23446	87374	29790	21042	17740	34760	20472	28576	14046	11328	6628	11222	16990	5724	16804	32894	36068	31162	25044	14762	22010	32114	10480	17944	13886	16886	1726	35980	15056	21728	15812	21190	21882	29678	31582	36736
ENSG00000024526.15	ENSG00000024526	DEPDC1	526	19228	4322	2840	6018	2480	3072	3642	1658	1120	1036	4084	2680	924	1878	3692	1636	2382	1076	2940	5200	6996	720	302	262	1886	1274	662	1276	936	1890	3314	3938	2796	2004	5212	1646	1770	1122	2262	1220	3288	1580	1096	900	3156	5544
ENSG00000024862.15	ENSG00000024862	CCDC28A	1638	2708	1410	7442	5434	1596	2566	1242	1312	1092	1294	2600	2152	1346	2032	2816	778	796	1864	1100	2494	3364	1352	622	684	1826	1780	1380	1824	1108	1232	1506	2214	1604	1662	2532	1082	1290	1198	1406	624	4624	632	846	874	2090	1128
ENSG00000025039.13	ENSG00000025039	RRAGD	1006	268	560	1258	2874	636	904	1532	760	2028	526	3388	1684	848	1094	1396	258	404	4254	928	5352	3978	1430	2682	1796	1438	466	1656	1870	146	642	1128	1664	678	1010	948	1062	1240	506	252	162	3294	300	916	190	1718	1360
ENSG00000025156.11	ENSG00000025156	HSF2	856	2458	1248	736	5360	1574	2012	1212	840	634	1472	2906	2232	1278	1166	3382	602	760	838	1418	2834	4242	806	298	716	940	2240	1594	1712	1070	1338	2080	1518	2032	1560	2512	936	1152	1340	1778	1500	1418	1316	1228	672	2266	2302
ENSG00000025293.14	ENSG00000025293	PHF20	2956	4514	3942	3786	10944	9602	5368	5592	6888	5122	5246	11140	15022	5414	4412	4488	2460	2934	4012	4458	4620	7358	2634	1896	1476	2688	6156	5294	4304	3232	4440	5014	5992	15046	13094	7352	2854	1754	5750	4740	3622	4758	3590	3402	4704	5440	11502
ENSG00000025423.10	ENSG00000025423	HSD17B6	300	1106	202	64	1862	454	64	214	146	118	242	802	442	458	84	564	250	276	638	380	162	146	172	98	46	290	288	224	64	130	332	200	266	348	438	548	178	170	430	868	90	150	160	360	234	418	760
ENSG00000025434.17	ENSG00000025434	NR1H3	1576	1348	1044	328	2766	1384	760	1376	1584	4808	1174	6010	902	1164	534	1400	808	736	1510	822	886	1078	2744	652	644	1088	1130	1052	720	482	1132	1456	1880	1400	2246	2084	1672	604	366	838	1032	1844	258	392	696	1822	1566
ENSG00000025708.11	ENSG00000025708	TYMP	23816	20316	7936	22474	23412	83322	31944	34474	142904	70496	54354	69114	63138	53114	75996	49872	82160	51790	50224	22338	18136	26180	11850	78386	27284	64866	31800	27790	38380	135860	35088	12002	30264	32116	53832	37860	19532	5372	52014	11014	21718	152686	56260	27380	19676	68398	25232
ENSG00000025770.17	ENSG00000025770	NCAPH2	2922	17694	5474	4544	26112	4582	11612	12694	4216	7576	3314	10606	11374	7372	9112	12848	7028	3032	21858	7074	5094	11400	7370	6806	1984	7116	4526	2854	5170	3260	9228	5714	8816	8840	12756	13506	4518	4710	7230	4678	3064	11334	2250	2182	4434	10168	5264
ENSG00000025772.7	ENSG00000025772	TOMM34	4428	7166	8752	4336	2802	6250	2094	8878	5622	4240	3532	3274	11706	6168	8760	7502	4146	5002	4210	10188	4878	3550	5694	1588	1504	4232	7946	3798	5240	4036	5458	5750	6912	2406	9008	3908	2836	1582	7506	8212	3884	3814	3052	4644	3350	5428	7862
ENSG00000025796.12	ENSG00000025796	SEC63	6044	7626	3788	3610	14718	16282	6268	9722	10490	8748	10552	11338	17378	8146	14440	14222	6418	8590	8558	9100	11548	13866	4212	2150	3550	6332	12282	11472	15574	8704	8132	9120	14596	6448	4990	7384	7558	4186	16000	13844	8076	7988	10902	9042	7484	8636	12788
ENSG00000025800.12	ENSG00000025800	KPNA6	6532	7046	4228	9066	22632	25708	12914	18980	16108	11422	14864	19640	13690	14342	8506	11450	7518	10396	4534	9720	11274	10512	3370	2228	3118	7728	21906	9232	11586	10454	8528	9326	13434	10480	9568	10788	6992	2924	11380	8666	13654	11532	9720	10744	11080	16102	22028
ENSG00000026025.12	ENSG00000026025	VIM	97032	71952	20024	30934	124900	54872	43258	26898	75984	289896	39654	82996	62252	17242	37410	96762	71814	74634	68200	22710	14830	89504	67840	23166	31950	80916	14948	137276	18000	54696	9394	88716	115282	43172	50604	35358	118572	5484	115838	26000	19224	18506	24920	12344	69984	86902	28202
ENSG00000026036.19	ENSG00000026036	RTEL1-TNFRSF6B	174	220	86	162	578	196	288	72	172	104	144	374	692	256	236	680	164	146	26	200	152	236	68	38	62	136	462	278	246	388	220	132	200	232	292	336	278	48	404	178	140	252	152	246	126	604	192
ENSG00000026103.18	ENSG00000026103	FAS	1726	7424	3404	848	3992	4914	10072	660	4074	1228	1952	8750	1536	722	1756	10408	606	1330	580	408	1112	12916	290	152	1222	1894	618	1526	2582	2678	476	638	3400	4328	9736	10184	1356	658	2616	3008	358	7670	854	1864	1772	1678	1718
ENSG00000026297.14	ENSG00000026297	RNASET2	3662	3234	1154	568	4772	4580	2550	3162	2040	3784	3584	4432	4840	5248	3846	5314	2210	1802	6730	1494	3286	1162	7724	1182	1118	1738	8058	2972	1386	1666	1544	2422	5496	1944	3224	2598	1816	1598	1836	2804	1540	2006	868	1402	1490	3450	996
ENSG00000026508.15	ENSG00000026508	CD44	55328	177938	91140	137574	90616	309936	49006	202930	224604	228022	177824	55854	265394	175496	128736	33214	339134	101914	121986	131906	71362	68206	62764	37430	36310	219156	152656	117894	333082	103962	191330	95254	125686	36446	60340	33586	65818	76312	219506	126480	100004	40022	95638	149892	125356	210694	165610
ENSG00000026559.12	ENSG00000026559	KCNG1	264	360	2502	886	46	132	40	38	288	532	30	310	9362	128	156	464	1272	34	2346	18	72	2186	1756	58	96	308	390	760	194	64	100	578	980	942	86	610	48	206	282	3002	12	30	24	226	58	1192	146
ENSG00000026652.12	ENSG00000026652	AGPAT4	1768	1910	1518	1804	1298	3810	292	288	2050	4864	4514	562	6266	564	2356	1414	1666	1108	2098	1412	536	1788	1410	896	470	1660	2586	4324	1140	2684	4426	1680	2404	292	160	230	1970	434	2702	1950	1378	1196	1944	2558	2042	3148	3926
ENSG00000026751.15	ENSG00000026751	SLAMF7	1520	300	322	920	1972	3358	2714	2170	6600	5760	3240	15600	458	1056	5398	658	1552	650	490	158	2090	1490	248	1900	1558	2906	618	498	2382	1880	1256	654	7438	2586	4236	1400	878	282	636	508	266	1498	2082	2038	4200	4402	2876
ENSG00000026950.15	ENSG00000026950	BTN3A1	2332	4054	1860	2028	7884	4232	4366	6266	8032	1424	1942	11790	2582	1962	4776	8144	1490	3710	808	3156	1334	6558	426	418	1526	3514	3638	2568	4120	6126	1784	3198	3698	1942	3200	1354	1694	342	2188	2012	1482	11704	2844	2938	1894	4160	1698
ENSG00000027001.8	ENSG00000027001	MIPEP	1460	2530	2932	2398	2454	4208	2350	1562	2360	1220	1376	2990	1380	1918	1882	2960	650	812	1398	4014	2160	2288	1278	164	696	1278	1272	884	2142	1948	1742	1440	3018	3016	4412	3992	932	1228	950	576	1530	2210	1002	1330	2406	3052	2040
ENSG00000027075.12	ENSG00000027075	PRKCH	1902	2688	2690	12098	3944	9874	6814	7488	6448	5574	7168	9362	4324	4514	3460	4452	2276	2834	1766	5896	4628	3878	1260	1644	1606	3228	6602	3716	4886	3636	10586	5326	10006	4688	6390	5014	3314	2602	6126	3374	4874	4458	4426	3074	6454	6736	6768
ENSG00000027697.11	ENSG00000027697	IFNGR1	7686	46612	27404	71850	39396	30348	20798	17144	27874	11926	20516	21600	34802	16678	28192	14334	8922	6902	10338	7382	22232	12112	3706	4732	7838	16964	13844	23652	23396	17402	10080	7618	14404	13420	18654	31314	7292	12230	23792	11230	6786	12276	23704	15404	11272	20654	12456
ENSG00000027847.12	ENSG00000027847	B4GALT7	3822	2972	2976	3354	3194	2874	2714	3692	2694	2286	2404	4196	5468	6698	4388	5568	2446	2148	12808	2540	2228	2570	3454	1346	872	3452	2052	3200	2846	2156	3168	2122	3016	2642	3752	3062	1546	1506	3948	6602	1900	3102	1910	2308	2070	5298	2130
ENSG00000027869.10	ENSG00000027869	SH2D2A	1920	3370	644	628	906	1556	1178	1272	2092	1736	1280	2686	4166	1084	2460	2228	2922	582	2022	508	638	996	670	1926	568	780	1160	1772	1658	3540	934	394	1588	1090	1992	516	688	176	2984	990	618	1126	1088	756	262	916	2902
ENSG00000028116.15	ENSG00000028116	VRK2	962	7924	3100	2134	6600	4118	13156	4180	4176	2530	2442	8616	2328	3404	2244	3564	1436	1290	878	2104	3626	5502	166	208	722	2168	3808	960	2400	1952	5444	3818	3594	4884	12604	6274	1554	2208	2384	1568	1308	2910	1166	1810	2090	2502	3818
ENSG00000028137.15	ENSG00000028137	TNFRSF1B	3984	1494	1218	1142	5500	8502	11274	5518	10974	18530	11256	26454	3094	2724	5492	17180	1526	1724	2504	1392	2216	8976	2522	1186	2754	4602	2246	4658	1538	4404	1280	3462	13746	8286	21200	5404	5604	218	2764	1314	1130	5752	1536	2046	3362	6108	2442
ENSG00000028203.16	ENSG00000028203	VEZT	4480	14276	8836	7366	16160	12232	5864	4224	8738	7032	7778	13414	6064	6098	4878	10536	3766	4340	2410	6566	6252	5464	1942	1510	2204	4874	8092	6296	7920	9140	10894	9692	7348	5974	9518	6052	4116	6740	9118	5908	3660	5514	7312	8540	4860	9438	11698
ENSG00000028277.19	ENSG00000028277	POU2F2	814	892	1132	312	3894	1040	1078	602	1048	1822	784	2612	6818	778	4386	1228	1352	550	508	260	680	438	628	848	314	420	318	1786	454	724	548	564	10194	1442	622	274	574	52	1750	834	330	416	354	242	524	1240	340
ENSG00000028310.16	ENSG00000028310	BRD9	6262	6764	4942	3736	11498	6458	3108	7210	4720	2026	8134	7070	10020	7954	7580	24446	2622	5816	3634	6028	3648	4240	4900	1506	1694	2424	6472	2740	4730	4466	4712	3832	6562	5598	3756	6338	3530	3132	6326	3868	3708	4228	3508	3196	3500	9214	6628
ENSG00000028528.13	ENSG00000028528	SNX1	6184	11078	7686	6790	27114	14626	7954	11240	12260	8784	8962	16998	10514	11010	11506	22528	5138	6566	2966	7710	8074	15068	3728	2612	5474	8118	6182	8802	11564	9562	8568	8334	12328	12864	13540	15460	5622	5180	10766	6580	8704	15246	7908	10036	9752	11486	8248
ENSG00000028839.8	ENSG00000028839	TBPL1	1364	9296	3034	6544	5314	2082	1702	1586	1324	1058	1648	2056	3470	2484	1782	3304	1270	1132	2286	2042	2706	4086	1708	444	808	1734	2886	2116	1912	1946	1924	3258	2304	1606	1446	2774	998	3124	2016	2124	1748	2048	1562	1356	1098	2820	2118
ENSG00000029153.13	ENSG00000029153	ARNTL2	8280	34700	18926	8636	15822	39484	33930	15160	14556	17306	23154	39564	15682	21102	11892	13930	3360	4824	3384	8962	15672	13702	2382	3540	2388	9952	7758	7298	11920	12254	13950	8576	22674	13672	29052	18374	4256	6206	8784	3092	5608	14768	13250	8854	7582	13868	26806
ENSG00000029363.14	ENSG00000029363	BCLAF1	4862	8440	3574	12906	17922	19956	12640	10694	15218	6582	7244	19116	11828	9836	9952	15996	4102	8588	5394	11886	13958	16954	4768	1894	3550	6768	15810	6656	12492	9210	8694	10966	17594	16310	9130	11666	6504	6788	11274	7228	8510	15390	8604	11066	8566	11286	13384
ENSG00000029364.10	ENSG00000029364	SLC39A9	6054	22296	23118	9088	13532	22346	5386	16624	13188	10334	10602	14026	15584	5778	8986	8182	9226	9070	6378	11770	8722	6506	2818	3114	3352	5852	12422	7946	14616	7220	11038	5858	15210	7052	12048	18972	5756	10222	12648	9230	4862	4664	8146	11714	12348	12068	22170
ENSG00000029534.18	ENSG00000029534	ANK1	354	780	648	210	218	690	312	346	2188	276	292	2046	3854	130	580	284	454	1490	70	5600	122	1520	108	118	682	216	706	756	1276	102	88	208	4144	298	342	124	360	34	306	114	582	92	96	386	1044	3858	5616
ENSG00000029559.6	ENSG00000029559	IBSP	62	450	46	56	2188	4	8	32	58	180	26	90	436	22	44	2748	88	92	166	42	16	854	398	40	4	20	76	872	42	46	2	54	236	42	58	184	48	42	590	222	26	60	24	10	2	158	194
ENSG00000029639.9	ENSG00000029639	TFB1M	584	3728	1824	1348	1990	972	1312	552	874	454	766	1022	1478	1592	414	1362	592	684	1138	1642	2174	1250	1704	302	514	1334	1266	1156	1146	1110	1908	1640	1642	862	716	1274	634	2034	1002	788	1058	1080	982	1106	912	1262	974
ENSG00000029725.15	ENSG00000029725	RABEP1	3624	4308	3822	3986	13750	12136	4820	9124	7918	4740	6170	10408	5958	6330	3812	5366	2034	5146	5088	7620	5938	4180	1992	2348	1656	3840	5636	5136	7254	5310	6404	10202	9136	5702	9390	4690	3138	3572	4496	5948	4972	6208	4804	4154	5006	8198	7064
ENSG00000029993.13	ENSG00000029993	HMGB3	4092	11218	5676	3116	15066	9298	3000	11624	7718	3296	10256	11926	11284	7748	5648	21760	6436	5930	23086	5932	7918	15452	19180	3992	2704	4792	12946	7094	11106	7262	19770	12900	7882	4852	8352	7072	4240	3824	17098	31238	11538	9734	7028	3314	3252	11838	12170
ENSG00000030066.12	ENSG00000030066	NUP160	2338	13942	10236	5320	23120	14338	9376	12880	12600	5068	8572	13718	15030	4200	5794	14160	2518	8372	1834	6864	8136	11136	1408	1036	1632	3002	8884	3836	6236	5510	4776	9556	8888	10186	17728	15868	3834	6970	7312	4186	5298	6230	5722	4772	6454	11568	11208
ENSG00000030110.11	ENSG00000030110	BAK1	7094	13320	18084	7732	5126	15902	3916	7444	16484	6828	12354	7724	12126	6372	8312	5556	7920	3732	3074	4346	4390	3060	2982	2234	2556	8782	6236	7680	6516	13018	4836	3512	8018	2136	2330	4088	2608	2216	4712	13810	7796	12664	3690	8968	7258	6188	14122
ENSG00000030419.15	ENSG00000030419	IKZF2	864	2648	362	682	2314	3672	4138	2890	3938	1108	576	4804	1132	2400	1088	958	58	498	532	1230	2382	2514	212	426	782	1458	2968	456	5990	512	4610	418	3052	3590	1828	2650	1410	850	546	190	214	4276	302	628	1186	1450	1302
ENSG00000030582.15	ENSG00000030582	GRN	80252	35614	45658	84620	70352	161642	54016	109062	152072	94602	128082	86450	102786	99516	149074	53880	95376	56594	99606	40398	66864	46142	62736	31848	38246	117936	138034	112110	81258	125004	52102	42688	77522	20826	49508	26322	61524	22940	67616	58646	44642	104882	61288	84028	71832	80226	110410
ENSG00000031003.9	ENSG00000031003	FAM13B	938	1172	842	1518	4376	3222	3826	4090	2892	790	1962	5920	2620	1624	1790	3102	538	1280	230	2734	2136	3300	442	128	772	1054	1238	1534	2358	1676	1634	1472	3040	3462	2162	3606	1178	1556	1566	1108	958	3844	1052	1734	2970	2148	1200
ENSG00000031081.9	ENSG00000031081	ARHGAP31	1582	2056	642	714	13428	4528	16238	2328	4366	6084	2296	8796	1812	428	1774	4258	812	1252	756	1070	1002	3560	1164	68	764	1052	842	1958	936	884	224	2980	3506	2088	5984	3456	3012	450	2404	602	558	1324	616	974	2862	3600	2016
ENSG00000031691.6	ENSG00000031691	CENPQ	346	6960	2276	1228	4084	1362	1812	1210	872	494	734	1032	572	446	774	1182	452	802	570	1224	2010	2670	308	276	286	888	1118	588	1530	1206	652	754	1078	1010	902	2288	586	1892	1036	1342	404	3002	722	516	386	1364	1790
ENSG00000031698.11	ENSG00000031698	SARS	11872	30654	33612	17880	22908	35124	12286	18994	22674	21440	16874	18644	35888	23450	18050	15514	13946	12620	15812	13298	10860	16322	23824	13126	6658	20190	7890	18584	13144	21388	21232	15288	26322	10748	15598	19820	9522	7684	18636	13828	11390	31942	8192	13748	21828	10862	24388
ENSG00000031823.13	ENSG00000031823	RANBP3	3930	3988	2242	5152	13938	7692	4098	8350	8072	5190	7946	13928	7640	8058	8406	9724	5714	5642	3158	3824	6248	9188	8322	2120	2334	6552	8588	4466	6058	6576	5236	8592	8040	8142	11218	7034	3770	4800	4286	4962	2916	11502	3816	6100	4424	8092	5324
ENSG00000032219.17	ENSG00000032219	ARID4A	676	852	878	980	2170	2996	2446	2336	1838	1636	2304	3832	2626	1044	1064	1598	608	1674	712	2078	2270	1858	188	470	604	712	1672	1834	2204	1264	3188	574	3388	2564	2438	2814	1452	1230	2642	2360	1316	812	1318	2642	1198	2542	1808
ENSG00000032389.11	ENSG00000032389	TSSC1	2780	5364	3526	3076	7496	4874	2580	5902	3810	2424	4072	3416	4166	4904	6068	4834	2652	2172	4510	4562	3894	2990	3314	1758	986	3630	4296	1830	3840	2978	4356	1582	5142	2270	2564	3698	1498	3674	1798	2726	2604	5398	2240	3314	2556	3026	4608
ENSG00000032444.14	ENSG00000032444	PNPLA6	10338	2734	4064	4074	11114	10008	4888	5568	10134	7798	6518	15384	11312	7174	7148	11086	5442	6760	9352	6994	4902	6686	10388	1640	2412	5578	7884	8346	5414	5422	2120	5430	7648	9414	10262	8858	4466	3350	6768	5338	2606	9150	4088	4834	8070	7344	11522
ENSG00000032742.16	ENSG00000032742	IFT88	744	1184	828	1260	1782	1720	1300	536	664	452	506	1232	740	536	776	1018	216	418	544	1292	638	952	556	54	236	470	546	682	856	508	552	682	1348	1200	1442	1804	828	476	826	290	472	854	592	732	616	1068	864
ENSG00000033011.10	ENSG00000033011	ALG1	1850	3734	2464	1588	2330	3704	1590	5030	3266	2196	3374	3088	3830	1106	3776	3168	1894	2090	1570	2384	2316	1020	1250	670	606	2146	1774	1538	2476	1842	1914	2086	3702	1256	2484	2312	1056	970	1792	2568	1638	2090	2044	1636	2740	3046	3994
ENSG00000033030.12	ENSG00000033030	ZCCHC8	1502	2956	1522	2456	5732	4532	2290	3016	3242	1694	3304	5416	2938	2528	3328	4182	1298	1282	568	2372	3016	2876	340	898	1166	1722	3226	2426	2868	2506	4118	1940	3614	3516	2270	3320	1662	2546	2072	3284	2646	3888	2084	3060	1220	3130	4166
ENSG00000033050.6	ENSG00000033050	ABCF2	6600	8870	9124	4010	18150	18116	6032	15902	12050	10230	16760	10478	8240	11336	12714	11226	8880	7584	3128	8478	6122	5150	7110	2936	3390	7950	8404	6342	6600	10206	8532	7324	10306	6762	9004	9082	5676	8078	14778	11488	10112	5796	9044	8428	16530	13340	18372
ENSG00000033100.13	ENSG00000033100	CHPF2	11588	5436	7286	4576	13578	12568	7448	10660	9730	10646	11486	11788	14876	12920	17776	10778	7964	8372	8904	5630	2530	4496	8776	2920	3010	9394	7892	12764	7106	8204	5100	9430	10518	5582	6154	5056	10086	4832	14224	7992	6246	4476	7866	6932	6834	10972	12152
ENSG00000033122.17	ENSG00000033122	LRRC7	30	78	44	20	136	34	72	12	12	8	20	88	106	784	34	66	70	70	38	60	746	294	64	6	10	14	98	76	38	18	26	46	64	76	72	74	28	76	80	26	50	28	42	40	36	170	66
ENSG00000033170.15	ENSG00000033170	FUT8	2536	8000	4456	5368	5424	2696	1768	2802	2110	1398	784	4606	2096	460	2050	3518	1722	1886	1688	804	1618	12128	884	170	866	2068	630	3166	2110	1344	640	2780	5032	1160	2874	5342	3572	2212	4038	2020	300	940	862	1034	2216	5708	1948
ENSG00000033178.11	ENSG00000033178	UBA6	6466	31398	9448	10232	10538	29232	7946	7508	23400	12620	14344	12466	16166	9156	10148	7408	4150	8600	4400	9710	17790	11164	2806	3502	1868	8448	22932	8852	20070	18540	32590	17202	12564	7350	10392	6572	4564	6916	14204	7060	4714	14768	10352	4986	4916	14362	15554
ENSG00000033327.11	ENSG00000033327	GAB2	806	252	400	776	1932	3270	780	2726	2274	4630	5166	3572	510	3876	1082	1482	400	530	550	976	976	1064	412	412	1032	928	964	2312	1096	872	2662	1696	2676	1490	724	1010	1874	666	938	428	1836	592	1884	1786	3700	1772	2346
ENSG00000033627.13	ENSG00000033627	ATP6V0A1	4196	2766	2034	4540	9262	13546	6408	12594	6244	11294	9712	8110	8312	5848	6450	7350	7200	3356	5198	9020	9582	4136	6002	4182	2668	4578	8080	7996	8024	6768	5432	4316	5546	3034	5904	5098	4866	3464	4142	3964	8658	8952	7048	11680	12700	6558	12998
ENSG00000033800.12	ENSG00000033800	PIAS1	1558	3456	2012	3302	9950	6820	5518	3864	5832	4610	4206	10408	4376	3688	3536	6998	1706	3518	1016	2580	2610	6506	1038	1222	1168	2262	2792	2642	3400	3382	3736	3166	5254	5962	6112	6052	2378	2080	3284	2452	2774	4812	2746	3246	3564	4486	4534
ENSG00000033867.15	ENSG00000033867	SLC4A7	592	2592	1840	1626	3334	13044	1746	2854	3946	7122	2400	3736	2998	1242	888	2036	1202	5414	1604	2130	5852	3612	256	216	514	990	2078	2904	2496	2612	3282	3184	5008	2604	1936	1000	2314	2212	2968	2748	3350	696	6476	7822	3874	4656	5596
ENSG00000034053.13	ENSG00000034053	APBA2	2646	838	72	722	1634	1254	250	3150	866	1528	448	1146	2696	334	2474	7490	586	160	552	880	212	2794	1196	172	338	756	388	2050	264	384	286	2920	1534	284	188	594	628	372	1510	1486	606	88	84	120	340	1058	408
ENSG00000034152.17	ENSG00000034152	MAP2K3	5988	5424	3376	5766	6720	14142	5342	11562	9500	13228	13052	7312	20606	15322	11006	8138	7872	4704	13316	6560	8456	4554	6774	9666	2886	9322	8004	11982	9476	15758	12858	3310	16014	2722	6842	3132	6060	1516	9352	8136	10030	11814	7520	7214	6696	8376	10492
ENSG00000034239.9	ENSG00000034239	EFCAB1	108	456	478	44	280	180	136	132	34	130	26	296	478	78	58	710	40	52	348	984	56	2040	132	82	76	138	406	364	828	4	36	28	262	74	962	30	86	56	196	100	308	10	216	36	14	286	1108
ENSG00000034510.5	ENSG00000034510	TMSB10	218886	627522	351568	141626	100664	155114	51978	136516	167304	139052	120388	81242	254224	75858	202442	118238	115908	72518	524552	81044	102676	91802	320048	354362	47100	218714	91754	175488	130684	282918	150080	98392	160184	65352	63230	98200	62742	93152	191272	152688	108036	222936	76582	110830	106670	86244	151978
ENSG00000034533.10	ENSG00000034533	ASTE1	626	2008	882	910	6204	1158	2882	3964	752	526	756	2706	842	790	1380	1498	614	590	1162	1774	1778	1946	294	202	332	804	1142	450	1434	574	1118	764	1206	1584	1196	1218	856	1156	632	776	298	1982	610	702	682	1110	1540
ENSG00000034677.10	ENSG00000034677	RNF19A	3486	5076	4460	4310	20756	15682	16570	6050	6996	7674	5550	26054	7256	3884	5516	24604	2172	3612	2388	2336	12842	18088	962	5198	2160	5096	6120	6736	9738	5860	3112	6114	10174	19812	25334	27836	4454	3136	10696	6442	5496	6768	7706	6936	6012	8530	7642
ENSG00000034693.13	ENSG00000034693	PEX3	978	5818	2656	10818	3532	3550	1488	1312	1890	1156	2044	1916	2612	1884	2252	2394	952	1442	972	2280	2556	2974	626	782	788	1806	3026	1218	2146	2086	1914	1476	2100	1788	1672	1954	1046	1088	2120	1060	1758	2432	1616	2122	2074	3150	2562
ENSG00000034713.6	ENSG00000034713	GABARAPL2	6834	21238	12856	11738	9466	10078	2916	4764	4954	8572	6188	5776	12952	7204	7848	9882	3070	2950	9984	8472	7866	7582	6892	4282	3982	5862	8016	8976	8740	7082	5570	5912	6102	4024	6136	7384	3540	4590	4554	8988	5560	13458	6234	5552	5940	4358	7522
ENSG00000035115.20	ENSG00000035115	SH3YL1	2930	5468	5888	4856	1680	8998	2816	632	4304	2178	4542	4878	2710	8116	4860	7078	1672	1436	2864	7050	6666	10110	506	38	1758	2330	5162	1638	7170	2686	5328	3028	4678	5082	5494	7142	2928	700	1768	1272	5566	6350	3296	4606	2884	2316	1532
ENSG00000035141.6	ENSG00000035141	FAM136A	3406	8232	4284	2730	6508	11490	2732	8118	4628	3540	7000	3316	3770	4730	4074	8810	2784	2196	6944	4834	5896	6260	5866	3116	1404	3962	6668	2486	4602	6852	6904	8990	6144	3072	4028	3606	2274	3754	3058	7714	4972	5934	2526	3842	4316	4454	5834
ENSG00000035403.15	ENSG00000035403	VCL	13490	13108	14876	11406	22740	76362	21876	38730	38188	34856	48988	28406	102302	10196	32268	27452	12504	23944	7296	27026	14738	15216	4376	3348	5728	16212	16394	32122	18818	22366	14936	22610	39560	17816	30140	25216	22962	5304	34488	20756	19734	13964	17614	31744	21124	54450	33506
ENSG00000035499.11	ENSG00000035499	DEPDC1B	604	9770	2508	2144	2706	2208	1874	1812	1568	504	1228	4056	1442	976	1572	4234	784	1264	504	2404	2662	5856	284	216	180	1760	1862	404	1258	878	1576	1574	1544	2770	1544	2626	402	1416	1768	2256	596	2182	588	516	744	2852	1094
ENSG00000035664.10	ENSG00000035664	DAPK2	1490	1620	214	1840	2664	968	830	1354	1108	980	230	2434	380	2818	280	1226	328	624	248	602	956	1356	1590	1204	920	1398	626	2150	1150	912	570	314	536	822	670	1576	666	196	556	162	2012	1372	504	680	258	1092	1172
ENSG00000035681.6	ENSG00000035681	NSMAF	2568	4888	4074	1970	8428	7274	1740	5810	4946	5456	5802	8428	6874	4042	5672	7956	2100	2704	2980	2414	5406	3856	1842	720	1732	3038	4790	3008	5838	3014	4170	4004	7064	2078	5936	5278	2866	3256	3780	6330	2972	2264	3924	4806	5304	9242	5190
ENSG00000035687.9	ENSG00000035687	ADSS	3858	11388	4682	4858	14610	13568	7086	11926	10036	5258	7816	9784	8804	8986	12284	27942	5600	4488	5814	9524	10574	10138	2786	1036	3008	5952	14186	4528	10502	7658	8086	14836	8368	9538	7538	9806	6224	11520	9968	7144	4896	7012	5280	7954	5058	8584	11852
ENSG00000035720.6	ENSG00000035720	STAP1	52	36	12	8	32	72	80	66	128	34	50	172	26	62	282	78	10	10	6	34	248	40	8	8	56	82	16	14	60	40	82	10	1482	226	156	64	14	34	18	2	18	6	24	20	50	60	22
ENSG00000035862.11	ENSG00000035862	TIMP2	62094	35266	8632	7214	81340	30406	8216	13410	11100	56606	12740	38606	39142	9504	10950	81568	13784	4676	41840	9708	2706	19032	17428	3014	14018	18488	6830	80420	7706	9530	6056	64018	10160	7144	5430	17952	39788	2338	46710	15824	14758	3324	3168	9154	36244	33564	15576
ENSG00000035928.13	ENSG00000035928	RFC1	2558	2756	2262	2574	10908	17706	11296	7808	7754	3358	7232	18172	11056	4192	5254	7508	3780	7436	6186	8564	8434	13708	3210	1836	1688	4636	6850	3802	7120	10450	3532	6340	10320	5864	11438	9828	3398	3802	8202	5538	2974	11560	3410	3466	4054	5634	5492
ENSG00000036054.11	ENSG00000036054	TBC1D23	3352	12732	6648	10294	14600	8848	9922	3184	4618	8350	6382	8982	9424	4018	5002	4232	2798	2850	6210	7306	8700	6032	972	2362	1666	5962	11316	5912	10016	5096	8946	5726	4586	3774	3984	4708	3776	4882	6046	4122	3880	10432	5374	7380	6198	6806	11640
ENSG00000036257.11	ENSG00000036257	CUL3	3438	6960	2478	3298	13774	15470	8286	4234	8306	6114	4736	12112	6980	6214	6266	7358	2196	3584	2310	8706	6144	11202	1248	1158	2800	5182	7360	5222	8848	3534	9814	5470	12220	7722	8108	9220	3612	4450	5884	3934	5032	10552	5000	4242	9568	5402	11162
ENSG00000036448.8	ENSG00000036448	MYOM2	750	194	846	172	816	122	112	40	62	36	32	2658	290	24	160	3232	240	396	278	194	442	298	476	10	958	214	1000	352	118	98	806	176	326	114	78	94	296	38	36	42	36	404	104	628	114	432	2986
ENSG00000036530.7	ENSG00000036530	CYP46A1	74	94	16	96	160	30	16	16	18	32	36	58	86	28	106	72	122	46	36	76	14	280	138	14	34	20	42	66	80	18	24	40	126	48	10	8	66	20	40	116	20	4	12	98	8	272	82
ENSG00000036549.11	ENSG00000036549	ZZZ3	1454	7022	4396	4408	11686	6530	4106	7500	4542	2326	4264	7588	4228	3074	3220	5196	2106	3420	2192	4236	5918	7546	1290	758	1004	2666	3804	2990	3548	3234	3390	6116	5860	5188	3520	6012	2558	2056	3624	3396	3758	5294	3222	4054	3548	5506	8228
ENSG00000036672.14	ENSG00000036672	USP2	780	188	292	1034	206	3750	84	78	1014	9142	2950	1558	1506	262	1010	450	514	506	518	620	672	1410	460	2098	1000	914	888	2238	924	1378	748	370	304	64	340	52	362	102	1058	260	2628	50	4760	3906	2242	748	3272
ENSG00000037042.8	ENSG00000037042	TUBG2	1784	988	932	2196	5752	1284	1050	1004	744	462	934	1294	3284	1464	1284	1462	1340	790	1198	1698	424	682	1402	754	504	1114	962	1748	1476	1450	2042	1996	1480	788	1214	836	1422	1186	1288	1804	852	796	1102	1144	1176	4314	1770
ENSG00000037241.6	ENSG00000037241	RPL26L1	2432	8042	4080	2798	2934	3002	1216	1942	2396	1550	1770	2022	3346	2516	2224	3366	1472	1436	4124	2338	2124	2184	2074	1018	800	3080	1718	1390	1786	2276	1932	1684	1802	1852	2158	2818	718	1852	2126	5288	1584	3320	1198	1242	1742	2650	2120
ENSG00000037280.14	ENSG00000037280	FLT4	1770	666	188	1336	2964	1594	1028	1408	1448	1250	1046	1452	512	446	1928	4180	1830	1412	258	394	306	3186	362	110	390	414	508	1514	1876	312	166	1388	2210	904	460	646	1204	136	472	640	520	510	642	378	648	2328	1988
ENSG00000037474.13	ENSG00000037474	NSUN2	9572	22214	10570	10820	23796	18876	7246	25854	15332	10068	28820	11978	15776	18112	21094	5438	8034	10980	15512	26466	12716	10578	5880	1432	4582	7244	20358	8496	18406	11742	13980	12318	30026	7670	6710	13420	8632	7750	16132	10296	11254	10216	11802	9354	8674	17236	22572
ENSG00000037637.9	ENSG00000037637	FBXO42	2204	2692	1832	4810	4948	6862	4186	4738	5134	3832	4244	6790	4796	3694	3868	3934	2906	2392	1734	3294	3458	4492	1714	2534	1648	2918	7182	3494	4516	3112	3090	3592	4344	3634	3512	2270	2542	1464	3556	2694	3540	5436	4348	4160	4632	5238	4140
ENSG00000037749.10	ENSG00000037749	MFAP3	392	3896	2758	2740	3920	6642	2632	2656	4310	3576	2800	3940	4090	1074	1438	2028	952	1798	240	2456	1754	2956	110	186	256	766	1718	1454	2200	1318	1598	1508	2470	2766	1996	3534	1208	910	1814	1614	1502	1232	1586	1932	3616	3942	4028
ENSG00000037757.12	ENSG00000037757	MRI1	1986	4010	1510	3058	5832	2410	1682	2136	1666	1004	4440	6300	2954	3756	4150	7062	1238	2422	962	3034	2716	3556	1110	642	740	1580	2748	2016	2878	1504	1842	4200	2534	3832	1484	1952	1584	3644	2800	2022	3206	1456	1608	2314	1320	3596	2608
ENSG00000037897.15	ENSG00000037897	METTL1	2086	8196	2326	1668	5722	2962	800	4316	1982	1456	2222	2436	3122	2320	1946	4106	1834	1560	4680	2146	2844	1384	4668	808	1006	2368	3756	1412	2320	2366	3392	2150	3140	1854	3272	2290	1144	2632	2162	4898	2184	2138	1428	1332	1844	3000	2794
ENSG00000037965.5	ENSG00000037965	HOXC8	142	38	138	260	792	24	6	16	36	280	138	300	670	132	174	822	34	98	266	208	4	260	220	138	28	132	8	96	66	38	260	278	98	210	1362	114	62	370	46	508	50	8	44	308	38	110	136
ENSG00000038002.7	ENSG00000038002	AGA	1234	6176	3876	5870	4608	3664	1450	2300	2844	1074	1116	2530	7700	2492	3622	2650	1450	2454	2996	1668	1668	2924	900	478	1030	1736	3236	3320	3720	1554	1880	2062	3188	1660	1302	2124	1380	2468	3910	1160	910	2772	2602	1572	1982	1946	1954
ENSG00000038210.12	ENSG00000038210	PI4K2B	1238	4354	1724	1388	1414	3178	3050	3370	2730	1126	748	3898	2072	3946	3836	3660	2060	1984	2428	3732	5052	5186	864	920	1122	3242	6794	1374	4252	3524	2680	2584	3574	3144	3226	3052	1454	1742	3248	2580	1380	4344	3082	1486	1508	914	3594
ENSG00000038219.11	ENSG00000038219	BOD1L1	1672	1630	1028	1680	9804	8596	12128	5968	8760	4676	4536	16574	4802	3446	3796	4222	2538	5806	2328	4672	4784	8098	260	528	1592	2230	6900	4862	8238	4552	2228	4390	10708	5180	8636	5944	4036	1696	8208	3272	2888	5154	4086	3642	4248	5572	6382
ENSG00000038274.15	ENSG00000038274	MAT2B	5064	18390	9692	7604	11882	13036	22538	7026	10534	4362	6008	19116	10706	7886	9300	15342	3110	5098	3112	8168	10826	15764	1652	828	2522	6518	7000	5812	7890	8158	6734	5842	9092	14788	14152	13544	3202	2884	5978	11430	3576	12218	4618	6770	5260	6836	7500
ENSG00000038295.6	ENSG00000038295	TLL1	114	626	994	994	90	482	94	160	768	464	622	322	5260	56	1616	346	1126	5038	338	56	54	292	20	200	262	196	346	1290	930	526	40	78	1584	112	28	92	1084	12	910	568	64	26	1386	100	452	142	1892
ENSG00000038358.13	ENSG00000038358	EDC4	2368	1298	1792	5484	6154	6790	4740	7432	5716	4154	6796	7688	6828	5730	5720	11862	3668	4068	160	7410	6848	3696	930	682	1252	3016	6928	2830	4858	3714	3810	4700	7992	6228	3430	3446	3008	1368	4168	4794	3890	5686	3586	3656	3456	5930	6386
ENSG00000038382.16	ENSG00000038382	TRIO	8136	10564	5174	12496	27698	17304	8920	23890	19946	16668	30680	15648	35408	10718	20408	14808	5972	18168	4714	12914	6170	9276	1614	2950	2112	5132	11180	13412	12846	7554	3764	12432	23340	11588	5898	15802	14658	2930	17064	5030	6186	4626	9936	6958	7688	30184	13622
ENSG00000038427.14	ENSG00000038427	VCAN	19908	32242	3482	2184	61790	18278	3076	6444	5694	38056	6918	37284	3636	2406	3060	52120	4466	5392	14836	8050	1372	13512	3910	452	3110	7888	2486	32564	2010	3334	1346	31562	6620	9076	2358	12734	49560	14740	24080	4904	7234	1074	1302	1166	18164	27254	6054
ENSG00000038532.13	ENSG00000038532	CLEC16A	2464	1008	1142	2938	3050	8116	10540	5742	6116	4714	4410	10180	9090	5346	3828	4052	2548	3382	1488	5210	4186	2904	1524	1304	1372	2702	2732	2896	4102	3022	3258	6096	5476	3936	8162	5054	2248	894	4320	1848	5116	5032	5428	5006	4656	6618	6058
ENSG00000038945.13	ENSG00000038945	MSR1	914	2364	1806	332	4690	2592	258	1284	786	12578	2686	6438	168	288	206	3556	492	444	670	200	478	1646	384	168	536	570	246	2070	224	968	186	2972	470	818	1484	2488	4012	144	724	220	314	516	320	328	560	1136	520
ENSG00000039068.17	ENSG00000039068	CDH1	16084	36244	19426	77596	75098	125082	24518	124456	87316	76814	75890	36794	49446	50900	36330	23418	27940	36170	20634	81998	97920	20548	19258	19664	13538	33336	66488	40192	79982	48182	112058	54914	60810	32180	27622	21366	12204	29194	39092	12836	51660	42684	57136	58042	60298	45058	80198
ENSG00000039123.14	ENSG00000039123	SKIV2L2	3064	6846	4766	6088	8028	15034	6622	7706	10250	6334	8254	17798	4438	7068	5660	7886	2624	4210	1274	10782	7904	11796	1240	970	1864	4958	5846	4052	5906	5716	4562	5198	7090	12248	9668	11610	2384	3898	5844	6252	6714	8156	3658	6152	6624	8180	8492
ENSG00000039139.9	ENSG00000039139	DNAH5	448	1272	870	196	30	404	36	294	518	358	160	342	3674	1308	1254	418	244	1716	512	388	408	1856	52	1148	934	250	154	1698	1540	486	62	10	1066	644	238	672	610	118	1556	392	10	474	1508	40	252	806	244
ENSG00000039319.15	ENSG00000039319	ZFYVE16	1576	4718	2256	2822	3850	7940	3288	2496	4068	3994	2768	5988	1926	2368	1978	3248	772	1762	1402	4172	4020	5914	718	386	788	1812	2244	2882	3532	2614	2158	2970	3168	6722	3832	5458	2428	1640	3370	2630	1958	3168	1752	3228	2754	3700	2804
ENSG00000039523.16	ENSG00000039523	FAM65A	8316	2904	6386	11934	8624	9068	11352	6510	5610	11322	6608	11206	17238	9322	11612	13626	6572	4848	2220	7026	4826	5846	4878	3186	1932	5078	8126	8698	5268	6160	4474	7708	11446	4570	9298	5690	6328	1444	7962	7108	3830	8252	3854	4048	3120	7560	12478
ENSG00000039560.12	ENSG00000039560	RAI14	17368	24938	20466	5506	36692	10140	10252	7150	12660	17340	11406	20666	43966	9946	5468	12648	3902	4118	13352	5638	5070	27652	5906	452	1694	3006	3594	12412	8410	6730	2932	4092	15258	8010	12708	11778	17440	1638	25990	5178	2414	3002	2536	2166	3064	14280	4088
ENSG00000039600.9	ENSG00000039600	SOX30	56	232	16	52	22	16	708	6	14	48	20	1694	122	12	20	86	72	22	10	20	564	2210	10	2	4	12	6	24	40	20	10	28	94	1774	792	1288	86	4	118	24	14	40	8	26	10	150	12
ENSG00000039650.8	ENSG00000039650	PNKP	4924	3914	1694	2486	7522	2860	7720	2488	2814	2278	4198	10998	4968	5630	3132	6682	1750	1550	6054	1534	3202	5308	4500	3164	740	3102	5028	2016	2730	3174	4610	6066	3066	5706	8926	4064	2070	1842	4526	2094	1762	4962	1338	1908	2072	2856	1236
ENSG00000040199.17	ENSG00000040199	PHLPP2	468	444	396	1546	1312	1888	530	910	1394	878	664	1494	2972	650	430	1158	346	888	166	1058	656	630	252	92	138	334	1334	970	704	822	618	1080	1432	878	942	1032	814	154	1464	1784	792	504	646	550	514	1648	2550
ENSG00000040275.15	ENSG00000040275	SPDL1	1222	3918	1802	1994	3586	2156	1848	1292	1676	980	1120	2674	4414	946	1182	3754	1440	2438	630	2750	2622	5232	390	214	560	1784	1352	1796	1660	1776	2264	2174	2114	2954	1898	2294	758	1268	1752	3940	1070	2126	1296	1406	768	3446	1510
ENSG00000040341.16	ENSG00000040341	STAU2	1972	3656	2620	1050	5512	6544	4634	4698	2872	3062	2670	7504	4102	4220	2740	4254	1310	1262	5366	3162	9744	7456	952	824	1086	3206	3140	2604	5502	1956	3120	4242	3426	5108	5914	8958	1940	2930	3260	2600	2352	4656	2910	2268	4684	3574	3978
ENSG00000040487.11	ENSG00000040487	PQLC2	2350	1426	1042	2800	2098	1720	1570	3436	1684	2274	2012	3066	3346	2902	2220	2524	2026	1312	2100	1476	1826	1628	2830	2166	714	2538	4408	2216	1926	1886	1772	1932	2358	1302	1876	1790	1496	976	1716	2216	2058	2044	1276	2314	1208	2252	2514
ENSG00000040531.13	ENSG00000040531	CTNS	1504	1356	2000	1496	3758	3068	2432	3778	2422	2612	1938	3160	1490	3746	2048	2030	1702	1006	2266	1598	1454	1074	770	1920	694	1094	1762	3316	2806	1446	1758	2220	2046	1576	3598	3204	1340	1560	2422	1898	3342	2116	3072	3476	2396	3130	3130
ENSG00000040608.12	ENSG00000040608	RTN4R	3210	2176	598	1062	4598	774	1112	1938	742	930	648	1352	4154	1610	1176	842	1938	270	940	1906	308	1736	1042	762	206	1140	1362	442	848	968	890	1664	644	762	574	580	448	3768	752	1252	442	820	244	1274	738	1862	678
ENSG00000040633.11	ENSG00000040633	PHF23	5394	7186	6396	4460	6860	8688	3836	5938	6654	3568	7548	5256	6400	7294	5434	5352	3862	4368	5750	4822	6064	3244	2590	4342	1624	4510	3600	6296	6164	7476	4798	5482	6656	2660	6110	5264	2716	2856	6010	6214	5788	6192	5140	4998	4144	4190	4926
ENSG00000040933.14	ENSG00000040933	INPP4A	1490	1816	1386	2668	4784	7008	4988	3758	4728	1944	3744	6704	4014	1860	2864	5022	1962	1430	972	2912	1746	4532	1154	272	728	1720	5030	2308	1998	2694	1492	5096	3968	8786	14106	5228	2062	986	3696	3372	3094	1700	1772	3032	2266	4576	3746
ENSG00000041353.8	ENSG00000041353	RAB27B	672	5932	2756	1964	5422	17616	6154	16484	9396	4340	3242	8144	556	4214	1490	2356	760	1476	1450	4668	8464	3934	194	958	1296	3310	5292	1266	8306	2476	2362	178	3906	9340	4864	13300	3518	1060	2534	460	2958	10054	4812	3400	7984	1390	7848
ENSG00000041357.14	ENSG00000041357	PSMA4	19230	76596	28004	18766	25992	19140	5958	12830	20572	9934	16334	20624	18414	17310	19052	35196	10760	13446	21078	10092	12164	23984	34166	12176	7820	25184	16402	12428	13920	26002	20720	14456	10632	10810	13634	14324	9404	13552	15036	22716	11530	31038	14068	14906	8768	13282	16706
ENSG00000041802.9	ENSG00000041802	LSG1	3328	5934	4698	5582	63148	14172	11144	8346	5080	6126	9238	12494	6880	10228	5928	15138	4158	5812	7064	8546	11880	10192	5502	2340	1762	5734	6842	3696	8512	4852	9760	15960	7228	5348	6124	5496	4438	6384	10528	15454	3682	10364	5208	7128	5600	13288	6318
ENSG00000041880.13	ENSG00000041880	PARP3	2144	3194	1792	1626	2524	2982	1908	3600	4902	512	1126	4780	3612	6922	530	4282	1358	1262	324	2184	1632	1704	172	64	770	1382	3016	834	2234	4056	3904	846	2004	2204	2974	1022	1080	762	2524	1240	1662	9206	492	2560	1008	1238	1134
ENSG00000041982.13	ENSG00000041982	TNC	33958	122678	31058	30516	488722	263092	5986	317672	171776	197672	102408	42970	262688	27306	312422	45332	132074	162924	26088	138934	50270	34426	18280	13096	51158	204858	221946	124248	119040	197804	161300	183616	157954	12076	12144	3840	351198	51180	121580	19446	49174	3796	84562	37348	37806	191912	390544
ENSG00000041988.14	ENSG00000041988	THAP3	1338	2884	1328	1252	1762	940	698	1604	978	608	1206	1860	1230	1974	1452	2052	958	576	2166	858	958	1352	2374	1746	554	1420	2744	1552	988	886	1142	1472	1562	1006	1584	1164	646	886	832	1270	1262	1832	790	842	614	1174	866
ENSG00000042062.10	ENSG00000042062	FAM65C	856	676	226	282	672	1292	5920	252	352	702	512	2072	900	364	530	5672	438	344	90	194	136	3122	302	168	280	590	424	3004	322	500	626	546	668	586	11642	1240	520	72	1042	536	1156	88	228	312	344	1522	412
ENSG00000042088.12	ENSG00000042088	TDP1	1468	3312	3154	1346	2768	3208	1444	4798	2742	2092	2198	3606	2706	2096	2102	4080	2276	2572	1794	2610	3096	2046	1824	1508	868	1860	3370	1844	2732	1830	2808	1202	4302	1740	2512	1968	1572	2294	2866	2108	2292	1488	1280	3526	1932	3128	4068
ENSG00000042286.13	ENSG00000042286	AIFM2	3122	1122	1528	956	1662	1546	2606	2610	1384	1472	1790	4172	3400	4248	2342	6066	1020	720	4010	2650	1090	2124	4118	682	552	1658	2678	1254	740	1906	5922	2460	2526	1228	2308	1704	1478	1638	912	2656	1840	2964	632	424	756	2972	1510
ENSG00000042317.15	ENSG00000042317	SPATA7	538	2436	1308	636	1046	488	54	544	354	366	326	584	770	624	372	662	606	288	700	704	124	750	470	254	252	314	504	718	822	254	1530	184	302	160	182	192	536	400	780	664	110	180	260	546	326	736	732
ENSG00000042429.9	ENSG00000042429	MED17	1938	2364	2248	1368	4800	5022	1602	5972	4226	2788	6652	3010	3256	3762	4502	2588	1478	2676	1226	3222	2820	3974	900	320	1512	1684	4900	2740	4244	3576	3204	5966	3040	2612	3284	2198	2198	2690	2806	3126	3086	1900	2806	3796	2076	3608	4784
ENSG00000042445.12	ENSG00000042445	RETSAT	2684	4928	4082	4248	8026	11332	6946	17300	11012	6052	6158	11642	8038	12712	10220	5104	3250	3526	1638	7720	10692	3890	1734	1012	2358	6106	8914	6040	10538	7876	11058	7168	10020	7224	8946	9918	3070	2530	6218	5334	7528	11792	4090	7942	9212	5740	16334
ENSG00000042493.14	ENSG00000042493	CAPG	27566	32926	46302	20044	22806	34286	19192	28412	37512	44084	17226	32032	49100	29560	50346	14468	24740	9332	41442	23580	20540	15456	17906	19014	14760	35652	23168	14182	17540	17962	34590	13928	26310	21924	21946	38130	15494	8638	21330	7454	21152	51776	9356	44756	28138	13986	27782
ENSG00000042753.10	ENSG00000042753	AP2S1	19988	28686	17138	16150	13888	19662	8172	7896	12394	17312	20334	14376	14720	10234	11128	12136	9824	5248	54060	5200	12340	8004	33472	21934	4246	15990	10524	14728	9042	16286	18206	15258	12464	7944	13156	10138	4624	5348	10574	15968	11316	20896	6010	10284	15910	9218	8240
ENSG00000042832.10	ENSG00000042832	TG	114	80	232	44	1516	564	1782	52	134	90	106	4384	2282	264	150	832	36	20	116	68	32	2066	194	62	40	74	90	198	88	60	64	1668	100	1932	3572	7408	196	576	144	52	12	28	14	48	52	252	38
ENSG00000042980.11	ENSG00000042980	ADAM28	522	1714	172	126	6452	340	1694	262	724	892	184	4680	218	674	2458	4668	106	92	664	276	1744	1772	94	50	258	1134	64	258	3828	112	204	288	3892	6236	1894	5758	1526	2950	326	74	80	1100	82	172	584	828	88
ENSG00000043039.6	ENSG00000043039	BARX2	3618	1136	3458	3994	182	6612	668	1052	6698	5218	7560	344	3974	1128	7314	176	2142	564	2002	1498	2014	2618	4	908	5616	3388	590	1398	7890	226	6170	18	6060	92	18	50	1050	990	4730	134	2240	128	3842	5054	8268	3304	3674
ENSG00000043093.12	ENSG00000043093	DCUN1D1	1978	14080	5882	5476	13576	12900	6074	8800	3434	4810	4834	6054	6322	7034	5120	19060	2460	4448	5248	6568	6592	9310	2442	1028	1386	4140	5768	3480	5952	3140	6906	8390	7250	4410	3406	3562	3168	4654	4790	8140	2716	7096	4150	5428	3570	8828	9034
ENSG00000043143.19	ENSG00000043143	JADE2	4954	1168	1064	8558	4942	12612	13200	4166	19338	2548	25752	25976	2484	6198	5976	25254	3724	5360	1876	4722	1352	4992	4290	1710	926	3788	2344	1424	3034	3694	4998	25368	8930	8022	10912	6402	1386	552	3366	13038	1060	7934	800	2738	5524	24394	6764
ENSG00000043355.9	ENSG00000043355	ZIC2	64	478	448	76	1250	990	1796	1280	668	56	1082	4016	1546	472	1654	4296	494	280	702	3676	1162	1594	280	8	6	280	1180	206	136	862	422	804	812	4320	2870	5074	120	448	214	838	514	4834	236	648	618	994	422
ENSG00000043462.10	ENSG00000043462	LCP2	1440	2264	2308	638	4050	7074	3874	1836	5094	23506	3480	15000	1120	1038	1396	5624	828	1244	458	440	1446	2344	434	464	1496	1848	1032	6418	824	2218	736	1196	5730	3030	3856	1904	1720	164	2156	814	556	2032	800	1122	1224	3332	926
ENSG00000043514.14	ENSG00000043514	TRIT1	1752	4928	3662	3358	7018	3784	1312	2932	2356	1788	2262	3026	4526	2866	2526	1858	1186	2118	1750	3912	3340	3674	1768	1170	912	2874	4460	2732	3422	2096	2766	3290	3274	2284	2364	2824	1664	1934	2592	2988	3274	2080	2904	2372	2080	4824	4582
ENSG00000043591.5	ENSG00000043591	ADRB1	8	10	14	50	58	48	20	88	32	6	36	112	314	26	28	112	38	8	160	22	60	68	22	18	42	38	10	12	122	36	6	46	112	84	4	34	70	30	8	176	2	634	16	34	34	174	10
ENSG00000044090.7	ENSG00000044090	CUL7	5796	3034	3284	4188	13332	5426	3498	12850	5576	2618	2260	6644	7818	5778	5166	9616	3166	4264	2048	4490	3024	8838	2436	462	1516	2854	8924	3450	4344	2566	2836	5060	5006	4826	3950	6490	3472	3030	9222	2742	6634	4336	3698	3964	3420	5514	2764
ENSG00000044115.19	ENSG00000044115	CTNNA1	28828	17608	20968	30982	61950	79840	47246	52654	80274	72062	52744	69918	81574	58174	52060	49316	22954	24674	15818	49466	47512	95862	10854	9428	13382	37042	29248	31710	57004	46484	41372	38900	38274	62138	45960	57154	20796	17750	57724	22620	23816	72736	31424	44474	48822	43618	34092
ENSG00000044446.10	ENSG00000044446	PHKA2	1894	1944	808	1738	14456	2542	2590	4206	1882	1528	1614	8034	3744	2980	1914	5686	784	2222	2456	1618	3336	4704	2628	552	794	1448	3788	2266	3586	1342	1752	2516	2542	4174	5872	3054	1692	1166	3786	3272	2472	3012	2380	1970	1596	4840	1346
ENSG00000044459.13	ENSG00000044459	CNTLN	858	1004	654	350	3184	772	1514	1100	1000	746	130	4892	532	396	272	1354	360	1036	330	708	3190	4060	210	384	184	524	1238	1038	1248	804	664	956	858	2582	2226	3042	648	824	800	1068	452	946	974	282	414	1104	1174
ENSG00000044524.9	ENSG00000044524	EPHA3	358	628	54	132	914	776	380	144	134	396	262	1322	290	32	78	932	58	166	518	50	90	930	298	24	226	84	34	918	74	124	92	434	1292	1016	234	268	566	334	338	50	106	64	146	80	312	198	104
ENSG00000044574.7	ENSG00000044574	HSPA5	89324	100910	74268	66912	117632	131018	62144	200554	131568	102154	67572	74076	150198	129510	163556	83662	96682	77534	182344	78082	57740	136460	65210	32050	29300	79838	213232	98710	114556	154712	109580	143170	93026	25334	74686	56126	61684	42868	62038	88296	51516	73526	64186	49684	88930	130054	115710
ENSG00000046604.11	ENSG00000046604	DSG2	17762	42028	45406	55320	79662	36848	18662	45554	23430	15038	6608	36970	48646	25610	6024	16844	11810	19208	8490	36328	18306	29366	4134	1110	1294	6524	9420	13010	22550	18020	22144	50562	19854	43840	16582	37996	17782	13464	26150	16520	4826	12698	12178	18782	4566	34912	14484
ENSG00000046647.12	ENSG00000046647	GEMIN8	866	2208	1604	924	1182	1558	842	1666	1902	1782	880	2006	1702	1224	1924	2722	532	672	1828	608	1192	1370	1138	456	628	1076	1268	1416	1638	1468	742	500	1020	786	2188	1306	892	608	1344	976	908	1232	1688	1880	1354	1056	908
ENSG00000046651.13	ENSG00000046651	OFD1	1976	1690	826	2096	8988	3752	3164	3916	2358	2352	2286	8172	3042	2770	2958	3716	690	1126	1628	1582	3834	4784	1326	762	1384	1730	4304	2602	3946	2202	2036	1868	3110	4026	5188	2724	1528	1504	4160	3292	2344	3816	3982	3006	1766	3146	1366
ENSG00000046653.13	ENSG00000046653	GPM6B	862	4394	376	490	5468	3988	788	828	664	3948	1366	1086	458	542	530	2936	760	486	1358	4710	1356	2628	728	360	292	1226	582	3704	1092	968	306	1484	702	1148	590	630	1484	422	2762	996	1170	744	394	438	1124	1762	1274
ENSG00000046889.17	ENSG00000046889	PREX2	122	232	74	116	504	1446	756	486	384	530	548	914	114	210	278	802	84	198	78	274	330	1584	36	28	220	144	250	856	280	46	146	342	740	206	234	252	904	76	104	64	278	114	150	276	806	312	658
ENSG00000047056.13	ENSG00000047056	WDR37	1442	1446	1026	1518	3306	5722	2816	4272	4126	1856	3020	3386	4376	1148	3458	5606	942	800	750	1966	2448	2218	880	662	622	1402	4826	2196	2496	3126	3196	1000	3392	1766	1354	1962	1704	962	1810	1074	1880	3934	2224	2916	3120	1592	4508
ENSG00000047188.14	ENSG00000047188	YTHDC2	1624	3812	1282	2078	5788	9548	3326	3286	5878	2828	3494	8938	2548	4570	2366	4066	1082	3140	898	4126	5242	6760	346	344	982	2316	2416	2734	5332	3182	5614	2614	4506	6936	3442	3300	2048	1926	3598	1846	3048	3772	2426	4272	3866	4504	2306
ENSG00000047230.13	ENSG00000047230	CTPS2	1100	2194	1310	668	5736	1874	1270	2786	1372	938	694	4244	1954	1592	1948	5266	568	580	1210	1048	1936	4400	1390	376	460	772	1062	980	1690	694	834	1670	1540	1892	4758	2680	872	860	424	2692	804	1572	1026	1732	886	1724	764
ENSG00000047249.15	ENSG00000047249	ATP6V1H	4842	6700	9566	2578	7180	11796	2862	7852	8626	9142	9574	6932	8544	5724	12590	8802	4792	3714	10026	4350	8148	5798	6700	4478	2596	6168	9582	7212	9558	5662	5672	5772	8744	3248	8528	7806	3748	3438	7384	10640	6358	11644	7692	8568	7076	8490	5548
ENSG00000047315.13	ENSG00000047315	POLR2B	4726	14960	6242	9930	16764	21348	13214	13744	12688	10168	14486	21456	14718	9196	9484	17076	4716	8044	2642	8598	14876	18840	4126	1584	2822	7816	20368	9940	20490	12150	7406	28322	16662	11004	18540	15192	5700	6346	11022	9876	13004	12266	6790	5604	8834	16064	10936
ENSG00000047346.11	ENSG00000047346	FAM214A	1100	2758	540	2310	5206	9568	1852	2912	3862	2790	4054	5662	1858	1906	3322	3000	792	1670	858	1670	3048	5058	522	634	1520	2284	2406	2242	4370	2612	5060	1688	4806	3008	2348	2386	2230	1336	1080	1526	2174	5998	2458	3198	3740	2740	3660
ENSG00000047365.10	ENSG00000047365	ARAP2	998	1198	790	1928	2848	20146	5024	4602	8850	4798	6476	8756	4192	2850	5482	2378	2546	3480	6022	5040	7844	5182	484	1476	2122	3112	5642	2160	7250	4016	3606	2382	6664	4128	4846	6310	2356	1754	5700	2184	4808	5340	8194	6018	9268	1964	4354
ENSG00000047410.12	ENSG00000047410	TPR	5656	7342	3160	6958	33654	29866	19600	36340	22800	9968	18084	40942	22716	11488	15134	18764	9264	12478	5992	14860	18752	22050	2594	2012	4424	7416	21674	9108	17988	12560	10974	14806	19170	19748	19726	17180	11908	10386	21020	13674	9400	14978	8930	13226	10132	15064	21066
ENSG00000047457.12	ENSG00000047457	CP	170	336	208	16	206	334	1300	57736	922	814	246	5520	140	3382	448	6612	358	24	1988	2192	1830	87472	52	60	488	524	352	446	24772	38	56	30	7218	1476	114	1694	1274	96	54	44	44	602	76	44	3342	17502	40
ENSG00000047578.11	ENSG00000047578	KIAA0556	1634	940	706	2436	3622	4358	4188	4738	3356	2338	3170	6104	4764	3280	2998	3592	1374	1946	518	4172	2246	1560	728	458	854	1488	2178	1868	5000	1966	2742	3006	2926	3154	2886	3204	2188	880	3380	1224	2222	3598	2328	2508	2548	4702	5336
ENSG00000047579.18	ENSG00000047579	DTNBP1	1032	1448	1288	1302	4144	1424	1912	3062	1514	800	1360	3086	2196	4174	2312	2138	1034	622	2314	1582	1504	2750	4212	740	770	1282	2382	1004	1264	1330	1170	2012	2758	1586	1526	1708	890	1140	808	2216	1166	4758	748	848	848	1202	1124
ENSG00000047597.5	ENSG00000047597	XK	66	34	86	190	64	1220	20	1656	648	98	128	1856	102	1718	178	58	108	70	88	502	1912	1392	30	14	146	218	1320	56	348	202	446	48	336	776	472	184	48	424	30	182	2	8	66	348	372	228	140
ENSG00000047617.13	ENSG00000047617	ANO2	96	46	16	22	204	138	62	106	30	44	64	106	150	144	68	184	26	20	18	42	126	502	44	22	32	30	116	156	120	28	64	82	98	46	36	30	78	32	54	176	46	88	46	46	188	154	118
ENSG00000047621.10	ENSG00000047621	C12orf4	1658	8724	2108	1710	4778	4278	1686	2236	2772	2556	1824	6246	2522	1610	2166	4296	762	4896	1478	3034	3528	5260	1296	250	750	1600	1780	1548	2596	1560	3228	2302	2408	3184	2756	2860	1066	1562	1656	1166	1242	2584	1354	1968	2136	2254	2754
ENSG00000047634.13	ENSG00000047634	SCML1	424	2412	986	636	2078	920	1180	420	642	334	434	2608	1862	220	326	1834	182	466	300	452	1976	2864	358	110	252	544	1072	1332	1462	1430	396	1360	1402	1672	1584	644	606	692	642	1438	606	1922	796	912	376	1098	484
ENSG00000047644.16	ENSG00000047644	WWC3	4070	2006	1976	3222	10666	6480	7868	6066	7472	4866	1258	16554	12884	3414	3694	7370	1750	3482	2868	2056	2562	6034	1884	528	1966	3212	5388	7736	5496	2406	2402	6680	5084	4486	8724	3744	3752	1808	9868	5912	4072	5830	7918	5578	5476	6454	4332
ENSG00000047648.20	ENSG00000047648	ARHGAP6	86	78	54	94	320	218	120	178	166	214	238	1052	148	62	142	1778	82	78	88	50	42	616	62	34	108	82	36	530	110	36	32	176	290	534	124	120	174	6	108	48	46	38	58	46	226	228	254
ENSG00000047662.4	ENSG00000047662	FAM184B	34	72	8	12	166	16	294	662	10	6	8	380	94	1466	14	70	10	42	8	840	312	68	10	8	16	10	956	42	264	18	172	50	158	428	848	140	26	20	14	26	32	60	36	8	12	142	32
ENSG00000047849.20	ENSG00000047849	MAP4	27506	11730	13370	22828	35802	111144	58218	40478	81794	57290	47474	88846	73322	21486	49350	46808	34222	53610	17660	25630	39360	31844	15326	15326	16120	24914	28596	44564	33294	54038	14156	30072	30242	34806	83738	26374	26236	9174	50310	23888	38394	37454	61266	78638	68122	46774	85660
ENSG00000047932.12	ENSG00000047932	GOPC	4138	5572	3910	3320	9860	7812	5244	3558	5464	3158	3470	5766	18578	2488	4868	6182	3080	7660	3672	5178	5638	7024	1200	1022	1682	2478	5596	7500	5532	3356	4240	4658	7534	4244	4048	3930	4552	3330	8102	9022	3618	3192	5544	6180	4956	7842	5888
ENSG00000048028.10	ENSG00000048028	USP28	1570	3154	4258	1778	5912	6116	5670	4088	6538	1738	4918	5710	5144	3298	1164	4312	1018	2238	846	3422	3104	4184	1944	396	1012	1402	4872	2704	3136	2824	1322	7240	3218	3282	8270	3326	1528	3332	2262	2084	2664	1974	2984	3280	2492	6088	6176
ENSG00000048052.20	ENSG00000048052	HDAC9	290	4776	9158	562	782	442	480	3344	1086	1462	306	1510	1340	160	370	1232	630	2876	310	364	2750	910	84	176	382	1070	5304	1412	3466	3192	182	238	1836	424	762	398	2508	406	2516	1036	122	1026	1712	314	290	1928	760
ENSG00000048140.16	ENSG00000048140	TSPAN17	8134	9118	8260	9222	15256	10172	7802	6156	10142	8326	9608	11376	13876	7766	9668	24508	6500	4234	5442	5690	5150	7968	10528	2990	1918	7934	5748	6054	5486	8000	7574	7632	5992	13310	6846	15020	2892	4210	5850	10796	4820	8556	5002	7744	5808	8536	6548
ENSG00000048162.18	ENSG00000048162	NOP16	2986	4666	4860	2282	2418	5052	1268	3920	4690	1868	6322	2370	3882	6668	3590	7004	3038	2796	6082	5614	4160	2426	3228	1814	1442	4578	4138	2382	2720	6278	5648	2662	4816	2280	2566	2332	1062	3086	3646	12112	5406	3198	2346	2234	4166	4618	2880
ENSG00000048342.14	ENSG00000048342	CC2D2A	568	1156	1072	238	2912	1408	748	2160	754	484	300	694	1018	700	126	1136	522	1062	918	1488	690	1776	430	280	120	446	1830	604	1098	440	890	1314	1222	212	2576	1470	820	1052	1218	1708	792	840	872	410	724	740	1004
ENSG00000048392.10	ENSG00000048392	RRM2B	1858	9960	4808	2196	5550	12566	4592	4050	4146	2080	4026	7440	2952	2382	4478	4752	2088	2034	3754	2098	8532	5112	1252	1018	1078	2718	6960	3130	3960	3396	1830	4640	5064	5726	9900	10626	2934	2502	4912	6176	2466	2080	2992	6670	3738	3818	5646
ENSG00000048405.8	ENSG00000048405	ZNF800	1032	1832	1216	862	3780	6294	1654	3110	2976	2184	2492	2938	1310	2580	1958	2346	750	1032	640	1380	1506	1846	722	456	714	1034	2468	1486	1958	2382	2330	4118	2788	1846	1960	2094	1726	2030	2378	1270	2100	1048	1758	2038	3374	2276	3924
ENSG00000048462.9	ENSG00000048462	TNFRSF17	270	26	6	24	28	226	334	114	132	4	40	728	20	132	1328	76	14	22	42	16	178	116	38	38	46	710	46	6	132	18	158	60	1260	270	576	136	22	38	24	4	10	10	12	12	216	138	24
ENSG00000048471.12	ENSG00000048471	SNX29	1814	2918	528	3618	4736	10220	6758	6318	7318	7210	5128	9894	6116	4554	5828	2724	3446	4214	1160	3872	5482	2292	612	1270	1598	2942	3634	4506	5756	3546	3512	5250	9186	4530	7708	6986	4234	546	3978	1148	6496	1464	5794	5226	6508	6760	19074
ENSG00000048540.13	ENSG00000048540	LMO3	8	90	16	18	198	20	126	76	16	6	12	108	18	66	18	240	22	6	12	432	48	1214	24	24	6	6	2	16	18	2	18	10	40	54	24	54	66	44	12	4	8	14	18	2	104	30	12
ENSG00000048544.5	ENSG00000048544	MRPS10	3868	32358	17210	9228	8976	12796	5362	14298	6272	6484	5970	4766	4746	6050	9780	5844	4496	4768	7110	6966	10628	7650	4708	3430	2688	7974	9188	4532	9672	5902	8972	4660	12120	4228	3190	5952	3282	3938	5150	10118	4560	10376	5724	8700	5248	8528	8924
ENSG00000048649.12	ENSG00000048649	RSF1	2422	1794	1738	1918	7026	8828	4470	14444	8232	4880	9550	11614	6140	4992	5126	3206	1314	3440	4610	4898	6106	5356	1202	510	1276	1824	8424	3024	5626	3670	4866	7874	5016	6560	8174	6902	2402	2190	3610	3562	3080	3272	7390	4124	3580	6874	6446
ENSG00000048707.12	ENSG00000048707	VPS13D	3434	1766	1424	5594	11672	32996	16316	16686	22748	14114	13106	24218	12886	7764	8534	5274	3938	7342	2460	10506	11146	7030	1888	1898	3260	4970	20318	6816	14396	8122	5202	5744	10070	14580	9338	4984	6844	1830	8454	3404	11348	9200	11786	11264	14680	8506	23924
ENSG00000048740.16	ENSG00000048740	CELF2	1114	730	412	196	4796	2876	4190	1308	4466	3954	1558	9098	440	570	1302	4124	348	680	646	824	1374	4930	236	180	1386	1166	616	2530	780	620	482	1290	7312	2638	3732	1026	2412	190	846	232	454	1008	434	836	2884	1792	1500
ENSG00000048828.15	ENSG00000048828	FAM120A	11140	13924	12366	17678	35776	47068	23658	47802	44658	27904	28914	38630	32492	25720	18278	29252	11224	21834	21266	23840	26664	18748	10368	6066	6100	22978	26672	21840	26318	22938	21242	21946	30644	17962	14726	17638	14770	16984	18680	27676	14736	18004	16924	20478	22198	36786	52246
ENSG00000048991.15	ENSG00000048991	R3HDM1	2122	4640	2152	1512	15194	7440	6556	7338	4416	3052	5212	8686	4652	4632	3704	9678	2640	3290	2562	5862	6750	5220	2304	720	1032	2702	6124	2638	3488	3024	4234	11164	5804	5090	3466	4442	2844	2972	5290	5052	2994	5726	2292	3166	4122	6436	9146
ENSG00000049089.12	ENSG00000049089	COL9A2	1566	1734	140	122	25540	192	674	1490	272	364	174	2768	15904	5712	506	6174	560	1748	1902	1100	538	24010	1690	114	410	1342	5440	1946	472	246	710	1142	1344	2548	5364	688	3460	614	912	388	664	7450	292	218	190	1488	1500
ENSG00000049130.12	ENSG00000049130	KITLG	1608	15294	1814	2222	13982	3720	10374	16476	3800	3380	3906	19972	1484	7234	2316	7574	2336	2320	2268	1704	4950	6700	1120	1238	1340	2348	5814	2560	5524	2868	2600	1480	7730	16192	11726	16746	4384	6008	3088	1666	1930	2266	2428	2196	5464	4822	8556
ENSG00000049167.12	ENSG00000049167	ERCC8	630	1950	1310	864	954	1066	818	640	840	608	728	1602	550	1060	708	1248	486	426	666	1402	728	1370	296	192	202	816	898	498	726	622	864	690	798	1166	818	1368	360	564	828	678	824	1006	350	440	874	1014	824
ENSG00000049192.13	ENSG00000049192	ADAMTS6	478	1362	388	590	550	230	66	92	258	576	90	362	186	92	134	550	172	330	124	126	58	234	40	8	32	150	122	560	170	138	60	390	254	142	42	126	766	18	2006	172	134	84	90	106	124	594	186
ENSG00000049239.11	ENSG00000049239	H6PD	6424	2906	3164	10660	31396	11660	15864	21194	13360	8398	7914	29490	26208	10244	9262	10586	2926	7670	4050	5970	5918	17010	5234	1712	2902	4068	18214	13182	11776	5220	5170	10412	16642	14986	8454	6416	16328	3718	10384	3998	3496	12508	4688	6174	9462	11550	10920
ENSG00000049245.11	ENSG00000049245	VAMP3	8980	33060	13528	18014	17238	29692	11346	16744	21232	14544	16620	15416	18518	12348	15804	9200	11650	9620	9012	11740	13982	13350	6736	6516	6146	14524	28704	12220	15760	17150	10736	9624	13810	10422	10424	6462	8512	5296	10894	11482	10480	19504	12300	15490	12332	14512	30490
ENSG00000049246.13	ENSG00000049246	PER3	846	568	250	4870	2848	2980	15488	2442	1768	3094	1348	15592	1522	1066	696	678	866	1506	672	2350	9990	11900	728	1188	1140	1500	10230	604	6992	620	726	7974	1694	7668	9738	4972	2202	182	1648	1102	1342	10058	2372	1058	1240	4754	1568
ENSG00000049249.7	ENSG00000049249	TNFRSF9	546	1162	172	232	2034	620	2510	692	1172	2548	716	7410	470	260	396	1406	184	472	464	68	254	1580	144	60	244	482	108	580	168	700	120	252	1560	1352	6650	966	516	32	796	280	62	1142	154	432	128	922	158
ENSG00000049283.16	ENSG00000049283	EPN3	2272	838	450	1692	3248	11922	2230	3888	9484	6576	4910	2948	5080	3854	4610	2484	8364	4424	3958	4898	2340	2198	2048	3344	1508	5974	4270	3952	6130	2984	4714	1754	9118	2382	3620	4056	2134	3174	4078	2240	4226	10294	6934	4000	11390	3866	7778
ENSG00000049323.14	ENSG00000049323	LTBP1	19998	32344	7516	12918	11896	88398	9098	33772	42868	40030	45504	6902	96238	9070	17420	16114	15528	24718	4374	7874	7716	13164	2372	3840	4600	14812	43774	23594	23464	42040	1146	4228	32074	8436	42098	11122	9524	2714	60042	2390	13670	358	20884	15974	21946	25144	69568
ENSG00000049449.7	ENSG00000049449	RCN1	12650	10470	6630	5418	13316	13356	5472	13506	8170	6952	4568	12784	23784	6406	4988	14838	7332	4624	13712	6532	5542	22028	28644	1968	2344	6728	11434	10572	9958	9538	4152	11988	8996	4860	17340	6984	6644	2822	8196	25548	3608	15292	3840	2882	3812	5710	4060
ENSG00000049540.15	ENSG00000049540	ELN	2438	546	92	156	19094	288	8612	4768	806	714	1228	8650	210	2488	1150	11336	882	184	1610	5694	1508	13316	292	100	2836	766	1638	2590	1978	50	194	3922	2560	1630	14212	5648	9182	98	60	92	1384	25430	418	376	38562	1750	466
ENSG00000049541.9	ENSG00000049541	RFC2	2996	7802	5178	3710	10754	5030	5468	6946	4086	2564	3418	6968	5642	4716	7920	9886	3438	3110	2700	5012	8820	5108	6288	2198	1294	4690	5916	1606	3838	3988	3834	6326	6668	4472	8976	8904	2722	5936	3528	5570	1880	9594	1726	2634	4200	3580	6170
ENSG00000049618.20	ENSG00000049618	ARID1B	4052	3672	1548	5518	22712	17804	17300	9924	12726	7252	9524	20942	10896	7026	8322	14720	4238	6312	2856	8078	9536	15442	1720	1478	2370	4522	11130	4562	7922	4594	5528	10948	12278	13872	9058	17252	6380	3560	12592	3094	6064	9038	8052	8604	9962	18424	10218
ENSG00000049656.12	ENSG00000049656	CLPTM1L	44764	39560	18534	12662	42040	15388	11986	34846	14506	9374	26444	17762	34898	27448	34674	89894	13084	17052	46108	19488	12690	11950	26544	3212	5822	11904	29262	7966	21006	9788	10634	22114	36222	12160	10534	17204	11092	10586	16282	15126	9416	12310	9882	8102	10770	24090	22062
ENSG00000049759.15	ENSG00000049759	NEDD4L	2102	3198	3288	2458	18258	13482	13890	8600	9196	5814	2824	17096	8184	11738	2162	7160	2296	2776	9430	4046	9878	19708	5026	4622	930	1820	2496	3822	5650	6874	3104	4834	4044	23230	9780	17862	3104	6124	11196	4248	3608	6856	2594	2032	1888	6448	4464
ENSG00000049768.13	ENSG00000049768	FOXP3	946	152	114	406	2034	1376	1812	1198	2652	1056	1380	4698	278	628	1500	2078	500	368	254	172	690	948	140	54	806	1014	238	706	396	704	262	656	2048	1516	6078	740	904	70	866	462	186	1560	360	348	858	1528	486
ENSG00000049769.11	ENSG00000049769	PPP1R3F	910	286	470	592	836	294	714	192	254	298	90	1328	1102	290	292	1002	82	218	450	436	190	606	328	50	338	382	150	530	362	222	200	348	572	546	1414	696	398	96	448	530	484	1924	104	290	374	878	356
ENSG00000049860.12	ENSG00000049860	HEXB	10090	19210	17456	10196	16278	17612	5950	11454	10024	18754	10102	13482	9110	7434	8884	12780	5100	5740	12276	7036	9622	11736	7828	4262	3534	11802	6138	18316	9232	9242	5238	11138	7982	6294	10354	9036	8246	6314	9626	9168	4690	9212	4108	6396	6766	13332	8996
ENSG00000049883.13	ENSG00000049883	PTCD2	810	1100	1598	1056	1770	1906	1334	1018	1538	700	844	1826	732	922	724	1920	668	900	402	1752	1574	1730	390	124	374	710	782	756	916	968	864	716	1078	1842	1732	1774	454	570	834	836	696	1624	722	1468	1420	1696	1190
ENSG00000050030.12	ENSG00000050030	KIAA2022	14	14	2	8	304	10	16	50	2	12	8	600	12	6	14	8	4	4	44	70	580	564	158	4	12	2	56	34	226	2	2	10	180	772	738	56	80	70	22	12	6	72	2	2	18	8	8
ENSG00000050130.16	ENSG00000050130	JKAMP	2734	13850	8850	11714	4108	6268	2364	4514	4142	3542	3660	3878	5690	3730	3578	3518	3620	3262	3420	3782	3252	2950	1062	1692	1652	3466	6200	5784	6714	4074	6614	2800	7422	2212	2682	4416	3636	4064	6136	5572	3172	1728	3084	4954	2764	6562	6560
ENSG00000050165.16	ENSG00000050165	DKK3	19216	10208	23392	10060	43720	24922	6090	8278	17754	18232	5526	6860	147868	8424	31914	22816	9844	14858	9732	10620	2078	12876	18350	6676	5748	13908	11512	33216	48566	15818	6088	15328	8642	2738	12876	8258	11432	13280	11012	60224	3496	3090	13896	6278	10694	24440	23008
ENSG00000050327.13	ENSG00000050327	ARHGEF5	2234	620	1062	1150	5098	6124	2048	3422	10722	2750	4438	2648	3770	7268	5886	1198	2402	2166	1388	3930	1784	1818	2982	3590	1116	3480	2788	1418	3806	5776	3840	2388	1684	2844	1558	2010	2348	2192	5892	1718	2880	3354	1766	3202	3612	3628	4738
ENSG00000050344.8	ENSG00000050344	NFE2L3	2186	5624	3964	2304	19472	1424	17428	1118	2822	810	1648	17452	5420	2682	1086	19460	1236	648	868	1144	2144	15652	404	198	920	1740	412	2770	2584	3256	2230	4300	3686	15012	25040	14484	1906	4336	2412	2004	182	3004	1454	822	2210	3830	350
ENSG00000050393.10	ENSG00000050393	MCUR1	1824	6342	4218	4760	7440	5360	6602	8338	4096	2730	4182	6486	4194	10352	4422	8262	2832	2038	4762	4368	5582	6142	3374	1962	1410	2600	8766	2524	3610	2900	2728	6340	4604	6330	4830	9712	2764	4016	3116	5600	6822	7462	3370	2864	6330	3304	5332
ENSG00000050405.12	ENSG00000050405	LIMA1	14540	52462	55026	25596	49442	55304	13104	34314	43494	28048	45142	28354	81460	27692	55210	10238	17634	29168	8896	12190	11146	13152	2218	6018	8872	18958	32606	26620	49846	41052	18438	9078	36912	20018	15432	15422	15294	24458	29374	31180	8346	17982	35938	32038	18490	41756	93108
ENSG00000050426.14	ENSG00000050426	LETMD1	2202	3238	2550	2650	12008	4332	2794	3568	3108	1518	1596	6044	3652	4084	3348	10670	1240	1976	1832	3986	2162	3786	2230	810	1372	2302	2656	2540	3658	3612	3368	3354	5034	6906	5042	5032	1766	3574	1738	8266	2368	6032	2218	4038	2576	7684	6736
ENSG00000050438.15	ENSG00000050438	SLC4A8	52	88	110	192	286	346	92	320	298	246	184	270	118	4772	158	152	388	100	70	166	104	824	54	60	126	44	360	396	372	262	1234	180	264	154	94	62	350	38	168	98	104	36	148	510	82	410	396
ENSG00000050555.16	ENSG00000050555	LAMC3	1418	188	818	422	402	2028	390	402	1086	1578	624	158	3632	1072	804	4974	2492	192	1070	2088	130	2422	1174	466	770	518	2606	1712	576	306	324	960	112	84	502	672	208	128	1206	830	286	168	162	166	1364	1036	896
ENSG00000050628.19	ENSG00000050628	PTGER3	706	338	40	146	1458	202	216	92	90	258	184	1068	116	48	176	654	86	52	128	2234	100	404	14	54	314	266	186	948	66	26	116	342	518	164	44	244	570	50	88	10	290	30	126	148	612	116	212
ENSG00000050730.14	ENSG00000050730	TNIP3	48	1112	324	206	144	1982	210	120	386	664	310	520	698	612	890	202	266	54	252	14	110	316	40	66	56	334	52	88	544	458	68	24	152	214	346	84	94	528	110	90	32	156	326	102	186	750	30
ENSG00000050748.16	ENSG00000050748	MAPK9	2216	4892	3598	3646	4832	6092	4152	4964	4114	2920	3166	5738	7294	3840	4254	5562	1830	2482	1856	4032	5390	5614	1104	634	922	2842	3858	3154	2952	3620	3008	3160	4296	4794	4362	3642	1748	1538	2630	6316	1664	3972	2310	3330	2924	5506	2960
ENSG00000050767.14	ENSG00000050767	COL23A1	562	900	180	314	270	1206	306	266	602	502	716	352	906	2620	278	3702	204	152	1310	96	58	7678	776	100	148	960	282	230	148	392	154	216	414	610	1150	1798	192	44	246	804	302	58	108	110	186	1422	184
ENSG00000050820.15	ENSG00000050820	BCAR1	11694	6922	10524	9536	7186	13792	4370	13752	23158	11718	16664	6086	53924	24220	18806	12328	11640	7926	11370	17960	12436	3776	13790	5014	2560	10782	17366	13418	15258	15298	8588	14214	20280	3932	11278	8036	9806	2736	14450	12052	6470	9734	7062	9038	4556	13642	16004
ENSG00000051009.9	ENSG00000051009	FAM160A2	2360	1490	1838	3230	5548	3796	3894	2818	3712	2780	3102	5648	3678	5410	3522	4772	1852	2074	862	2898	4090	4970	1598	902	1268	2102	5836	3052	3926	3260	3550	2240	4038	2996	4394	4194	2460	2370	4204	3594	3668	4010	3482	3652	2074	6508	3064
ENSG00000051108.13	ENSG00000051108	HERPUD1	9230	14970	7754	6438	9788	11504	6296	12676	8588	9652	7792	16868	6900	13942	24490	13564	5782	4302	10994	6906	6680	7358	4858	4514	3904	12348	8984	10964	12862	5710	7966	15218	25052	7694	13646	6146	6432	3584	7654	6870	4392	8644	4740	3916	12150	8524	9346
ENSG00000051128.17	ENSG00000051128	HOMER3	6182	9416	5746	7554	6154	4916	580	10006	3860	6304	2910	3082	15242	14194	15792	5908	11336	9424	10554	4882	6946	2170	15142	4608	3246	11442	14300	8008	10050	8926	3458	7270	3196	2786	2724	4354	4836	7222	20596	4902	8466	2000	6236	4216	4542	3730	15138
ENSG00000051180.15	ENSG00000051180	RAD51	1038	7274	1974	1352	6438	1886	1382	1680	1634	700	1902	2556	2000	822	3350	4872	2016	2096	1132	1884	2040	3642	2392	828	324	1952	1544	458	1050	1524	1782	1728	3094	1040	3706	4034	1110	2452	1546	2564	824	5618	978	966	676	2340	3142
ENSG00000051341.12	ENSG00000051341	POLQ	416	1492	302	1510	7838	2710	6986	1426	1458	554	1570	6464	1530	702	860	2046	668	1170	432	2900	3692	6660	452	252	142	1600	2202	216	1600	744	1306	2744	1144	3720	2266	1800	1054	1696	998	2016	464	5650	934	960	418	4818	2330
ENSG00000051382.7	ENSG00000051382	PIK3CB	1558	2482	2306	3806	13574	14670	15732	10748	4834	4436	4852	14674	5054	6160	3550	10818	2326	2172	5232	5522	4782	14052	1888	930	1168	3526	6638	2156	5486	2784	3448	4792	3932	4658	6720	4430	3290	2500	2404	8326	2554	11992	3512	3708	4322	9072	8712
ENSG00000051523.9	ENSG00000051523	CYBA	27076	16932	23568	848	7638	11832	6298	13716	11932	12566	12428	14952	18872	19306	30290	14080	7438	7562	23458	6486	8680	4852	41746	6428	3458	14684	5926	6802	6898	2334	6298	7560	19958	6076	12038	8368	5280	1198	4672	12064	2768	24090	2506	1700	7036	10124	4168
ENSG00000051596.8	ENSG00000051596	THOC3	1894	3234	1392	1920	4030	3642	4326	1952	1618	1136	2324	6174	1956	5468	4858	3902	1450	2268	2928	4316	4700	2500	1110	868	496	1746	1012	1426	2976	1606	4632	5066	1628	3524	7002	7836	312	1766	1620	4846	1736	3774	1514	2538	1618	3928	1150
ENSG00000051620.9	ENSG00000051620	HEBP2	6014	20728	5916	31016	18192	12208	3368	4706	7534	9692	6078	7764	9630	8400	6570	9398	4854	3694	12710	4224	8216	9220	9514	4622	5284	8178	8734	7544	8516	6644	8278	4192	6454	5504	3274	8274	3730	6316	8048	5852	5462	16286	8616	8228	8946	8280	5598
ENSG00000051825.13	ENSG00000051825	MPHOSPH9	536	2894	918	1398	5092	2136	3170	2206	1898	842	1432	8760	1210	1252	542	4544	652	1252	486	1682	2582	2046	228	108	314	862	1402	776	1344	804	1432	1672	1702	2942	2002	2212	1202	1092	1338	1936	570	1786	872	894	1016	2998	4182
ENSG00000052126.13	ENSG00000052126	PLEKHA5	1532	3176	2198	2398	10066	6924	3512	5942	4986	4088	3486	11540	8054	3002	2380	5542	966	2980	1234	2846	4448	8730	826	254	1056	1658	1190	4912	8680	3444	3898	7812	4320	6724	3586	4934	2742	3068	6096	3418	1942	1942	4386	2748	3898	5514	6392
ENSG00000052344.14	ENSG00000052344	PRSS8	6530	3422	6562	22352	3824	21956	10602	21442	26168	18284	21952	18968	22608	25010	21384	6170	12474	4658	24736	4706	6072	6020	12320	36468	3234	13398	8480	9156	12082	18452	15850	7270	8604	5138	10248	11830	5500	3228	13052	4782	12872	37792	10224	10234	13214	5180	18406
ENSG00000052723.10	ENSG00000052723	SIKE1	1122	13168	4766	2066	10810	6588	3916	5210	3492	2832	3676	6392	6832	2844	4706	4518	2556	3050	3356	4476	4584	8610	2090	1874	1176	2550	3408	3998	3374	3520	3958	4110	5880	5022	3950	4984	3426	2908	4608	2480	1830	4188	2292	3068	3628	2164	9148
ENSG00000052749.12	ENSG00000052749	RRP12	5882	2012	2884	3270	3960	22412	5058	9326	9370	7834	15796	7162	11732	8478	9160	12058	8826	6140	12288	9092	5386	6242	9894	3678	2336	6914	9040	3744	4508	11228	6958	4936	7016	5558	7154	6344	5336	2096	9462	11732	11628	7656	3604	4884	6150	14686	7296
ENSG00000052795.11	ENSG00000052795	FNIP2	900	1718	994	7098	3948	10504	2954	2686	3220	9144	4746	5318	4512	992	1854	2558	1436	2290	1812	2478	1710	3498	498	552	820	1524	2168	4682	1714	1500	3492	6096	3738	2102	3566	2320	3026	276	4852	764	954	1882	4564	2856	3738	5498	4590
ENSG00000052802.11	ENSG00000052802	MSMO1	2788	30120	9342	16500	7432	18346	5288	11720	9556	7520	4752	4500	13426	16200	7232	6118	3730	3676	12350	7322	7760	20316	4302	6022	2498	13672	18004	7614	5672	22074	12460	11042	7540	1880	5812	3694	3988	12140	10836	11624	4518	18760	6664	5084	27708	7352	7794
ENSG00000052841.13	ENSG00000052841	TTC17	3578	4686	4672	4378	10066	8070	6550	9452	8258	3814	6722	10618	12362	5194	8426	7552	2524	2212	1260	5168	5722	9378	1882	1120	2026	2538	5984	5116	8334	5158	4966	7736	6912	6072	7488	5632	3694	5446	5740	5734	3208	6534	4500	6158	3820	7408	6708
ENSG00000053108.15	ENSG00000053108	FSTL4	1560	564	242	114	7650	352	2674	910	116	232	44	2284	1062	1540	754	2564	302	234	2420	2178	1368	5142	498	58	228	690	818	112	1098	164	616	1462	164	3642	7518	1424	734	2084	728	22	218	344	96	200	666	250	46
ENSG00000053254.14	ENSG00000053254	FOXN3	2306	2832	2972	2618	13694	11832	8698	9438	11030	9620	7612	16468	10170	3486	4438	4394	3622	5398	4612	4856	6250	4762	2796	3672	2336	2932	7590	7806	8574	4520	4812	4450	9632	5320	4542	4330	5086	3314	12290	2906	4304	2370	5288	5564	10186	11130	12616
ENSG00000053371.11	ENSG00000053371	AKR7A2	3468	10376	5312	4308	4812	4400	2438	3614	3890	3604	3108	4208	4400	4616	4556	6866	3666	3416	10568	4490	4686	3998	6882	1840	1622	3854	7314	3254	3766	3376	3820	2374	4978	3002	4026	7024	2228	1974	4066	2570	3468	2790	2606	3274	5014	4830	5506
ENSG00000053372.4	ENSG00000053372	MRTO4	5838	27752	10448	6306	7582	9822	3890	10440	7002	4826	10802	6974	7114	7624	7816	11208	6860	7194	10696	6422	8806	7432	9142	4888	2798	7028	18700	4912	7706	7764	8260	7660	11276	5070	7120	7870	3400	4128	6850	10642	11090	6976	6210	4896	6192	8616	10368
ENSG00000053438.8	ENSG00000053438	NNAT	126	30	52	20	630	24	170	28	92	52	58	368	394	84	42	122	28	50	86	228	68	42	12	6	280	14	96	296	238	66	74	76	38	224	138	44	250	16	154	94	24	68	108	166	60	168	320
ENSG00000053501.11	ENSG00000053501	USE1	1408	5032	2092	1824	6546	1734	758	1640	1304	1072	880	2580	1876	2746	2904	3120	1190	1140	9548	1788	2396	3244	6374	1280	936	2180	2806	1268	1588	1180	1390	3410	1762	2090	2742	2526	854	3206	2050	1502	1766	3180	1146	1542	1784	1660	1506
ENSG00000053524.10	ENSG00000053524	MCF2L2	172	918	146	436	662	302	150	126	204	808	766	376	540	188	118	302	312	162	102	194	82	286	204	146	56	100	196	258	90	152	732	38	320	190	84	70	130	64	506	702	158	200	196	234	542	478	170
ENSG00000053702.13	ENSG00000053702	NRIP2	180	88	54	78	662	112	164	202	54	68	96	626	102	110	172	1154	70	78	44	114	162	446	212	4	68	50	48	158	122	86	110	198	374	466	786	208	300	90	88	96	56	120	108	142	348	250	140
ENSG00000053747.14	ENSG00000053747	LAMA3	106148	90646	29038	79312	81808	136374	52978	65068	90678	66728	17382	32210	428508	13344	121072	6672	59614	174782	3186	34340	66308	17774	1706	4978	10902	28970	39536	73986	83544	114338	25180	22498	24644	43074	27568	24378	53876	4358	85520	26044	9404	6936	44586	32722	7012	90614	108048
ENSG00000053770.10	ENSG00000053770	AP5M1	1668	5172	4038	1654	4650	6358	6410	6222	4184	2782	2996	7566	3556	4012	4630	3922	3204	3244	2022	6530	5830	3720	852	832	1288	2364	5080	3060	4728	3056	6254	2870	5656	5592	4636	7590	2498	5034	5252	2934	2552	2600	2466	4770	4036	4672	7508
ENSG00000053900.9	ENSG00000053900	ANAPC4	1772	3464	2274	1046	4496	43382	2072	2214	2486	910	1472	4318	2016	2262	2260	2998	1568	2218	1872	3520	3466	4180	1564	598	1168	2248	4856	2234	3342	2596	2164	1808	3616	2138	3080	3244	1612	1702	3052	2152	2088	3772	2068	1956	1794	1900	3142
ENSG00000053918.14	ENSG00000053918	KCNQ1	942	654	732	648	948	880	1264	1074	524	904	562	4022	658	796	1114	3542	314	218	624	432	508	3134	316	144	142	814	330	1176	1548	210	100	672	1730	1404	1134	2634	718	134	344	2266	302	542	212	294	504	1282	358
ENSG00000054116.10	ENSG00000054116	TRAPPC3	5644	18850	7580	7066	13082	11434	4802	8402	7038	8472	7418	6634	10212	9284	7700	7126	6008	4442	10442	4956	7184	7700	8298	8114	4050	8236	15930	9256	10100	10360	7398	5826	7422	4266	7146	8472	4900	4086	5978	5752	9850	11624	6648	7018	6482	7254	13566
ENSG00000054118.12	ENSG00000054118	THRAP3	8226	7436	4954	9592	28706	33638	15788	24702	21742	14790	15648	31972	25516	14248	20260	23860	9396	15112	8840	14714	17418	18780	5368	4208	5092	11122	22130	13034	18950	14480	16292	14770	27234	16094	18330	18112	10486	6084	18522	10204	12674	21080	13520	11844	13450	26658	23770
ENSG00000054148.16	ENSG00000054148	PHPT1	8460	12812	7846	4372	9834	2532	8638	4494	6834	4236	3938	16820	6342	5642	6158	6346	2994	2298	27226	3436	7124	10134	17032	6952	2610	7752	4368	4664	4626	8334	4792	3848	3400	5376	17870	13082	2920	9104	3542	5544	2604	10064	2162	2408	3858	6264	3106
ENSG00000054179.10	ENSG00000054179	ENTPD2	338	426	552	1112	2096	1280	316	2516	552	378	212	300	2532	502	614	218	684	148	266	872	166	766	1080	232	108	450	932	876	1002	1550	1812	578	146	446	210	98	332	1132	600	726	416	76	316	920	456	592	650
ENSG00000054219.10	ENSG00000054219	LY75	1114	3038	138	110	2312	600	4658	1160	2206	414	198	5186	1688	1034	486	3098	400	222	1772	2014	3132	7610	172	70	748	330	3058	696	1744	1222	2778	414	2520	2274	1804	1668	1700	82	1532	76	128	4178	210	814	214	530	324
ENSG00000054267.19	ENSG00000054267	ARID4B	1898	2526	1382	2188	10580	7470	4576	5270	4984	3442	4758	10170	6706	3198	4144	8080	1616	2372	2424	4456	4658	7250	1246	818	1104	2034	6060	3696	5016	3806	3678	8326	6110	5204	4928	4142	3964	3030	4218	4830	2742	3800	2588	3858	2136	5374	5076
ENSG00000054277.11	ENSG00000054277	OPN3	258	2744	3724	2344	656	1134	678	1558	1404	1788	1572	518	2706	872	1268	746	1160	1426	30	560	570	624	10	124	400	592	1042	1738	856	190	602	608	1968	474	482	1452	1578	1118	3010	512	938	126	664	628	996	2248	1908
ENSG00000054282.14	ENSG00000054282	SDCCAG8	2294	4560	2816	2650	6952	3394	1324	3392	2618	1150	1806	2720	5166	2592	4308	7194	1320	1092	896	3116	1946	2976	4004	266	814	1518	4580	1764	2554	1830	1828	4396	2344	1346	2492	2352	1670	4436	3116	2724	1958	2610	940	1828	1758	2554	1976
ENSG00000054356.12	ENSG00000054356	PTPRN	636	1116	348	58	144	118	4	68	42	1404	66	30	70	42	222	2050	128	22	722	380	10	58	768	34	14	26	80	364	24	18	30	454	32	84	44	354	96	52	292	82	42	12	68	20	18	604	592
ENSG00000054392.11	ENSG00000054392	HHAT	474	314	570	460	3958	608	2054	1958	630	242	296	1174	692	2042	498	3924	204	146	726	762	1288	1536	402	28	348	278	972	494	1064	260	458	458	618	1280	1322	1802	536	998	1052	668	106	606	72	558	734	390	574
ENSG00000054523.15	ENSG00000054523	KIF1B	3850	4096	2016	5304	8880	29206	4402	14398	18484	18506	15624	18412	12178	5354	6770	7866	3612	6570	3436	8022	8420	8266	3518	3020	3096	4968	21874	9160	8604	4486	5850	12516	8096	5348	5200	2996	8524	2786	8520	3860	10598	6602	10236	11368	15828	16460	27076
ENSG00000054598.6	ENSG00000054598	FOXC1	1264	1422	980	1068	3736	1342	1632	4172	2068	1822	1654	1516	4126	2144	1712	3794	800	550	1534	1566	1370	7970	1282	526	784	1540	4854	2230	3984	1530	498	552	3532	1612	756	1114	2404	1240	1784	824	5522	1538	994	1196	2300	1866	1416
ENSG00000054611.12	ENSG00000054611	TBC1D22A	3170	5490	2522	5274	10952	5370	5386	10660	6126	4982	2708	8576	7160	6748	5956	4554	3158	2564	16266	4554	3234	4332	7486	3640	2268	4706	4680	4450	5736	3868	6404	5456	6588	4822	6280	7862	3204	3124	5942	2802	4254	7514	3612	1966	4188	5090	4704
ENSG00000054654.14	ENSG00000054654	SYNE2	4698	3716	3940	22986	24080	40966	22366	49848	43002	12010	19852	60610	14884	12306	10850	5020	8458	20464	2514	28002	20862	13282	1584	3218	5072	7524	33448	13214	24176	16454	15206	11870	29776	33264	20980	31012	12548	9014	33402	6554	12844	8368	17494	19350	10990	28320	26268
ENSG00000054690.12	ENSG00000054690	PLEKHH1	134	460	544	1536	1048	1956	306	1094	2452	258	472	1698	2408	1578	188	664	362	722	102	976	1022	1056	184	164	180	322	536	1018	1728	372	2490	184	1566	458	820	1452	338	748	1548	1130	486	1256	778	2478	770	1768	1036
ENSG00000054793.12	ENSG00000054793	ATP9A	3846	886	3940	9274	5216	12886	11438	10662	11130	8472	7690	17958	19692	3470	11682	6082	3414	3226	7418	6212	4624	6150	1906	464	2218	2848	4750	3494	11132	2588	1940	5060	4298	7202	15046	6442	5576	1606	9762	5750	910	4718	2400	8044	11170	15480	14420
ENSG00000054938.14	ENSG00000054938	CHRDL2	250	144	54	10	30	44	14	260	50	38	74	714	28	158	726	252	52	104	94	76	154	26	156	6	316	34	128	130	194	70	10	36	926	24	6	12	250	10	30	18	72	10	20	74	716	156	302
ENSG00000054965.9	ENSG00000054965	FAM168A	3876	1972	2660	2288	9012	8072	4170	8696	9110	6382	6190	12378	10492	4098	4072	8160	2294	3056	1532	6886	5212	4960	1602	512	1438	1630	6488	5420	4734	3734	5622	11990	3718	5364	9066	6084	4412	1866	4326	3154	3340	3864	9424	5944	5278	9478	7756
ENSG00000054967.11	ENSG00000054967	RELT	1078	760	1968	1146	1508	1702	1090	2380	2082	3316	4412	4286	2772	2426	4646	2752	952	886	302	1206	1928	1234	854	810	460	712	3540	1692	1552	3550	1388	1954	2424	1632	4430	3462	1174	746	1826	1686	1140	730	2424	1688	656	3148	2896
ENSG00000054983.15	ENSG00000054983	GALC	1346	3634	4654	3686	1708	1346	1402	1774	1664	1934	1454	4606	6184	384	1290	2724	2316	2716	2240	1280	2400	2270	352	416	652	1192	2988	1542	2460	356	2200	924	2498	1472	1056	1108	2372	278	3316	230	288	920	692	2326	744	3458	498
ENSG00000055044.9	ENSG00000055044	NOP58	5776	11816	7024	3322	15386	11316	6084	10826	8350	4514	7116	12030	10906	9830	11542	15180	5052	7392	5590	12958	10906	12750	7046	3162	3772	9484	16250	7450	10472	10342	13258	9008	14988	9048	8180	9014	4882	7368	9464	14796	7778	10616	7114	5234	5518	11540	12028
ENSG00000055070.15	ENSG00000055070	SZRD1	12218	24638	16422	14798	18856	22988	17150	23240	21472	17798	18690	26028	25538	17360	22006	23476	14930	14772	12156	15996	17454	14458	9416	6330	6462	13880	29926	14446	17884	14870	13024	15774	23130	11972	18110	13752	11716	7574	18118	15268	14932	21950	14784	15924	16882	17114	30516
ENSG00000055118.13	ENSG00000055118	KCNH2	196	202	10	82	2134	134	54	120	64	44	158	232	174	38	214	358	44	8	248	750	30	476	624	36	18	84	196	32	64	30	110	32	170	106	656	244	40	24	44	106	272	10	22	34	38	298	34
ENSG00000055130.14	ENSG00000055130	CUL1	5504	8226	5746	4124	17120	16930	6774	14320	10058	9156	10814	12684	6648	9948	10096	13428	4800	4592	1852	8074	5166	7734	5540	2588	3182	8196	8206	6158	7036	8390	8154	6858	10598	7342	9274	10440	7018	10310	9874	7160	8236	4818	8062	9234	9482	12274	13982
ENSG00000055147.16	ENSG00000055147	FAM114A2	1154	3756	3112	2166	2496	4462	1300	1556	2902	2852	1670	2278	2776	1446	2072	1436	992	1316	1254	1996	1704	2710	346	384	766	1400	1536	1764	1854	1364	2264	1078	2224	1672	1574	1794	994	952	2328	1858	1814	2142	2258	2662	2798	1956	1976
ENSG00000055163.17	ENSG00000055163	CYFIP2	824	662	414	2496	1684	2060	2974	992	4852	1852	1164	9850	1910	874	1256	2514	348	300	532	1858	1322	9010	802	398	964	792	254	1612	622	714	350	1344	11854	3002	3856	3214	800	138	632	530	884	1526	332	592	1846	1616	308
ENSG00000055208.16	ENSG00000055208	TAB2	4028	15018	5774	11044	18198	21328	12426	8236	12338	17930	12940	14940	15946	6462	8956	13700	5272	6584	7166	7164	12822	21124	2638	3264	3010	7196	10376	9770	10460	7242	8116	9612	15112	7998	7150	10932	6384	3666	11420	11334	7102	12646	12872	9978	9602	19678	14230
ENSG00000055211.11	ENSG00000055211	GINM1	3822	17030	6994	7510	12098	8180	4110	4696	5056	5456	4708	5878	12146	4736	5876	7326	4408	4214	6116	4052	6588	8638	2830	2498	2386	4750	7672	7682	7198	5318	5110	4614	6496	2860	3632	5440	4458	4194	7854	9642	3268	6424	3288	6274	3950	7652	6236
ENSG00000055332.15	ENSG00000055332	EIF2AK2	4784	5486	4386	5226	17380	34322	7976	24070	26388	6498	14166	15422	27348	5868	12308	18692	9196	10980	2090	15654	10634	22328	1576	970	2922	12362	22714	5654	8542	11418	10940	7646	11274	9150	11874	4776	5566	2274	6082	13050	9374	17426	8336	13666	3400	14232	12528
ENSG00000055483.18	ENSG00000055483	USP36	3456	1686	1464	2998	11934	7546	4706	9008	6566	3940	8132	9564	7234	6622	5304	14054	4006	3864	3210	4426	5758	4784	3212	1302	1930	2702	11728	4786	4808	6074	4188	9318	11854	4988	7918	4474	4946	2428	7466	8336	6420	3944	4670	3790	4346	7882	9834
ENSG00000055609.16	ENSG00000055609	KMT2C	1942	1636	1276	2916	13716	18900	10516	15746	13184	9892	8752	21216	6306	4044	5920	3862	1946	3886	1162	7706	5036	5372	1212	1488	1904	2394	6998	5338	7602	2964	5306	6800	8530	9780	6314	7910	7514	2874	9970	3434	5882	3648	7260	7554	11880	11176	12818
ENSG00000055732.11	ENSG00000055732	MCOLN3	224	330	446	794	4436	316	880	14	252	232	130	1144	788	8	32	1828	452	288	90	40	194	4128	318	14	194	460	16	92	786	468	20	880	206	16	1232	122	230	308	730	1026	14	1166	66	306	52	642	54
ENSG00000055917.14	ENSG00000055917	PUM2	5404	12640	6290	11674	33888	28144	23998	22958	17118	13188	14080	29162	18678	10866	13642	21666	5584	8032	8648	13126	20954	26012	4212	4242	3822	7856	16438	9750	14088	10262	13348	12384	19370	20720	21880	22050	9522	10276	12348	9016	10194	15610	9830	14788	12192	12402	22960
ENSG00000055950.15	ENSG00000055950	MRPL43	5214	13194	10210	6686	6458	9392	3864	4188	5124	5202	5676	5634	8846	7628	7594	9730	4996	3614	6902	5664	3362	7260	5356	2834	2486	5768	3616	4002	4724	5236	5894	3246	6826	4322	6552	8058	2784	5328	4816	7704	5858	6736	2814	4432	5660	6280	4934
ENSG00000055955.14	ENSG00000055955	ITIH4	56	20	18	8	148	18	16	56	10	14	16	146	36	8	18	12	6	20	22	20	20	50	46	16	34	22	42	102	22	12	10	36	38	68	14	12	30	6	12	24	8	62	40	90	88	62	80
ENSG00000056050.6	ENSG00000056050	C4orf27	1578	8012	2356	1728	3922	1924	1526	1592	1450	664	710	2882	3122	1050	1676	3654	844	980	2452	1376	1884	5622	2208	780	848	1708	2794	1668	1572	1836	1422	2200	1978	1846	2640	3582	798	1578	1892	1142	616	4672	1068	904	1106	1726	1590
ENSG00000056097.14	ENSG00000056097	ZFR	4634	25930	11992	8112	23526	17786	10386	16182	11762	9814	10952	21388	14004	10168	8156	10778	4122	6582	3650	11282	11298	13816	2974	1126	2548	4372	12622	6496	10494	5632	9892	12512	15548	12890	12582	17762	6172	9102	11580	5276	6454	7270	8032	7422	8296	13470	14122
ENSG00000056277.14	ENSG00000056277	ZNF280C	160	630	222	598	1366	994	676	794	568	268	596	1800	904	512	524	1536	354	558	346	418	884	1304	124	54	98	216	662	384	578	362	502	1076	764	772	222	486	538	834	1306	856	308	906	444	742	422	1150	718
ENSG00000056558.9	ENSG00000056558	TRAF1	1156	6894	750	1562	4630	2340	7356	884	2832	6996	1442	9478	1560	1504	1918	5400	730	1126	236	464	1072	2876	466	246	990	770	948	1502	812	3642	1272	756	5014	3358	38480	6522	1574	484	1460	642	556	2058	910	1432	984	2754	930
ENSG00000056586.14	ENSG00000056586	RC3H2	3098	5520	4064	6516	11208	20892	11414	11616	16438	9872	8982	20446	10400	5558	8158	8546	3510	8514	4326	7322	9026	10214	3178	2122	1922	6692	11158	6804	8632	8404	6924	8664	16190	6906	5888	5990	5030	3546	6218	6522	5814	10392	6552	7892	6082	9086	16466
ENSG00000056736.8	ENSG00000056736	IL17RB	80	980	104	114	488	416	1100	628	154	74	98	2082	192	232	178	3166	82	116	134	756	1882	5292	100	32	82	66	312	190	228	50	420	144	232	1558	3842	1186	178	96	136	148	452	514	64	80	142	200	154
ENSG00000056972.17	ENSG00000056972	TRAF3IP2	4156	5306	4542	5126	11576	17650	2924	5336	11054	11570	15106	5072	10504	11522	14178	9972	7982	4938	2404	4248	6328	4760	1220	3378	3054	7046	11914	7976	6934	14282	8214	2304	10742	4752	1988	4846	4658	4066	11806	8302	6626	6402	8140	7404	8046	7644	13510
ENSG00000056998.17	ENSG00000056998	GYG2	214	398	66	26	1852	66	324	512	48	110	30	642	586	100	590	1414	48	32	412	272	102	1960	1030	36	76	118	388	298	358	32	54	362	92	54	634	208	276	96	202	736	96	828	14	44	118	376	472
ENSG00000057019.14	ENSG00000057019	DCBLD2	4772	44318	8090	20118	28924	12586	19174	6640	8578	11262	2118	11462	18754	2744	1710	6806	9910	16006	5962	8644	8700	14302	2190	2082	1136	4794	5130	14018	8520	6172	3990	6012	6296	5188	9714	7552	9434	3846	25110	13524	2440	7382	4774	2788	3106	19950	10092
ENSG00000057149.13	ENSG00000057149	SERPINB3	5876	992	2022	21938	2662	199478	3116	12684	64024	26690	40468	144	4666	25676	9590	1074	4078	2074	26516	11394	16816	8898	284	4324	9378	37558	888	7964	45520	31194	10022	56	1000	270	144	1818	4944	14664	14088	2850	650	5124	3538	8548	49666	21584	904
ENSG00000057252.11	ENSG00000057252	SOAT1	2524	6708	4538	3398	4942	6920	3168	9116	5720	8734	4252	6708	8386	3544	8242	3866	5184	5100	3440	2854	2784	5176	1752	912	1216	3384	5172	5808	5726	4516	1656	6354	4908	2346	4216	2808	6546	1392	7670	5348	1852	3180	2762	2098	2284	5244	13570
ENSG00000057294.12	ENSG00000057294	PKP2	614	6292	6444	2974	6196	9510	16076	4340	5608	3410	3174	13638	5452	4944	1894	2750	1038	3924	526	2858	1878	6964	706	66	462	2894	3280	2734	7626	8078	7086	6324	7514	9574	20470	10726	918	2242	5440	922	2876	1240	1602	3664	2468	5504	12114
ENSG00000057608.15	ENSG00000057608	GDI2	18884	84606	42114	19048	32810	80838	18454	55442	39974	36388	36794	31604	33082	73064	34522	51798	15836	12990	15198	28496	38276	40542	22126	8606	9538	28378	57040	21836	24464	31344	44724	21060	41398	23418	34486	42578	17278	14972	19324	17366	35930	32060	17934	33472	30876	21500	41686
ENSG00000057657.13	ENSG00000057657	PRDM1	2186	2152	1068	3080	4274	19856	6258	3256	7376	25270	9490	6966	6716	7014	11066	8960	5582	2852	2054	2344	5816	10852	628	5248	2164	4802	7202	8918	5848	30044	7444	3668	8290	2712	6618	8044	4426	1888	12768	4696	6134	9376	8048	5124	8888	6768	9726
ENSG00000057663.11	ENSG00000057663	ATG5	3910	21680	10474	3170	10132	6298	4426	4470	4152	3366	3430	4992	6800	5016	4802	6250	2958	3460	5192	3792	6124	6888	1926	2224	1554	4828	7552	5226	5856	4526	4454	4716	5766	3982	3650	6472	2906	5888	6510	5722	2852	6238	4810	3096	2604	3652	6344
ENSG00000057704.9	ENSG00000057704	TMCC3	1118	4536	2502	3974	4328	16876	736	6712	10836	10364	6990	2174	4624	762	1294	964	2782	2242	1636	1496	3752	2242	850	1630	1254	2888	1900	4486	3670	11762	4874	1826	3926	1076	938	2188	2464	1898	9902	1016	264	2644	5218	6946	4944	7110	8390
ENSG00000057757.8	ENSG00000057757	PITHD1	3912	6588	3182	4570	6146	8458	3710	7988	4838	6140	5818	7452	8000	6084	7840	9412	3624	3026	7474	5334	6136	5250	5498	5196	3166	5664	13966	5788	6224	4934	10110	5176	9142	4230	6164	7504	3858	2704	4476	4118	6668	8472	7630	6068	6990	6238	11614
ENSG00000057935.12	ENSG00000057935	MTA3	2462	2824	2850	4706	7156	6610	2178	5580	3630	3402	2872	4194	5574	4120	4634	6246	2246	1240	2474	5158	3550	5676	1710	1316	1692	3102	4704	2190	3898	2204	6600	2890	3372	3012	3052	4686	1652	2106	4374	4112	5288	5248	2416	4016	3978	3476	4002
ENSG00000058056.7	ENSG00000058056	USP13	758	1608	1096	1076	3606	2526	4104	5476	1088	1226	1198	9264	1694	704	662	19148	490	1974	1186	2382	1748	9234	2092	216	818	920	850	1708	884	690	1858	2398	3896	1958	2204	2368	976	1680	1316	4974	652	2054	864	884	924	4264	5152
ENSG00000058063.14	ENSG00000058063	ATP11B	2136	7602	5208	19336	27436	62296	14698	21962	15754	34614	24852	15362	13848	15536	14178	27564	5782	10366	5948	18468	14256	18730	2238	5526	2690	8418	16992	8960	15736	8470	23754	14276	22226	8754	5936	7596	8440	14604	16356	15368	8590	23224	14866	19448	14076	31482	22282
ENSG00000058085.13	ENSG00000058085	LAMC2	182736	215952	293334	160846	122538	253552	118776	238080	166082	201522	58798	20026	1036830	106986	419578	43590	190558	273952	68986	51084	103012	34900	16992	12776	47132	115222	172406	263166	384860	293748	139950	38634	146022	29968	94480	49144	329584	37824	214450	98408	20292	14988	113940	49576	13648	270486	457482
ENSG00000058091.15	ENSG00000058091	CDK14	2356	3784	2014	2028	4430	1598	3724	918	1684	2848	428	3350	5110	224	768	3988	820	2928	564	1150	1940	3194	390	532	320	894	1408	3054	1518	1722	302	1560	3758	3498	4166	3580	2982	408	3158	840	1394	362	718	732	3866	3594	436
ENSG00000058262.8	ENSG00000058262	SEC61A1	35072	26268	22526	36874	117280	104016	47662	46008	58408	59344	59574	62104	92586	40266	87260	69042	49032	30708	84528	56198	34200	81988	61456	17946	12288	57378	57622	33178	59044	38388	32876	48502	41006	30754	48064	36388	36380	29872	57432	44956	22058	77098	30108	29284	44762	64224	62158
ENSG00000058272.14	ENSG00000058272	PPP1R12A	2674	8776	3060	4266	12780	13166	7442	7180	9064	5922	6820	21660	6742	4456	3334	10570	2344	5566	2500	6592	9510	7790	1362	1040	1882	3520	7228	6202	7326	5712	7358	7304	10144	9960	7826	8044	5058	4434	9172	7986	4544	6116	6130	5884	4706	10224	14024
ENSG00000058335.14	ENSG00000058335	RASGRF1	580	842	1448	256	174	112	58	36	132	100	52	148	2562	78	66	98	406	186	638	68	38	120	20	2	52	498	112	348	604	50	40	26	404	100	166	48	116	14	210	1420	30	22	42	98	34	346	24
ENSG00000058404.18	ENSG00000058404	CAMK2B	262	300	70	158	40	118	20	64	6	64	18	1902	250	262	36	186	14	126	94	608	58	526	352	16	462	42	72	272	22	82	160	312	154	80	100	182	136	22	36	122	30	72	72	346	18	228	784
ENSG00000058453.15	ENSG00000058453	CROCC	3828	700	270	1158	5556	1932	6016	4044	1706	746	1554	12750	4324	8314	2804	8982	1458	2448	1642	6690	4946	3186	3014	952	874	1546	7808	3342	3308	2812	3312	7554	3040	17298	2482	5260	2026	3266	2694	1314	2382	10226	2190	2586	1170	5068	3082
ENSG00000058600.14	ENSG00000058600	POLR3E	2450	2434	2126	3466	5346	6428	5472	6168	4672	2780	5904	8832	5454	7570	5648	7244	2692	3340	2142	5784	3590	3228	3512	980	1360	3130	3610	2940	4416	3508	4548	6838	5990	5540	6466	5966	2056	1338	3764	4938	5332	4584	3978	4208	3602	8622	5400
ENSG00000058668.13	ENSG00000058668	ATP2B4	12542	5750	8526	17454	48854	45158	52166	33108	34158	59170	26520	43320	62862	25416	36022	23838	15362	17944	6512	13800	21284	12686	4770	4612	5530	11400	25570	21896	21542	11438	12180	12034	20422	24422	20642	23400	17144	11536	34372	6944	12604	10532	19606	33068	21752	27218	62028
ENSG00000058673.14	ENSG00000058673	ZC3H11A	7056	5700	5040	8926	27530	26708	17742	19718	13028	10732	16286	24788	21626	11518	16856	31074	7158	6910	7174	14668	13208	20114	4078	3254	3714	7088	19758	12440	16876	13210	10036	17440	16684	14636	12048	11816	10962	7550	15596	11056	6688	13136	11588	12134	9424	15532	22266
ENSG00000058729.9	ENSG00000058729	RIOK2	1494	2774	2606	2030	2232	3620	1464	2192	3152	1618	3174	2886	1788	1134	2248	3400	1266	1622	1474	3848	2120	2970	744	658	922	1834	2150	2000	2138	2242	2832	1702	2624	3122	1928	1908	976	996	1978	2016	1878	2456	1508	2974	2164	1968	1892
ENSG00000058799.12	ENSG00000058799	YIPF1	2710	5992	1390	2666	7782	6242	2190	4204	5192	3550	3436	4306	5948	3658	4680	2670	3124	1960	3730	2488	3876	4188	3236	1540	1886	3362	4456	3862	4790	3508	3862	2778	4196	2338	2530	3388	2006	1834	1980	1882	2662	6164	2598	3940	2822	4610	4220
ENSG00000058804.11	ENSG00000058804	NDC1	1580	12528	1774	3588	11806	9694	6514	9366	5570	3038	6082	9088	6352	3308	3520	6926	2994	5304	5776	6468	8714	10030	2364	916	1156	3336	5298	2790	6030	3834	5208	5810	9198	6900	7360	9488	3198	4218	4122	5906	4132	6868	3576	3500	4276	11674	11154
ENSG00000058866.13	ENSG00000058866	DGKG	700	578	72	392	270	46	28	1756	342	116	126	306	148	662	18	1728	156	48	738	612	40	88	1174	142	120	908	1002	106	324	198	760	1284	394	92	172	62	488	408	168	730	10	326	140	60	98	366	228
ENSG00000059122.15	ENSG00000059122	FLYWCH1	4244	2232	2346	3412	5022	6936	8040	11170	4148	2260	5518	15422	11754	4398	7684	11002	3668	2858	3816	5978	7384	1670	3274	2138	1454	3766	3398	3236	5776	4736	3442	5720	5792	5798	7598	7336	4176	3612	3534	4318	3282	6684	4632	5596	5988	7678	7622
ENSG00000059145.17	ENSG00000059145	UNKL	668	498	824	680	2036	990	2654	2212	1018	638	1166	3714	2500	1042	1626	4108	516	476	292	1620	1254	850	480	254	368	668	2206	830	1460	766	1186	4200	1318	1370	2022	1388	748	1164	930	396	704	930	1194	870	1332	1434	1756
ENSG00000059377.14	ENSG00000059377	TBXAS1	922	570	642	152	1474	1240	948	996	1404	2618	1174	3788	368	394	1310	1126	444	446	840	284	398	386	1120	464	414	896	322	1498	334	564	264	918	1918	726	870	678	1368	186	778	152	200	504	242	286	726	1348	522
ENSG00000059378.11	ENSG00000059378	PARP12	6474	5122	5298	1956	8984	18552	9442	15764	20928	6430	13380	9592	9596	5242	10014	13180	7414	7534	6242	7292	4144	5862	4130	5080	4516	11536	9700	4910	5752	11708	8376	2696	4750	5054	11022	5926	5988	2218	7922	5582	8376	6290	9034	15404	4292	9982	9732
ENSG00000059573.7	ENSG00000059573	ALDH18A1	5876	5948	4650	5690	11598	19162	5114	10092	10294	7938	10040	11984	19716	9200	12806	18024	7728	8242	9742	10204	5034	13532	8144	2062	2872	6376	8976	6744	8000	6368	7308	8960	11954	6320	12658	10820	6008	3022	10370	14244	12990	8546	7070	5030	8626	13216	9218
ENSG00000059588.8	ENSG00000059588	TARBP1	1898	4704	1350	1546	14070	5862	2886	7350	3084	1308	3488	5720	2888	2920	3080	13632	1676	1320	2082	5830	4858	5108	1158	472	1176	1744	5948	1608	5596	1860	3724	4034	2964	4130	4236	4568	3996	5368	3564	4690	2676	3402	2178	5568	2532	5816	4942
ENSG00000059691.10	ENSG00000059691	GATB	1346	4738	3448	2926	2044	3760	1986	1680	3356	1662	902	2714	2138	2056	2444	2894	2016	1848	2596	2332	1852	2628	802	982	1114	2346	3654	1666	2128	2276	1808	854	3368	1794	3528	3316	972	1502	3142	1496	1838	3160	1568	1188	3052	2998	2150
ENSG00000059728.9	ENSG00000059728	MXD1	1502	12076	13566	13862	6384	28336	3286	8574	24144	36264	34030	3898	12720	36280	12334	3232	8788	3652	4632	5284	15518	12006	1244	22132	3998	6914	15422	9100	14276	26404	30146	9714	14382	2360	4190	3290	8512	2526	10012	2384	8562	20230	14878	12770	12518	8806	25638
ENSG00000059758.6	ENSG00000059758	CDK17	1604	4382	2434	2498	6096	6730	2990	3042	3822	3682	2752	6930	3078	2390	2720	4690	1874	1964	1310	1930	3146	3476	618	590	1242	2066	3816	3924	3442	2994	2878	3534	5692	5390	4932	4804	3172	2116	3990	3106	2558	2134	4466	4742	2838	4018	10508
ENSG00000059769.18	ENSG00000059769	DNAJC25	486	1582	836	918	1368	1332	474	1018	1036	572	680	1184	2000	1186	1180	980	408	576	1228	870	768	1060	758	538	382	934	1284	1130	1168	1354	1058	840	908	644	634	658	598	1024	770	956	750	776	546	792	648	1526	968
ENSG00000059804.14	ENSG00000059804	SLC2A3	2398	4642	5132	1248	3072	6464	1686	1560	2830	48904	4780	5518	18436	2856	2308	79178	2342	928	2236	922	1514	6360	2036	1094	796	1056	1582	18418	1296	17880	938	6318	7582	3752	4552	3786	3708	302	3022	40024	2206	1020	1108	726	1534	7120	2506
ENSG00000059915.15	ENSG00000059915	PSD	790	588	238	298	306	168	214	182	188	348	120	380	970	264	362	892	420	100	1786	1880	124	336	1090	228	216	466	182	558	276	228	420	342	420	160	1328	240	396	120	292	432	734	322	100	170	240	330	196
ENSG00000060069.15	ENSG00000060069	CTDP1	2408	884	490	1430	5368	5976	4038	6912	5756	4190	3112	8568	2128	2910	2850	4664	2034	2680	3314	2398	3882	2728	2190	1332	1108	2708	3834	2810	3076	4238	1544	2498	6514	6184	4170	5244	1904	1374	4042	1556	1712	4734	3380	2232	3644	2660	3602
ENSG00000060138.11	ENSG00000060138	YBX3	34352	42336	31488	39054	46248	52276	29276	53808	43356	33582	41370	91210	58330	53374	58972	231282	16008	14300	61618	44276	47928	62852	21022	11894	26660	33914	35100	59406	55156	33980	42674	40196	33998	50946	35380	49020	12856	28770	48304	38018	37212	44528	35524	40966	41166	35532	69930
ENSG00000060140.7	ENSG00000060140	STYK1	414	220	372	426	744	1232	652	844	1002	400	162	2650	974	922	912	1680	228	134	414	690	566	886	314	150	146	516	536	354	1346	832	1670	1146	922	608	886	1128	382	230	782	604	66	2034	406	532	418	716	1040
ENSG00000060237.15	ENSG00000060237	WNK1	8056	5662	3100	21526	28032	71234	19562	51046	55678	42344	37120	53012	22440	12654	22586	58186	10422	29706	8538	30578	33176	19878	4286	4548	8216	11346	16450	18476	29712	17604	18516	41772	24586	21100	21284	17578	16604	5448	34860	13822	17380	13908	32128	39456	37310	34498	82624
ENSG00000060339.12	ENSG00000060339	CCAR1	3524	5074	3680	5232	13002	17484	5554	9414	9242	5718	8776	14542	11220	4890	7572	10480	3516	9910	3354	9722	8882	11776	1802	1540	3058	5404	8268	6210	10404	8982	11908	8990	10402	7628	7936	6598	4880	4546	8308	7654	8170	6520	6218	9670	4936	11514	10394
ENSG00000060491.15	ENSG00000060491	OGFR	7458	1742	2112	2426	3680	7068	4482	6568	15142	4470	7270	10436	20590	4548	10704	7738	7120	6268	5550	7416	3236	4496	7326	4178	2244	7656	6998	5262	4710	8612	4072	5276	7366	3804	7078	2396	2904	1048	5368	6670	3126	11056	4950	5704	2908	5756	6958
ENSG00000060558.3	ENSG00000060558	GNA15	5408	13790	13344	17534	5808	26244	3130	14514	23212	19240	21186	8916	14834	19270	22788	2980	14088	6608	13492	5320	13922	6754	4894	10506	6372	17792	20512	8692	17776	23916	15450	3560	13566	4946	7808	8392	5042	8318	12628	9024	7570	17500	10346	12796	14438	15852	17026
ENSG00000060642.9	ENSG00000060642	PIGV	1126	1566	2462	2760	1962	3192	1420	2812	2964	1698	974	1412	2314	1918	2340	1580	1480	1078	744	1810	2940	1684	936	304	810	1318	2656	1724	3124	984	846	984	1538	1092	2468	2614	1574	1530	1786	714	1754	1782	1368	1904	2422	1902	4678
ENSG00000060656.18	ENSG00000060656	PTPRU	6512	1784	2332	2330	2086	14562	1204	9754	4808	4218	912	2672	18508	8240	3414	7410	5416	4040	3300	960	1122	6294	1274	350	758	2342	13012	7888	8678	6498	2178	1622	7066	3382	5048	11214	2004	322	2846	3558	2260	262	678	1852	2368	8726	1564
ENSG00000060688.11	ENSG00000060688	SNRNP40	3330	22140	7442	4846	20662	6884	4702	8322	5356	3502	6410	8150	6052	5282	5744	6022	4234	4792	6080	4524	8148	8800	3892	2468	1842	5670	10490	3132	4606	4204	5718	5574	7764	4450	7576	8146	3660	3978	4728	5276	4850	8270	3480	3298	3762	6642	9858
ENSG00000060709.12	ENSG00000060709	RIMBP2	112	40	60	98	3282	834	8	98	634	162	32	126	1350	30	338	816	184	158	6	920	152	298	26	52	188	346	540	132	114	18	178	396	54	24	22	28	156	256	66	120	46	14	620	224	1218	310	670
ENSG00000060718.17	ENSG00000060718	COL11A1	10364	10692	502	194	33810	1716	186	258	42	15282	882	15722	218	76	104	22956	1448	1298	7144	2168	182	2110	1146	64	370	3470	130	15376	68	1012	48	31182	336	742	448	5566	6926	380	28426	2100	3518	138	178	140	28	5314	270
ENSG00000060749.13	ENSG00000060749	QSER1	2528	7162	2858	5404	8018	17422	10488	16400	9842	6144	8544	14888	10228	5288	4380	7704	7274	5954	4232	8288	9620	11162	2816	664	1374	8386	8840	2940	7014	4044	4668	13760	6518	8352	10314	8544	3458	4938	8710	8404	5194	8224	5620	4664	7290	10986	10738
ENSG00000060762.17	ENSG00000060762	MPC1	1272	6672	3328	1452	2920	1862	2530	1350	1484	926	1462	3030	6304	3326	2262	4680	906	876	2768	2274	3468	5044	1528	486	1042	1754	2476	1520	1898	1812	2120	1942	2244	2700	1558	2144	1232	1362	1076	2758	1472	4048	530	1372	1740	2818	1450
ENSG00000060971.16	ENSG00000060971	ACAA1	2522	2426	3372	1410	4582	9740	2772	3508	7572	7188	3928	4020	5538	3854	5054	3116	2514	3838	2956	2658	3544	3638	3588	2096	2206	4374	3084	3818	4144	7200	5348	2144	4666	2366	4146	2202	2132	2480	3300	4032	5528	5360	3696	9338	8718	5482	5910
ENSG00000060982.13	ENSG00000060982	BCAT1	1586	6402	7760	1230	4010	2604	540	752	2504	9600	798	2842	9160	532	2016	9872	1214	6122	3252	2256	912	3362	1986	832	386	1312	292	4412	5276	3258	264	5660	4264	1010	504	1086	2912	4698	2364	1540	268	666	3076	710	1900	3282	8162
ENSG00000061273.16	ENSG00000061273	HDAC7	10342	3610	3570	6282	13722	10832	7172	6828	10356	6074	9724	15188	14210	6398	11400	19408	6146	5266	6406	4310	2576	8384	6726	3348	3176	7126	7804	10016	8360	9480	4122	8518	14722	7294	8548	7450	6962	2062	7082	11162	7006	9166	6782	8022	6350	12330	11838
ENSG00000061337.14	ENSG00000061337	LZTS1	1126	356	124	438	8822	740	1086	538	412	782	584	5702	1790	170	506	4542	496	1346	848	2806	392	2112	254	42	336	822	198	2190	374	332	360	1226	1216	1608	3940	828	2940	382	1272	272	340	1920	322	140	1108	2694	604
ENSG00000061455.10	ENSG00000061455	PRDM6	252	106	20	34	746	34	116	226	118	54	18	510	128	8	62	480	40	36	180	126	84	536	120	10	32	46	56	200	128	50	12	376	136	340	594	236	188	90	56	32	24	462	8	40	462	330	60
ENSG00000061656.8	ENSG00000061656	SPAG4	1044	1748	1768	146	514	160	302	556	310	238	140	830	1280	396	1420	266	162	146	620	352	376	278	398	824	78	910	174	466	312	86	440	376	1138	620	1062	378	120	170	1344	436	228	438	438	230	304	1000	398
ENSG00000061676.13	ENSG00000061676	NCKAP1	8304	39174	27312	12836	39870	59274	17926	29170	28560	26370	29704	25590	30386	18920	25980	21730	10302	15266	11860	33340	36592	32238	4790	3940	7058	14510	38704	18310	33458	19378	31822	49340	33166	19174	19288	20048	19228	16234	28750	32766	19154	21338	18954	28264	25440	23716	58900
ENSG00000061794.11	ENSG00000061794	MRPS35	4298	33090	8130	5742	9380	9972	4298	9830	5508	3764	6986	11060	5238	7846	3630	11776	2732	2826	7140	9950	8800	7234	4108	1714	2376	5170	5264	5300	8140	5402	9338	7788	8472	6854	7350	7872	2636	6318	4634	3624	6610	6136	3796	4236	4322	6606	8612
ENSG00000061918.11	ENSG00000061918	GUCY1B3	1100	6302	498	652	4874	2044	3144	1418	514	2076	456	6956	600	660	560	3382	596	504	1382	602	1146	3200	530	108	356	798	270	4476	1156	640	284	2600	1486	4162	5800	2496	2656	1974	1720	984	618	450	310	220	1484	1556	638
ENSG00000061936.8	ENSG00000061936	SFSWAP	3876	1972	1198	3182	10560	5604	4130	4036	4074	3136	4772	14048	6052	5936	4272	9014	3648	2898	2704	4640	4414	3848	2342	2654	1822	4176	5770	3326	5270	6102	5172	4520	7462	6208	4666	4092	2840	2462	5890	6212	4908	6056	3900	5518	2878	7508	6938
ENSG00000061938.15	ENSG00000061938	TNK2	7404	992	1362	10114	24392	6876	8860	6790	6664	7090	6476	9082	17308	11430	6576	5358	5216	5504	6158	14342	8308	6478	8014	5764	2810	6362	6842	9908	6116	6962	5828	17066	7696	6500	2698	3022	5732	3868	20262	9214	4638	15476	9472	10490	4212	13082	8568
ENSG00000061987.13	ENSG00000061987	MON2	1654	5372	1864	2858	10816	8584	5562	6314	4986	4014	4268	13338	4002	2822	4812	6058	1308	2606	1354	4000	5684	4200	850	1124	1320	2330	6392	2808	5486	2764	6128	5068	5746	7604	5008	4598	3242	2364	2786	3616	2714	4350	4138	4488	3980	6614	6852
ENSG00000062038.12	ENSG00000062038	CDH3	56262	57582	65730	196366	51308	231738	18630	117732	236842	105208	120296	18418	158492	48974	123280	31656	74126	70040	14594	34438	40734	17970	9048	29602	12756	67860	98140	73154	102132	128988	30350	13144	85094	20302	16320	24748	29144	9656	86168	37280	28818	31656	108960	57608	46844	92558	101358
ENSG00000062194.14	ENSG00000062194	GPBP1	5696	8688	6582	6632	11898	12792	13026	8276	9708	6534	7814	23932	6710	10556	6320	10242	3816	3720	4824	9038	9532	20500	3734	3604	2932	7350	7652	6770	7454	8800	6658	8120	9924	11462	15680	13342	4038	3704	7018	7002	6768	15354	4390	7106	5068	7046	6592
ENSG00000062282.13	ENSG00000062282	DGAT2	1100	650	1312	1606	1492	3868	2024	360	2694	2998	5666	4878	2372	1700	2308	7540	1168	178	914	1468	764	2582	1076	970	1686	1760	3228	2108	1864	1404	714	402	1602	2286	9938	7332	592	126	5150	894	666	230	5648	3210	5944	898	3402
ENSG00000062370.15	ENSG00000062370	ZNF112	196	400	164	286	1768	280	568	372	298	178	236	1448	548	392	218	612	190	170	346	292	446	550	128	34	90	266	574	456	704	54	538	430	264	744	698	616	210	180	292	200	142	636	238	222	250	128	196
ENSG00000062485.17	ENSG00000062485	CS	10452	18812	10608	14440	36844	36894	18720	30996	24786	18434	28162	39402	25992	29988	19246	48638	12704	10110	6998	22994	24204	16568	8568	4110	6490	14202	21356	12362	17902	15214	26824	25312	25806	28092	20388	22124	9362	13604	12794	33780	18406	19786	15046	15930	24548	30786	40202
ENSG00000062524.14	ENSG00000062524	LTK	92	292	300	6	128	50	92	124	80	48	24	178	214	2024	174	98	550	14	38	628	48	1198	720	66	58	90	64	60	110	20	268	116	304	108	914	46	38	26	60	16	68	40	28	52	52	86	162
ENSG00000062582.12	ENSG00000062582	MRPS24	814	6920	3160	1786	1428	764	856	2554	814	1372	974	1170	2054	2604	2560	2668	1000	844	1694	1594	1522	1006	2430	1098	346	1548	1176	1232	1372	962	2528	1070	1454	932	908	1364	510	2178	734	2228	1062	1722	742	620	1158	1096	1270
ENSG00000062598.16	ENSG00000062598	ELMO2	2878	1888	2384	2724	6204	8988	5290	4290	7708	4220	3714	6442	8610	3540	3836	4326	2976	2438	964	4330	3004	5540	952	536	1656	2650	4116	4612	3948	2918	2872	4364	4318	2834	9716	3512	2924	1376	4986	4278	3068	4412	2652	4260	4932	6250	7160
ENSG00000062650.16	ENSG00000062650	WAPAL	2930	3646	2854	4860	7916	23028	7280	6768	10188	7392	9926	12366	9082	3410	7316	7864	4640	5896	4056	7698	4646	9096	2274	1488	2086	4298	6368	4314	5576	6292	7772	5964	13030	7280	9922	8494	4376	2506	6640	6622	7252	6842	4416	7458	6160	10378	8146
ENSG00000062716.9	ENSG00000062716	VMP1	25462	55806	20546	17150	27994	20346	8038	8688	8576	13312	12912	11856	25748	17206	22248	17516	7544	6248	7870	16100	17732	16796	7726	6500	7314	14648	28600	36428	37948	17472	23754	14248	18448	18610	12068	17026	25052	14360	18784	26304	14638	18982	21704	28380	8728	23550	23766
ENSG00000062725.8	ENSG00000062725	APPBP2	1854	6210	2420	3424	8974	6754	3716	4610	4164	3924	3246	5408	2392	3434	2660	3654	1746	2494	2038	4740	4860	6770	1202	966	1026	2254	5864	3436	3934	2224	4210	4224	4422	3388	5334	5776	3040	3630	2356	1674	3094	4532	2896	3544	3558	4410	6032
ENSG00000062822.11	ENSG00000062822	POLD1	5658	2256	1840	2460	10046	4830	14846	4026	5650	3442	9472	19256	5418	4590	3970	14510	5284	5228	3990	4282	6616	11546	6632	2016	852	5378	5758	2164	3504	5146	2686	11438	5546	10972	17592	9952	1952	1982	4112	4080	2876	8276	2930	2838	2782	8914	3074
ENSG00000063046.16	ENSG00000063046	EIF4B	15138	16178	19718	25362	52250	74678	21932	39880	35372	28812	33114	58560	31378	31240	36766	113548	16796	20854	11788	32516	17094	28256	8832	7098	10680	17714	23970	23576	34538	32700	31150	38784	59682	55268	44946	67164	13806	25392	18922	45550	32942	19230	23866	30418	50526	43460	76576
ENSG00000063127.14	ENSG00000063127	SLC6A16	278	22	26	58	714	54	438	54	28	26	42	416	92	152	76	132	16	26	22	22	82	258	92	2	46	38	96	50	90	10	20	906	264	394	232	198	72	28	50	58	12	130	8	100	22	226	28
ENSG00000063169.9	ENSG00000063169	GLTSCR1	2188	306	260	1210	3660	1552	2778	1470	2096	1250	4048	6136	2992	2578	2102	2772	1560	1156	2458	1000	1598	1500	1356	924	392	1088	2402	1734	1398	1360	1480	5812	2310	2124	2178	1462	1036	458	2196	1494	1258	2884	1132	1466	1252	2694	1008
ENSG00000063176.14	ENSG00000063176	SPHK2	1420	1092	478	610	3074	1146	2260	1398	1404	750	1308	2914	1580	2112	1118	2712	1132	832	808	1028	1126	1464	1792	352	398	1146	1644	742	1104	618	1272	4484	1782	1424	2420	1504	930	600	1072	522	972	2078	760	800	1028	1182	1086
ENSG00000063177.11	ENSG00000063177	RPL18	91938	169748	116318	105110	117158	71818	49390	51588	73382	81616	119580	95012	84898	117312	86898	110668	57048	30500	288884	38152	73926	76858	191330	94306	26796	90412	75164	63538	57962	80410	97816	68552	110342	102276	126248	136390	24762	74918	50742	78058	83460	71808	39292	64854	90044	74990	39692
ENSG00000063180.7	ENSG00000063180	CA11	1942	340	218	734	2318	404	1028	616	430	466	326	3064	1310	2046	416	1724	382	164	2610	522	1170	1342	1296	300	422	1016	1880	746	742	1164	1000	4306	1298	1888	1860	1482	512	482	992	1262	1154	3874	338	596	308	898	226
ENSG00000063241.6	ENSG00000063241	ISOC2	9144	12320	4406	2848	5160	3728	9084	6244	5082	4234	8066	9994	6648	15402	5064	8230	4716	2028	30146	3728	5720	6390	18806	3626	1750	7448	7408	3334	5344	4320	8500	6572	5170	4800	8534	6192	2616	2892	3708	12488	6456	13396	1968	3576	4898	6950	2784
ENSG00000063244.11	ENSG00000063244	U2AF2	15752	15668	8324	12438	32740	25268	22642	22174	21908	17302	44874	44052	32928	26782	21308	36270	16692	16642	8524	15942	22966	20334	8076	4600	5452	17628	24590	12388	20854	16802	21380	30454	28128	20476	34932	25476	9624	11044	24850	33142	20012	30752	14154	16346	16734	22948	17192
ENSG00000063245.13	ENSG00000063245	EPN1	23854	10102	6600	14788	22536	23760	17910	14822	24886	31360	39766	30526	36492	18956	25398	13578	22438	11320	28018	11342	14684	10912	23558	22406	4968	16736	24284	14474	14558	15228	22868	19530	24140	15970	20686	13732	7948	6176	18512	31324	17656	35390	20018	17950	24710	20162	21982
ENSG00000063322.12	ENSG00000063322	MED29	5586	7870	3944	5714	10234	6538	9218	6554	6594	9840	7326	14262	8424	6418	4214	5538	4128	4250	8300	4152	5880	5318	4034	10308	1698	4430	6294	4814	7112	4642	9032	4932	7990	6334	11182	6310	3148	2470	5642	3896	4424	7082	4826	5336	6208	6572	8874
ENSG00000063438.15	ENSG00000063438	AHRR	726	1054	160	644	3254	682	1200	274	772	454	566	2386	1272	6386	1400	454	232	150	196	930	60	298	292	74	84	290	3506	210	300	340	912	556	312	748	9502	1598	356	38	752	732	242	210	162	196	820	902	506
ENSG00000063587.13	ENSG00000063587	ZNF275	1412	920	414	858	8096	2566	1644	2548	1382	2580	1954	6878	2632	1398	2218	6224	754	1088	764	1104	546	2546	866	48	318	1106	1462	2666	1304	1368	2266	3796	3700	2038	3388	1952	2364	382	1668	4832	670	1670	718	758	1500	4476	1424
ENSG00000063601.15	ENSG00000063601	MTMR1	2168	1970	1970	2566	17786	6122	14206	7446	8622	5594	4564	30650	8982	6782	6226	12562	2164	2362	2058	3562	6154	10402	1704	1090	1750	2878	5886	2646	6528	2188	9750	6784	9044	10466	21844	8958	2802	2528	8378	9920	3916	15186	4868	5324	4282	6306	4232
ENSG00000063660.7	ENSG00000063660	GPC1	43148	26884	17726	29776	144694	31436	50896	54564	32256	48132	20776	32400	103884	58748	99108	23854	58844	28666	102234	75818	22984	15154	89114	19620	7994	52314	32444	28246	54628	12132	65654	55280	93978	26274	20116	20208	40604	48742	62260	29202	10418	47542	18250	16298	28544	124358	50642
ENSG00000063761.14	ENSG00000063761	ADCK1	884	522	940	520	1192	1250	558	1388	672	532	1184	1478	1056	842	1112	1570	634	550	1048	812	1178	570	1858	242	414	690	1348	664	1496	540	810	644	806	472	1304	1306	726	498	954	1044	538	868	508	1284	758	1910	664
ENSG00000063854.11	ENSG00000063854	HAGH	2648	3448	1834	3126	2638	2958	3076	3146	1942	1648	1740	4964	1904	2568	4562	5750	2040	874	3770	1688	2802	2548	3698	1242	1482	2750	1586	2984	2998	2756	1554	2188	2384	2592	4080	3918	1684	2162	2328	2478	2632	4798	2086	1684	2490	2374	3140
ENSG00000063978.14	ENSG00000063978	RNF4	4652	4110	3712	3480	9796	7088	8882	8920	11938	5658	6710	13432	5642	10268	9224	9160	7246	6492	4236	7186	6144	8252	2192	1678	2564	6818	14172	6470	7880	8470	4726	6138	15452	4670	11088	7046	4948	2510	10808	7282	4446	9278	5362	4770	6214	5920	14034
ENSG00000064012.20	ENSG00000064012	CASP8	1678	3028	1846	1546	6002	2586	2302	3596	4344	2466	2208	5002	4770	2408	4224	1824	1644	1452	1198	2886	1680	4090	502	460	1060	2010	5128	1632	2912	2078	4906	2298	4172	1914	3364	1742	1542	1160	4534	2946	1718	4412	2126	2522	2636	2828	4190
ENSG00000064042.16	ENSG00000064042	LIMCH1	1418	294	428	604	2858	966	1316	4352	412	4644	1422	11402	5172	2438	1204	2128	1054	3264	1512	2112	2162	3368	420	28	2982	194	1164	4954	2492	120	714	1190	752	2380	4418	2538	2806	856	2988	2582	1264	212	3128	3144	4608	2516	7440
ENSG00000064102.13	ENSG00000064102	ASUN	2268	7752	4074	3454	5822	6850	2112	6260	4574	3936	4806	6412	5320	3862	1966	5854	1548	2024	3324	6968	5020	3988	1598	1408	1440	2868	3158	3704	4090	3002	5746	4896	4572	3680	3476	3680	1362	3352	5446	2234	4852	3486	4072	4896	3308	4024	7888
ENSG00000064115.9	ENSG00000064115	TM7SF3	3608	25436	8900	3590	32878	11208	21976	22762	11728	5618	5856	28206	2808	11596	4038	19530	1426	2228	4524	6258	13466	24894	1284	588	2126	3046	5110	3464	7194	6690	6656	6774	7488	11146	29760	24560	3600	5154	3708	1400	2410	10824	3802	3810	9064	6004	13770
ENSG00000064195.7	ENSG00000064195	DLX3	352	348	224	1104	1400	5016	54	1236	3830	4002	1812	712	6262	246	2686	58	1410	1234	874	5964	430	380	716	4048	870	1074	4094	1058	1432	2368	1482	1332	686	244	2774	172	254	40	568	1260	1674	74	2936	3212	4116	1188	7004
ENSG00000064199.5	ENSG00000064199	SPA17	624	2010	1248	406	1498	892	1334	578	660	438	212	594	356	918	334	668	164	282	610	1012	688	1158	414	60	206	646	1526	230	1128	604	596	306	548	462	1516	1182	372	498	476	740	284	680	206	506	672	900	1274
ENSG00000064201.14	ENSG00000064201	TSPAN32	100	22	28	14	128	54	88	42	114	126	68	464	46	58	138	76	26	22	24	80	110	44	46	28	136	140	100	62	82	76	78	42	416	320	58	68	108	12	72	18	16	152	26	70	44	172	18
ENSG00000064205.9	ENSG00000064205	WISP2	220	32	66	126	588	162	24	60	120	312	30	2154	484	52	40	122	140	10	1690	6	36	54	78	134	104	480	18	100	46	20	76	142	100	212	164	478	90	18	288	60	126	44	64	28	2354	426	24
ENSG00000064225.11	ENSG00000064225	ST3GAL6	654	1376	496	566	1908	1182	476	336	442	962	2354	584	628	172	706	958	468	266	378	196	332	1952	276	64	292	576	160	1542	1702	200	154	180	460	252	308	294	1190	182	816	192	152	630	454	904	554	400	862
ENSG00000064270.11	ENSG00000064270	ATP2C2	1230	2834	592	2430	1536	1668	72	838	1398	4012	1724	188	2466	4870	1486	1434	1146	478	1504	3558	1040	160	184	1932	358	408	844	3698	10140	330	2652	446	950	620	88	108	1620	118	2882	4410	1744	304	3060	1034	3008	4462	1392
ENSG00000064300.7	ENSG00000064300	NGFR	6912	1578	2024	1240	7250	4406	26700	882	1224	1502	1256	22898	17298	2196	934	6528	666	590	3698	2750	1468	6232	260	1212	694	6392	8276	1430	13592	9516	1524	2404	6204	6958	42140	5672	3516	696	968	3204	1268	3860	2192	734	600	27604	2292
ENSG00000064309.13	ENSG00000064309	CDON	160	236	250	86	5170	828	2980	530	406	182	448	1638	752	306	212	914	116	600	182	544	388	1920	476	18	250	114	374	420	874	158	164	986	434	1094	4504	5156	218	708	428	200	198	168	280	420	1000	988	376
ENSG00000064313.10	ENSG00000064313	TAF2	1786	5460	4282	5032	7808	17264	5270	9340	5652	6398	10458	10240	6520	4256	4654	7002	2286	4818	3386	6132	9704	6582	434	774	1060	3598	10216	3748	6852	4666	5144	9224	10348	6516	9486	10606	3986	3434	8452	6932	4794	3636	5032	6100	4808	9304	9728
ENSG00000064393.14	ENSG00000064393	HIPK2	1994	682	912	2978	6934	17680	7840	11096	12912	15766	9848	8398	9300	2894	6728	4608	3662	4994	3110	6392	1858	4124	1146	1288	1344	2434	5426	4740	5908	2184	4268	2704	9602	2820	2420	2902	5448	1304	14684	1464	4250	1198	5814	6062	21296	10544	18792
ENSG00000064419.12	ENSG00000064419	TNPO3	4444	2664	2948	2706	14454	14584	6780	11674	11604	8678	9524	10568	7234	9868	8650	11302	6006	6066	3462	6610	5154	5426	3088	2070	2942	4906	6166	6208	6392	6510	8212	6388	7840	5772	6162	7100	7064	4782	11610	5908	7928	5530	3620	7970	13038	10098	13778
ENSG00000064489.20	ENSG00000064489	MEF2BNB-MEF2B	54	38	96	114	230	122	68	38	60	36	74	182	134	62	66	98	70	146	12	80	120	128	66	6	34	104	144	82	64	124	74	116	114	236	156	116	38	34	56	28	80	244	62	98	22	132	88
ENSG00000064490.12	ENSG00000064490	RFXANK	3900	4686	4540	4276	7784	4722	2274	4606	4084	3302	2608	8592	4540	4188	6826	7942	3914	2966	9842	4390	4684	5276	20662	2726	1708	4912	4220	3536	3400	3916	3778	7654	4004	5282	7034	6584	1942	5492	5304	2602	4554	8356	2836	3860	3202	4290	3870
ENSG00000064545.13	ENSG00000064545	TMEM161A	2854	3174	2234	2466	6098	3614	1060	6978	3342	2874	3126	5602	3974	7912	4448	7622	2306	2200	5508	3504	4508	2650	10584	1274	1056	3312	5942	3664	2712	3302	2826	6214	3316	4020	4926	3786	1336	5402	5210	2534	5708	3448	2330	2864	2808	4740	2736
ENSG00000064547.12	ENSG00000064547	LPAR2	1312	1762	1102	1382	4498	2892	1330	3646	2330	1244	1106	3866	3304	4496	4660	3422	3188	1328	2700	2144	1574	2006	4346	552	772	1846	3306	1462	2048	2200	1726	3282	2402	2374	5548	4130	1356	2082	5544	1234	2076	4562	1138	1784	1754	1944	1692
ENSG00000064601.15	ENSG00000064601	CTSA	19562	12756	12072	12146	21504	29922	17148	33480	21202	32562	21466	27046	29906	23992	35204	21148	16404	12698	25942	15630	17314	12830	10684	8498	8258	13500	24800	29554	17272	19348	24284	12498	15512	7414	20780	10932	15298	4684	24202	18898	15200	15470	14830	13940	16444	18768	23016
ENSG00000064607.15	ENSG00000064607	SUGP2	1850	1984	1194	2490	14200	4422	2488	3284	3206	1702	2002	10002	5146	3900	2724	8782	1468	3174	702	4360	4172	7702	2296	338	1242	2132	3836	3924	4742	3910	2958	9152	4372	7060	5310	3990	3174	3322	5648	2018	5032	4548	2924	4728	2362	7156	3884
ENSG00000064651.12	ENSG00000064651	SLC12A2	1872	8094	986	1504	11626	8972	3484	15412	4710	2986	2432	3384	1968	3698	1810	3980	1840	2902	3704	10904	4910	19882	984	742	878	2758	8462	2386	9888	4264	4636	4598	4898	3484	1892	3430	7886	2044	4278	3776	3514	1820	2618	2332	4428	2518	9678
ENSG00000064652.9	ENSG00000064652	SNX24	1280	1888	1766	1748	1376	2370	1032	1078	1962	1374	1124	1786	1666	1978	2330	1084	676	442	1154	3058	1618	1984	820	376	588	1526	1210	1126	1486	1630	2494	1258	940	1712	914	946	678	974	1340	756	886	3062	952	1674	1490	1096	1670
ENSG00000064655.17	ENSG00000064655	EYA2	618	236	92	76	6028	216	9472	3296	1756	546	72	11554	9856	3112	1128	6050	206	38	4422	258	3946	20890	3980	34	770	3054	62	848	5836	122	116	1200	1568	10980	26552	14238	1760	70	816	726	64	10282	128	62	500	2030	32
ENSG00000064666.13	ENSG00000064666	CNN2	21132	31094	31096	21600	45654	52972	18182	38584	42786	27564	34246	43308	70814	29138	37048	28490	20618	14594	12968	16754	33364	23942	16612	3762	7772	27938	34288	25298	27126	37574	17702	22118	41182	29214	31188	24554	19574	22178	39788	32896	11362	40092	15760	18692	28570	28904	27426
ENSG00000064687.11	ENSG00000064687	ABCA7	3744	462	602	902	4234	1948	2686	2664	2588	1590	2322	7228	7536	3266	2382	1316	2050	442	3458	1730	2812	1776	5228	658	1018	1592	2262	2496	4606	2208	2214	1198	4608	2916	3682	2324	1640	1310	1260	2218	1194	5534	1186	2408	2698	5254	2700
ENSG00000064692.17	ENSG00000064692	SNCAIP	906	608	788	148	4188	722	304	1060	1256	62	360	1094	936	654	1010	8950	250	44	246	1708	64	9914	52	254	192	460	1048	112	242	294	688	496	972	804	3954	316	858	576	676	468	118	64	36	184	966	856	104
ENSG00000064703.10	ENSG00000064703	DDX20	990	4230	2120	1858	5780	3618	2186	3412	2848	1404	2928	4220	3558	2182	2080	3846	1478	2340	796	2062	3046	3814	1164	466	616	1464	1680	1812	1558	2250	2484	1838	3344	3008	2932	3228	1232	1128	1856	2116	998	2512	1132	2536	1660	1446	3912
ENSG00000064726.8	ENSG00000064726	BTBD1	3864	10984	8286	6564	10074	10392	3090	5770	6512	5398	6710	10116	6518	8440	5806	10592	2928	6848	5224	6012	5518	8208	5112	1954	3026	4660	6416	6066	6522	6660	8834	5942	7316	5740	4888	5518	5590	5896	7028	8018	6410	6592	6384	7110	4580	6586	16028
ENSG00000064763.9	ENSG00000064763	FAR2	488	2636	416	222	1640	660	512	2380	720	998	246	1250	876	128	388	770	152	466	118	1268	494	1836	100	32	194	630	408	398	1438	332	278	466	960	456	500	246	442	370	148	102	102	448	160	188	584	788	1028
ENSG00000064787.11	ENSG00000064787	BCAS1	628	158	32	150	290	108	812	878	706	388	64	1018	230	638	230	54	24	38	516	272	2716	536	46	194	182	246	126	680	5514	16	830	56	932	342	794	540	742	124	62	40	164	1414	144	232	616	462	114
ENSG00000064886.12	ENSG00000064886	CHI3L2	226	150	180	1504	116	4378	640	374	1418	980	608	452	438	396	1128	384	380	146	150	216	738	196	374	896	1140	1314	178	300	368	496	92	42	2434	316	986	258	1300	28	3566	46	1112	524	28	578	4766	644	38
ENSG00000064932.14	ENSG00000064932	SBNO2	8824	2460	5002	14122	21004	37986	16068	15584	33758	24234	34000	52058	37480	23068	42430	28438	9888	7064	5612	6748	12012	11398	5716	5552	4444	13266	34660	15588	19916	26630	5990	10618	23106	17312	28818	21222	10068	3566	10800	9154	7662	26908	11266	17462	9644	29136	18210
ENSG00000064933.15	ENSG00000064933	PMS1	680	2596	1254	382	2992	2094	1116	1276	1036	488	732	2058	1200	1400	800	1830	508	960	746	1680	1950	3744	512	150	434	976	962	1056	1314	1446	1950	3400	1388	1906	1522	1744	876	1004	1160	806	1080	1954	760	1154	746	1128	1836
ENSG00000064961.17	ENSG00000064961	HMG20B	6814	6590	5548	7792	12440	5304	4016	12474	5548	5688	7750	12814	14546	12364	14588	11260	6524	4436	7988	3970	17728	7302	13632	3396	2394	12036	10622	6292	6374	10828	5574	10274	6752	7324	6862	9780	4036	8154	7408	11660	2710	12426	4386	4830	4618	12256	5952
ENSG00000064989.11	ENSG00000064989	CALCRL	532	10850	2970	780	8518	8080	1634	3586	2710	1424	2350	2660	478	1282	1702	3904	1720	1094	1302	1488	2282	3016	180	462	646	1138	1044	1974	1900	3404	2094	3600	3482	1652	1112	1266	3502	1610	3916	512	2990	692	756	738	3780	1524	2466
ENSG00000064995.15	ENSG00000064995	TAF11	2626	11010	6990	3684	10060	4304	2416	7094	3194	1896	2822	3832	4414	2496	3902	5990	2292	2466	4876	4460	4406	6388	3366	1688	1430	3020	4404	3070	4092	3274	4002	4726	4400	2486	1874	4768	1868	3744	2706	4914	3016	5688	2764	2446	2824	3220	3752
ENSG00000064999.13	ENSG00000064999	ANKS1A	2004	1296	2474	3258	16058	13674	6286	18980	11744	4898	9958	7764	12626	8682	8522	14232	4324	6206	3268	8366	7792	9990	1858	1680	1998	4390	9394	4474	6034	5408	3392	8502	6304	6414	3766	9582	3456	2256	5246	5202	6542	5444	6316	7394	9326	6504	9702
ENSG00000065000.14	ENSG00000065000	AP3D1	8886	6088	7238	19990	26530	36570	10862	28160	32336	17542	28606	34548	29756	22522	24888	20694	16894	13314	13162	16458	22050	18076	14870	2824	5502	17130	34572	15738	20118	17816	16060	22178	24162	18506	19566	13342	11302	10006	17448	15590	11402	26438	15620	18666	18216	40404	31492
ENSG00000065029.13	ENSG00000065029	ZNF76	2278	1496	2720	2096	10632	2786	3854	6380	2090	936	900	4782	4254	2736	2476	7272	1010	2044	1434	2254	3840	4948	1754	596	1020	2076	2418	2106	3802	1804	1322	1772	3500	3540	2552	4352	1720	2816	2260	3878	1566	6378	1996	1824	1854	2620	2176
ENSG00000065054.12	ENSG00000065054	SLC9A3R2	5876	3722	2256	2832	4710	2964	4146	7286	3106	3756	2420	4806	5428	5018	3948	18262	3054	2490	7668	5488	2954	3712	6594	3436	1476	3438	4690	6416	5750	3298	3540	5804	4672	2750	5572	5300	4748	1140	1420	3240	7544	4434	4526	1964	5412	3118	7528
ENSG00000065057.6	ENSG00000065057	NTHL1	1210	3038	1032	1142	1288	824	920	3022	952	956	1138	1350	2032	1628	1614	5872	898	708	4424	2238	1544	828	4756	1128	548	1354	1536	1266	960	1322	1800	1704	1566	1086	2754	1872	668	1052	862	1608	2020	1542	1050	976	1302	1324	1730
ENSG00000065060.15	ENSG00000065060	UHRF1BP1	1414	2680	1840	3222	8148	7454	6172	14804	4604	2038	3480	8144	3768	3226	2020	3620	1532	1686	2222	4744	2558	3656	1070	306	482	1330	5662	1262	3232	1428	3378	3398	4200	4466	2128	4924	2152	1298	2384	4658	2304	3016	2022	3024	2964	5682	4794
ENSG00000065135.8	ENSG00000065135	GNAI3	7834	32554	17290	17912	25370	37608	10570	17798	22616	24002	21748	15454	25982	18422	22684	12544	14022	12328	13754	16234	19564	18386	6936	12540	5706	16200	14964	16976	15284	17282	20528	12906	19078	13320	12504	18296	11622	10176	24830	11136	9818	22010	9700	18970	21956	9994	30944
ENSG00000065150.17	ENSG00000065150	IPO5	6482	38730	39172	14904	24504	35348	11004	19514	21558	23750	22852	18498	26582	8608	21932	23048	9582	13708	7788	25354	19330	17286	8886	1838	3946	8330	27918	12602	12818	14328	20728	20708	29682	21812	27362	32052	7172	10430	21516	10804	12206	14410	9598	11048	20560	21092	19362
ENSG00000065154.10	ENSG00000065154	OAT	6048	18374	13488	11798	10000	32808	8414	9782	10054	14108	9952	13494	15966	15648	12484	26400	7434	8708	13082	12172	25784	14004	3568	2422	3932	13416	6556	10160	15832	15222	10104	11142	12682	18484	14614	16488	8796	3628	8396	18400	12796	12906	5470	12928	8342	19734	14380
ENSG00000065183.14	ENSG00000065183	WDR3	1174	5420	3990	1896	13232	13602	4428	12160	7854	3622	8336	6094	6988	5596	4008	7282	5202	6048	1946	6222	7224	7252	1732	864	1378	2752	6576	3596	3942	5164	5568	7338	9114	5298	6494	6588	2620	2132	6926	6046	5386	3058	2984	5556	6530	4436	9148
ENSG00000065243.17	ENSG00000065243	PKN2	1852	14936	3960	4582	12440	12566	9424	9380	6622	5538	6486	10450	8176	5552	4570	5678	2970	4342	2418	5998	9142	10044	1042	1400	1312	3530	4682	4908	6290	4414	7232	6112	7800	8160	5118	9196	4928	3382	6356	4232	5132	7496	6178	6650	4786	4282	11828
ENSG00000065268.9	ENSG00000065268	WDR18	2690	5456	4296	5472	8724	5708	2006	7294	4568	3258	5896	10920	7858	6096	6434	10370	5314	3026	7970	5342	5004	3840	19108	2004	1496	5772	9830	2028	5568	5978	3886	6742	7034	6108	6202	6684	1778	7400	3228	2352	1750	8880	2714	3334	5854	9138	4792
ENSG00000065308.4	ENSG00000065308	TRAM2	4078	3870	3300	5220	28400	12696	10556	17032	7080	6704	4580	10946	7738	6790	9886	11186	5588	6792	2222	7434	4426	4860	2936	1164	1308	3192	12030	10412	4348	6446	3766	8668	13114	5758	3684	6412	6404	2378	5898	3440	3400	2892	5822	2144	4840	15308	51430
ENSG00000065320.7	ENSG00000065320	NTN1	1792	2224	1282	630	45174	3636	15044	8638	5992	2564	1612	16208	9230	6308	1556	11218	5662	3944	1196	7270	2796	2978	1394	260	652	2284	964	4368	5050	3088	1770	3980	2612	13318	13398	12818	1474	1544	6906	1808	4056	9316	3990	1010	4958	5538	514
ENSG00000065328.15	ENSG00000065328	MCM10	546	3592	1302	1506	3608	4122	2394	3604	2198	896	2790	2722	1584	1726	1090	3978	1490	1430	226	2544	4002	6034	714	254	196	1402	2606	404	902	1676	2212	2344	3594	2086	3696	3478	836	1886	1154	1580	1526	3314	1072	976	736	2206	2764
ENSG00000065357.18	ENSG00000065357	DGKA	8280	7000	6564	10246	37638	20058	13162	13112	16704	11778	9294	12378	23892	15872	19106	6582	12158	8676	1818	12452	11166	4750	940	3730	4890	9042	13588	9758	24678	25332	31192	8980	17652	9664	9312	6090	6222	6230	10062	10624	10700	9094	14940	19308	7920	13374	31608
ENSG00000065361.13	ENSG00000065361	ERBB3	2968	1004	914	6404	18674	21776	8812	17806	14902	9332	12298	18882	6100	11502	8618	7156	4364	3152	2624	7732	9132	7524	4670	4736	3572	5152	8476	4492	14286	7804	15648	7738	8244	15520	12314	16872	3112	5094	4144	8154	11128	17536	8622	10918	13248	4476	13584
ENSG00000065413.15	ENSG00000065413	ANKRD44	474	466	150	164	2706	1188	1856	756	1554	810	636	4892	290	200	906	980	184	308	220	244	1230	1598	250	68	562	564	288	814	558	394	338	2956	5432	1982	1094	964	964	640	524	258	124	1016	156	370	634	1032	272
ENSG00000065427.13	ENSG00000065427	KARS	14262	26580	19846	15098	15748	30834	7634	25834	27944	19580	25600	16526	36816	21676	26978	32578	14414	16568	18914	31354	26308	14850	18868	14414	7504	19590	33732	12430	22756	19980	24712	19336	26772	15928	14528	24624	7556	10050	18424	26442	16888	30556	14482	17002	16558	22018	32368
ENSG00000065457.9	ENSG00000065457	ADAT1	1230	3118	3114	2474	4226	3746	1680	5196	2886	1846	2902	2440	4444	1506	3038	2298	1186	2014	1814	3128	2126	1452	1064	370	574	1088	3258	916	3180	1028	1482	2342	3184	2084	2408	2458	1620	1024	2414	2010	1022	1870	1528	1680	2428	3724	4226
ENSG00000065485.16	ENSG00000065485	PDIA5	2354	4944	2368	4202	11832	4746	1424	2608	2102	2938	3414	2212	8934	2642	5580	3370	2416	1790	6734	4542	2810	7166	1780	370	524	3440	4296	4412	3188	2346	2778	4232	2340	1760	2228	1458	2050	4232	6930	4508	2644	1526	2552	1028	1930	6746	2794
ENSG00000065491.8	ENSG00000065491	TBC1D22B	1400	2230	3450	2604	4828	4324	3368	6224	3018	2840	2606	3962	3054	1996	2384	2926	1286	1482	1932	2096	3136	3238	1274	1178	734	1904	2302	2120	3006	2570	2170	2694	3504	2480	1594	3942	1474	1728	2234	4162	1642	4036	2068	2156	2122	2818	3264
ENSG00000065518.7	ENSG00000065518	NDUFB4	7764	24754	9036	14726	36522	12252	12774	7252	7316	11650	10976	14490	14116	14952	13144	11218	6128	3366	16828	14042	16284	27312	7138	1928	3984	14026	18168	6078	11872	6996	11414	8972	5998	9252	9442	9026	4406	14020	7272	10248	5914	32622	6406	5434	7370	9784	9320
ENSG00000065526.9	ENSG00000065526	SPEN	3724	1748	2150	8222	16464	22940	26890	27606	21058	10340	19658	40304	26852	12974	12180	15570	6636	10866	1932	11742	12774	11196	1622	2098	2240	4726	26360	8312	12934	14710	6218	23546	14850	19410	12784	8142	11030	2630	10916	7854	11270	11686	11522	8522	10224	27678	20528
ENSG00000065534.17	ENSG00000065534	MYLK	13136	10258	3468	3042	22036	12868	2928	35786	3612	7720	3836	3482	13012	13638	4088	15412	4720	3358	6986	21534	7474	6294	452	748	1842	8826	13470	11732	7600	2218	8170	12434	9014	4452	1946	4824	20812	2724	10354	2466	8558	1190	6184	11644	6850	19546	15120
ENSG00000065548.16	ENSG00000065548	ZC3H15	4108	27332	14318	4644	14342	13586	5170	8700	8008	6636	8968	9448	10934	9368	8268	9574	4754	4964	6472	11204	10274	12068	2994	1812	3284	6534	13276	6060	9614	8176	16002	21654	8218	6252	7774	7994	3420	7192	9560	8510	6982	8404	5536	8258	6884	7586	11188
ENSG00000065559.13	ENSG00000065559	MAP2K4	1828	11682	7284	6084	7906	10514	2450	5512	5904	4562	7008	4004	4570	3918	2508	3980	3914	3390	3054	6712	6632	3594	1152	2054	1352	3832	4056	3722	6930	4796	5508	2720	6720	2938	4590	3600	2302	2338	4116	3380	5766	4626	6676	5582	6996	6770	7346
ENSG00000065600.11	ENSG00000065600	TMEM206	846	3818	3312	1048	2510	1702	538	2592	818	960	1998	1224	2738	2626	2568	3158	1372	658	1702	1062	1168	2020	1186	324	466	1150	2298	1354	1650	2210	1268	2462	1198	814	1830	1250	996	1522	1058	3418	1102	1608	1034	666	904	1476	2692
ENSG00000065613.12	ENSG00000065613	SLK	4724	7130	3598	10418	11284	73608	12006	17122	23998	23496	30748	15504	23054	12106	19034	11872	11140	13406	8210	21476	15516	16292	2444	6596	6102	12244	15020	9700	19022	17556	36916	6834	22818	13286	9120	9918	10694	3834	14340	15546	20180	17020	14386	21088	15994	19596	20606
ENSG00000065615.12	ENSG00000065615	CYB5R4	1194	15410	5018	2368	5884	4794	2704	2032	2962	3302	3064	4352	4034	4482	3240	2880	884	1348	1312	2686	3754	4914	464	350	958	1792	4764	2546	2502	2790	3604	2194	3506	3958	1608	2644	1622	2882	2944	1106	2454	4384	2124	1990	2464	1974	3268
ENSG00000065618.15	ENSG00000065618	COL17A1	112884	46030	69686	113270	260002	435706	153034	88666	195056	216666	232174	84754	384284	74570	756038	73070	369318	307782	13376	146248	126364	76092	35218	40336	102940	106630	224976	97566	263618	286208	61702	58380	124310	150266	85764	102404	80088	3216	125758	125356	56944	87366	350482	179484	86198	167982	678712
ENSG00000065621.13	ENSG00000065621	GSTO2	218	5232	3422	100	5950	2378	60	1940	1304	1440	450	68	212	2082	234	278	1296	1468	2006	3630	1496	4638	200	1940	950	468	1544	652	576	136	3640	94	2432	90	62	60	408	396	2158	4662	1852	3488	852	2316	136	458	2642
ENSG00000065665.19	ENSG00000065665	SEC61A2	652	1450	436	816	1538	786	416	540	332	294	362	980	618	1604	398	936	306	236	106	408	578	986	366	96	152	360	1178	688	528	428	756	680	626	576	776	614	422	302	486	572	660	594	336	778	316	692	826
ENSG00000065675.13	ENSG00000065675	PRKCQ	1080	2084	560	68	172	2896	590	1498	1324	550	754	2360	1200	450	3538	1136	736	726	304	1024	218	1516	46	368	748	1010	2838	856	682	1250	1588	314	1468	572	1246	174	248	4	194	268	888	318	606	442	278	694	2120
ENSG00000065717.13	ENSG00000065717	TLE2	676	270	1028	696	668	494	350	782	376	322	286	2992	1778	566	574	2568	308	128	1634	308	1830	4896	1022	140	358	708	208	1294	2474	1186	186	846	1232	5262	2714	3744	1170	114	284	1860	208	4556	152	288	944	1922	304
ENSG00000065802.10	ENSG00000065802	ASB1	2160	4592	3544	1526	7668	2434	3172	1660	2814	2942	1494	3852	5460	2566	4764	4220	1462	1348	4030	2276	1014	3024	2692	1106	774	1320	1938	3316	3118	1120	2402	2332	4478	2634	2132	3306	2092	1668	4278	3566	1100	3342	1578	1058	3134	3014	4128
ENSG00000065809.12	ENSG00000065809	FAM107B	1912	14164	4406	1962	2630	6042	7516	6508	6778	5572	2794	12448	3016	14026	5048	9670	1958	1202	1528	1064	8518	7376	682	362	1606	2644	3924	6056	9476	3002	3446	2786	17524	7590	8100	10174	6948	268	3950	884	2038	6018	3034	1348	3078	4016	3322
ENSG00000065833.8	ENSG00000065833	ME1	1832	4392	4628	2400	4208	10190	830	3148	3550	4682	8436	3784	2420	2806	3052	5458	2338	1476	6774	7498	10060	2312	6286	1746	1386	4200	5620	3968	4256	3942	4696	12206	2674	270	564	180	2470	21204	7176	4722	3262	2384	8124	2064	12112	6098	7952
ENSG00000065882.14	ENSG00000065882	TBC1D1	5034	3392	2628	1768	5938	5034	5428	5710	7368	7362	2122	10346	12368	1070	4154	5224	5264	5094	3020	4704	5810	10220	2790	1152	2170	4024	3364	5488	4564	3380	1422	4814	8750	3838	7302	4646	4832	880	5150	4508	2322	9210	2478	1034	3268	3264	8168
ENSG00000065883.13	ENSG00000065883	CDK13	2794	4678	3986	6912	12400	11880	7138	10636	7862	5694	8606	10662	6054	5848	6050	8256	2622	4922	1478	4820	6370	7472	1430	1018	1918	3436	5236	4756	6454	4726	5942	6430	8418	5720	5976	6202	4530	4030	5984	6088	5448	7210	5232	7582	7078	7254	10134
ENSG00000065911.10	ENSG00000065911	MTHFD2	4676	28576	36590	7996	6970	17198	5816	14172	9456	7976	10040	8792	12512	14736	5082	19006	8054	5416	9860	7104	10994	14552	7788	2384	1794	7208	12340	6166	6386	12770	10852	19672	15850	6688	9858	14216	4774	7048	9036	23498	9448	14454	5400	6200	3660	9582	13580
ENSG00000065923.8	ENSG00000065923	SLC9A7	1064	4204	842	3668	10060	2536	5364	4194	3756	4542	1794	11232	3770	3772	634	9246	1064	1206	2152	1396	1762	5672	934	914	714	1822	152	3482	2310	1076	2050	1134	2790	3822	10980	5060	2218	1042	5220	3752	814	3904	1654	2620	382	5096	314
ENSG00000065970.7	ENSG00000065970	FOXJ2	2208	2164	1154	3816	9240	7668	4740	9266	4674	5608	3700	14982	6074	2674	5354	23634	1662	2320	2448	3980	8188	5996	1298	714	1248	2292	3412	3494	5130	3130	2540	6018	5028	5928	5152	4758	2754	1696	3346	4092	2458	4966	2592	3618	4088	6576	9210
ENSG00000065978.16	ENSG00000065978	YBX1	35200	91532	48128	40854	106672	82076	28304	72378	52330	61332	66712	57646	77226	81516	56726	68572	50270	65190	138726	58692	77522	66772	38446	22226	19142	46460	133418	57498	69832	53092	69388	75016	70782	40844	47264	66842	26860	37792	127070	52356	68842	57096	45994	49398	53786	122220	127850
ENSG00000065989.14	ENSG00000065989	PDE4A	2522	1212	1194	710	2936	1382	1680	3242	1286	2702	1396	5014	6000	1194	4118	5332	962	490	1924	1544	754	4176	1430	180	472	1278	2084	2134	1154	800	740	2374	2436	3094	2172	1666	1968	454	1732	2908	650	1164	272	1616	1514	3262	916
ENSG00000066027.10	ENSG00000066027	PPP2R5A	3432	8500	4496	6224	8354	12106	4614	10546	5830	8152	7002	6404	4796	5860	8214	6706	5040	3518	6638	8046	16054	5716	5918	2326	3578	6372	7132	4056	9696	6182	5562	7986	7386	3716	4232	4366	5430	11662	5722	5622	2984	9180	7260	8180	7734	8556	13578
ENSG00000066044.12	ENSG00000066044	ELAVL1	7932	9592	4270	6444	15112	12604	6616	13436	9228	6506	9500	17864	5052	11856	10710	19278	6846	7468	9048	11420	11492	12826	7196	1734	2592	8582	13578	7592	8956	7820	7764	13424	12146	8966	14306	10034	4704	8388	7962	10258	8702	14720	5286	6374	6690	10228	12444
ENSG00000066056.12	ENSG00000066056	TIE1	2492	1264	518	1202	3548	2624	1766	2880	2430	3262	2190	3324	714	894	3784	5580	2310	1418	702	776	622	2530	1308	242	780	1212	1220	2962	2310	642	320	3006	3502	1176	1146	1362	3162	360	786	676	1186	962	824	1004	1986	2694	3166
ENSG00000066084.11	ENSG00000066084	DIP2B	4046	6500	2344	11038	36924	29412	11298	20040	22822	20184	12300	21422	10586	9342	10374	8982	6588	11012	4022	14380	7264	6250	2822	3982	3968	5506	12266	7602	15646	10052	20852	20114	21384	11662	12452	11084	11816	9508	11506	8932	8598	5978	15932	11662	19986	26660	43036
ENSG00000066117.13	ENSG00000066117	SMARCD1	6300	4934	5454	6632	20388	12834	9034	11726	11904	5066	10250	19026	12204	9374	9594	16028	7996	6760	2046	8104	4332	6548	3930	1306	2258	6900	9650	4552	7202	9792	7300	8488	11374	9252	10208	8120	4414	4908	7094	13854	4022	10378	6184	8108	6586	11540	20154
ENSG00000066135.11	ENSG00000066135	KDM4A	2668	1880	1920	3224	29826	10082	9612	11590	9346	3884	5834	13542	6288	4846	4756	5572	4240	4830	3480	6110	4734	6646	2810	782	2008	3648	12034	4444	7406	5154	5252	9834	5998	4930	11646	6422	3602	1856	7568	4698	6132	8330	5068	5708	4758	10590	9142
ENSG00000066136.18	ENSG00000066136	NFYC	3982	3922	2896	4818	10338	8068	5360	6710	6124	4526	6024	8210	8386	5196	8306	7478	4970	2902	4680	4016	6862	6514	2368	1230	2140	4474	9474	3132	5144	3486	4392	4708	6316	3796	6394	6650	3200	1942	4878	3146	4366	8614	4634	4574	4300	7214	7246
ENSG00000066185.11	ENSG00000066185	ZMYND12	50	40	32	40	68	40	42	64	30	16	8	70	16	54	8	18	36	22	130	28	14	28	42	4	18	36	32	16	74	52	36	28	40	24	142	36	44	12	24	4	14	26	8	30	14	150	18
ENSG00000066230.9	ENSG00000066230	SLC9A3	386	106	58	414	284	162	178	120	68	96	318	140	658	862	238	3826	64	50	14	632	340	278	8	20	210	108	256	146	1302	172	134	98	262	324	108	110	146	210	584	38	204	36	298	148	350	452	250
ENSG00000066248.13	ENSG00000066248	NGEF	1580	720	462	2120	2864	258	132	1328	620	1520	32	1250	1162	314	214	174	816	1138	2228	3678	1936	646	304	2482	1022	2582	3500	1680	672	26	2376	3792	832	122	88	268	2028	2118	134	320	104	74	256	1646	1392	1226	6972
ENSG00000066279.15	ENSG00000066279	ASPM	952	3730	1642	1946	5542	7134	9648	13862	5556	2526	4808	19440	6634	1700	4192	19482	2340	4430	742	5382	9094	14116	980	488	412	3024	9132	814	4624	1758	2422	5624	4136	10192	5362	7324	2584	3670	3932	6146	1278	7154	2154	2712	2014	5806	7744
ENSG00000066294.13	ENSG00000066294	CD84	482	240	256	164	2102	1886	1232	846	1880	5360	1344	8904	70	152	334	822	250	406	144	124	728	562	650	48	680	410	194	788	186	374	98	1052	2652	1570	1186	806	1920	32	460	90	90	574	164	300	468	1590	256
ENSG00000066322.11	ENSG00000066322	ELOVL1	8728	16696	11612	11938	15110	37104	5474	13718	23740	25260	17812	9546	19922	17492	15894	8790	15664	7726	12122	11602	8222	8434	8064	7766	5690	13352	30146	16104	20812	15842	16182	9316	17972	4700	6754	8098	9944	7168	17732	8658	28620	13660	13770	11070	26272	19236	42046
ENSG00000066336.10	ENSG00000066336	SPI1	2692	970	1220	442	3362	2650	1890	2014	4212	9452	3138	9658	748	634	2352	2800	1036	894	560	498	1036	1384	2632	538	1374	1886	792	2402	536	1426	434	1650	4380	2064	3350	1634	2764	126	1710	346	494	1904	596	942	916	2522	682
ENSG00000066379.13	ENSG00000066379	ZNRD1	2638	7436	8202	1920	2848	1858	944	2724	1474	1350	1814	1898	3126	2236	3004	3866	2118	1346	5110	1462	1692	2296	3694	1454	798	2818	2778	1918	1968	1866	2886	2010	4048	880	1792	2198	884	1910	1224	3126	1384	2340	1332	1422	1354	1670	1752
ENSG00000066382.15	ENSG00000066382	MPPED2	484	10	52	16	178	24	154	1094	76	22	92	164	194	112	48	596	24	10	54	246	60	4216	350	12	22	94	16	34	576	12	102	40	68	158	718	572	304	146	22	16	34	64	4	18	78	676	32
ENSG00000066422.4	ENSG00000066422	ZBTB11	1200	4740	2674	3358	10020	7736	5496	4058	4094	2204	4054	6410	3220	2940	2496	2330	1916	1976	2090	4866	6866	4352	760	416	992	2300	5748	2516	4998	2686	3606	5152	3422	2830	4292	2746	2226	3676	3248	2808	2066	4182	3240	3990	2746	6192	8444
ENSG00000066427.20	ENSG00000066427	ATXN3	2178	1986	2920	1982	3672	4874	1436	2854	2322	2124	1972	3302	5004	2094	1582	2444	1968	2840	2148	3148	3416	2404	1350	1544	1050	1666	3352	2962	3646	2040	4152	1496	2822	1450	1434	1606	1676	1874	5184	2882	2116	1840	2512	4404	2260	2970	2970
ENSG00000066455.11	ENSG00000066455	GOLGA5	3846	9728	10098	6598	7386	10762	2910	8870	5428	7206	6604	7094	8236	4772	5176	5654	4512	6666	6044	7298	6606	4486	2330	1942	2386	5150	9734	6218	11800	6398	10230	4168	8934	2622	4146	3168	4670	4550	11948	5944	5612	3502	6474	9376	4832	8980	7914
ENSG00000066468.19	ENSG00000066468	FGFR2	1456	1110	1534	746	48168	14490	19384	6150	2786	1522	2410	8356	7980	3920	4664	2810	3968	2188	2144	12360	6064	5130	5800	1160	1750	1838	3552	1250	8302	3026	4548	16838	3218	9070	6488	5154	4598	10134	1446	1656	2970	1814	3976	1632	5200	9504	5988
ENSG00000066557.5	ENSG00000066557	LRRC40	772	8072	3316	1678	3374	3142	1054	2198	1926	1100	1300	2306	4020	1576	1524	2180	1112	1528	466	2422	2828	3644	146	236	408	1080	724	1744	1556	1122	2638	1610	2588	2082	2064	2186	1568	1394	2152	1102	1728	1554	1438	1904	1234	2014	2708
ENSG00000066583.10	ENSG00000066583	ISOC1	672	1968	1004	1258	2144	2676	3070	2300	1724	746	1686	5254	690	2314	1416	4286	976	966	1496	3082	3496	5812	576	212	868	1314	1502	878	1914	1194	2116	2410	2222	4702	5052	4532	658	1098	1358	2142	1656	3160	806	944	2110	800	1448
ENSG00000066629.15	ENSG00000066629	EML1	1162	2408	596	4040	4972	5274	544	1012	1302	4940	1114	2978	3258	346	1086	3862	2308	856	926	640	238	2912	1420	234	848	1648	842	3266	3568	770	364	3598	1616	342	1192	824	1772	4190	3024	2070	508	142	5016	8876	5234	3942	5622
ENSG00000066651.16	ENSG00000066651	TRMT11	610	1904	1676	482	2760	1534	890	1242	876	336	1086	1048	1188	1042	966	3032	650	700	470	1602	2082	2278	306	190	442	706	1276	928	1566	1108	1008	1614	1464	1926	1026	1708	730	956	1122	2000	1192	1822	1152	1130	586	1044	1152
ENSG00000066654.11	ENSG00000066654	THUMPD1	1954	5148	3310	3280	5720	6806	4000	8732	5182	3438	3786	10102	5802	4646	3268	4154	1876	4150	2432	4788	3772	3624	1376	584	1498	2798	3260	3760	5644	3584	4212	4696	7678	5416	4922	5090	2328	2110	4226	2824	3408	3170	3790	3776	4014	5422	7864
ENSG00000066697.13	ENSG00000066697	MSANTD3	2752	8046	10572	5262	5752	2998	2348	3470	3830	6410	3492	4548	8534	3834	7564	5976	2316	3938	4298	2460	2678	5192	3682	2888	1186	4316	3134	4286	4088	5162	2808	3938	3350	1194	2320	2468	3656	3380	4578	6718	1638	1812	3326	3548	1406	5660	5604
ENSG00000066735.13	ENSG00000066735	KIF26A	424	228	96	474	818	482	400	530	350	712	652	784	3318	180	890	1004	1682	92	162	1450	130	414	262	640	170	882	398	402	942	66	1072	968	794	3824	226	296	572	66	236	470	982	510	112	344	712	2508	3446
ENSG00000066739.10	ENSG00000066739	ATG2B	1628	1752	1922	1910	4182	8554	2726	7102	5374	4886	4818	8286	5732	1418	1874	3308	2464	3902	1686	5014	3640	2886	976	1048	1240	1858	5910	3990	5880	2646	4188	2290	5960	2672	2644	2208	3498	2140	4112	2560	3284	1444	3328	6920	5488	6934	8354
ENSG00000066777.7	ENSG00000066777	ARFGEF1	3782	6696	4200	2870	17660	22460	8876	12268	12150	10590	8372	17930	12312	6144	6388	7478	3610	9430	5692	6816	11712	10186	2362	1158	2110	5730	8810	6024	14182	5534	6290	10238	9728	11758	12144	15302	6404	6078	16544	7680	6824	8020	8044	9684	13182	14848	12772
ENSG00000066827.14	ENSG00000066827	ZFAT	636	262	606	652	2664	2598	1846	2518	2420	1398	1392	3506	1914	1484	1368	1998	856	928	418	962	2220	2014	702	454	650	844	1552	864	1678	776	772	3644	1662	1462	2366	2028	782	952	1928	1178	1258	2002	1814	1470	1240	1106	1692
ENSG00000066855.14	ENSG00000066855	MTFR1	2144	13218	10596	2540	4940	6448	2356	6884	4098	4616	6012	3944	7782	4996	3470	3998	4442	4056	5878	2318	7058	4220	1070	1772	1062	3224	4480	5404	3816	4156	5308	4490	5938	5016	5916	10540	1858	3228	7452	9256	4000	2896	6072	4748	4792	5220	7514
ENSG00000066923.16	ENSG00000066923	STAG3	122	396	24	110	1548	88	9346	152	126	82	82	11072	684	650	102	396	34	40	34	220	7506	11584	56	28	72	78	1842	144	442	62	90	434	842	11282	10658	12990	142	80	122	366	96	8918	86	126	112	684	198
ENSG00000066926.9	ENSG00000066926	FECH	1068	3182	1658	1326	4588	6012	1902	6812	3408	1488	1378	5262	796	2592	1190	3068	990	1668	2348	2224	4726	2824	3226	564	780	1486	1994	1272	2402	2296	2008	1742	2052	2602	3482	4912	1688	3040	2376	982	702	3564	1772	1108	3616	2998	2626
ENSG00000066933.14	ENSG00000066933	MYO9A	1120	2148	1362	2174	8762	8654	1952	3790	6718	3484	3798	5204	3224	2442	2426	2232	1632	2418	710	2296	1892	3446	684	658	1010	1292	3038	2094	2638	1812	3040	2620	3968	3286	2664	3538	2570	1316	3756	1038	3300	2582	3498	3282	4846	4404	5334
ENSG00000067048.15	ENSG00000067048	DDX3Y	1016	7146	452	366	15944	12136	1278	972	2	4	1024	4650	564	760	12	6448	2206	6818	764	4634	7214	11024	582	22	6	3304	6	8378	9230	726	3466	1228	12786	13190	3422	6842	10	110	1524	11616	4526	4412	12	10	18	19294	7940
ENSG00000067057.15	ENSG00000067057	PFKP	14920	14146	17086	21028	7500	22126	7218	22012	33270	33124	26022	10112	36118	82368	16488	18582	12880	9994	3042	22676	14868	16066	9552	13098	3676	22068	21152	23904	16800	23312	18968	8624	20042	5734	5598	7976	10088	14494	24968	15962	23846	17270	19614	7910	14118	20866	28840
ENSG00000067064.9	ENSG00000067064	IDI1	2358	21672	6960	4968	6972	13454	4572	13546	4632	6070	7740	4826	5716	4822	5246	6668	2620	2572	3936	8384	13014	15578	5840	4470	2226	7104	14196	4272	4282	11860	10402	6774	7874	3178	6192	4260	2944	9612	3626	5830	6490	15646	4524	7858	8002	3062	6830
ENSG00000067066.15	ENSG00000067066	SP100	6080	22042	10066	3206	10086	19034	6154	9546	19814	6100	8072	12516	23212	5594	14562	5780	5918	8892	4390	16594	6198	9956	1834	3270	4862	10612	8348	6262	9988	6952	14760	4624	11770	5404	8690	2820	4294	2334	5970	5440	6962	9090	7806	7196	3486	12124	12026
ENSG00000067082.13	ENSG00000067082	KLF6	10878	18056	42600	17134	13120	52534	27006	14002	37986	66210	49154	14170	21132	41010	26628	9944	13856	12462	6722	5240	36426	29610	7002	9334	8036	21346	50712	24368	34660	58660	11468	15034	21900	9710	34068	29606	13924	7588	37242	10752	36152	17696	20732	46426	21818	17242	27184
ENSG00000067113.15	ENSG00000067113	PPAP2A	2666	1292	656	904	6948	2052	1430	1804	2652	1512	1562	6692	1668	2870	3110	2582	724	1310	766	918	1700	2996	636	260	1226	1982	1022	2448	1274	1562	684	1660	2410	2450	2234	2626	2960	518	1824	894	680	2290	598	1446	3266	2652	2198
ENSG00000067141.15	ENSG00000067141	NEO1	2830	1248	570	4684	44592	8456	2684	5302	5536	4868	1214	13824	9860	2982	5334	16924	3206	2164	1498	2650	2072	11802	3240	244	1376	1860	1706	3100	4656	4396	1504	5224	2946	10410	12022	14342	2734	4284	9278	4946	1450	6384	1406	4996	5146	9412	2530
ENSG00000067167.6	ENSG00000067167	TRAM1	13778	63200	42490	9280	29214	32538	10578	19138	20548	24108	21216	23228	46402	13216	32542	24394	11388	19090	51098	10594	15842	24696	4828	3540	6196	17890	24128	29890	25312	12692	16812	12660	43884	13412	32650	37808	13100	12344	28248	18462	13472	14626	20682	25984	19170	19948	25172
ENSG00000067177.13	ENSG00000067177	PHKA1	940	1466	248	614	3174	3454	104	4014	2616	1412	416	4868	1268	2888	1562	3950	1320	1148	432	1168	1606	1448	636	390	780	1282	3320	1290	2718	552	1824	1498	2008	168	1448	1808	906	486	716	1960	2276	318	2042	1060	1242	1602	3836
ENSG00000067182.6	ENSG00000067182	TNFRSF1A	22586	17114	17692	16152	23758	33280	8948	28540	26432	32526	28922	26926	47780	22240	35422	48406	13386	23698	19726	13994	20162	11154	13266	7528	7048	18220	14046	26688	31286	20852	15226	19874	26084	11424	20178	13506	12292	11216	20530	15434	13036	22028	17648	21056	16834	26086	30090
ENSG00000067191.14	ENSG00000067191	CACNB1	2446	342	474	856	2272	358	568	396	210	302	202	5212	1358	766	400	846	582	830	270	948	198	1274	726	170	1846	244	814	2176	792	776	710	1458	798	690	780	1038	770	360	670	1058	708	692	550	1364	212	1366	3720
ENSG00000067208.13	ENSG00000067208	EVI5	914	2948	882	1336	3758	5322	1352	2648	2000	2616	2400	2506	3464	926	1800	1214	1014	1392	1144	1472	2288	2344	558	226	656	978	1546	2982	2160	1602	1210	2478	3166	1286	1714	1570	2108	940	3378	1436	2044	1314	1884	2656	2720	1754	3942
ENSG00000067221.12	ENSG00000067221	STOML1	3312	3968	1774	492	4292	1786	1328	2178	3178	1104	1566	3480	6598	2222	3584	2820	1698	1666	1630	976	1396	2332	2714	698	1130	3852	2920	1538	2048	1590	1292	888	1888	2272	3034	2268	2026	866	890	596	718	2904	1474	1764	1504	3206	1768
ENSG00000067225.16	ENSG00000067225	PKM	195084	668990	460352	281284	228358	344482	118956	243552	363104	343626	308504	190834	455998	292810	428226	458212	271026	287774	145084	214180	145294	145644	150104	201094	78976	257130	160030	223954	233662	312072	199084	113376	373010	103066	258480	306542	156036	168806	341316	236046	150864	321382	290108	229510	296132	431158	418180
ENSG00000067248.8	ENSG00000067248	DHX29	2676	2662	1962	2704	4290	10970	2566	5438	8150	6138	6506	10736	3158	3854	4546	3820	1978	3410	2310	7276	3878	4954	1372	920	1470	4578	4778	3828	4952	4386	3058	3582	5124	5448	4354	3334	2048	1658	3788	3994	5646	3742	2688	6888	5278	6634	8638
ENSG00000067334.12	ENSG00000067334	DNTTIP2	5206	11842	7128	7830	13698	13214	5648	10066	7866	7258	8972	10542	10186	9192	5654	7464	4976	6626	5494	6702	11884	10360	5618	3322	3098	6894	6794	7598	6292	13890	8106	7998	11662	6956	7220	9166	4536	5152	9956	9204	9474	9832	6964	7190	5930	5092	13974
ENSG00000067365.13	ENSG00000067365	METTL22	1116	2954	2474	2012	1884	1266	1036	1192	708	998	1046	2280	3394	1700	1336	1892	700	778	1726	1342	1464	1022	1078	1644	432	1306	754	1450	1678	1162	2086	2416	1572	1436	1622	1560	678	716	1904	1146	1062	1758	1334	1082	1198	2120	1466
ENSG00000067369.12	ENSG00000067369	TP53BP1	1766	1888	1206	3212	8852	8068	3274	4114	3000	2940	3422	9200	4996	1820	2592	7038	2038	4004	346	3402	2868	6522	796	250	854	1614	2428	2918	2514	2468	2598	3380	3052	4956	5590	4774	3452	2218	5294	4784	3038	4520	2330	2836	2712	9270	2910
ENSG00000067445.19	ENSG00000067445	TRO	898	834	130	74	6728	178	1064	78	90	666	132	678	416	106	284	1216	308	60	494	1148	62	2922	540	74	112	276	190	962	228	96	502	580	574	234	3434	198	862	236	508	968	196	526	54	92	318	2164	118
ENSG00000067533.5	ENSG00000067533	RRP15	1704	5774	2818	1632	4394	4196	1864	4382	2276	1498	2776	2968	3914	2652	3416	7802	2168	1662	2780	4782	3090	3960	1354	480	1328	2310	4814	2202	4174	3868	4032	3360	3998	2442	2628	1998	1130	2708	4006	3794	2716	2824	1936	1760	2204	3162	3802
ENSG00000067560.9	ENSG00000067560	RHOA	31204	96162	69100	41550	60422	93046	26630	50700	73370	66138	36204	66170	59766	39404	52092	62880	33468	48330	44582	35576	68716	66134	20574	16848	19842	41762	56210	59748	48658	67256	42690	42826	57414	49838	73392	41168	29570	22842	44772	42330	26800	67568	37632	56804	64834	43338	60906
ENSG00000067596.9	ENSG00000067596	DHX8	4560	4168	2760	5740	17038	16102	9900	12986	12538	8684	12062	14142	9358	8198	9520	7988	5424	7436	3600	9248	8502	8020	5006	2122	2366	5774	12298	5236	9088	8076	7600	8800	12704	7270	9826	9666	4916	4966	4686	5720	5600	11036	6470	7552	7330	11334	14530
ENSG00000067601.7	ENSG00000067601	PMS2P4	118	206	196	64	458	174	152	212	122	44	106	188	110	146	110	130	82	46	28	108	196	96	78	12	46	50	354	78	158	76	120	242	114	122	168	126	70	120	110	174	44	228	90	144	92	232	186
ENSG00000067606.14	ENSG00000067606	PRKCZ	1506	1218	2064	2300	2114	3558	1476	5120	3192	1306	2704	1962	4096	5100	2336	1778	2720	1798	598	3768	1844	2698	1154	1038	858	1682	9632	1688	3360	2432	5626	1578	2394	1314	2206	758	1646	1184	3026	1692	4556	3374	2508	2024	1924	3594	4054
ENSG00000067646.10	ENSG00000067646	ZFY	156	3366	116	1748	2472	3570	306	242	2	4	116	1060	112	184	2	1008	634	130	120	896	1716	2584	28	2	6	804	4	1132	2194	122	1050	230	3710	2784	1002	2842	6	32	260	62	984	1722	6	2	10	2308	1706
ENSG00000067704.9	ENSG00000067704	IARS2	6230	14766	10448	12498	24598	23140	8954	20034	17352	10818	16630	14592	18762	12188	19890	30820	10106	9328	11966	22914	16228	14182	5608	3850	4494	9336	24266	9076	20532	12668	12938	15694	15456	10366	15264	13508	10000	18802	20396	17566	13400	10628	7466	12074	14266	19252	23362
ENSG00000067715.12	ENSG00000067715	SYT1	358	576	510	232	3854	38	208	252	18	34	60	958	948	18	544	2576	10	24	334	1054	10	182	100	2	10	182	584	84	50	24	838	52	842	278	340	110	434	776	1046	948	84	8	40	14	286	252	10
ENSG00000067798.12	ENSG00000067798	NAV3	214	1232	584	206	616	3682	56	146	448	3436	1660	494	136	28	516	112	466	1136	164	300	56	150	36	290	186	450	2174	846	922	992	176	162	1024	278	38	280	1302	362	1550	1076	570	12	1694	80	1768	150	3396
ENSG00000067829.17	ENSG00000067829	IDH3G	5386	7306	5786	3514	10454	5818	4436	6490	6016	7228	9898	11386	10910	7420	10554	12980	5328	3832	6400	4168	5244	4720	7754	3048	2918	5720	6316	4854	5814	4030	7024	5070	6216	4326	10432	6120	3896	2930	8772	9650	7576	14086	6052	4786	4928	5810	6738
ENSG00000067836.11	ENSG00000067836	ROGDI	4078	2908	1766	2824	3166	2534	4108	3722	2770	2742	1910	5406	3412	3150	3688	2894	2326	2480	3060	2756	5604	1270	2006	2136	1094	3528	1786	1924	4116	3794	3080	3180	2702	2210	3814	4470	1890	2038	2264	3842	1868	7684	1962	1754	2008	4344	2548
ENSG00000067840.11	ENSG00000067840	PDZD4	476	114	38	52	464	74	62	182	122	508	312	206	1544	222	1356	408	76	34	1040	2296	126	1080	1264	272	212	200	820	366	184	90	288	280	452	90	234	68	266	174	176	612	234	70	148	1108	384	504	414
ENSG00000067900.6	ENSG00000067900	ROCK1	2676	2882	2440	3520	10436	17706	6228	11040	9628	6586	11126	14216	8448	4104	3282	4128	2154	6874	1560	7972	7710	9256	784	530	1182	2780	7012	4586	5206	4430	6152	10306	10114	9818	7584	8576	4650	1750	10936	4202	2002	2914	4688	5052	5648	13160	11204
ENSG00000067955.12	ENSG00000067955	CBFB	4316	11532	6712	11026	7784	13134	3444	7528	6298	5368	6548	7088	5542	6682	9260	13830	3686	4996	3302	11354	13288	6238	2506	1984	2358	4792	11372	4438	6242	6588	7934	9048	11214	6330	4730	4000	4382	4124	8048	8462	4326	7476	5684	5702	4264	5694	11550
ENSG00000067992.11	ENSG00000067992	PDK3	554	1248	680	2006	1866	774	776	1398	1440	1672	790	3064	1034	198	416	1464	338	642	2208	440	1154	868	950	976	310	698	288	1106	950	818	676	1276	1222	534	1012	1102	642	544	1456	984	40	1050	2140	656	1022	1842	1064
ENSG00000068001.12	ENSG00000068001	HYAL2	4388	10282	6030	3288	9308	5952	2340	7924	6488	4078	3628	5534	10290	4246	6618	9618	3928	5218	5436	3414	6682	7188	4826	826	1880	5846	4406	5670	5680	5282	2590	6164	5864	4350	5432	3218	3818	4840	4594	5028	4552	5122	2782	2686	5400	5832	4064
ENSG00000068024.15	ENSG00000068024	HDAC4	954	1684	522	1172	9606	5706	4024	2930	6896	2784	2396	4648	2544	2250	3640	3624	1262	874	1634	3966	1220	2670	2034	1696	866	1350	2638	2318	2572	1066	3178	5364	4918	3426	1652	3472	1816	2340	2988	846	2252	2680	2396	1284	5196	3072	3826
ENSG00000068028.16	ENSG00000068028	RASSF1	2666	3082	2372	910	3580	2434	1670	3320	2470	1920	1814	6264	4206	2058	2840	5004	1464	2230	1420	1800	3762	3076	2978	1106	1414	2502	2214	4056	2326	4456	1850	2428	4408	4308	9244	2694	2326	1252	2188	2298	2676	4212	1536	2898	2954	2396	2368
ENSG00000068078.16	ENSG00000068078	FGFR3	7776	4788	2466	10170	98826	26202	32696	17958	17702	9524	14616	49416	9092	29850	29906	6492	20570	18474	15650	32872	16514	11306	1896	7464	6304	29296	43892	9360	56706	18712	17388	14628	20824	15002	39066	16168	3512	12938	4058	5896	14164	24060	11906	13244	11750	19296	22532
ENSG00000068079.6	ENSG00000068079	IFI35	9038	10544	2494	2546	4778	9058	2940	10936	21614	1976	6546	8338	3866	5066	6404	4458	8978	7388	3586	5502	2748	5828	3842	1908	3214	17496	13282	2226	4286	10808	6322	3550	4684	2306	7724	2592	2122	912	1646	3468	2474	16576	3998	6414	1428	2986	3946
ENSG00000068097.13	ENSG00000068097	HEATR6	1078	1074	1374	1622	7082	4638	1608	2384	3330	1412	1894	2506	3308	1610	1772	1438	1026	2042	922	2060	1436	2188	726	324	524	1610	2548	1542	1702	1466	1688	2120	5150	1022	3522	2058	1230	2698	1704	1180	1290	2012	1834	1998	1620	3580	2716
ENSG00000068120.13	ENSG00000068120	COASY	10118	7886	6548	9136	17574	13572	10926	13328	12424	9044	11460	12136	11628	13288	11660	11244	12326	6656	11598	13440	6232	9444	16016	6688	3862	11574	17924	9170	14958	11912	12658	9374	20408	6286	12386	9902	6906	7788	5828	8686	10366	15970	10218	9978	10512	16012	21654
ENSG00000068137.13	ENSG00000068137	PLEKHH3	3298	1150	804	2582	6492	5450	5062	3324	4840	2570	5906	7668	5862	7126	6040	8396	4370	2800	2698	4858	4852	2456	2246	2164	1562	3646	4812	3674	4962	5564	3734	3670	4690	4882	6142	5168	2852	1834	1586	2860	4320	14252	5240	3508	3892	4502	5302
ENSG00000068305.16	ENSG00000068305	MEF2A	2312	5334	3166	6750	8944	12056	3928	7906	5606	8740	6160	8642	6640	3910	9200	5192	2114	9040	1472	4864	3642	6080	728	1642	1616	3224	5288	4966	5844	5558	4318	4626	8390	4998	4228	7148	5056	3570	5138	2102	4140	4566	8136	5654	6494	6634	13832
ENSG00000068308.12	ENSG00000068308	OTUD5	7604	2932	2948	4604	11882	9676	7600	9104	8318	7354	8916	16572	12728	8424	7068	14042	3890	6110	4670	3764	6636	6370	6158	3890	3320	6706	8600	9050	7748	7462	4264	7732	8014	5794	14186	7124	3846	2700	7298	11782	6478	10570	8786	7482	5432	8434	5034
ENSG00000068323.15	ENSG00000068323	TFE3	6594	3312	4688	6448	16198	10884	7516	11982	11608	12874	8210	17360	24670	11290	7254	12242	4628	5120	2744	4244	7012	5902	3218	2208	2700	5620	8426	9650	8534	9070	4666	11408	7512	4774	15318	6116	4990	2432	9506	8938	7318	10622	11664	8060	6752	9346	7306
ENSG00000068354.14	ENSG00000068354	TBC1D25	2042	1792	1494	2108	5260	4026	2728	5412	3666	3804	2880	5746	6568	5374	3226	4064	1706	1994	1912	1292	2658	2402	1880	1024	934	2412	3588	2392	2694	3254	1570	3404	2528	1668	4106	3562	1662	1194	3290	4950	2458	2568	3110	1838	2302	3664	1926
ENSG00000068366.18	ENSG00000068366	ACSL4	2758	21744	11130	4506	9254	23074	4732	10914	9444	12992	8108	12714	10784	7568	4178	11798	2502	8668	3076	5336	7046	9686	920	796	2496	3294	10196	8298	8194	12904	2534	9148	9368	5314	3746	4284	6814	2074	11188	6152	3968	6434	9148	4668	5342	9842	19250
ENSG00000068383.17	ENSG00000068383	INPP5A	1286	2412	2266	2136	2998	4738	1450	3154	2718	2748	3544	2704	4924	3514	4642	3548	2140	2104	2704	3452	3454	4148	1524	1256	840	1830	2748	2652	2758	1778	3808	3678	5410	1566	1300	1510	2328	1288	2328	716	1872	1088	1650	1948	2492	3526	3408
ENSG00000068394.10	ENSG00000068394	GPKOW	2530	2178	1272	2088	5508	2998	3442	4004	3170	3506	2566	6964	4414	3254	2562	4770	1440	1666	2684	1640	2978	3684	2368	1338	1284	4126	3530	2312	3094	2900	1562	2678	2804	2426	7110	4180	1302	1226	2406	3556	1504	5314	2932	2232	2196	3574	2282
ENSG00000068400.12	ENSG00000068400	GRIPAP1	5212	1186	770	3832	11188	6024	7084	6604	5936	3808	3836	13484	8368	4310	3946	10176	2206	4334	1732	3760	5890	7616	2558	1146	2262	4648	6906	5494	6706	6308	2550	5438	5396	4278	8496	5034	3130	1452	7316	7938	3484	16710	7132	5498	3192	8490	2832
ENSG00000068438.13	ENSG00000068438	FTSJ1	6114	14630	13142	6682	12246	7650	3730	7728	9590	8606	6428	7858	24584	8820	7236	10568	5414	5652	6730	3780	6772	6108	3702	4150	2178	8108	10476	9756	10140	8976	3830	5492	6554	3670	9134	6472	3638	2086	5700	9986	4398	5520	8500	5034	5058	9270	6454
ENSG00000068489.11	ENSG00000068489	PRR11	1290	14974	3844	3480	5218	4624	4850	4448	3668	2798	4220	4324	5198	1366	3960	5438	3430	5060	2550	4104	4414	6788	2794	1196	378	1776	3774	1280	4456	1618	3494	3562	8146	2852	1842	2790	2602	2032	4166	5258	1496	4000	2664	1728	1498	6884	11558
ENSG00000068615.15	ENSG00000068615	REEP1	304	196	190	52	306	186	124	1476	132	110	148	534	448	642	174	1458	36	112	106	3586	3122	970	288	20	324	200	2004	562	608	146	670	406	104	70	112	168	454	710	14	74	216	38	106	2378	110	308	10338
ENSG00000068650.17	ENSG00000068650	ATP11A	1460	1226	2802	2650	7708	10312	7726	7318	8516	6620	6060	7416	15774	1674	6144	8704	3090	3492	1482	4108	2808	2454	494	1062	976	1354	6814	6352	4556	5216	4122	3956	4604	3358	7738	4820	2206	1196	8146	3774	7406	584	3208	3278	4644	6824	7034
ENSG00000068654.14	ENSG00000068654	POLR1A	4132	3196	2202	3794	14986	23136	7406	20088	16684	6242	13480	15180	11926	7986	7260	14634	6820	6680	3266	11952	5690	5618	3366	1102	1770	3652	14208	4018	5808	5816	7556	10392	10882	7824	7802	7240	4566	2840	9240	7222	8356	6174	4038	7582	10280	12446	16186
ENSG00000068697.6	ENSG00000068697	LAPTM4A	30928	73542	34872	36258	50908	36396	20576	39656	31192	31960	21776	24554	42242	20812	47028	30526	18268	14824	38434	28798	26092	36040	9910	11946	14802	29100	37016	51838	43902	33494	41792	22588	30434	13930	27266	38938	22198	18830	29166	19420	31470	29354	20700	44036	21988	23904	52244
ENSG00000068724.14	ENSG00000068724	TTC7A	5642	3268	3242	3998	8106	10228	7946	10396	12374	7754	6740	12490	10146	7056	11298	5262	5044	3504	7848	4948	6424	4392	3506	2010	3564	7638	9608	5918	6586	6670	5350	9482	12406	6988	6550	5930	8500	1684	7048	8106	5096	8478	5208	6524	6442	8974	13020
ENSG00000068745.13	ENSG00000068745	IP6K2	4054	5074	4476	3912	12690	7480	6138	5876	5528	3022	3552	9172	10006	3938	6654	7940	3550	6408	4652	4946	6472	8808	4328	1682	2280	4560	4214	5328	7218	9072	4996	7010	4696	5332	8222	3970	2948	5248	4652	6426	5272	10120	5720	7144	4802	7062	4074
ENSG00000068784.11	ENSG00000068784	SRBD1	634	1536	874	1018	2816	2952	1254	2892	2180	1072	1288	2158	2350	1344	1526	2000	798	1488	710	2066	1856	3254	286	228	618	1098	1954	940	1486	866	1648	5346	2132	1596	1334	2062	1004	990	1582	1246	940	2080	1058	1366	1318	2014	2456
ENSG00000068796.15	ENSG00000068796	KIF2A	1528	2786	2374	3968	5582	7374	4420	3254	6056	3844	5086	11762	3528	2314	2952	4278	1544	2494	1230	4542	4590	9630	664	616	838	2000	3322	2016	2998	3260	2236	1422	4138	7628	5528	6168	1684	956	4388	2422	2034	3258	2328	2708	2876	6190	4558
ENSG00000068831.17	ENSG00000068831	RASGRP2	446	218	378	66	442	540	532	148	510	382	336	774	1254	286	892	744	164	112	228	166	676	264	846	108	394	394	106	670	104	200	208	306	6100	996	274	142	374	94	186	224	162	146	150	386	416	496	150
ENSG00000068878.13	ENSG00000068878	PSME4	7800	18890	5210	9890	26228	25218	14310	34682	16698	17168	19378	20872	17834	15826	17210	16196	7712	11080	13584	14900	21386	12538	6258	5542	2952	10998	24008	8720	14012	12808	15326	28012	20734	12158	11734	11146	11446	7114	25386	16424	10362	11522	9072	11464	9766	18272	27196
ENSG00000068885.13	ENSG00000068885	IFT80	894	2324	1696	1540	5450	1290	2650	1038	454	712	578	3366	1722	1534	968	3150	454	748	1134	2376	2324	5662	524	232	396	844	1246	1252	2090	786	2870	1210	1668	1706	1262	1034	1086	1508	1140	1990	446	3052	988	1102	504	1686	1146
ENSG00000068903.18	ENSG00000068903	SIRT2	6270	9060	4380	4736	9484	7588	4868	5216	6398	7456	5826	11468	6678	6682	5286	6772	3072	2264	6730	4182	5866	4732	5752	4102	2596	6286	6848	6792	4766	4530	8654	5590	5584	4906	9836	4924	4204	2136	3832	3498	5662	6646	3670	6028	7048	6292	6368
ENSG00000068912.12	ENSG00000068912	ERLEC1	4510	24738	8484	6938	15358	9150	4250	6652	4892	4424	3058	8294	9050	4314	8828	8330	2478	3026	6472	4502	4422	10660	2210	750	1800	4524	6470	5216	7348	4862	5312	10056	8554	4004	7284	4482	4838	4384	6172	8140	3672	5590	2414	3160	4362	6874	5018
ENSG00000068971.12	ENSG00000068971	PPP2R5B	2640	1846	2494	2340	6848	5288	1990	2204	3882	3992	3866	3648	7196	4258	4250	2534	2572	1024	658	1304	2318	2126	2318	1836	1258	2898	3056	2424	3056	5854	1318	2182	2400	1486	3640	2308	1950	2378	4682	3136	1212	6438	2680	2186	2082	3048	4656
ENSG00000068976.12	ENSG00000068976	PYGM	216	28	32	38	474	76	70	34	26	34	38	20988	36	22	36	172	16	22	56	62	16	44	78	10	3406	28	40	290	18	24	20	142	154	72	42	44	594	22	22	54	30	80	106	288	160	96	4572
ENSG00000069011.14	ENSG00000069011	PITX1	8672	2160	2034	3258	25752	23856	28018	23970	26064	60090	14972	36392	7378	48106	22464	42900	6950	4156	8858	29646	34602	12838	7640	16986	7582	27858	6518	2214	11588	18594	19648	12656	17638	15616	31642	13610	3148	6730	5016	4300	4220	105808	9318	7490	16218	7072	10640
ENSG00000069020.17	ENSG00000069020	MAST4	2186	2864	2164	7606	8274	39166	21570	15700	31632	19904	23260	27322	8580	13826	10148	7336	2796	4168	4336	9586	9234	10592	814	3870	2472	4640	9678	3816	9898	13450	9730	2550	8822	18810	11048	10448	3776	2356	16596	1982	10208	6982	8342	17940	18126	7348	9790
ENSG00000069122.17	ENSG00000069122	GPR116	788	1930	910	664	15134	6760	1968	3332	2414	5312	2960	2532	1404	1026	1814	6180	938	1050	734	666	594	3666	712	290	450	1096	1104	4376	1138	910	580	2708	2332	1654	1452	1216	3100	266	1216	942	1468	608	718	862	3864	3024	2824
ENSG00000069188.15	ENSG00000069188	SDK2	1914	1596	502	2264	24936	8482	2016	188	6110	3694	522	2354	9918	188	3304	1598	3024	7118	3880	5572	276	1742	164	690	736	2238	200	4212	2786	6418	1616	480	5126	1294	6170	4272	5838	882	6550	1170	2496	42	4200	666	3136	12240	5750
ENSG00000069248.11	ENSG00000069248	NUP133	2842	7728	4206	4546	13024	10618	5862	9426	7892	3750	6316	10718	8636	4520	7780	21764	3852	4440	5768	8074	7604	9090	3486	1720	1936	4378	8252	3648	6366	4464	4772	7248	5948	6692	7026	7904	3732	5326	5840	7270	2904	7052	3114	5718	4810	7800	8154
ENSG00000069275.12	ENSG00000069275	NUCKS1	17352	33138	20122	29382	65372	50422	44620	56850	31030	20694	23958	73692	50112	19738	38612	174682	19454	26450	42816	47730	32262	64326	15334	7624	7898	21574	52616	15536	28936	24382	28638	35096	38132	42092	29160	41718	25912	29884	35272	34790	12296	46166	15144	26368	25028	33954	45010
ENSG00000069329.14	ENSG00000069329	VPS35	8480	24358	26002	11960	16052	30202	7600	20906	23228	16828	18700	14622	54348	14176	21302	25618	8786	13854	10372	23498	18600	13784	5446	5946	5266	12982	18286	11724	20286	12184	14538	16328	19662	14770	12964	24050	8176	6310	16382	18392	14790	15966	14348	18704	15250	16574	26032
ENSG00000069345.10	ENSG00000069345	DNAJA2	6358	24638	15992	7838	8886	15898	3410	9678	10232	10932	10188	7014	29504	11540	9440	11048	4800	7088	7636	12856	9674	6540	7358	6206	3702	7780	11736	8072	10790	9844	16422	12340	12624	5698	6536	8988	3808	4492	8518	13304	9096	10160	7738	9420	7372	9538	13638
ENSG00000069399.11	ENSG00000069399	BCL3	7850	5120	3266	3086	19188	10718	10726	10042	9842	11876	11798	31194	14544	18548	12656	11326	3836	1576	8700	3106	7074	6316	4532	3100	2492	5648	12114	8208	11688	11952	9404	6930	10342	9430	19830	15062	8322	5254	3072	6854	6318	10248	6050	7356	5174	9248	4748
ENSG00000069424.13	ENSG00000069424	KCNAB2	3414	1294	820	1318	3520	1540	3096	3156	3728	4266	1772	8502	3572	3178	2020	4480	1130	1128	524	3354	1442	2262	1484	772	1250	1592	9676	2270	898	1598	1226	4152	6796	2880	5396	1246	4962	124	1066	1432	1154	3108	916	696	892	3866	1844
ENSG00000069431.9	ENSG00000069431	ABCC9	328	658	100	150	1406	1094	356	372	188	1192	590	1890	302	140	556	1452	94	316	192	196	56	490	66	44	290	176	286	2028	260	96	138	416	640	1514	164	462	1634	66	242	276	166	74	252	310	2380	780	1578
ENSG00000069482.6	ENSG00000069482	GAL	578	2202	286	24	106	86	4	1016	72	220	722	18	2328	282	680	216	526	18	2844	22	16	256	3496	252	58	154	1798	44	122	2	666	92	374	10	28	26	198	1158	10	1338	116	2	10	52	12	400	34
ENSG00000069493.13	ENSG00000069493	CLEC2D	680	616	230	328	3296	794	1078	418	1086	342	444	4574	418	390	546	3994	124	232	130	494	1070	1766	106	86	534	668	162	696	752	564	374	324	3140	2412	1512	786	514	288	640	450	152	1554	358	910	294	1040	320
ENSG00000069509.5	ENSG00000069509	FUNDC1	1198	2530	1082	1368	3324	1446	1156	1494	1034	1354	850	1926	1698	1374	2316	2182	510	770	1972	710	1410	1946	1206	494	690	1456	1514	1070	2028	1088	866	912	1058	944	2376	1860	620	744	1348	2888	848	3088	1324	938	960	1154	930
ENSG00000069535.13	ENSG00000069535	MAOB	618	5742	26	282	1096	404	3404	26740	322	418	986	1164	554	3468	366	366	84	140	384	1192	2522	950	98	36	576	684	3036	280	404	50	2192	32	876	2100	1240	2870	1014	1686	830	10	110	994	40	3776	278	1390	46
ENSG00000069667.14	ENSG00000069667	RORA	782	1676	526	2978	3506	2872	2688	928	1358	7402	1228	4548	2974	858	948	2882	576	614	1070	826	2374	3940	560	2196	1070	1330	570	3084	2992	916	1916	1614	3464	1620	1792	1662	2926	2542	2548	886	1296	1418	2490	1374	5246	2682	3000
ENSG00000069696.6	ENSG00000069696	DRD4	440	20	14	58	154	10	14	234	80	24	22	78	70	62	62	1608	22	20	70	58	34	88	154	18	22	16	138	350	30	14	144	252	20	64	14	44	78	38	124	20	232	154	22	34	12	164	22
ENSG00000069702.9	ENSG00000069702	TGFBR3	208	916	142	162	4632	2644	494	716	692	478	1242	2026	582	1836	480	462	96	92	164	2192	958	716	656	52	570	210	3390	408	972	278	2388	8354	2348	1292	1814	1966	1448	1030	228	402	232	610	124	1876	3558	1284	2434
ENSG00000069712.10	ENSG00000069712	KIAA1107	154	114	206	146	1114	314	310	288	230	60	76	522	368	114	118	230	38	98	74	234	240	882	52	2	64	56	36	114	300	66	82	266	182	114	386	370	142	120	398	136	12	228	30	410	60	194	142
ENSG00000069812.10	ENSG00000069812	HES2	1212	2894	2540	8532	1278	19396	2414	8568	22488	5238	16868	4156	10164	16958	7832	1314	10044	5006	3956	5672	4960	1712	488	4364	4184	4456	11076	12782	16746	4324	7882	2082	5272	4052	1764	2158	4898	1926	9350	1014	15432	1734	12704	22346	15744	4094	8510
ENSG00000069849.9	ENSG00000069849	ATP1B3	21844	76326	40480	48372	250710	80116	30204	89810	37080	60998	70248	19268	39894	66184	66126	44294	32026	16100	98304	97266	119312	15010	52200	28490	17136	33450	70910	19802	130666	38788	84734	55982	22824	22734	16526	15058	23274	52652	31122	59044	24276	33030	68432	37028	58966	87926	84020
ENSG00000069869.14	ENSG00000069869	NEDD4	968	6294	4808	4252	4798	10536	1888	1582	4526	4040	5282	4292	6080	1064	3986	2464	1780	2672	656	1180	1192	3246	348	896	868	2164	2932	3900	1412	2834	2562	1444	6516	1678	3666	3640	3176	588	6540	2026	2174	1840	3638	3914	2996	3132	4812
ENSG00000069943.8	ENSG00000069943	PIGB	752	1842	748	704	2654	1524	386	900	828	616	588	1314	786	504	1154	2668	506	626	212	752	610	1190	362	148	356	882	356	570	950	674	750	696	1540	574	854	626	834	542	868	2172	434	1162	504	858	710	1074	710
ENSG00000069956.10	ENSG00000069956	MAPK6	3744	37634	14132	34518	15140	49126	4712	9650	25330	27952	31368	9358	16406	9336	24910	16316	15354	15498	7162	11410	16416	12008	1896	5490	4648	10406	13406	10368	12728	13792	27546	9032	23434	6404	5676	9810	12742	9512	21876	10258	16294	12678	35780	23684	24828	19054	40264
ENSG00000069966.17	ENSG00000069966	GNB5	2850	6076	3934	4330	7980	6246	1714	2644	4414	4136	3496	3446	5804	1782	5540	3290	4688	3144	1952	1824	2120	4500	2566	1536	1406	2600	1876	3588	1746	2742	3002	1842	5674	2318	2510	5174	3144	2122	3862	3884	3062	4292	4956	3500	2810	3648	6912
ENSG00000069974.14	ENSG00000069974	RAB27A	1848	9476	2250	1464	4962	5534	2314	3398	4200	2022	1768	6360	2352	2880	3674	4092	1448	1364	2070	894	1646	5128	1526	418	1186	2988	1830	3308	3132	2532	2348	1414	7988	3392	2500	2722	2404	712	3036	3252	1024	5446	802	1326	1634	3008	1910
ENSG00000069998.11	ENSG00000069998	CECR5	4110	16588	5004	4266	12928	3582	1856	10388	3634	3468	2962	6346	8498	7088	5014	11978	3460	2100	7278	5416	4726	4386	5422	2542	1506	3212	7384	3402	4226	4422	7972	6728	4932	4246	4374	7818	2010	5170	3578	3246	4318	4278	2834	2140	3400	6006	4450
ENSG00000070010.17	ENSG00000070010	UFD1L	13400	45246	10086	11404	27882	9342	5812	12370	7840	10950	4648	9840	10902	9694	9370	9282	5596	2938	16662	6318	10064	7860	5690	5244	3678	10780	12094	6484	10638	11240	12482	11814	8770	5608	6664	10234	5544	24282	7812	6722	6026	10202	3924	15046	6884	9490	10536
ENSG00000070018.7	ENSG00000070018	LRP6	1144	1878	760	2118	15934	5368	5046	4738	2220	1912	1382	10768	2628	1652	1208	20824	484	1344	1030	3216	1956	8658	970	92	536	982	2198	2822	3902	1522	1734	11110	2980	7152	5174	3624	2026	1584	1768	3024	1874	2676	1236	956	2510	6660	2852
ENSG00000070019.4	ENSG00000070019	GUCY2C	22	264	112	12	168	202	94	688	92	212	160	158	94	82	186	102	14	26	78	558	224	104	10	2	276	58	280	64	188	16	226	8	120	40	128	14	70	68	54	50	74	100	138	158	714	88	348
ENSG00000070047.10	ENSG00000070047	PHRF1	5696	1568	1602	4358	7660	10982	11104	8036	14978	7360	13672	16014	10178	10964	10720	9906	4894	9040	1430	7726	6082	6844	1878	1442	2844	4804	13138	5532	7378	9022	4978	6076	13170	7488	15444	7440	4296	3146	10230	10236	7932	10092	9870	9346	7718	12008	9980
ENSG00000070061.13	ENSG00000070061	IKBKAP	1790	8512	2514	4146	16970	12388	4516	13912	10234	4444	5406	13548	9296	7586	7272	6298	3882	3800	2984	10338	8488	8738	3458	2312	1494	4852	16142	4340	7644	6460	6034	6104	6250	7550	4846	6208	3756	4598	3582	4226	4806	6956	4874	3636	4812	8524	13348
ENSG00000070081.14	ENSG00000070081	NUCB2	4178	7784	4606	4852	6318	7116	4510	3628	4000	4472	3078	5468	12580	4050	4524	4484	1636	1800	3718	5960	6390	10990	3942	1692	2572	3452	4730	3602	11750	2538	4672	6436	6066	3844	5824	3992	4166	2666	3918	7350	2320	6578	1870	1650	4110	6916	3646
ENSG00000070087.12	ENSG00000070087	PFN2	2254	11868	36074	38930	43026	30192	1764	46484	8496	6370	438	9390	38530	29336	1100	6882	11448	24384	44868	29162	13994	20052	12046	12468	2958	16094	31766	14812	25502	14974	35472	27112	18792	750	7942	7216	17666	17774	25556	5612	6172	19092	12854	8112	5438	39986	6638
ENSG00000070159.12	ENSG00000070159	PTPN3	1198	2452	2258	4378	9742	9398	7248	4406	9412	3150	4620	10048	7322	5730	4832	3232	1960	2854	1652	2988	2254	6764	1002	816	1290	4448	6192	3436	8106	5488	3400	2230	3288	4402	4850	4470	2692	5478	2560	2326	2540	5486	4216	5740	6086	4504	7518
ENSG00000070182.16	ENSG00000070182	SPTB	658	418	212	304	370	154	112	214	158	168	548	9354	326	634	90	1766	134	656	250	364	104	550	162	44	1282	28	694	1864	62	116	442	378	66	572	288	268	490	102	52	62	416	234	340	628	422	290	6550
ENSG00000070190.11	ENSG00000070190	DAPP1	1236	9030	2176	1890	920	6118	1764	3808	6210	5426	1488	2712	2364	5130	2318	898	1678	1960	1066	1342	3228	3000	180	1608	1170	4732	9820	2772	4020	5578	9352	2928	6116	1490	1944	1388	1850	1782	5368	2000	3356	6632	3786	2410	2492	2366	3324
ENSG00000070214.14	ENSG00000070214	SLC44A1	5500	42944	12096	19110	44020	29954	15586	40142	27878	29026	18924	29122	24276	25258	27514	15420	11694	16464	10346	33000	31086	25434	12840	5010	5824	18438	24600	16512	19102	16288	26772	37236	16080	15698	13086	27240	13846	34970	13356	8464	20610	12610	18684	11254	22880	25954	34738
ENSG00000070269.12	ENSG00000070269	TMEM260	1350	1722	2454	532	7024	2312	2278	3980	1854	1010	876	3472	3038	1480	2010	1846	458	1914	1344	2286	2134	2112	988	194	584	784	1876	1694	2286	1080	3358	1278	2612	2668	2652	3786	970	4730	2432	1248	1100	850	972	2490	1312	1602	1822
ENSG00000070366.12	ENSG00000070366	SMG6	1554	654	810	2298	6878	6846	3470	4872	6660	1912	3762	5932	3834	4162	2292	3144	1392	2282	442	3246	3380	1588	156	446	540	1558	2418	2076	2924	2008	1586	4956	3618	3318	5764	3058	1544	1560	2874	1574	2598	3076	1814	3248	4032	4546	2958
ENSG00000070367.14	ENSG00000070367	EXOC5	2686	15750	10400	4492	7858	16660	6242	10232	7936	7838	6296	10098	10614	4938	8916	6890	4412	8790	3874	10376	9150	8218	1112	2738	2196	3770	12212	6984	7630	5030	12856	6592	11224	7256	5494	11022	5132	9628	15228	6982	6924	3944	7870	10392	6938	10050	15680
ENSG00000070371.14	ENSG00000070371	CLTCL1	1996	1048	730	834	4862	1854	128	5028	1450	640	310	1492	2054	1362	308	512	684	848	534	1272	1084	1002	858	1004	760	340	1624	2942	1098	1248	2238	1270	324	798	426	620	724	2854	1642	388	1184	192	1014	2360	1468	1982	2738
ENSG00000070404.8	ENSG00000070404	FSTL3	10310	5060	12166	4414	3738	3214	246	996	8176	5550	4508	1026	49256	1680	29776	2400	5664	5870	8440	3532	1646	2570	7510	2608	2726	7020	4316	15754	7826	13610	1754	3848	1672	1478	714	916	4496	544	4350	8612	1094	274	4662	3978	2294	5340	10816
ENSG00000070413.17	ENSG00000070413	DGCR2	10064	10014	8878	13450	39994	28342	17140	38238	27958	19614	10556	22464	43456	21556	27976	18564	16734	8078	23178	12766	12808	13992	8206	5086	6968	14396	28306	11822	18922	14484	19866	17142	19846	11628	16456	20984	11864	6890	15666	10374	13222	20050	10778	31930	18546	22874	21764
ENSG00000070423.16	ENSG00000070423	RNF126	3284	6872	3294	5228	8382	6726	2110	6090	6496	4778	10298	7548	6448	7864	15798	10252	7994	3546	4402	3028	5838	3420	10822	3024	1770	6848	9450	4212	4908	8132	3878	5140	8492	4770	4744	3918	2740	5370	4970	6096	2712	6978	4734	4704	4982	7474	7408
ENSG00000070444.13	ENSG00000070444	MNT	2768	898	1392	3682	6356	8266	2854	4510	6852	3496	4726	4148	7172	7076	5014	3674	2146	2696	2398	4154	4026	2154	760	2102	962	2362	4234	2652	4366	5730	3708	4588	3926	2542	3050	2324	2440	1880	6728	2512	4304	3490	3650	3236	3234	4214	3552
ENSG00000070476.13	ENSG00000070476	ZXDC	1760	1664	1492	3806	18326	5526	8574	3198	3890	2552	5000	6906	6656	4136	4994	4844	2162	1772	3954	4504	4546	7158	1974	742	1044	3512	5698	1612	4340	2822	2476	3620	2580	4484	4476	4596	2588	3780	3366	4564	1692	8720	3852	3342	3162	5970	4354
ENSG00000070495.13	ENSG00000070495	JMJD6	2712	4054	3282	2542	5844	3096	2398	3742	2664	3996	3786	4498	5386	5086	3898	6408	3738	2286	4014	3338	3394	4906	5030	5422	1202	3368	4056	5524	3448	4190	2668	8580	4712	2142	5820	3200	2358	2246	3828	4496	2982	4882	2780	1942	1434	4138	4204
ENSG00000070501.10	ENSG00000070501	POLB	1342	6548	8642	952	8124	3802	1324	2844	1554	2580	1218	3114	6186	6260	4000	3186	1262	456	2322	1812	5532	3858	1478	1158	910	3290	4360	1492	3072	3244	4522	2282	3806	1982	3050	3842	1540	3172	2140	2528	1320	5096	776	1452	1052	1818	3238
ENSG00000070526.13	ENSG00000070526	ST6GALNAC1	82	2364	80	170	6860	1656	942	3922	2482	190	48	2796	84	11280	1084	156	286	42	566	884	4058	1758	156	58	544	612	4774	308	9784	374	4178	344	666	5056	216	962	1058	698	272	38	708	5932	244	372	1350	2040	1694
ENSG00000070540.11	ENSG00000070540	WIPI1	2416	3604	1556	2720	17224	3880	2082	2186	1720	5156	1942	4538	4696	2822	2912	3924	2106	1260	1782	3756	1302	2576	894	380	1314	2884	3946	5358	3936	2658	3204	3402	3020	1790	1798	1498	3736	2224	2962	3188	2150	3502	1882	2142	3646	5184	4382
ENSG00000070610.13	ENSG00000070610	GBA2	2174	1820	1872	1634	5894	6440	4354	2240	6574	3314	4068	8266	3498	4438	3088	6078	6618	2236	1146	2554	3106	6438	1812	2274	1608	2136	2360	4784	5000	5718	11062	2802	4166	4944	3246	4174	2774	2110	3096	3940	5084	6662	4656	5526	4486	3544	3486
ENSG00000070614.13	ENSG00000070614	NDST1	10760	3158	5188	17136	14416	56782	12264	15114	48728	35008	27998	23142	49318	18204	24896	23106	13158	13780	5544	26446	8992	12052	3446	3280	4422	13868	11592	14098	15956	19300	12424	12172	15688	15300	11044	11838	11720	3204	19042	19582	15262	17648	15360	21222	35332	24574	19696
ENSG00000070669.15	ENSG00000070669	ASNS	1450	6308	19710	3032	6268	8684	2190	5680	1234	3096	1030	5108	7072	6460	1820	9780	1990	880	12190	2706	2970	4194	18404	916	858	2462	9926	1968	3068	2470	5642	8952	11438	2472	1642	2862	1458	4282	1794	7412	3910	13372	1488	338	2458	4448	3022
ENSG00000070718.10	ENSG00000070718	AP3M2	1420	2444	2774	1114	9064	1300	2446	2358	1222	1060	1016	7088	2736	3192	1900	6052	532	756	466	1902	4694	5456	880	214	612	1130	2334	2080	1120	1164	1852	1946	3474	4804	5306	7574	1454	2468	1326	2450	908	2804	528	730	1096	3184	1946
ENSG00000070729.12	ENSG00000070729	CNGB1	486	1186	348	1184	88	4288	46	2352	1844	1294	1242	58	1256	842	12324	188	1922	1660	120	1428	496	164	54	3798	158	2554	286	3160	144	6784	208	34	92	102	30	12	868	18	2364	1514	382	48	6724	2464	524	770	7318
ENSG00000070731.8	ENSG00000070731	ST6GALNAC2	4710	3212	5838	7096	27390	5820	11696	6016	5650	4674	2412	12818	15996	10068	5638	11922	4502	5024	4998	5328	6472	5282	1586	938	2602	4992	5758	7110	9174	2788	4564	14782	5882	10428	10352	12128	5298	12062	12370	3558	1422	12596	4864	11896	3982	6698	13996
ENSG00000070756.12	ENSG00000070756	PABPC1	80792	93664	132920	141112	551928	638730	105240	199160	189014	286840	245092	249554	179144	166688	202266	325686	108874	149432	241618	106872	246710	228622	101334	66522	65052	150980	203248	197198	232270	182556	175066	278570	311024	221840	204700	283962	64232	191040	433148	220082	189034	99540	154944	352020	281140	265444	278398
ENSG00000070759.15	ENSG00000070759	TESK2	382	458	348	1814	6288	1624	2118	1376	1206	1326	878	3290	954	2176	642	996	400	606	288	376	2550	2856	316	316	476	654	1230	698	984	1212	440	2334	898	2528	2456	2662	358	1110	1360	774	872	2110	834	1480	878	2784	1118
ENSG00000070761.6	ENSG00000070761	CFAP20	2358	7556	5130	3618	5304	3176	2020	2892	2886	2146	3126	3048	4170	4020	5166	8614	2120	2258	3328	5038	5040	3968	3288	1280	1224	3456	4102	3338	4010	3082	3250	4464	4752	2698	3658	2604	1742	2556	2592	4120	2630	5208	2648	2496	2068	3024	3840
ENSG00000070770.7	ENSG00000070770	CSNK2A2	6322	8296	7090	9444	7948	18008	3606	8724	11118	10322	10952	7272	12526	9764	10504	13980	6890	8356	5230	13550	8286	6304	6812	4170	3182	6824	13046	7802	9336	7972	11266	9334	12974	7262	4936	4154	4762	3282	10364	13150	7260	9758	8086	8958	7932	13544	21950
ENSG00000070778.11	ENSG00000070778	PTPN21	1502	1240	1606	1282	2534	4212	1604	2044	2852	1780	1526	2286	4656	886	1162	2056	1596	2564	712	2206	1690	1274	456	594	862	1244	2538	2490	2452	1978	1498	1282	2074	946	1468	1566	2350	752	4582	1594	1732	1600	1520	3978	3536	2574	4678
ENSG00000070785.15	ENSG00000070785	EIF2B3	2264	7290	3156	2140	5362	4398	1554	3574	2914	2204	2728	3660	4554	3020	2458	3696	1706	1692	6006	2052	4134	4088	3786	1432	1450	3204	4980	2048	3290	3156	2634	3182	2976	2476	3120	3202	1542	1278	3012	3330	2782	4266	1700	2226	2476	7224	3432
ENSG00000070808.14	ENSG00000070808	CAMK2A	384	168	124	8	376	20	134	10	94	310	84	1850	498	16	34	154	44	128	66	570	8	26	22	32	476	70	36	916	10	78	14	168	40	50	16	16	318	16	446	82	24	36	204	284	24	526	1052
ENSG00000070814.16	ENSG00000070814	TCOF1	6570	3132	2372	8010	11092	14242	10490	12052	17066	7442	18442	20088	24298	9008	12244	26262	8734	12082	10308	14158	9850	11108	8368	4950	2496	10534	6512	7046	6768	12014	7594	8760	12682	14196	9976	9130	4882	4050	10540	27004	7150	15516	6924	10468	5212	17182	7980
ENSG00000070831.14	ENSG00000070831	CDC42	17880	132812	55724	38382	31182	51460	18204	30262	32630	34702	31274	38090	34978	30208	30300	21758	21370	22090	18636	18546	35470	30444	12474	14372	11976	25024	49322	33766	40442	32670	36018	21544	33478	21702	24196	31344	21472	14474	36088	20370	28476	29318	30392	29796	27856	22814	55438
ENSG00000070882.11	ENSG00000070882	OSBPL3	2284	10778	7770	5284	7030	7984	2010	6600	5554	3926	5238	8332	7792	4572	7858	4516	3318	2946	1096	3622	4092	5058	916	1274	1540	2824	11200	5428	4182	4570	7840	4166	6008	6308	3006	6102	4564	3502	6796	2484	4180	4584	4714	5338	5290	5486	8542
ENSG00000070950.8	ENSG00000070950	RAD18	654	2792	2558	1014	3544	2476	3684	1582	1882	1776	1144	4164	1942	802	1306	3214	1062	1810	822	1520	4812	5360	526	226	338	3116	1420	584	1106	1574	928	2410	1742	3540	4892	4668	768	1274	1268	8786	734	4000	1012	1586	1258	1760	2170
ENSG00000070961.13	ENSG00000070961	ATP2B1	1636	6782	4030	5914	33196	11610	6304	20482	6202	6422	7664	10142	7878	7048	2870	7100	3666	7638	3480	5620	20016	3886	4326	404	1636	2448	6046	5830	7890	6274	8336	20484	11758	5056	5524	5210	3152	24930	17782	12670	4494	3536	4330	4414	4524	9516	12790
ENSG00000071051.12	ENSG00000071051	NCK2	4952	3622	3894	10522	13214	6926	9222	10648	8672	8520	6956	10348	12722	9374	11948	11278	6674	5260	1352	6984	7646	8108	1528	2412	2612	5364	7162	8188	6882	6700	10656	13802	8748	5236	11778	7412	6490	2414	7252	4460	6512	6992	6948	4494	5640	7654	10534
ENSG00000071054.14	ENSG00000071054	MAP4K4	11610	16912	12890	31592	37348	58472	8136	32646	34804	47368	54876	15524	40446	19082	41178	18908	30398	17706	9100	26922	14624	13584	9546	7692	5030	12608	27886	22094	23966	25456	35132	47512	29298	8940	5196	12314	23150	9076	55308	19596	17848	10560	19722	20944	24710	29938	52090
ENSG00000071073.11	ENSG00000071073	MGAT4A	568	1572	798	724	1930	1964	1892	1216	1778	2404	842	5988	506	564	702	2296	294	410	468	498	1364	2628	708	158	632	926	752	1454	1486	446	432	1930	4316	1484	3402	1236	1648	318	354	570	376	1192	252	950	904	1546	514
ENSG00000071082.9	ENSG00000071082	RPL31	53556	139690	143612	88302	77396	74822	22050	45008	48338	45774	46580	40004	69880	69614	97434	113146	41036	24170	105474	53550	43524	76646	92820	37780	33360	59890	43396	55140	53498	82752	86884	99984	73586	56110	72104	120480	22722	93076	36718	51908	78094	38058	28388	48776	70074	46324	72320
ENSG00000071127.15	ENSG00000071127	WDR1	32908	27156	33958	18018	42040	42930	51182	43294	59856	52598	32450	56174	49148	56304	46466	40538	38536	44190	52408	32076	38470	33974	23042	19698	17716	45334	52698	40444	63982	43584	24336	29964	61394	17180	79396	37990	28784	12542	73022	34160	25896	54482	30762	19046	37006	34500	69166
ENSG00000071189.20	ENSG00000071189	SNX13	2040	10438	7596	10202	8422	7822	2518	5624	3818	3284	3044	5958	5644	2402	4508	4416	1842	2248	2448	3270	3508	7244	934	646	1300	2184	9954	3136	5352	2890	6286	3324	4252	4916	3108	5274	3216	3726	4970	4076	2790	4144	4228	4106	6246	5688	6450
ENSG00000071205.10	ENSG00000071205	ARHGAP10	1752	3134	1600	1722	2176	4092	2590	2072	2914	2338	2962	4550	5024	2266	1562	3838	1536	1466	804	1502	1802	5592	1166	724	1068	2232	5276	3090	1890	1876	2196	2096	3124	2190	2604	2362	1384	1058	1544	1180	2514	3892	1304	878	2594	2988	2502
ENSG00000071242.10	ENSG00000071242	RPS6KA2	2478	394	1946	2894	7174	4980	1828	2098	4884	3466	1740	5056	8150	1154	5204	4276	2830	2658	2030	2392	574	3352	1814	1022	1040	2302	1392	3800	4014	3912	506	6398	3676	2284	924	3522	3292	578	2946	1606	404	3552	1956	858	7130	4154	5612
ENSG00000071243.14	ENSG00000071243	ING3	592	1794	1112	414	3468	1178	1594	954	906	472	626	2248	560	980	1148	2140	336	422	274	890	1870	2018	296	102	416	706	778	616	1260	832	804	1648	1162	1394	1450	1832	662	1400	662	540	814	1224	616	596	926	648	682
ENSG00000071246.9	ENSG00000071246	VASH1	2076	666	296	632	5946	2234	2310	1846	2494	2848	1432	6184	1854	668	1640	5332	1086	818	1102	1140	496	2014	1624	280	818	946	658	3902	856	608	386	2268	2102	1884	1706	1452	3712	162	1470	1278	608	1122	472	1070	2412	2394	1968
ENSG00000071282.10	ENSG00000071282	LMCD1	4892	6168	1722	398	6254	1464	1826	1340	860	9448	958	5990	2690	746	998	4292	1278	464	6626	1442	2226	7182	3902	1304	1242	2630	658	8350	1250	1140	748	3116	1454	3130	3578	2648	6932	1700	4964	1592	1282	1574	638	500	1578	1614	1824
ENSG00000071462.10	ENSG00000071462	WBSCR22	8582	9676	7556	5838	14588	6360	5750	8584	6904	5716	6416	8228	9818	9956	9056	15868	6340	3276	14682	7738	8096	5822	13404	4866	3322	6440	18546	5386	8816	5826	9254	9706	12670	4688	8260	7044	5262	8454	6622	11256	6022	9980	2910	5686	6248	5614	7280
ENSG00000071537.12	ENSG00000071537	SEL1L	6264	12864	17132	10114	15038	23902	8512	24962	13306	12798	10540	24498	13762	6992	9964	9014	6686	11252	7788	10134	8868	8018	3040	2476	2846	5452	16072	10256	17118	7362	15044	9398	22666	6836	12104	5580	10140	7264	15458	11230	5998	4114	12070	9770	12838	20670	18142
ENSG00000071539.12	ENSG00000071539	TRIP13	2306	35386	7016	2554	9832	2908	3150	6802	3868	1456	6022	3500	5364	4700	4592	21458	3160	5960	2402	9850	5230	6068	2156	294	724	2018	6844	556	4426	2266	3978	3556	9204	5186	3728	7566	2930	4338	2842	3270	1690	4118	1974	1396	1196	5034	7128
ENSG00000071553.15	ENSG00000071553	ATP6AP1	14888	9500	8426	12566	31332	20754	11090	29828	16776	26398	29384	28722	24928	22760	22776	23912	15062	10162	32436	8448	12254	15664	17898	7600	6304	12908	23152	21848	17792	13100	20502	18410	15100	7556	26022	11390	14306	6178	21848	34036	19634	36760	16794	11104	14110	19052	16824
ENSG00000071564.13	ENSG00000071564	TCF3	6676	7180	5042	7476	25994	12662	6384	16066	10634	5956	16600	16834	18556	16614	12650	27544	12710	9850	6158	10038	11498	13690	12146	2022	2830	8482	20960	9714	8534	10636	7884	22486	17568	19488	12776	8672	6796	13104	11410	9822	6236	11724	7562	6522	7768	14106	11018
ENSG00000071575.10	ENSG00000071575	TRIB2	2948	7098	844	2540	18274	4826	9356	16588	3760	2392	4166	8680	2534	1394	1892	9378	2528	1522	2550	3256	9976	10842	1884	756	1478	2376	6902	5794	6592	6206	3802	6368	7652	11562	4362	6448	5610	11324	3694	2322	4416	5764	2902	2294	3814	6108	2210
ENSG00000071626.15	ENSG00000071626	DAZAP1	8644	9856	5660	8370	19332	17280	9634	16036	15374	11956	16370	21666	20998	15112	20384	36524	10536	8078	12684	12162	16024	13734	18762	7372	4502	13448	18204	12390	15186	12886	12500	15926	20668	13756	10486	10162	8116	10084	13088	16832	10026	27828	12352	12398	11590	15606	18890
ENSG00000071655.16	ENSG00000071655	MBD3	7808	3038	2762	5122	15548	6754	5144	8732	8148	4184	4512	18696	9062	12670	8482	18700	8292	4306	22412	5192	7414	10060	36960	4272	3136	10590	13468	5944	7376	6908	4476	9430	11146	11724	12434	10634	5050	5766	7100	7696	3362	16978	4236	7158	6368	7822	8216
ENSG00000071794.14	ENSG00000071794	HLTF	2186	5534	3574	3172	14978	4790	19600	6116	2442	1594	3514	18334	6872	3908	3362	12908	2248	2526	4870	9012	14632	29598	1150	470	696	3250	4588	5814	4666	2106	3626	5586	2244	11686	11812	6242	2804	1276	5008	11288	192	9950	950	1432	1426	2676	3234
ENSG00000071859.13	ENSG00000071859	FAM50A	10548	8328	3542	4612	10948	5022	4182	6136	4010	4028	10354	10826	16560	10938	4870	8596	6204	2090	30062	2104	5984	8612	27614	7182	3174	6160	4872	13232	5354	6006	10672	3830	8140	3596	11498	5634	4756	3046	6862	12798	6358	12244	1396	2150	1524	5748	7144
ENSG00000071889.15	ENSG00000071889	FAM3A	6072	3888	5290	4176	6258	4702	3346	8366	4940	7708	9600	6172	8958	4666	12450	9228	5622	2768	9608	2586	4644	3484	10656	4448	1956	5850	5238	5964	6394	3166	5964	5796	8294	2800	7108	4264	3368	2782	9344	9156	6744	15536	6554	5192	4956	4676	6584
ENSG00000071894.13	ENSG00000071894	CPSF1	9818	3788	4476	12222	16434	17314	9238	13104	9996	7720	13072	22494	33848	12642	10980	31512	9550	11734	8580	8854	10058	11622	16052	8728	2564	13054	24104	10534	10824	10822	6484	14144	17116	17728	16910	22078	7488	4050	18954	11796	13012	12186	8984	8968	6124	23700	7650
ENSG00000071909.17	ENSG00000071909	MYO3B	36	282	350	146	56	910	56	1180	172	214	14	260	270	30	32	748	360	1508	294	458	394	888	20	108	218	410	2494	624	732	332	58	24	1436	346	86	728	1042	14	238	138	80	14	1334	1178	768	544	2566
ENSG00000071967.10	ENSG00000071967	CYBRD1	8672	5828	7026	1100	40864	13360	6742	4912	3180	6452	7518	10040	8476	1224	5406	8176	1524	2430	3756	9578	4620	11038	4260	516	3064	2624	12602	8806	8522	3936	1870	11426	11710	2812	12756	14874	8308	5434	2506	5282	1662	2158	312	16798	18378	5142	6840
ENSG00000071994.9	ENSG00000071994	PDCD2	3490	17406	8270	4472	8878	7624	2680	4096	4436	3026	3664	4436	12636	5630	5340	7948	2952	2716	7936	4834	4056	6814	5558	1638	2100	4538	6958	4078	4494	4200	5604	3028	7250	4174	2768	5588	2302	4876	4954	6618	5128	6300	3518	4136	5030	3158	4446
ENSG00000072041.15	ENSG00000072041	SLC6A15	700	5030	2444	2538	7246	8182	778	848	2320	616	6100	758	5252	2994	1560	32256	2208	90	2028	5020	1382	3846	14	378	366	2030	552	128	4860	6924	2526	28	4152	150	1656	244	1328	670	6842	10086	1186	312	2424	4	3472	232	13264
ENSG00000072042.11	ENSG00000072042	RDH11	3914	17816	14786	30298	8736	11368	2690	16488	6956	8606	7820	7154	17058	7814	4354	5950	8528	14572	13426	9236	7734	4662	4164	7770	3016	7592	9118	13954	9360	12292	14560	7090	15210	3182	7240	8128	4344	15326	21374	17014	6756	7270	8154	14290	10052	13118	17582
ENSG00000072062.12	ENSG00000072062	PRKACA	7100	6406	3862	7092	14450	12428	5402	13334	10140	10178	9110	18606	12142	9920	7330	12452	4872	6252	2852	8482	10328	12670	5452	1688	3748	10560	10878	10612	8558	6050	8778	12902	9264	8528	11996	7230	7378	5374	9464	8480	7738	13922	4550	6774	7784	10874	10672
ENSG00000072071.15	ENSG00000072071	LPHN1	3522	1216	854	5318	12170	7864	1012	5956	2452	4054	3468	7738	18778	4290	4630	14482	2432	584	8330	5070	1858	9560	9436	2610	672	3072	7318	2354	3588	4856	4000	17542	2724	10172	9158	448	2082	1940	3204	10882	4512	6384	1554	3490	3458	16318	716
ENSG00000072110.12	ENSG00000072110	ACTN1	50616	35850	86516	45638	31066	120838	12150	61972	81700	93326	81690	25232	173104	32636	48222	35002	68088	105678	22216	51136	21812	16782	8246	16450	16086	51402	44288	120036	95304	82662	51596	30440	106046	10304	17496	24002	50520	22190	182734	89722	43356	8686	40684	43838	32510	92620	112634
ENSG00000072121.14	ENSG00000072121	ZFYVE26	2006	1660	1846	8424	5512	12620	4256	11054	13790	6018	5622	10238	5156	2606	2632	3198	6228	6970	2500	5180	3526	2414	804	3302	1598	3408	6724	4300	4542	3330	5252	3076	5900	3770	4208	7632	3352	1658	7850	2952	3850	3180	4598	8894	4940	8124	8344
ENSG00000072134.14	ENSG00000072134	EPN2	2706	2064	4078	4474	12796	8520	8204	8280	6822	3790	7966	6136	8302	6360	5992	4622	4162	2738	2560	7596	5080	3920	2490	2548	1304	4322	4014	4224	7956	5254	3610	2108	6892	4932	7036	8368	2978	6822	4654	2720	5770	7656	5806	6184	6396	8610	5770
ENSG00000072135.11	ENSG00000072135	PTPN18	3946	3738	2430	1088	8652	5598	4136	4944	6074	2592	2950	10092	4520	9312	5382	8612	2462	1392	3936	3518	3078	7260	5382	498	1530	2862	3756	3126	4206	2830	2822	4752	8944	5614	5942	8478	3870	1286	2030	2154	2834	8426	600	2412	2814	5680	2280
ENSG00000072163.17	ENSG00000072163	LIMS2	2376	3182	970	456	3602	878	654	718	812	792	654	1666	2212	1198	1650	3394	352	198	2232	2156	372	2860	1328	492	556	1182	704	1530	532	176	798	5590	1528	660	650	690	1310	576	434	660	1142	516	176	514	2288	894	740
ENSG00000072195.13	ENSG00000072195	SPEG	4510	884	550	590	5820	1278	38	918	416	290	308	6226	3262	1282	1908	900	1108	916	608	4236	80	1554	2824	636	782	806	896	1920	1152	1442	1418	1662	238	62	60	132	2074	528	1422	2304	588	94	1114	1086	406	3494	4086
ENSG00000072201.12	ENSG00000072201	LNX1	238	1328	222	366	2256	1712	1758	1120	1428	674	1534	2152	522	2952	850	1634	304	162	332	934	2200	5182	306	478	394	756	840	494	2472	652	1598	4928	1274	2886	948	1412	520	584	1304	370	816	3014	190	190	718	1250	254
ENSG00000072210.17	ENSG00000072210	ALDH3A2	5966	6744	8070	11130	16776	18436	34804	24020	14098	5694	13704	23080	12154	16662	8112	12930	7482	5510	16142	18558	28324	11052	9586	5322	4922	14960	10206	6946	18526	13688	16808	8264	10340	18870	21190	28300	5940	31706	8338	7398	5564	46584	11188	11720	14254	13768	10064
ENSG00000072274.11	ENSG00000072274	TFRC	4700	72748	43940	26856	131884	80514	21584	28092	17046	33878	52362	37108	38660	19642	18264	114266	8890	7112	12728	12548	71260	82200	30414	4790	3230	14510	15886	8548	23476	22066	20428	124270	25814	26420	16286	24610	12482	183708	31688	139896	11250	21504	25516	12988	12216	79774	32144
ENSG00000072310.15	ENSG00000072310	SREBF1	9028	4786	5282	11246	39258	19766	28576	48464	23396	8210	17750	51210	24030	22330	13790	24174	6724	14524	19508	26826	61876	8156	7268	7716	3200	15776	18600	9826	16242	31552	23516	17160	17928	21924	32426	25638	5062	27272	12988	12962	17100	43824	10804	8696	9294	37802	11838
ENSG00000072364.11	ENSG00000072364	AFF4	3892	6960	4830	10156	12448	39406	11778	11730	20764	17920	19176	19116	10336	9110	8856	9886	3674	9170	3044	14428	12200	12870	1230	2228	2008	5786	9856	9958	10716	11626	8372	9978	12052	14650	10582	6188	7250	2760	15370	6704	8562	10282	10116	14606	14022	7056	16748
ENSG00000072401.13	ENSG00000072401	UBE2D1	1960	3416	2226	2072	1472	6012	1024	1482	1982	2116	2272	2280	7710	2638	2338	3614	1374	1804	3232	1666	1482	3436	608	586	1334	2158	2128	3724	1742	2662	4074	1534	2696	1414	1250	1550	1422	1110	3560	3136	3638	1840	1802	3604	1158	1454	2712
ENSG00000072415.7	ENSG00000072415	MPP5	1576	3176	5200	12528	2836	9258	2264	5984	4496	3448	4706	4902	5668	1876	2766	3080	2740	3402	2704	4058	4840	3560	800	1028	1314	2632	4490	2902	4452	3816	5816	2904	5028	3522	4706	8100	1622	1266	4668	4090	1856	2696	3740	6832	4216	5024	8260
ENSG00000072422.15	ENSG00000072422	RHOBTB1	1542	2186	574	642	4558	1918	486	1790	568	1034	508	1306	2520	1348	762	2074	862	468	1224	358	380	1680	464	122	652	628	322	1934	812	138	280	1258	1072	596	324	1132	1642	502	1628	388	372	192	720	724	864	1280	1366
ENSG00000072501.16	ENSG00000072501	SMC1A	4484	10554	2880	6488	34624	21922	28374	34782	27902	15298	13756	52602	18542	9568	14882	25176	4498	13308	4776	8740	17778	22948	2984	1364	6926	6312	23622	7028	15344	10970	5286	20870	14146	15906	36556	20904	9020	4366	10682	14546	7848	16054	15698	13580	13774	19420	12930
ENSG00000072506.11	ENSG00000072506	HSD17B10	8006	16816	7176	8336	14736	12244	5968	9660	7400	8878	8262	14606	11984	11340	9804	16714	5052	5992	43350	6190	9702	7710	20482	5406	4238	11652	12134	6118	6786	7730	6794	8688	7112	5838	16380	10526	4090	5436	8312	16844	7966	16958	5690	7018	10828	10498	5626
ENSG00000072518.19	ENSG00000072518	MARK2	6124	2546	5208	7534	13676	19656	10360	22516	22968	11208	12570	16250	19510	14602	22048	10154	12478	5104	3340	7964	9090	9552	4864	2996	3324	7562	20738	4154	11786	8580	14784	9660	12640	7404	8394	9264	4120	5210	12872	9114	7754	17250	11566	12062	10124	10174	17966
ENSG00000072571.18	ENSG00000072571	HMMR	1360	8202	5934	2942	2724	2974	2408	3078	2936	1382	1832	2934	4852	916	3252	4094	1188	2550	198	7778	4452	3304	276	100	340	1714	3518	666	1658	1754	2268	2512	2174	4010	2838	4664	658	2648	1472	3856	820	3056	1264	1956	942	5066	2944
ENSG00000072609.16	ENSG00000072609	CHFR	3098	894	1984	4016	4304	962	3608	4666	4956	2276	5196	10012	3410	3622	4274	5128	2774	2310	2016	3604	4258	2948	1102	794	1040	3656	7422	2514	5128	482	4620	770	6072	1412	2796	3292	2124	1976	3604	458	278	5308	2674	3608	2194	6614	8266
ENSG00000072682.17	ENSG00000072682	P4HA2	13916	15908	10872	15164	13330	12634	9888	7044	17148	20172	6206	7382	23496	9286	12710	10208	11762	8814	10108	17220	7624	11282	3982	4818	1980	10934	7398	30020	13256	13656	5052	5478	5348	6584	9800	5014	6100	6634	25758	7362	3294	5072	14398	5430	8158	5930	17114
ENSG00000072694.17	ENSG00000072694	FCGR2B	414	870	484	88	566	420	126	186	1184	768	726	1692	116	142	1170	536	180	236	282	110	314	414	230	178	430	600	166	1406	266	330	240	570	1290	708	556	694	482	64	586	212	140	146	84	370	582	606	296
ENSG00000072736.17	ENSG00000072736	NFATC3	898	1410	966	4456	5016	5148	3142	5402	4636	2722	4682	7134	2232	2760	3674	7536	1508	2238	798	3460	4692	1966	718	334	524	1058	3588	978	2016	1310	1346	3028	4422	4532	3634	2734	1126	406	1344	1834	2010	2722	1772	1926	4106	4792	5648
ENSG00000072756.15	ENSG00000072756	TRNT1	714	1834	3372	688	1782	2338	930	1350	1846	918	922	1746	1426	822	858	2008	614	728	1364	1438	3352	2578	534	190	500	1098	1310	1280	1272	982	968	1380	1210	1458	2250	2230	698	970	1262	2226	878	1464	1442	1252	1086	984	1356
ENSG00000072778.18	ENSG00000072778	ACADVL	36012	20926	21230	21362	37820	28012	35604	16766	22332	16118	18740	31498	28292	50384	21530	32872	10720	11566	31730	17248	29458	20126	21556	19794	9066	27750	17106	28608	33502	36486	19382	26112	30784	23520	47532	38174	15898	11370	39160	31768	24022	53372	22450	21478	23478	32074	14372
ENSG00000072786.11	ENSG00000072786	STK10	4326	2332	2852	3638	5582	9670	4578	5084	10486	11624	6258	10368	20732	6346	6336	5740	3308	4260	2888	4744	3418	2330	2468	1256	1820	3480	5954	5542	3394	6776	3274	3364	10164	3962	3984	2164	4416	562	6780	7756	1918	3834	4798	3338	3728	10396	5428
ENSG00000072803.16	ENSG00000072803	FBXW11	2298	2814	2864	6978	8788	15038	6398	5808	8922	7138	8156	9650	9044	6270	4478	6028	2350	2810	3448	6382	4624	8486	1034	1020	1620	3656	4740	5236	5308	5148	8528	4522	6824	9484	8060	7400	2750	1948	4394	7852	4334	7746	3592	4882	6294	7640	6242
ENSG00000072818.10	ENSG00000072818	ACAP1	1660	2354	712	506	2416	1168	2266	828	2748	1342	906	5582	908	1104	2344	2296	454	436	2652	618	1906	936	856	906	1324	1558	890	1510	1292	1114	1552	436	10722	2402	2424	818	918	216	948	578	678	2070	666	958	836	2162	460
ENSG00000072832.13	ENSG00000072832	CRMP1	2194	552	556	318	18656	422	2516	1514	728	5504	256	978	1592	2528	1226	1918	1710	638	812	6862	98	4478	6250	462	398	894	4180	2278	1532	9172	4304	3642	898	2008	2220	1278	1496	7408	1040	836	814	112	934	2080	1090	1182	854
ENSG00000072840.11	ENSG00000072840	EVC	1736	724	760	1152	7284	1958	9190	2820	4520	4260	1302	4832	5458	2690	2214	4526	2344	4554	480	2386	262	2036	732	342	756	1650	3474	3986	2338	2210	620	2356	3204	568	4592	4186	3020	290	3686	1738	1578	166	1394	1134	2610	4690	3298
ENSG00000072849.9	ENSG00000072849	DERL2	4832	11894	6650	3028	9108	4706	3496	6022	3620	2140	2952	5116	5426	5736	6150	4780	3350	2838	8844	4808	4190	3666	2498	1958	1394	4378	2576	4288	5524	3120	4022	3976	4708	3350	5058	4682	2584	4472	3672	6192	2300	6224	3072	3346	2772	3556	3412
ENSG00000072858.9	ENSG00000072858	SIDT1	166	108	60	92	236	402	436	320	1766	178	156	1032	310	284	376	198	56	98	352	550	450	924	42	30	242	306	98	136	1886	152	650	62	1688	480	706	120	404	50	184	14	98	786	92	196	354	648	54
ENSG00000072864.11	ENSG00000072864	NDE1	3466	10494	8232	8898	10446	12694	11628	12066	10404	5976	8116	20786	23346	16348	9178	10670	4302	7054	1194	6188	6592	4796	714	1066	1290	4694	4226	3468	10536	10234	5358	14964	9254	8258	19614	10496	2490	3834	7176	6494	3784	6624	7290	5638	4754	10174	13464
ENSG00000072952.17	ENSG00000072952	MRVI1	1428	1072	366	290	3088	2400	524	1478	788	1182	892	1846	864	406	1014	3122	350	228	532	724	340	940	572	426	276	612	716	1788	604	270	620	1708	658	668	498	1104	1338	174	618	300	650	292	484	812	2220	1202	1322
ENSG00000072954.5	ENSG00000072954	TMEM38A	868	394	976	86	780	430	714	550	388	82	172	6046	586	554	166	1148	178	116	814	532	348	1430	1038	84	1464	374	744	1358	426	266	428	1568	618	2316	5322	4662	406	404	112	370	430	2416	126	1120	218	406	1794
ENSG00000072958.7	ENSG00000072958	AP1M1	7404	5492	4174	5180	11324	7898	3462	5470	8644	7140	7994	11300	10954	5900	10488	12734	6408	5244	9186	6162	4110	4862	5230	992	2298	5470	6478	6028	3608	3372	3450	6226	8268	6264	7284	6114	4100	4532	7858	5004	6298	8306	3638	4822	6852	8484	9208
ENSG00000073008.13	ENSG00000073008	PVR	6282	3408	7130	4480	6312	11834	3236	6866	7950	8398	11814	4658	17164	7150	4432	3058	4518	4882	6540	2008	4696	3836	6456	2320	1608	3950	7918	7916	9230	6592	6000	5760	5698	2238	4864	2398	3198	1408	7032	20742	4200	2516	3588	4638	2782	10846	6576
ENSG00000073050.10	ENSG00000073050	XRCC1	4210	3050	1746	3040	8364	3788	11482	4348	4296	2536	3814	14328	4264	5580	3080	8044	3598	2644	1074	2934	5262	8006	2108	1158	1064	3554	5218	2312	2784	3894	3362	6082	4494	7594	15532	6864	2164	1330	3912	3006	2968	10376	1886	2326	2358	7372	2286
ENSG00000073060.14	ENSG00000073060	SCARB1	4494	5578	4256	3682	4278	6844	1242	12598	3362	2044	12490	5906	23060	3030	3222	14724	1804	2498	4558	5284	3722	2104	3910	1266	902	3344	8460	6536	2784	3490	4740	4268	8400	822	4356	2766	1804	2464	4254	19036	2544	1032	1638	2500	2218	11970	13920
ENSG00000073111.12	ENSG00000073111	MCM2	4218	12666	5304	10632	89164	13464	50362	17974	11112	6466	18720	59692	21164	8592	19024	44446	13356	11076	8810	22504	36898	66324	11234	3410	1538	16242	14262	1566	8860	6526	8812	16598	10434	33010	56966	42638	6082	16016	7092	9994	3000	53912	6978	3976	4694	28062	15260
ENSG00000073146.14	ENSG00000073146	MOV10L1	186	86	24	64	332	16	38	26	8	36	20	110	206	326	116	372	36	12	230	30	506	48	230	34	42	66	248	150	34	16	52	44	90	72	22	1050	86	32	50	42	52	22	10	22	60	226	44
ENSG00000073150.12	ENSG00000073150	PANX2	1100	196	246	834	3806	160	1204	2010	170	216	570	828	5138	2264	3944	2688	1660	94	6700	158	306	1366	3960	896	130	1310	1886	148	954	1102	364	3046	732	36	40	172	2270	2510	702	970	14	1098	178	70	46	4450	602
ENSG00000073169.12	ENSG00000073169	SELO	1912	2100	1278	1472	6540	2826	2022	7176	2602	3546	2014	3554	6552	4266	3662	4050	2772	1226	7000	2468	2038	2246	4488	3740	1434	3468	2454	1774	3194	2902	3672	4522	3892	2526	1578	3454	2162	3742	3404	2980	3344	3732	1832	2162	2114	4484	3402
ENSG00000073282.11	ENSG00000073282	TP63	13612	46716	38488	22286	164720	135512	43142	71204	55866	35704	92058	61996	93738	84638	84570	58032	35092	39038	23660	60004	216162	44176	14536	8196	15908	30800	110618	30714	90632	54144	50678	111922	41438	57604	70190	33026	27622	82018	34846	53370	30058	49380	94782	53618	44350	66160	265512
ENSG00000073331.16	ENSG00000073331	ALPK1	1428	1940	1026	1678	3634	3222	2902	2286	3426	1358	1474	5936	1924	2654	2014	2490	576	1208	758	1232	1742	3208	296	404	668	1252	3680	1674	2604	1908	1818	3206	2146	4042	3586	3938	1098	634	2124	660	1758	4086	1358	956	1612	2852	1340
ENSG00000073350.12	ENSG00000073350	LLGL2	2744	2108	1916	4348	6386	9366	5172	5978	7318	5098	7420	7466	4800	17918	4296	3700	2842	1092	2888	7472	7000	7702	4154	2402	2660	4768	15330	2394	9384	6756	8018	8762	9062	7486	5212	13108	3100	3558	2306	2278	11792	8230	5780	9446	7252	5360	7156
ENSG00000073417.13	ENSG00000073417	PDE8A	952	2770	1778	2414	3940	8800	1036	2138	2716	3558	2266	3302	3268	1692	1992	4122	1250	1232	1230	934	1520	4228	868	626	686	1842	2018	2546	2356	2662	458	1902	1896	3506	3346	3752	1204	1356	4728	3162	1052	3384	2862	2306	2940	3440	2916
ENSG00000073464.10	ENSG00000073464	CLCN4	440	106	210	74	252	620	254	228	232	76	194	3194	2950	66	254	2872	76	264	514	136	94	1332	60	8	158	412	632	436	232	102	64	180	542	120	1422	274	274	12	298	642	86	814	66	140	330	748	510
ENSG00000073536.16	ENSG00000073536	NLE1	1762	2884	3154	1926	3914	3394	1540	5576	2904	1544	3626	3086	3584	4964	2590	5846	1978	2396	3878	3794	2684	2102	3922	776	726	1396	3408	1732	2334	2402	2824	2624	3068	2882	3866	3852	930	2524	2026	4106	2802	1826	1688	1572	3054	3578	2916
ENSG00000073578.15	ENSG00000073578	SDHA	16736	20636	12236	11222	24096	19450	10562	26834	17866	11998	17920	19474	24714	22708	13954	31950	10190	14934	26532	21342	16740	11046	12160	2634	4664	9018	22370	8328	16358	20240	14232	14898	24142	11024	13302	23292	6828	11606	11020	13278	7036	10680	8490	7316	5192	25488	26860
ENSG00000073584.17	ENSG00000073584	SMARCE1	4030	13588	5514	4538	13622	7420	4770	8772	5290	3444	3552	9700	5962	5084	6344	8778	4394	4738	3776	6376	7250	11444	3722	900	2528	5002	10578	5400	8250	5700	5264	5402	9364	6390	10646	8758	4356	7472	4994	4186	4684	7582	3498	5234	4866	4532	7460
ENSG00000073605.17	ENSG00000073605	GSDMB	2656	430	106	854	12852	270	1072	256	1798	68	534	2372	1160	1476	296	644	184	300	190	1050	998	974	526	374	310	772	4020	2454	2020	2184	1848	1376	632	1216	520	492	346	624	1772	1582	304	7658	1188	1284	172	1342	586
ENSG00000073614.10	ENSG00000073614	KDM5A	4366	3580	2636	5704	17750	19502	9396	15328	14178	10174	10856	26372	11100	6054	7164	29838	2582	8516	3494	9184	10310	11584	2358	1784	1944	3600	6230	6434	8642	6102	9246	15676	11102	12338	11234	10220	3662	2402	8308	6566	4750	9164	6424	7744	7712	14126	15042
ENSG00000073670.12	ENSG00000073670	ADAM11	88	32	154	56	308	90	40	62	22	36	44	74	236	82	22	90	58	20	48	132	40	252	586	26	38	50	78	48	40	56	70	156	78	130	54	50	40	102	18	202	42	108	84	54	412	274	98
ENSG00000073711.9	ENSG00000073711	PPP2R3A	1032	3226	1822	4452	9086	15580	2548	7844	8830	6636	6806	5560	4148	3226	6232	1254	5308	4042	2662	4432	6638	5552	1492	1620	1822	3302	3864	2778	6536	2272	2900	3594	1344	1916	1160	1498	2522	3342	5480	3088	2804	4340	8704	6022	4550	5592	10924
ENSG00000073712.12	ENSG00000073712	FERMT2	3194	8082	8784	1118	4640	2302	846	2200	1450	4626	1218	2714	5282	900	850	4394	1116	3568	1724	2240	1220	2860	1674	864	862	1300	550	7180	742	1884	944	5412	2372	1000	564	2286	4580	3076	8980	3736	2666	372	546	806	2102	5042	1926
ENSG00000073737.15	ENSG00000073737	DHRS9	1620	280	140	1252	168	5232	404	604	2088	4838	4172	144	1340	1408	1918	172	936	128	666	536	618	2034	276	258	472	1564	1078	3606	10448	1538	4358	3426	2552	578	276	162	252	4402	596	10	124	2870	2790	704	1648	2438	4974
ENSG00000073756.10	ENSG00000073756	PTGS2	1812	54324	21910	1720	2086	12170	4156	9046	1622	30892	11340	8946	26662	13126	3946	64138	492	1176	6004	1454	22734	10622	326	226	348	450	80178	1068	15962	10012	2582	4642	1048	5676	30234	18260	1980	6864	504	4960	6396	724	4984	29036	1310	2932	250604
ENSG00000073792.14	ENSG00000073792	IGF2BP2	3670	3884	7066	11416	30554	17856	266	13860	12344	17296	19138	1246	26210	11522	6468	4042	4758	5244	4658	18140	6868	16842	3798	3566	880	7622	11896	12390	9668	9044	19798	13992	13980	1132	788	284	2560	5304	7394	17328	6586	2156	17642	19990	2582	19966	12162
ENSG00000073803.12	ENSG00000073803	MAP3K13	1890	14670	8020	4934	19618	9326	6214	26026	3090	5200	4146	8588	7002	14346	2588	6356	2028	1894	6690	3898	11192	13254	3314	2140	1334	4026	4710	3990	8430	7646	4982	7778	8110	3024	5890	6462	2984	7720	4452	7870	1832	13208	3146	4836	2284	8268	5012
ENSG00000073849.13	ENSG00000073849	ST6GAL1	2782	738	1262	2222	4968	8294	3554	52330	5720	1966	2230	11768	4656	3590	13932	8126	1506	1860	2462	2184	5706	18800	780	262	1380	5178	850	2264	11738	510	1450	1844	25478	4434	4816	1686	3266	736	1206	1776	532	894	268	754	5536	6662	1720
ENSG00000073861.2	ENSG00000073861	TBX21	102	6	6	14	76	84	266	116	526	150	174	1210	58	84	46	162	30	98	38	20	102	88	24	38	136	132	30	112	34	110	52	12	294	314	238	66	42	4	36	22	12	328	32	74	50	142	274
ENSG00000073910.18	ENSG00000073910	FRY	372	202	114	1136	4196	1620	1550	902	324	762	702	2208	1426	294	448	1206	108	288	148	2174	480	1196	440	44	340	338	902	728	576	80	368	2052	672	1184	326	726	1320	426	202	256	330	230	534	234	1378	832	1080
ENSG00000073921.16	ENSG00000073921	PICALM	13180	14402	13618	7666	22530	41434	12808	26694	34622	30690	52950	26086	27100	14230	45652	15068	8568	12382	4424	15480	11832	8234	8614	3422	7016	10548	32172	20114	28402	25288	19900	20516	19198	14422	19692	20802	15436	9474	16002	11916	10830	11222	20520	20294	16222	24764	42398
ENSG00000073969.17	ENSG00000073969	NSF	2386	3580	1448	2174	5868	8226	2596	7606	4350	4422	5448	5182	3642	2958	4544	4748	2972	2262	7036	4294	5022	3658	3514	1360	1634	2856	6286	2622	5650	2974	5158	3938	4716	2552	4460	3402	2746	3026	2824	2126	2400	6574	3586	3702	4922	5292	6134
ENSG00000074047.19	ENSG00000074047	GLI2	634	764	26	264	7504	352	138	1472	368	324	138	398	734	2124	1720	726	1356	166	178	3116	678	1168	888	154	306	218	2226	750	792	148	2010	8254	280	314	40	74	2504	3408	104	138	932	30	178	238	794	1092	2284
ENSG00000074054.16	ENSG00000074054	CLASP1	5808	3014	2560	11780	25610	13768	18022	10534	11086	7574	8418	18062	14446	6642	11836	13076	3958	5562	2284	8394	6572	9732	1974	1494	1620	5072	10008	5204	6090	5204	4884	18454	8146	9826	12482	11422	6148	4132	9348	5284	6306	8006	6104	5708	8710	11030	12658
ENSG00000074071.12	ENSG00000074071	MRPS34	6414	12246	6384	5432	5042	6436	4744	11632	7174	4962	8216	7520	9846	6046	14404	20268	8340	5890	22622	8236	7824	2668	11588	8938	3058	8616	6004	4942	7422	7868	7956	9722	10296	4150	7460	7712	3062	4250	6130	7894	6192	11552	5330	5310	9646	8720	9632
ENSG00000074181.7	ENSG00000074181	NOTCH3	12720	6494	4516	46076	60890	59262	26574	42238	68854	59558	37854	53520	53818	36248	49568	75312	27684	14366	19040	43818	26968	22274	12670	9506	7244	17992	17722	41062	18836	3106	21590	56018	21054	46238	15208	19544	23560	32676	59648	17714	48746	13258	24652	29314	66238	63846	22438
ENSG00000074201.7	ENSG00000074201	CLNS1A	6166	11450	13852	4632	9246	13410	3778	24734	13640	6194	14932	10872	9542	18018	18086	8622	3392	5454	31570	12056	16554	7310	7906	1708	3780	6424	14166	4402	9828	11468	14550	12296	6950	6612	14818	10102	2924	9218	5058	8516	6178	6044	12596	8506	6480	11058	13714
ENSG00000074211.12	ENSG00000074211	PPP2R2C	2784	4804	4682	15362	182	32708	636	6042	22806	13950	18960	884	11892	11112	22562	436	16336	4820	4826	17934	5360	7084	1854	6842	5518	7902	18006	10660	22412	11374	11026	4816	9214	328	4664	104	6666	2948	5960	1128	21966	72	21144	11824	25520	5916	48300
ENSG00000074219.12	ENSG00000074219	TEAD2	8800	9448	7236	2658	21294	2304	6318	7418	2404	2454	3446	13108	11852	5884	4330	7048	2444	2048	3096	1250	3412	16740	4990	596	746	3322	4006	4412	1894	2006	2184	18300	2948	5686	8126	7482	2652	2416	5150	6622	2972	4564	1958	1704	2280	4196	1366
ENSG00000074266.16	ENSG00000074266	EED	1678	3428	1494	1144	3554	2904	1496	3426	2822	1122	3884	4006	1872	1734	3762	2136	1164	1386	1086	2246	1638	598	1514	444	1074	1524	3368	1402	2700	2604	3070	2886	2252	2382	3634	2960	1120	1882	1440	2022	1062	2472	1610	2218	1474	2634	4204
ENSG00000074276.9	ENSG00000074276	CDHR2	66	166	36	58	124	88	46	60	40	142	94	130	156	80	74	102	56	94	24	46	22	12	28	88	12	44	80	190	70	108	1788	48	100	154	42	96	94	34	166	162	162	28	178	110	70	202	94
ENSG00000074317.9	ENSG00000074317	SNCB	44	70	40	498	570	16	8	16	12	184	24	34	414	14	48	336	80	122	8	352	14	34	178	236	16	42	26	150	12	48	344	532	16	20	18	34	6	276	68	268	138	2	30	110	26	130	124
ENSG00000074319.11	ENSG00000074319	TSG101	6210	16548	14174	8628	7830	11786	6674	9262	11240	8548	7734	8202	15504	10894	9270	6664	3986	5284	3020	7232	6420	10734	7262	3602	4148	6422	10872	7056	9700	8516	8890	6984	7576	4502	10522	9102	3616	8032	7860	13326	8080	12818	6456	8980	7178	7544	9126
ENSG00000074356.15	ENSG00000074356	C17orf85	3246	2698	3562	4512	10494	7336	5480	6538	5386	2844	4654	8870	5652	4258	4032	5142	2060	5494	2460	5726	5570	3980	1566	1774	1234	2706	3904	4930	6396	4848	4264	7934	5992	4764	5034	5736	3020	4046	5956	5740	4682	4800	4412	5404	4438	7748	4778
ENSG00000074370.16	ENSG00000074370	ATP2A3	2934	746	512	918	3582	3166	6844	5626	7218	2008	2552	13926	1306	2876	15718	4376	1988	1254	962	2378	2348	5170	1328	1036	1606	3490	3412	4578	5400	1226	2132	2502	21956	5620	5336	5462	7960	236	1482	2584	3908	2690	746	990	4088	7516	888
ENSG00000074410.12	ENSG00000074410	CA12	7638	17602	16466	29654	8806	67460	836	25270	46794	31926	36974	680	32386	68646	49660	6664	32262	19022	8084	15144	21570	4534	2788	14700	10400	19880	17056	33936	29934	27922	36890	8224	19690	2030	346	1026	24002	30986	47430	11986	17350	19528	38816	24620	41988	39634	41934
ENSG00000074416.12	ENSG00000074416	MGLL	5918	1110	8438	5168	30814	11824	2588	4536	18986	27038	12474	5522	11746	4978	13292	6454	12366	2780	5442	12276	12832	7662	1834	5554	6698	13688	1434	6094	15072	7360	6356	4874	11216	1844	1000	956	4282	4334	5402	2992	670	1030	5268	7490	19426	7058	9632
ENSG00000074527.10	ENSG00000074527	NTN4	2730	754	2628	1512	4766	2162	5946	2866	3050	1218	840	8404	4856	888	1200	1372	636	734	766	548	558	5444	320	110	1290	1342	246	2796	5270	1044	198	744	1538	4048	2936	2392	1664	1274	1550	1946	242	1908	530	620	3770	2048	1306
ENSG00000074582.11	ENSG00000074582	BCS1L	2040	4778	2436	712	5146	3300	1792	2136	2274	916	1264	2996	4612	2998	3388	4296	2062	1150	2438	2882	1500	2628	2554	1120	1076	2232	1898	1744	2536	1054	3394	1658	2932	2120	2624	2948	1242	1494	1784	2504	1834	3130	1350	1064	1894	3622	3246
ENSG00000074590.12	ENSG00000074590	NUAK1	6980	1422	1552	1266	23016	4696	4258	2554	2690	2040	1510	6974	9270	634	1878	16228	3418	3874	1602	1952	1282	3158	1280	1460	682	1690	1222	5778	1778	5472	512	3978	2346	4216	10246	9738	3110	646	3980	2586	544	1706	2950	862	2670	6226	3070
ENSG00000074603.17	ENSG00000074603	DPP8	1586	6190	2466	3420	9112	8940	2838	4864	4652	3908	3824	7870	3944	3442	3798	5594	1462	2990	1518	3198	2790	5330	1334	804	1126	2478	2808	3150	4044	3072	3244	2874	6616	4986	3436	4440	3078	2868	3672	2902	2682	4424	3350	4102	3886	4822	7122
ENSG00000074621.12	ENSG00000074621	SLC24A1	562	364	418	688	3060	1950	590	878	1554	322	726	1590	928	1140	1082	2354	522	680	288	558	368	1078	338	80	286	316	854	432	1102	682	576	712	1016	1026	1566	1368	518	290	876	834	616	1084	774	694	1072	1546	1058
ENSG00000074657.12	ENSG00000074657	ZNF532	3370	2900	1174	2710	34758	14808	11620	14458	9374	6134	5670	18890	7556	4416	4382	9846	3038	10228	3672	4420	5906	13666	1144	1192	1684	3100	4966	6926	3676	6354	1898	5878	5328	13924	11976	10758	7450	2214	12640	4062	2650	8198	9464	2476	6016	9216	9242
ENSG00000074660.14	ENSG00000074660	SCARF1	736	1770	300	496	1482	1514	672	1106	934	2466	1156	2294	406	574	1072	2818	522	418	420	314	372	1118	472	222	342	564	572	1432	616	496	718	688	1758	606	520	552	1162	208	606	362	594	600	394	590	626	1274	632
ENSG00000074695.5	ENSG00000074695	LMAN1	6448	16636	5952	12250	46588	33332	40688	29792	14726	19350	7998	49720	10682	14446	9528	23394	4868	12258	14586	11112	19420	47242	2322	2670	3548	9454	15202	18234	19178	10344	6766	9256	18042	41160	39956	47352	11278	5722	23480	8470	6054	11756	12984	7806	13634	15452	19438
ENSG00000074696.11	ENSG00000074696	PTPLAD1	4742	22252	14192	9928	36304	16590	4624	13234	8858	4802	8602	12908	14954	9032	11526	25192	6416	6722	6154	7382	7886	19800	4862	1888	1888	7102	7652	7732	7620	9892	7858	11872	10402	8076	15882	12572	5514	9320	6650	15460	5722	8508	6516	7592	6186	12818	13320
ENSG00000074706.12	ENSG00000074706	IPCEF1	82	52	56	50	334	334	482	174	714	380	228	1122	270	122	208	284	48	96	192	68	616	902	60	26	172	226	56	184	274	132	48	84	1604	426	712	192	156	152	174	52	28	258	48	108	202	246	80
ENSG00000074755.13	ENSG00000074755	ZZEF1	3100	1478	1204	2816	13606	15320	9022	10750	13596	5306	8470	18450	7764	4654	6774	7714	2576	5800	2048	7068	4612	3264	1092	1456	1482	3456	4822	4550	7986	4630	3750	7816	9812	7432	9288	5612	4226	1926	5068	4452	3854	8190	5704	7198	8276	10504	6520
ENSG00000074800.12	ENSG00000074800	ENO1	160028	395654	355174	328084	129980	317044	228440	404318	346846	352432	379100	260252	514184	282364	353908	356440	318248	291696	248386	335910	360500	177900	226012	281754	85256	300176	371564	231618	315798	283142	237302	205648	346788	140980	246514	161168	148512	190948	375228	248702	227982	288032	264012	269214	268470	555512	521538
ENSG00000074842.6	ENSG00000074842	MYDGF	8798	32176	17672	9130	10874	10492	3308	8726	7570	8744	8104	8528	22076	9344	18874	13126	8886	9080	26870	3652	6946	9282	24930	5446	3096	11440	11312	11556	9938	10232	5706	8824	10942	4682	9380	6980	5190	7404	7208	10936	3770	9904	4124	3602	5644	11110	7964
ENSG00000074855.9	ENSG00000074855	ANO8	544	244	514	1030	3648	1718	496	1372	1142	698	428	3126	3700	3412	1886	2040	888	1288	84	2338	1552	2082	148	174	426	662	2612	1336	2826	2678	1356	2974	982	2304	1476	1660	1080	886	1346	1090	2848	1644	1710	1648	1754	1528	1074
ENSG00000074935.12	ENSG00000074935	TUBE1	408	3024	1186	276	3670	918	728	718	514	288	372	1194	806	1170	510	1856	380	302	362	608	736	1744	326	88	338	510	826	796	860	490	1100	706	1236	1060	328	852	722	968	820	1134	610	1032	458	446	526	840	704
ENSG00000074964.15	ENSG00000074964	ARHGEF10L	2526	872	706	2904	3060	8892	4728	3130	6168	6902	6610	10702	3224	5610	3720	4330	2220	714	848	2350	2130	5394	1030	1962	2190	3418	4048	3856	4852	3468	5436	2282	4306	3636	4030	3916	3100	806	2568	2042	5176	6252	4852	5188	6492	4388	2764
ENSG00000074966.9	ENSG00000074966	TXK	48	14	10	4	58	164	258	32	142	76	40	136	28	46	58	70	4	20	26	54	134	76	12	30	72	94	52	46	30	54	36	22	722	170	114	44	66	18	34	14	26	94	28	14	94	76	16
ENSG00000075073.13	ENSG00000075073	TACR2	58	70	28	34	146	58	180	32	60	70	42	294	202	52	86	34	26	36	108	192	40	336	62	12	24	38	78	26	40	46	74	76	104	684	534	612	38	56	50	36	48	98	44	52	106	98	126
ENSG00000075089.8	ENSG00000075089	ACTR6	1050	5164	3062	2912	3420	2938	1988	2278	1720	1202	1720	4022	2226	2768	1250	4156	906	1260	1214	1846	3276	2814	1486	682	936	2238	3186	2122	2366	2612	2822	1998	2566	2154	3198	2422	912	1792	2146	3690	1672	3374	1812	2140	1102	3166	4096
ENSG00000075131.8	ENSG00000075131	TIPIN	396	2826	938	706	2228	1220	602	1300	740	318	1122	1456	1150	1264	1096	2626	628	1002	1124	828	1242	2032	876	414	302	806	884	432	736	982	1068	716	1554	996	1838	1554	424	678	784	1144	676	1696	706	538	490	1194	1134
ENSG00000075142.12	ENSG00000075142	SRI	9350	17504	16676	3888	11248	10176	2560	6048	5570	5342	5162	4768	10422	8118	7500	11954	4048	3110	9242	6090	5362	4966	6790	1892	2994	7518	11426	7010	8454	4820	5058	7126	8382	3522	3472	5984	4926	5842	6598	10172	6254	6768	3974	3660	6956	5536	9282
ENSG00000075151.18	ENSG00000075151	EIF4G3	4700	3906	2176	7282	7992	21832	6624	12136	11052	8864	11218	12116	12596	7110	5900	7328	3672	7792	2596	8754	8974	9852	2012	1720	2034	4814	19504	9942	11276	9678	7118	13420	8714	5106	4872	5184	7314	4540	12480	7268	12764	9746	11392	8310	9144	12714	19532
ENSG00000075188.7	ENSG00000075188	NUP37	2514	18696	6996	3850	5170	3754	2124	3744	2792	1930	3294	4040	3448	2926	2470	7302	2636	2134	1658	4512	4328	2952	3344	1462	1040	3940	5230	2070	3236	3334	5902	1982	4542	2772	3682	3282	1098	4118	2640	5090	2490	4596	2464	2666	2008	4596	8352
ENSG00000075213.9	ENSG00000075213	SEMA3A	1722	8856	2400	1590	1532	470	108	1060	1542	404	342	212	1278	92	1148	1686	1346	1206	252	192	414	466	46	612	84	1230	3230	274	2740	994	2072	556	4924	232	58	82	820	606	110	1762	72	32	166	206	444	2436	934
ENSG00000075218.17	ENSG00000075218	GTSE1	648	3900	966	1798	8024	1942	3224	5958	2500	1768	1144	5844	3528	1106	1854	3982	1428	1864	900	3232	1560	5932	912	296	338	1982	1754	490	2232	1054	2286	3770	2782	2446	2844	3004	1398	2046	14472	2432	746	4398	702	552	860	4660	2482
ENSG00000075223.12	ENSG00000075223	SEMA3C	10078	8066	16754	11186	28038	32030	5888	10440	9280	18812	8642	4370	26418	382	36902	4064	9654	16246	9408	12832	6140	1690	938	2338	3516	5072	17368	12288	15758	17512	2964	3032	9530	1820	1188	1770	12594	2850	22604	37540	5554	512	14170	8150	12634	7318	18552
ENSG00000075234.15	ENSG00000075234	TTC38	1378	4420	1804	1658	4370	3236	1132	3078	1894	1242	1466	3310	4668	2644	5128	3278	1144	964	1954	1326	1088	2532	3404	532	690	2182	1282	1504	1378	1190	1998	2754	2288	1376	1870	2862	1380	1728	9954	1636	1528	2326	236	934	1576	2948	1504
ENSG00000075239.12	ENSG00000075239	ACAT1	2718	5008	4670	908	3938	5942	920	2112	4246	2388	3686	3728	3432	3462	1816	4282	1278	1114	2600	3412	1884	2492	4488	572	1480	2502	2778	2150	3766	2916	1942	4490	2698	1738	5534	2008	2126	2326	1508	2780	4676	1448	1348	2434	3192	5078	3984
ENSG00000075240.15	ENSG00000075240	GRAMD4	2288	2510	1182	4568	14024	7804	12068	11432	7170	3456	3818	16136	12188	9928	7492	10534	2150	2084	5924	6428	3268	6998	2836	2040	1952	3006	5886	4530	6112	4876	13706	4784	6590	7654	8930	9760	4726	2084	27224	2934	7426	7120	3410	2528	4428	9508	3394
ENSG00000075275.15	ENSG00000075275	CELSR1	6846	6332	4524	12318	52856	32056	43944	61918	37752	23804	15370	29738	62720	27126	26108	14524	11964	17294	16174	26494	10226	11568	5592	2986	3590	14220	18438	18234	29732	16112	21228	14882	28068	26026	13278	19240	20986	12834	204136	6048	12078	20098	19136	8122	14560	30950	26488
ENSG00000075292.17	ENSG00000075292	ZNF638	6394	3062	2682	4504	16960	13232	9654	13708	10062	4704	8050	15960	11378	6074	6680	10240	3494	5604	5736	9546	10246	16290	3360	2188	2948	5696	9258	7772	9762	7524	8580	17186	7850	9496	7280	8650	5720	4012	11370	7956	7456	10500	6426	6742	6448	9776	8736
ENSG00000075303.11	ENSG00000075303	SLC25A40	710	3052	1464	896	4970	2332	5140	2298	1278	952	1024	4528	1276	1952	1610	3130	726	748	898	1288	3168	3088	334	190	446	1002	4028	718	1816	1074	1188	2546	1962	3698	2262	4146	1630	1508	1268	1364	838	2114	930	1062	1322	1504	2640
ENSG00000075336.10	ENSG00000075336	TIMM21	904	3524	1318	1106	5506	3034	2440	3070	1710	942	930	3610	784	3310	814	2736	700	1048	2742	1688	3206	3522	944	464	768	1464	1492	1268	2192	1730	1946	3680	2844	3572	2738	3934	966	2230	1810	1092	1104	3360	1262	788	1568	1306	1866
ENSG00000075340.21	ENSG00000075340	ADD2	2182	436	528	164	212	68	70	88	118	150	34	612	4244	30	560	1830	36	38	292	422	668	5644	1924	16	84	98	82	24	556	6	40	2018	858	110	132	74	154	1586	428	292	38	24	12	136	146	3060	120
ENSG00000075391.15	ENSG00000075391	RASAL2	2028	2678	2006	4964	6488	9204	2390	8538	6402	9612	5794	5494	6578	3502	4542	4512	2068	3058	1624	2554	5294	3638	284	540	1436	2796	5544	4936	9422	2838	7018	3784	7820	3894	2346	3444	4354	2382	7570	3236	2528	1682	3346	5260	5142	8528	6386
ENSG00000075399.11	ENSG00000075399	VPS9D1	2588	1284	926	2976	2594	2820	1066	2358	2796	1458	2016	1750	4342	7324	3500	2078	1378	1252	2166	2844	2162	1494	2586	892	1004	3314	3196	1764	2944	2770	2864	1302	2662	1486	764	1352	1670	998	2338	1254	1916	8116	1174	2492	1510	3074	1288
ENSG00000075407.16	ENSG00000075407	ZNF37A	984	580	438	846	4042	2834	3140	3024	2128	824	1468	5556	1042	2358	2044	3556	876	836	404	2000	1920	3336	480	98	464	1032	2586	1710	1676	1128	1180	1998	2782	2458	2462	2150	1180	384	786	772	1494	2312	1046	974	1250	1680	2030
ENSG00000075413.16	ENSG00000075413	MARK3	3938	9750	15284	12756	10092	16556	3940	16576	9552	15144	13792	9472	13512	7416	6864	8270	10200	10692	8444	9624	11392	6032	5656	15894	4178	7802	12446	12456	17110	14802	21286	6364	18948	3616	4790	4118	7616	9596	26726	12490	9996	5890	14996	17138	9434	15158	19604
ENSG00000075415.11	ENSG00000075415	SLC25A3	29686	111474	39424	43926	59758	62810	26816	42942	48478	41074	45766	58894	46392	56290	39866	105494	32346	24762	62286	44230	45080	29044	50018	21554	16974	43486	39720	31012	42550	39298	62234	40724	44090	48340	51748	53582	17176	42192	37952	51188	33380	49752	27144	38190	53928	58674	103014
ENSG00000075420.11	ENSG00000075420	FNDC3B	8022	13034	7972	7994	36468	24414	23860	20966	11186	19690	12024	21060	31858	8590	12090	17626	4502	13962	9348	7050	9076	20298	3134	2570	2008	9150	11806	16426	14434	6236	5848	15176	12390	9892	18952	8338	14438	4162	17650	19010	3194	9410	7544	7214	6554	37870	20810
ENSG00000075426.10	ENSG00000075426	FOSL2	18594	11246	10490	30466	52430	64856	29162	39448	57760	52314	37628	37584	66978	39694	57454	30152	20494	18730	16828	24314	29344	19310	8898	27596	9182	16560	35752	31452	33202	30800	25702	26072	18816	31216	45960	44312	24824	8422	44898	25542	19306	27570	25150	19518	31862	34050	48890
ENSG00000075461.5	ENSG00000075461	CACNG4	566	8	1316	164	184	4	1246	24	420	78	60	1460	580	68	218	58	1708	66	212	2020	30	1574	1794	266	372	242	10	368	884	4	8	344	230	68	488	736	14	340	4	754	14	10	1990	388	6	846	430
ENSG00000075539.12	ENSG00000075539	FRYL	2940	4100	2738	2816	6874	15598	9646	7340	13844	9166	9124	14878	10896	3602	6434	3378	3314	5692	3394	5490	7500	6682	758	1034	2190	3628	9590	6146	11334	4822	2902	3074	9444	6100	6784	6036	4328	1758	9886	4924	4730	6788	7044	5230	5918	5760	12098
ENSG00000075568.15	ENSG00000075568	TMEM131	4022	3998	3634	9586	20814	16002	9560	14722	11884	8284	6778	19280	12516	6126	10172	13076	6562	4760	5664	8156	9608	9284	2400	1042	2250	3670	10958	6648	9902	4792	5652	10490	12184	9562	8856	10886	5512	4330	10394	6332	6544	6768	6772	8748	9192	14478	11660
ENSG00000075618.16	ENSG00000075618	FSCN1	34312	111726	128740	123990	34756	92082	21630	76642	104290	110056	104060	26796	311150	74616	264000	57472	147536	104756	49064	97462	46974	15480	23462	48242	16264	47678	197974	63828	74958	65902	86638	40962	92584	25266	47614	34558	54690	61426	122650	55542	58062	39802	80288	60674	147058	72842	158586
ENSG00000075624.12	ENSG00000075624	ACTB	634668	1069760	1102820	670476	579538	1197190	377146	829192	958706	1198870	644562	713952	1808110	665786	1435530	821396	648752	605290	826182	456688	517722	470660	374530	299014	203914	549634	832044	853668	565218	816512	694848	384628	934146	381396	603886	554242	399034	287344	1191850	684144	414438	679918	495256	507754	799152	820976	942184
ENSG00000075643.5	ENSG00000075643	MOCOS	908	4964	2036	18768	1314	11382	3616	10600	10178	1288	1042	6700	10072	11224	1142	2724	678	972	1510	4676	1726	3312	268	692	416	1754	3610	526	1436	7474	2174	1266	2014	5206	5812	6304	1776	160	2918	3384	2766	4510	932	2884	3860	630	2072
ENSG00000075651.14	ENSG00000075651	PLD1	2878	3256	2664	6896	14510	20004	11074	11390	8192	20662	7336	8456	9800	12308	5982	8014	4108	4914	5360	18180	10296	4346	2652	1760	2490	4870	3540	5674	7340	2126	17634	4202	3350	8212	9128	6880	2956	4302	4452	10834	3358	4306	7860	8618	7052	10452	4314
ENSG00000075673.10	ENSG00000075673	ATP12A	382	28	16	1386	610	2178	1850	242	262	40	6	40	54	2602	104	36	34	46	414	234	458	520	86	1348	654	130	242	2980	16752	16	708	14	2328	112	806	254	1698	9532	156	12	8	6118	992	210	3072	1144	136
ENSG00000075702.15	ENSG00000075702	WDR62	1708	1346	594	1468	4622	1134	8044	1946	1358	1272	1790	9496	1994	1596	898	3896	2370	1038	1564	1296	3416	2988	2248	1186	448	1542	3860	470	1138	1458	1600	3426	2384	5310	6364	3322	1022	986	1938	1668	1652	3132	734	2118	1016	3944	2482
ENSG00000075711.19	ENSG00000075711	DLG1	3026	11374	10018	11900	49460	23816	11464	16712	9246	8842	8234	18920	11630	13892	8148	11248	2540	3088	4000	12676	17822	17030	4384	1988	2608	5392	10180	5088	15080	4440	10786	20662	9194	10764	7516	7966	6762	9530	9024	12934	4326	17522	11506	10170	9666	10346	15432
ENSG00000075785.11	ENSG00000075785	RAB7A	23108	46482	26922	50634	87318	99136	58018	25204	40630	69340	65674	46262	63728	40360	63536	40800	30348	18294	34386	49848	50022	45084	16022	19912	15314	42768	47978	34274	67902	48440	52682	35394	29888	22034	37078	27156	26324	36230	58260	40742	30170	72740	37236	37284	35514	49794	59672
ENSG00000075790.9	ENSG00000075790	BCAP29	5002	19212	8834	2826	10352	8494	3322	4554	6498	5464	4088	5566	4566	5186	8314	4792	5134	3496	3020	3872	4996	5934	2598	2222	2372	5544	16408	6272	8232	5568	5794	4996	4612	4524	3350	4776	6116	4118	8302	6168	3114	7312	3060	4026	4266	3586	9448
ENSG00000075826.15	ENSG00000075826	SEC31B	836	140	98	356	1616	362	496	36	68	30	120	908	550	118	218	1206	106	178	18	684	272	1284	150	78	202	136	136	840	412	350	570	712	982	1138	160	292	488	110	272	232	318	562	414	664	130	1502	162
ENSG00000075856.10	ENSG00000075856	SART3	3392	3978	2176	4362	17082	9010	10144	8388	7746	3882	6398	21492	6810	6662	3886	16612	3814	3858	1494	6244	7534	6616	2646	1514	1954	4670	6682	4122	5290	6906	6528	5516	10646	10422	11756	9662	3422	3926	6360	6834	4518	9972	4762	4534	4806	9848	11030
ENSG00000075884.11	ENSG00000075884	ARHGAP15	370	426	348	82	766	722	580	344	882	972	494	1962	162	230	674	732	136	118	172	104	640	440	182	100	524	574	130	664	128	250	194	226	3460	1178	1046	370	494	70	238	98	98	472	118	160	412	440	154
ENSG00000075886.10	ENSG00000075886	TUBA3D	20	10	18	16	220	14	24	12	22	12	20	72	46	20	26	112	12	8	8	28	20	34	2	8	12	16	14	18	10	4	14	36	14	56	18	54	28	10	16	6	14	18	22	14	22	62	26
ENSG00000075914.11	ENSG00000075914	EXOSC7	2110	6312	3664	2006	4620	4536	2632	3014	2946	1924	2074	3172	4752	3066	2618	4420	1560	2594	6498	3804	5822	3544	5056	1598	1450	2944	3942	3132	3604	4634	5650	3904	3544	2806	5430	1990	1292	3524	2678	5024	4160	5148	2478	3038	3036	3674	3016
ENSG00000075945.11	ENSG00000075945	KIFAP3	4112	8392	2822	3866	6926	7696	6628	6914	5500	5110	3984	5688	5042	5662	5634	7518	4466	2822	5086	3128	4100	5650	1592	1398	1706	3484	4720	7146	5280	3452	5678	4378	3290	3696	5122	4172	4210	1534	8892	2838	4574	3206	3812	4812	5194	4970	7282
ENSG00000075975.14	ENSG00000075975	MKRN2	1542	3306	2778	1654	5418	6548	3360	2836	4140	4088	3192	5286	3784	2596	2520	4348	1372	3220	1816	2238	7254	4524	716	440	976	2822	2658	2728	2798	3018	2224	2732	3182	3846	5182	5098	1538	1824	2166	2858	1986	3932	2366	4326	3738	2990	2728
ENSG00000076003.4	ENSG00000076003	MCM6	3952	17388	6392	2776	29464	8832	14490	18424	8658	4496	7664	24244	9506	5374	8848	24686	5720	8166	2822	13252	19650	26200	5302	2438	1688	6274	9736	2354	5046	7326	7366	15622	14294	14494	26378	21476	4312	6904	4796	7094	2562	14736	4054	3582	4728	10238	10504
ENSG00000076043.8	ENSG00000076043	REXO2	6882	8574	7952	2234	5414	10660	1394	4524	9796	6632	8020	2278	8428	6240	2882	4754	2332	2492	4118	5616	3756	4102	3730	1136	3656	5732	11914	7062	10984	8186	4096	5170	3830	1754	3896	3008	2652	4116	4328	4974	5956	3660	5498	10580	6392	4730	11586
ENSG00000076053.9	ENSG00000076053	RBM7	1728	6256	5430	1582	2624	4158	1224	1898	3424	2078	2570	1762	3070	2992	1178	3686	1090	1604	2066	2766	2182	2874	982	508	1034	1556	3644	2152	3654	2970	2270	3634	2100	1274	2644	1872	1574	2164	1772	1632	1576	1870	2316	2696	1838	1890	4366
ENSG00000076067.10	ENSG00000076067	RBMS2	4474	5432	3714	3154	10666	8714	1942	6618	9682	5884	3032	6152	14786	2210	4648	5436	2838	4258	1976	2304	2038	3704	1632	1652	1226	3820	4824	5952	3970	8222	5166	3652	4382	2578	1554	2336	2890	582	3394	7460	2924	7350	2268	4018	4138	8328	13146
ENSG00000076108.10	ENSG00000076108	BAZ2A	5846	3800	2818	10958	28572	31142	17996	21608	30402	18418	24422	39760	21046	12772	11150	19454	6422	8906	4478	13560	12222	10286	2780	5042	2946	6354	16396	10790	15760	13154	15254	18882	17408	17736	11474	8286	7774	5492	11820	19088	11268	13860	12852	14826	13772	23786	31302
ENSG00000076201.13	ENSG00000076201	PTPN23	4050	1274	2510	3638	10554	15866	12590	11584	14170	5730	7008	15198	12396	7426	8516	10766	5352	6938	2356	5910	9142	9044	1888	1078	2070	3968	8058	4276	6818	7990	3964	7214	7490	8268	11224	4660	3750	3740	8456	6890	5860	10750	6404	13164	9884	11806	7322
ENSG00000076242.13	ENSG00000076242	MLH1	1764	5248	3400	1822	6534	5006	4616	3782	4300	2492	1378	7428	5212	2074	3100	3934	1892	4826	2026	3118	5516	6472	1172	370	1246	2094	2982	1662	3530	2942	2378	2512	4122	4006	7810	2760	1986	2278	2210	2296	1736	6360	1964	2782	2980	4412	3082
ENSG00000076248.9	ENSG00000076248	UNG	4068	7862	3560	5046	19974	6566	9808	10212	5056	3352	5744	16344	5350	7288	3956	28632	3922	5622	3732	8074	8642	9466	4564	1660	1678	6764	6186	3332	5588	5710	5682	4272	6912	11712	22052	19092	2208	7050	5660	9618	5822	5404	3800	3512	3902	7298	10134
ENSG00000076258.8	ENSG00000076258	FMO4	258	202	456	280	2138	742	270	1272	312	368	166	832	374	532	890	416	330	284	202	226	732	278	124	20	178	314	434	216	926	266	156	236	292	370	264	710	354	276	382	218	36	998	216	986	364	238	542
ENSG00000076321.9	ENSG00000076321	KLHL20	720	2432	1376	1316	4990	3244	2070	2682	2394	1192	1862	3390	2172	1580	3070	2772	936	1272	506	1156	2068	2448	230	202	722	1156	3234	1508	3154	1904	1670	2260	2168	1838	1850	2214	1908	1694	2342	1710	1056	2716	1060	1926	2162	2146	3352
ENSG00000076344.14	ENSG00000076344	RGS11	324	36	18	80	308	24	16	36	12	46	42	172	46	46	36	416	28	36	38	308	16	66	166	6	76	38	72	312	34	22	134	56	72	42	6	58	208	20	60	32	144	20	178	1462	160	216	70
ENSG00000076351.11	ENSG00000076351	SLC46A1	624	210	252	448	1098	616	234	1092	426	202	466	1082	1428	962	590	3450	464	110	994	472	58	474	342	76	72	318	714	314	530	398	324	202	410	332	1028	1878	252	332	190	1354	52	160	28	326	164	962	664
ENSG00000076356.6	ENSG00000076356	PLXNA2	3656	3720	2614	2748	9078	12100	8374	28918	14488	6808	6968	14940	17588	18662	6854	12198	5708	4394	2630	7812	7074	5828	2336	500	2336	4178	8762	3898	11256	2980	7620	2016	9718	9680	6458	8408	6708	2202	3396	2080	5414	4834	2902	3988	11908	10094	11970
ENSG00000076382.15	ENSG00000076382	SPAG5	2666	3326	1158	2680	17446	4256	7568	6716	4078	2056	3038	9832	5660	2924	3552	55972	3018	3648	2086	5432	5730	12498	3116	980	586	3620	9142	1076	3434	2562	3738	6988	5410	6058	7764	7700	2644	4186	2466	8126	1942	10266	1878	1666	1588	9434	4564
ENSG00000076513.15	ENSG00000076513	ANKRD13A	3620	4860	2712	3696	9106	13228	4710	11406	6998	8850	8424	13776	10636	11088	7114	6020	3050	4420	1770	7938	5938	4360	2708	1260	2332	4858	9426	6154	7574	5786	10506	3306	12034	7244	4772	5088	3164	2134	4890	6356	4054	13504	4968	9218	5872	8242	23120
ENSG00000076554.14	ENSG00000076554	TPD52	3140	8780	5738	3224	14310	8812	8836	9108	6052	4914	6236	15480	9746	9634	5430	8856	3426	1940	40700	10116	26082	22654	2154	1432	2470	7988	5336	4048	11912	2778	12002	23562	13606	17842	14966	19786	3074	10584	12220	7578	2392	10394	12478	10696	7664	7640	8644
ENSG00000076555.14	ENSG00000076555	ACACB	1198	170	72	190	3350	634	3024	1088	394	186	268	6158	326	780	388	1972	300	398	268	1050	282	1370	566	74	570	294	296	920	692	262	428	1120	1294	2750	1288	2366	898	254	166	1166	184	1998	86	426	698	1528	658
ENSG00000076604.13	ENSG00000076604	TRAF4	5848	16210	19566	3888	13764	9938	9738	10796	8438	4146	8642	8510	19410	11852	16016	54688	5904	5740	21660	6430	9044	11412	13982	1896	1642	5412	18500	7994	11052	15222	8316	10728	10188	6816	16996	20678	5872	9102	4996	15672	4210	12682	8286	3618	2552	9164	11334
ENSG00000076641.4	ENSG00000076641	PAG1	1012	3684	1614	1224	1778	9786	1826	1670	4458	4782	2870	6438	8582	662	2120	2420	1742	1728	2254	956	840	1902	386	384	632	2098	756	8636	2374	1270	500	1288	5002	1536	1112	852	1706	486	6224	1730	814	706	1154	3016	3416	3900	1926
ENSG00000076650.5	ENSG00000076650	GPATCH1	1148	530	472	722	3186	1464	2580	1304	1360	532	1052	2896	3080	868	824	1304	682	908	522	740	1108	1782	632	264	354	968	1404	940	1220	1230	944	1622	1296	1850	2692	1714	564	424	984	842	726	2162	624	1124	882	1472	1330
ENSG00000076662.8	ENSG00000076662	ICAM3	144	460	118	60	312	442	570	206	690	564	278	1278	124	294	780	436	74	90	4	118	204	180	26	18	148	346	156	128	74	106	154	112	1874	486	964	340	132	36	90	22	84	178	32	76	340	308	68
ENSG00000076685.17	ENSG00000076685	NT5C2	664	2786	3242	2234	5084	16124	3226	6582	7734	5788	7812	6052	3612	3068	3426	3688	2376	3224	294	4632	3150	6234	152	494	1314	2744	3212	1890	5866	4164	6876	2508	4350	3382	4386	4202	2374	1744	2212	2692	5288	4916	2570	5572	4984	5566	6448
ENSG00000076706.13	ENSG00000076706	MCAM	15016	17674	20070	9838	17468	27444	12046	25970	8910	23394	18262	8952	18396	22312	17346	28004	9510	8934	10180	13418	4318	17242	7098	2398	2618	10670	15512	24516	6106	15188	5048	12818	12720	4898	28162	6666	14840	4272	10740	30150	8626	5368	6084	4746	11680	23432	16036
ENSG00000076716.8	ENSG00000076716	GPC4	4112	1244	1122	494	22296	642	234	1782	2742	4836	118	1624	19432	318	214	7038	3840	4422	1900	548	674	14902	2730	366	1398	780	122	1928	2672	3258	160	5568	974	844	1084	542	4588	976	362	7124	268	4704	984	320	704	2998	1874
ENSG00000076770.13	ENSG00000076770	MBNL3	524	2182	594	516	3712	6200	1998	4098	2978	2172	5086	7390	890	2194	1896	2432	1120	1076	326	1526	4250	3884	234	114	708	936	4618	264	2488	1112	1068	2162	4800	6512	1346	5500	1134	1120	2314	2018	1426	5224	2262	1856	3948	1850	3682
ENSG00000076826.8	ENSG00000076826	CAMSAP3	2078	506	398	4052	8528	3318	340	4338	3064	4312	6476	12960	6100	6946	3394	2890	1924	1660	2472	4508	8192	3118	4368	5312	1226	2662	6824	2948	4204	1230	3928	17082	1932	4610	3392	2828	1006	3654	1728	1834	8756	1530	3540	3812	4784	4322	6432
ENSG00000076864.18	ENSG00000076864	RAP1GAP	636	452	752	2020	1364	4616	364	5048	1356	3198	1342	448	2800	5314	1316	344	1350	290	1266	2298	1124	1674	2696	562	276	1140	1778	1292	2166	1080	2754	1722	460	316	542	662	1872	2034	704	740	3436	202	1672	3336	2006	1906	4528
ENSG00000076924.10	ENSG00000076924	XAB2	8242	3654	2888	4516	12052	6618	4200	7516	7570	5466	7432	14016	10784	7020	7258	10908	6208	5652	10192	9492	7898	9456	12658	2752	1918	7436	9556	4324	5174	5516	5406	5410	8280	8632	12228	6814	2772	6078	6124	5048	7238	9742	3850	6354	4772	8058	6560
ENSG00000076928.16	ENSG00000076928	ARHGEF1	19754	5256	4810	12038	14256	14378	10438	7160	14938	12242	15044	20356	18238	10142	16238	11442	12952	10336	5338	8108	9584	7942	7986	4594	4524	12444	26354	13002	11834	18250	9298	17322	32408	12596	10756	7000	12044	4230	16578	7852	13820	13630	9866	14180	8070	19478	10762
ENSG00000076944.13	ENSG00000076944	STXBP2	11344	3740	4678	6524	10530	5942	3038	6134	6092	4608	4910	9998	8632	8582	9254	6054	4398	4072	9978	7038	7802	5490	13202	3120	2090	6910	9492	4238	7340	5570	5456	5246	6888	5664	4556	4098	3080	4186	7520	4774	6072	12584	3390	5652	3436	7136	5064
ENSG00000076984.16	ENSG00000076984	MAP2K7	5440	1670	1948	3192	9288	5796	3298	5656	4944	4018	5360	10644	2402	4980	4906	5960	3726	3340	2766	5348	6084	6038	5046	1804	1690	3408	6842	3796	4910	5042	3852	5746	5376	6086	5564	4948	2664	4076	5468	4186	6036	6010	3934	4076	3358	4228	5434
ENSG00000077044.8	ENSG00000077044	DGKD	2030	952	1230	1466	7816	2486	2622	2580	1918	1732	1570	8244	6964	2802	2770	3018	1482	1706	1636	2994	1314	4270	2096	784	1062	938	2748	3756	2046	1310	1834	2936	5594	4244	1998	5114	2582	1486	2066	2688	1130	770	1324	1086	1292	5178	4162
ENSG00000077063.9	ENSG00000077063	CTTNBP2	62	64	16	44	10886	150	682	142	88	142	178	716	266	62	330	252	24	166	86	490	1544	638	276	16	314	138	40	202	348	14	32	158	604	1076	236	62	532	858	84	26	16	230	18	20	152	304	50
ENSG00000077092.17	ENSG00000077092	RARB	272	544	96	78	6302	646	2634	178	168	414	144	2294	780	128	312	2364	112	68	264	272	178	6480	176	28	94	466	122	900	1688	122	66	240	618	566	220	198	564	18	550	314	104	1560	46	54	294	1990	108
ENSG00000077097.12	ENSG00000077097	TOP2B	5072	6008	2096	3956	25496	26470	15094	16762	13350	14154	6698	24438	11422	5816	7066	15538	3464	9974	6112	10896	13020	27992	5000	1352	3816	6598	12382	8624	12572	8888	7658	12568	18516	14910	22278	7960	6034	6658	12106	10244	10992	15884	6842	9938	12162	14566	9766
ENSG00000077147.13	ENSG00000077147	TM9SF3	12720	15382	8378	16850	21230	65302	13672	20174	20540	22252	20590	22754	31886	23014	31828	31444	17710	15484	23862	24212	13162	33440	8886	6156	7786	15182	17770	20792	29676	20180	32712	17478	31306	16542	19184	17036	16624	10402	23128	25894	23798	19966	15256	21172	19824	21378	32098
ENSG00000077150.16	ENSG00000077150	NFKB2	9972	3798	5694	6426	11120	12210	33934	5130	8800	9396	7834	29582	30120	12960	14280	56196	7160	4574	3828	3666	5242	25104	5060	5988	3486	6380	6548	9608	4784	16678	6490	3612	14230	14360	48746	21464	7382	2850	14196	11104	7140	16520	5710	4648	2664	10548	5494
ENSG00000077152.8	ENSG00000077152	UBE2T	1512	11824	4422	2026	3720	1570	2458	3134	1150	570	1188	3454	3372	1996	2684	13972	1774	1072	1990	1900	3704	6224	2638	510	430	2434	3194	800	1580	1714	1752	4414	1570	2342	3240	3556	878	2078	1466	4202	682	6166	594	644	552	2268	2012
ENSG00000077157.19	ENSG00000077157	PPP1R12B	3032	406	734	572	3468	5256	3772	2772	2042	1396	3186	15516	3148	2878	2092	5540	716	1306	414	1458	2332	3330	602	326	1994	2360	2252	2686	2472	1266	558	1722	5148	4848	33338	10966	4226	288	1542	1046	1110	3428	1184	3058	3956	4390	9196
ENSG00000077232.15	ENSG00000077232	DNAJC10	6638	18086	10856	4402	21242	17416	9914	11624	8636	6434	8108	12668	14190	10332	9950	10940	5460	8198	6346	11428	9558	24766	3064	1042	2562	5508	15404	8454	11988	7318	10252	17532	17674	12618	9846	12810	11578	5414	10308	12878	6012	7802	5264	4130	7834	12466	19190
ENSG00000077235.16	ENSG00000077235	GTF3C1	9930	4370	2414	8956	12890	24028	14340	26126	20408	20098	15112	25420	28378	18238	18026	13908	9784	12330	10036	23028	13400	9786	12274	6988	5598	11528	11570	12726	18308	9854	18778	22016	17722	10494	19658	13412	8690	4318	15282	9054	13920	15578	15484	17624	16306	17872	22526
ENSG00000077238.12	ENSG00000077238	IL4R	11928	10824	12122	15340	8212	47254	15316	14068	30814	23534	30134	23638	39136	21484	34898	8618	12628	8300	7474	6182	6424	7568	2586	4066	5944	16974	11106	16468	20030	25384	21030	3064	26882	10622	20074	18366	8578	2326	30038	14188	12730	23436	16880	21816	15426	18600	20812
ENSG00000077254.13	ENSG00000077254	USP33	2490	8712	3984	4352	16184	8974	6386	6732	6828	3764	5364	10580	6404	3650	3738	6018	2126	3944	1622	4396	7230	11610	1652	590	1490	3842	3848	4618	4924	4688	3356	7296	5618	6386	6632	7914	3542	2914	4436	3596	4120	7422	4614	5940	3650	5862	6794
ENSG00000077264.13	ENSG00000077264	PAK3	44	56	8	26	190	28	782	36	92	64	14	2208	16	12	6	1090	12	216	24	164	12	1452	30	10	20	12	4	86	96	34	4	40	276	818	564	1162	150	6	46	18	14	10	6	12	84	54	18
ENSG00000077312.7	ENSG00000077312	SNRPA	7040	8840	3956	5352	11976	7606	5598	7870	7538	5270	7284	12972	10182	9312	9462	15988	6398	5208	9438	8008	10730	10518	13358	4218	2166	8012	8232	4268	5232	6750	8074	9924	10234	8902	12556	8408	3326	5174	7016	9292	5542	12384	4224	5086	5012	8512	6918
ENSG00000077348.7	ENSG00000077348	EXOSC5	3434	3824	1766	2632	5506	2446	3916	1980	2546	2092	2626	5246	2442	3984	2458	5082	1604	964	6604	1312	3748	4192	5750	1136	934	3230	3110	1472	1594	2024	3278	1856	2410	3848	7480	5850	788	1382	2150	2352	2716	4444	1112	1418	2048	2324	1204
ENSG00000077380.14	ENSG00000077380	DYNC1I2	4418	17166	16346	13364	22178	22572	5616	10938	13490	9758	7046	9376	16724	9152	14988	7486	6690	6280	2834	10990	9784	12408	1902	2494	4272	7100	13638	8184	12680	10172	12612	17682	9530	6690	5688	9630	6684	7018	14152	7830	9762	9328	8022	10814	10724	8634	16744
ENSG00000077420.14	ENSG00000077420	APBB1IP	840	184	234	110	1380	1458	1474	618	2224	2478	654	4842	446	316	870	1070	230	322	270	162	704	582	338	72	708	658	186	948	174	444	200	550	4074	1132	1628	616	852	46	556	172	110	888	162	286	556	872	202
ENSG00000077454.14	ENSG00000077454	LRCH4	724	388	386	908	2670	1368	1304	1238	1406	1182	1162	2774	2952	1982	1094	2546	696	404	58	1272	1330	1108	90	140	422	734	3382	904	1346	1050	1488	2034	2664	1390	1430	1148	1046	592	942	1016	1030	1824	556	1084	1190	2228	778
ENSG00000077458.11	ENSG00000077458	FAM76B	722	2458	686	516	3128	1730	834	1328	1122	470	1274	1550	1600	1726	2128	1100	462	892	548	1540	1390	1992	458	74	578	622	2146	1058	2612	1298	2134	2718	1852	2678	1710	1022	1216	2232	1106	818	1160	978	1180	1320	618	1384	2724
ENSG00000077463.13	ENSG00000077463	SIRT6	1876	1666	2052	1806	3410	1864	1782	2242	2330	2180	2430	4438	6804	2448	3160	2830	1872	1606	2678	1498	3210	2142	4316	1358	860	2494	2690	2596	1928	3014	1910	1912	2742	2514	3340	2358	1210	2022	1728	2418	950	3170	1658	2634	1730	2440	1920
ENSG00000077514.7	ENSG00000077514	POLD3	1198	3158	2668	1354	4568	3408	2928	6388	3714	1304	4272	8000	1554	1938	2940	5084	910	1954	582	2588	5748	3596	1094	228	682	1314	2894	1034	2990	2722	2250	3724	2758	4762	7506	6274	1302	1672	1688	1568	888	3198	3080	1294	1634	3358	3620
ENSG00000077549.16	ENSG00000077549	CAPZB	29990	40660	21052	22608	32744	39798	26396	35298	35298	42826	33746	39630	34288	33354	37894	31688	22670	17402	25300	24288	29720	25420	18870	16318	12396	30874	49424	39942	35014	26972	27964	28316	37186	19056	22266	26488	25298	10422	36564	22746	27546	37802	23826	23380	26166	32442	48938
ENSG00000077585.12	ENSG00000077585	GPR137B	1662	2524	1370	3924	11082	3248	2320	3428	2228	3810	2568	4236	3768	3812	2740	3614	1544	1002	2692	1708	1288	3100	1340	354	1420	1326	3592	3576	2644	1030	1556	2358	1536	1152	2866	2410	2128	1256	4414	2220	1996	2066	1612	4586	2010	2894	2610
ENSG00000077616.9	ENSG00000077616	NAALAD2	82	40	22	22	72	56	68	340	50	40	68	62	296	24	110	114	36	22	34	110	30	468	50	8	42	54	68	94	74	40	110	52	108	62	114	20	72	42	44	36	58	38	80	72	70	36	208
ENSG00000077684.14	ENSG00000077684	JADE1	1326	1464	444	1136	2036	1738	3816	2158	1716	710	1898	7828	1270	1868	1356	6220	1136	852	2498	1444	1666	5484	556	164	660	1140	1846	952	1174	658	1186	1324	4418	4070	5844	5642	1254	398	1168	1634	774	4170	252	572	1154	2574	1248
ENSG00000077713.17	ENSG00000077713	SLC25A43	2254	3546	3270	4064	7818	9062	4826	1842	4176	5698	3038	5502	5940	4104	4788	4078	2742	2852	956	1810	2454	3972	498	464	1830	3772	3404	4760	4100	3062	2482	3222	4822	2862	2738	4382	3108	1942	8820	3268	3526	9480	4064	256	4630	3464	8198
ENSG00000077721.14	ENSG00000077721	UBE2A	6604	29752	8940	10972	17332	13382	5298	10360	8534	10414	9814	14152	9062	10598	12712	9450	7212	5448	7088	4708	12544	9522	5448	3432	3640	8894	13240	8242	11276	8752	4294	8980	9164	7282	5926	9652	5520	6406	12100	7490	6496	26394	9078	8960	6392	8180	13620
ENSG00000077782.18	ENSG00000077782	FGFR1	3618	3008	1718	1146	20206	5796	1956	3974	2544	14666	3122	5468	16690	2502	2898	19368	2296	532	5394	1444	2584	7394	5958	990	1648	2454	1666	8074	1168	2314	902	7928	10574	2088	8062	2756	5852	1856	9286	2304	2698	658	340	1878	6616	5738	2556
ENSG00000077935.15	ENSG00000077935	SMC1B	24	24	6	24	172	14	3368	4	10	6	2	5176	34	14	12	54	34	12	16	8	1742	6434	76	6	2	8	32	16	896	18	28	48	24	3820	1708	2264	38	14	68	28	18	2828	10	14	10	128	10
ENSG00000077942.16	ENSG00000077942	FBLN1	21122	15412	7146	3272	99620	16366	55688	11708	10536	22566	7260	50622	22246	3860	7576	50642	8412	3020	50444	9382	7324	68206	55104	2432	5528	14106	15478	22506	10342	2386	7560	18996	20758	15834	52272	30408	33570	5152	28426	6670	5052	32178	4904	1058	42448	22794	8056
ENSG00000077943.7	ENSG00000077943	ITGA8	512	522	92	194	656	860	658	594	718	524	244	918	130	194	670	1092	180	138	292	112	266	1064	110	30	286	478	196	488	302	104	134	274	1542	272	268	374	798	100	682	84	290	124	124	110	564	334	354
ENSG00000077984.5	ENSG00000077984	CST7	672	422	538	246	464	1058	1180	610	3086	2334	1522	3698	272	482	1182	686	370	262	470	144	480	300	498	210	1212	1298	362	1124	236	1026	298	388	2396	744	2850	528	362	52	596	350	150	1090	166	360	424	708	202
ENSG00000078018.18	ENSG00000078018	MAP2	388	174	1248	1192	610	2550	2440	726	838	5938	988	288	2718	96	228	224	616	908	824	6998	334	3862	1266	270	1140	968	1432	836	1734	376	4060	1944	2816	154	390	184	1564	3574	112	302	2644	220	3078	1634	3538	5034	1636
ENSG00000078043.14	ENSG00000078043	PIAS2	954	2736	796	2082	7566	3584	2500	4402	1306	948	1142	6222	2202	4492	1456	3204	2072	922	1278	2450	3994	4996	1020	394	566	742	1984	1372	1872	956	2044	3994	1990	4504	3928	4560	1352	1394	2180	3160	1890	2604	1540	2184	1470	2020	1886
ENSG00000078053.15	ENSG00000078053	AMPH	312	540	42	44	848	258	150	64	82	454	128	288	476	38	182	616	120	84	70	264	16	1190	22	28	152	90	68	664	32	50	40	436	68	72	44	158	348	12	264	64	120	40	40	36	188	292	192
ENSG00000078061.11	ENSG00000078061	ARAF	5402	7620	4560	5400	13398	9582	6758	12366	8886	8648	7262	15772	11376	7734	6262	14610	4386	4940	8040	4472	6004	7962	8140	4080	3028	7698	9496	5436	9106	4752	3494	7296	8322	4852	10168	5878	4286	2642	6096	10216	4802	8552	6992	6408	6048	9172	5606
ENSG00000078070.10	ENSG00000078070	MCCC1	1308	1892	2372	2516	12656	4062	7650	8278	1894	1740	2168	5904	2890	5970	1734	18572	920	2538	1994	5408	7364	6292	2370	988	910	2020	4752	1402	3210	2178	6742	10666	4228	3132	6346	3994	1776	2658	2438	4934	2384	6716	1828	2274	2294	5298	2276
ENSG00000078081.6	ENSG00000078081	LAMP3	1834	11504	1614	2340	8362	20450	5366	11642	22814	3416	7656	10706	10674	4140	3786	4812	3476	3924	1424	11018	2610	10208	840	170	2640	18108	7832	914	2094	5450	7752	2292	7246	3204	13298	1488	1764	934	1256	3884	3320	16320	2496	4222	1100	9522	2494
ENSG00000078098.12	ENSG00000078098	FAP	7340	11832	6510	1392	10524	3372	332	812	1572	7536	1632	3176	8554	394	1070	6702	1574	3206	666	1022	400	986	468	220	1016	1958	814	16564	2838	2092	290	4830	1100	1254	286	1658	5354	190	8304	3266	988	98	820	706	1516	2948	2424
ENSG00000078114.17	ENSG00000078114	NEBL	1210	2984	1470	4734	954	9020	10112	20680	12770	6406	4136	7894	2660	5022	4632	1420	1540	918	1346	9830	15060	8586	3518	2330	1616	4236	2408	2004	10460	1104	12286	688	5656	10508	7896	12856	2480	2738	594	100	3116	1580	5426	11398	11550	1934	1886
ENSG00000078124.10	ENSG00000078124	ACER3	1734	12334	6608	2430	4864	13672	2084	4792	8714	3668	6342	4092	5674	5154	12832	2892	2748	3072	2320	3510	2738	2924	3784	564	1050	2968	6738	2754	4496	6288	4906	2798	4268	1564	7124	1332	1924	2040	2334	6254	1748	2336	4966	2644	3782	4700	9284
ENSG00000078140.12	ENSG00000078140	UBE2K	6016	12728	7256	5300	9670	36674	11276	10888	11564	7148	13514	13792	14904	10634	12534	10216	7952	8844	14058	13228	12592	16614	4186	4974	4494	9752	20732	8924	14476	11788	8608	7506	13588	6810	11328	11714	5644	7022	11980	11606	9070	16668	9560	7012	10188	5070	15398
ENSG00000078142.10	ENSG00000078142	PIK3C3	1486	3120	1772	10076	9916	8926	4586	5674	4376	3350	2390	8004	3266	3588	3296	3790	1060	2092	1644	2468	4864	5948	1666	1078	1254	2122	2842	2706	3414	4362	1788	6658	3350	7740	7382	7762	1908	2342	3654	3036	3636	4850	2088	5200	2888	2832	3044
ENSG00000078177.12	ENSG00000078177	N4BP2	446	1734	756	772	2142	4548	3108	1084	2106	1928	2160	3498	2650	518	1088	2110	770	1676	1210	1692	3614	4566	254	276	354	726	2706	818	2636	1338	1112	1730	4322	2082	2290	2322	1094	742	3152	1624	806	1804	1144	974	2032	1432	1494
ENSG00000078237.5	ENSG00000078237	C12orf5	980	4956	2012	1600	2274	3230	1314	2462	2868	2594	2506	4046	2248	2030	1518	3080	894	3198	972	2778	3412	2116	898	446	812	1404	1382	1716	2456	2264	3304	2858	2020	1510	2908	1394	742	1072	1904	2492	2064	2326	1688	1634	2140	1966	4318
ENSG00000078246.14	ENSG00000078246	TULP3	2024	2498	1012	2128	8090	3612	4894	5798	2210	2462	2024	9696	4638	4284	2778	12260	832	2994	574	3538	2720	7774	820	344	614	1582	2884	3074	2414	2054	3394	5338	2352	6434	5290	7582	1826	1354	2218	2654	2674	2942	1726	1486	2834	3584	4450
ENSG00000078269.12	ENSG00000078269	SYNJ2	2016	4384	1094	5110	4368	7712	8388	3794	5268	7210	5070	7144	4754	2674	2280	4296	2120	2572	1912	2686	3764	3970	944	1934	716	2174	6198	2974	4778	3462	4902	2786	11474	3854	1996	4112	3576	2078	4538	2264	2188	2264	2440	4288	3440	7970	5336
ENSG00000078295.14	ENSG00000078295	ADCY2	498	126	164	54	5188	26	202	44	28	60	10	3814	166	54	54	278	12	144	90	510	24	292	138	14	710	8	100	2152	188	20	56	236	118	32	808	100	294	192	54	28	18	6	104	288	46	56	1018
ENSG00000078304.18	ENSG00000078304	PPP2R5C	5296	27856	23316	13364	13880	19068	5898	19584	12512	19890	9602	16882	16138	10286	9408	9984	10308	9432	16278	14748	18216	9572	9152	8380	5512	9564	21766	11238	21774	9286	17612	11950	20728	6556	6420	6442	7338	11756	22842	13368	10298	7306	9656	21666	10638	23236	18634
ENSG00000078319.8	ENSG00000078319	PMS2P1	762	1732	1442	844	1912	580	566	926	640	450	638	584	1348	722	444	1058	452	318	1498	420	1160	528	1106	290	314	366	2430	334	832	388	644	896	1164	432	846	638	426	922	568	632	498	786	346	736	730	604	838
ENSG00000078369.16	ENSG00000078369	GNB1	32620	44934	33608	41724	54622	71730	36124	55794	53828	48436	47066	57094	59582	51452	51632	52478	34636	35734	27620	28180	43436	47444	26296	17552	13210	34710	81926	42498	48130	41730	27284	49672	53744	31508	37764	24606	41106	16788	59194	34916	38678	53150	37506	29470	37484	51276	86000
ENSG00000078399.14	ENSG00000078399	HOXA9	40	136	132	62	1766	68	36	1346	54	8	36	66	642	52	102	6952	280	18	70	52	6	184	70	156	18	28	38	12	52	70	66	30	38	90	128	68	172	2	8	340	8	66	2	52	514	1594	38
ENSG00000078401.6	ENSG00000078401	EDN1	1150	696	2920	246	3654	3052	1492	2304	1748	4242	3442	704	4688	1528	2872	1474	876	1182	540	492	5462	2968	580	250	652	2380	1270	2758	3622	4412	516	4138	876	986	1116	4036	986	3112	1462	2190	2282	1108	824	598	554	1216	1638
ENSG00000078403.15	ENSG00000078403	MLLT10	1226	4936	3126	3170	4634	7398	3136	3592	3276	1942	4170	4712	2672	6656	3318	5318	1106	1606	424	3064	4350	4464	312	478	832	1914	4910	2600	3008	2724	4254	3522	4680	3994	2980	3518	1926	1460	1998	1792	4634	3422	2346	3760	2604	2654	3980
ENSG00000078487.16	ENSG00000078487	ZCWPW1	402	116	64	190	1250	160	1500	238	214	184	54	956	466	256	284	276	112	286	444	532	2138	984	240	102	198	232	1624	240	1298	134	236	500	720	1096	1518	1522	330	240	594	220	142	2902	74	408	142	264	350
ENSG00000078549.13	ENSG00000078549	ADCYAP1R1	48	96	28	122	146	306	8	112	40	136	52	66	214	24	94	338	90	70	74	3002	18	2940	2	18	28	20	64	166	38	12	22	82	334	34	4	606	90	10	32	32	22	16	28	70	396	62	306
ENSG00000078589.11	ENSG00000078589	P2RY10	48	74	38	66	316	438	484	140	696	318	220	1108	36	60	172	194	28	50	14	24	190	184	12	6	102	82	44	92	48	88	14	38	1836	786	826	274	134	10	60	36	22	118	22	90	252	216	76
ENSG00000078596.9	ENSG00000078596	ITM2A	512	1642	588	168	1184	1258	1158	980	1630	814	578	4434	178	364	1266	1344	230	222	328	378	604	1466	168	30	1330	1230	398	762	816	650	334	722	4720	1246	1266	582	1006	138	198	166	264	772	176	362	1402	452	774
ENSG00000078618.18	ENSG00000078618	NRD1	10244	13162	8292	16958	28108	29342	15550	26356	21240	20526	24490	31424	29090	19126	17204	19036	14460	15448	12420	15036	20708	22982	9090	7290	6176	13728	27654	18194	21114	16514	22176	20350	21522	17034	15780	16908	11662	6506	18948	11630	18862	18972	16864	18860	17588	38614	32756
ENSG00000078668.12	ENSG00000078668	VDAC3	4882	24940	23266	4364	16636	8738	6400	10408	8246	4568	4440	14736	23948	12396	14592	24796	4494	3040	5236	9536	16478	12480	6190	3716	3364	9832	9724	6008	7480	8370	15650	7532	13444	10256	13392	22040	5044	15216	8474	8714	4756	10532	3130	3658	7382	9584	12842
ENSG00000078674.16	ENSG00000078674	PCM1	3012	3426	3626	4290	22092	14212	16680	16594	12232	5286	6098	38576	6824	7034	3458	15428	2490	6134	2476	10396	13938	21360	2208	1292	2714	4378	7134	5962	9118	6974	9064	7570	16632	22242	24816	8108	7382	6728	6248	5890	4786	11498	3138	5258	8240	11830	8172
ENSG00000078687.15	ENSG00000078687	TNRC6C	570	242	100	506	6658	1622	3084	3230	1724	566	650	5426	1718	1026	866	3464	478	816	1114	1598	1098	3262	1020	178	394	476	2516	966	1116	672	1008	2306	2502	1412	2264	1574	1558	712	1098	614	438	1544	330	520	1558	1906	1134
ENSG00000078699.20	ENSG00000078699	CBFA2T2	1678	1420	1420	2424	19202	5270	8916	5358	3616	1566	2900	23060	7496	3714	4364	4754	2032	1728	1540	4048	4296	5056	1174	900	846	1200	5112	2640	3066	1810	4096	7482	2834	15568	16364	13000	2478	1182	4064	3828	2144	5624	2042	2886	2208	4924	4470
ENSG00000078747.11	ENSG00000078747	ITCH	2822	13188	14804	8644	17718	16202	7106	8514	11370	12048	8050	21118	19426	5932	6724	4740	3620	4880	7462	7966	10994	9474	2062	2854	1822	4424	9676	7002	9956	5694	13332	6738	11664	15950	12752	18724	5384	3132	11910	10282	4342	6800	5210	5586	5150	11920	18160
ENSG00000078804.11	ENSG00000078804	TP53INP2	1876	958	934	2410	12968	10054	3120	6090	7070	8592	5802	7984	8470	10612	5210	3176	1506	1078	2706	8592	6020	8298	2762	1446	2920	2886	17202	5050	11258	3068	25096	3424	4712	3426	3534	5230	3274	2646	4534	2204	3740	5714	2574	3234	10844	2836	6572
ENSG00000078808.15	ENSG00000078808	SDF4	18534	16726	10670	13468	23170	17288	14314	31190	16510	15676	15584	17698	26012	26978	24014	20926	16910	13434	12220	12458	13616	13724	17068	7402	6182	16906	42280	18236	25266	12550	13448	16138	21676	10998	14838	8238	15322	8064	16820	13402	13212	21016	11782	11416	12064	22970	20676
ENSG00000078814.14	ENSG00000078814	MYH7B	182	14	38	120	1884	94	110	34	36	28	60	980	184	2442	150	180	58	28	14	268	108	116	78	62	124	32	128	110	116	46	196	264	110	568	166	284	66	50	138	222	54	224	92	424	48	446	246
ENSG00000078900.13	ENSG00000078900	TP73	1444	722	912	4256	17774	3298	18554	4676	4290	444	2030	17214	8806	1962	4242	4356	2326	2386	1050	4866	2790	3488	858	812	632	1908	10070	1162	2646	2588	1908	1124	2432	6998	24420	4056	1758	964	624	654	2438	3942	2820	3140	2840	3490	2990
ENSG00000078902.14	ENSG00000078902	TOLLIP	7430	5428	8376	13356	9398	23292	8636	10772	24178	14640	17696	10990	13712	16752	17542	7522	7334	5776	10892	11498	6884	6358	5050	8996	4672	11334	14688	9396	11900	11338	13030	5114	13568	5576	22436	7474	4946	6210	11776	13160	14810	13750	13600	16152	21578	10600	13280
ENSG00000078967.11	ENSG00000078967	UBE2D4	1144	3390	2212	1496	3410	1180	796	2232	1152	712	1040	2214	758	2052	1160	2490	566	452	1628	864	896	1814	1258	380	780	702	740	770	1236	566	1784	1274	1012	972	1368	1530	1064	1632	828	1322	762	1196	374	860	1172	1098	1478
ENSG00000079102.15	ENSG00000079102	RUNX1T1	308	250	32	40	688	298	158	254	162	166	94	698	58	48	74	708	84	70	232	136	36	1156	144	14	130	148	70	544	100	30	62	424	336	166	50	110	344	10	178	74	68	40	46	58	816	288	200
ENSG00000079112.8	ENSG00000079112	CDH17	124	66	90	24	124	34	254	122	180	8	12	230	146	24	238	30	12	16	54	38	60	66	14	18	30	92	78	22	62	60	46	12	138	38	202	182	228	8	70	24	6	76	20	72	76	58	12
ENSG00000079134.10	ENSG00000079134	THOC1	1656	3412	2350	964	5178	3376	1486	2658	1918	792	994	4804	1630	6930	1028	4370	1324	1306	1046	1786	4520	4576	1296	982	1116	1922	3246	2942	2150	1932	3872	2490	3260	5348	2032	4004	1240	1996	5194	3726	4248	2904	984	2104	1350	2796	2540
ENSG00000079150.16	ENSG00000079150	FKBP7	1390	4338	742	172	3590	664	356	1140	250	928	174	778	1478	756	968	1994	1174	366	1630	348	482	1014	432	38	278	694	1158	2362	408	528	496	2236	620	406	562	740	1164	164	1306	564	414	194	146	166	546	708	384
ENSG00000079156.15	ENSG00000079156	OSBPL6	332	2302	636	1314	2640	4518	726	1856	1120	970	1838	1394	1000	836	564	462	1158	718	696	1316	3234	770	686	144	636	944	1232	946	576	706	516	1166	460	208	566	172	862	1078	1638	2280	1176	1894	712	1786	1734	1176	2308
ENSG00000079215.12	ENSG00000079215	SLC1A3	3664	4054	5788	338	2814	5088	1256	458	6338	6338	4438	2582	23442	592	2238	4736	1432	2868	1438	4674	3600	2866	1062	764	2006	1440	206	8214	2686	2622	678	2326	2332	644	1328	2162	1862	1648	4788	3480	1900	1168	1422	1124	2970	2958	4670
ENSG00000079246.14	ENSG00000079246	XRCC5	19734	64276	34462	15674	96610	61404	32164	36856	42720	29952	21486	54022	53114	31194	45546	39892	21860	26416	22558	48876	34572	70604	22328	10610	11330	28534	25202	20390	39788	17968	40810	30576	52660	41248	46550	66720	22378	27864	31034	26756	14282	49272	20940	13878	33596	34916	62272
ENSG00000079257.6	ENSG00000079257	LXN	714	1064	362	1224	3570	428	168	698	324	1410	252	1032	220	1136	474	2808	256	116	420	612	246	492	772	146	310	778	188	1252	2164	130	684	426	1566	468	1236	318	1156	82	358	1928	174	1860	86	588	506	296	376
ENSG00000079263.17	ENSG00000079263	SP140	364	1428	144	42	388	566	532	390	1236	404	248	1868	174	196	568	344	98	176	80	2290	534	280	80	92	338	334	214	298	164	286	1578	134	3372	1004	954	218	280	16	204	124	268	1276	150	144	208	500	106
ENSG00000079277.18	ENSG00000079277	MKNK1	2400	4138	2180	3828	8410	5392	3580	7264	4038	2812	3290	6432	5544	5406	3730	2550	3340	3612	3012	4584	6712	2822	3088	1390	1362	3172	4452	3718	4736	5036	6236	4800	4094	2766	2156	3270	3714	3834	4928	1680	4332	4636	4496	4504	3142	9666	8318
ENSG00000079308.15	ENSG00000079308	TNS1	12182	3146	1048	1970	28254	13048	7938	6260	8888	24778	6236	33164	18942	7394	3532	14992	3102	7676	2842	9468	2630	8344	2132	990	3656	3704	3610	20144	4890	2288	2372	11732	7432	6804	7432	7514	12498	1478	4132	2468	1920	8788	3596	2602	14736	16638	15792
ENSG00000079313.10	ENSG00000079313	REXO1	2020	1764	1142	3342	7372	5372	2304	4380	5010	2762	5558	9334	6254	6022	6170	7204	4496	3508	1064	2696	4078	3616	1782	628	1070	3346	8042	3058	3952	3756	2616	4718	7250	5244	3676	2858	2562	2780	2960	3844	2442	4926	2920	4044	2580	6434	5578
ENSG00000079332.13	ENSG00000079332	SAR1A	8102	27632	15182	11570	14482	30432	9290	11002	12570	13594	15542	13104	26886	6208	18986	16648	9180	10068	20840	13772	7482	16334	11414	8158	4786	12772	9890	14214	10314	14696	17376	8864	16958	8428	14020	11982	7802	6568	12330	23122	11198	12816	9150	11386	10130	12050	16996
ENSG00000079335.16	ENSG00000079335	CDC14A	164	1720	364	260	4082	1044	692	672	462	314	640	1778	1046	506	280	660	108	368	146	486	400	1224	140	52	170	160	150	498	542	204	316	1280	938	930	1688	604	344	898	516	1048	464	324	222	184	604	446	352
ENSG00000079337.14	ENSG00000079337	RAPGEF3	1782	1082	2890	532	1076	6074	666	1374	2810	1316	4162	1200	13050	2202	2778	986	1172	578	966	1896	886	968	732	584	624	1550	3070	1626	5932	6352	2684	444	2924	374	1542	240	1294	152	1060	646	1008	1552	1082	2524	1218	2938	7234
ENSG00000079385.20	ENSG00000079385	CEACAM1	1140	1122	298	700	6044	7348	4530	1916	6674	6972	3208	3906	2064	5024	990	1454	434	310	1496	880	8914	5796	286	710	1622	5196	614	306	9490	6754	16828	132	3676	1900	1298	1718	954	2560	496	248	92	28394	630	3020	526	832	260
ENSG00000079387.12	ENSG00000079387	SENP1	1312	3662	1732	2834	8090	4248	4848	4050	2992	1528	2604	11100	2666	2064	2136	8014	1498	1926	704	2512	2104	5304	660	402	644	1692	3018	1230	2306	1970	2236	3272	3832	5940	5310	5130	1424	1742	1934	4164	1286	4900	1802	1890	2092	3372	5706
ENSG00000079432.6	ENSG00000079432	CIC	10216	2170	3004	9424	36670	16862	29932	14170	16578	11934	10954	46268	28356	14408	10706	15210	8968	7822	4412	7090	11462	15334	3690	3126	2008	5490	16366	7234	10250	10524	6126	18772	15430	22272	20514	14734	7882	2708	13308	7038	5608	14098	7528	7982	9218	18990	9954
ENSG00000079435.8	ENSG00000079435	LIPE	290	108	146	58	2396	690	2584	578	564	284	298	3916	1266	628	602	292	108	170	154	168	1494	1606	574	134	134	456	964	426	504	744	460	1248	1130	2560	3882	1384	196	114	224	944	128	2044	246	290	428	530	374
ENSG00000079459.11	ENSG00000079459	FDFT1	4276	15160	14846	6778	45246	14238	13434	42122	9850	8368	6874	21768	8630	25704	7832	21072	6364	5438	7186	23224	38416	31698	11626	4940	4018	12848	20462	6932	11932	21100	23204	24026	15226	10976	26792	7062	8486	25404	6336	15198	10826	56086	6000	6734	31344	17634	14112
ENSG00000079462.6	ENSG00000079462	PAFAH1B3	4384	6672	3814	1552	8250	2136	2922	3692	2432	1366	2164	5812	5962	6756	2370	3258	2404	1880	9330	1970	5894	6364	9646	1662	622	2874	5788	2148	2254	3390	3450	5922	2718	6250	9988	7092	1046	2424	3208	2438	2944	5304	1484	1374	1762	2464	1676
ENSG00000079482.12	ENSG00000079482	OPHN1	278	728	498	696	1640	1548	1158	1656	940	576	436	1918	862	900	430	972	486	860	96	714	932	798	262	162	150	166	1168	432	776	538	396	1008	480	946	2132	1410	746	230	642	952	722	868	922	490	880	1182	1184
ENSG00000079616.11	ENSG00000079616	KIF22	4946	8390	5404	4952	12190	6692	9518	12000	7112	3040	6710	17386	11066	7574	9880	13136	5962	6418	6530	11590	8980	8990	11876	4010	2300	8420	12272	2182	5680	5828	9092	8778	10334	8982	11956	14132	3426	5290	5864	7390	5146	14280	4364	6344	3312	11532	8096
ENSG00000079691.16	ENSG00000079691	LRRC16A	846	6662	3698	2862	5386	8030	4456	13368	7222	3500	4682	4280	8440	6224	5704	3256	1894	4166	1382	7076	6212	3290	748	618	736	2512	7246	2670	5428	3684	4510	5048	5330	3584	1812	3242	3186	2134	4844	3248	3550	3490	4980	3062	3932	6588	7334
ENSG00000079739.14	ENSG00000079739	PGM1	5326	20368	14816	10142	9574	13280	4964	10176	11002	5856	5066	9250	15958	10562	5088	4858	5710	7390	7984	8672	9156	8800	2712	2576	3032	5396	9434	7262	4910	6016	5598	4850	7884	4400	10932	13344	4360	2476	13058	7934	10498	11110	6430	5692	8120	12566	10276
ENSG00000079785.13	ENSG00000079785	DDX1	5188	23218	11816	6726	28646	25490	9100	17912	15924	10768	13866	15910	26008	9688	17322	18950	7180	10154	13666	17494	17380	22446	6022	4268	5114	11230	16562	9786	13646	12406	17920	8768	12966	10846	12114	17978	8518	11290	12952	10306	11364	15474	7678	13350	14120	14852	20970
ENSG00000079805.15	ENSG00000079805	DNM2	10894	8384	8258	13536	24818	30302	13466	21850	26922	24324	28708	42710	22042	21874	20586	37092	12630	15692	3422	19206	23548	16766	7130	3172	6406	14098	26060	14664	18104	15560	11916	15894	22150	22032	23300	21856	9280	9894	15702	10506	19758	22582	12208	18812	19548	24982	22958
ENSG00000079819.15	ENSG00000079819	EPB41L2	2560	3506	1522	1584	31556	4972	8530	5912	4276	5134	1322	12506	4958	1874	2162	12506	662	3288	658	4468	5120	13592	956	110	1322	2386	6370	5262	2172	3656	1082	8506	4876	6406	4462	7198	4462	3102	5660	3578	956	8436	1306	1568	3660	5584	1154
ENSG00000079931.13	ENSG00000079931	MOXD1	482	9476	1318	608	8356	2984	27498	14758	2850	430	7084	11272	4282	24412	644	6162	712	908	138	5156	3242	20294	186	30	1070	792	61680	1428	3854	1046	950	314	1708	1694	28490	13018	2846	1924	752	334	2982	164	2880	538	1480	724	9018
ENSG00000079950.12	ENSG00000079950	STX7	3584	12612	7684	13594	6804	10674	4250	3032	6678	4480	4148	5960	9474	6974	5798	4358	2368	2326	1464	4464	5790	8922	1376	1034	2538	3666	7990	6424	5426	4404	3132	3954	6028	4170	3332	5696	3154	2732	6524	6168	4430	5376	6208	5900	4514	4340	7398
ENSG00000079974.16	ENSG00000079974	RABL2B	828	2382	906	1158	4426	1216	1718	2284	706	702	336	2140	1914	1850	942	2144	580	2866	1144	1438	848	1950	306	152	392	1002	870	954	1858	1068	1690	842	1350	1508	984	1892	1472	654	1448	712	728	1894	718	410	686	2152	1288
ENSG00000079999.12	ENSG00000079999	KEAP1	10390	5784	4596	9140	23288	12368	10346	16574	13896	7296	12392	31164	8750	11902	16152	25828	9752	7278	11750	11888	12860	11480	19726	3150	4542	10932	13256	4606	10538	8882	8446	14126	10638	16812	24624	22520	5512	20418	6618	6704	7740	24214	5652	8898	10350	12058	11300
ENSG00000080007.7	ENSG00000080007	DDX43	16	30	8	4	150	50	26	6	32	16	644	64	16	1266	12	296	10	10	10	234	22	2294	24	10	28	62	1222	48	602	28	846	288	136	26	728	16	36	6	60	16	26	18	30	36	12	22	24
ENSG00000080031.8	ENSG00000080031	PTPRH	852	948	622	2958	778	414	254	3384	946	982	218	412	4200	6456	158	46	240	200	880	310	1404	146	124	312	36	468	700	672	1998	1468	8914	100	884	204	54	234	60	198	918	786	294	4444	420	360	244	1220	178
ENSG00000080189.13	ENSG00000080189	SLC35C2	8658	7690	8196	3714	8780	8794	6040	6858	7454	5690	4370	8204	15446	7306	9032	9568	5672	4730	8802	8334	5896	6780	8312	2722	2780	7492	8620	5438	8268	5922	4680	5280	7876	5054	13270	8106	4246	3520	6640	9762	5072	9514	4678	5534	5612	6624	10690
ENSG00000080200.8	ENSG00000080200	CRYBG3	212	1156	604	2956	9786	7140	3382	3688	4424	5062	5732	13586	3062	1508	1522	760	892	1912	144	4298	4844	3012	58	74	336	862	3880	1120	4204	1114	1834	1900	2136	4918	2204	2284	2390	996	2328	848	1758	2038	3110	2372	5058	5284	7650
ENSG00000080298.14	ENSG00000080298	RFX3	244	434	426	186	1380	1042	1364	430	882	580	488	1422	470	518	324	1640	256	328	272	604	646	3692	134	94	126	178	872	892	888	746	162	508	984	1222	890	1824	564	394	562	500	700	858	142	334	426	750	490
ENSG00000080345.16	ENSG00000080345	RIF1	2322	6188	3434	1856	13740	16088	11938	11742	10138	4908	8736	19298	8414	4514	6056	9048	2504	5742	2452	9106	9286	11146	1682	786	1530	3762	9760	3958	5256	5092	4668	11990	10562	12294	9866	10128	4582	3954	6918	5450	4522	7040	4478	5958	4296	8726	13008
ENSG00000080371.5	ENSG00000080371	RAB21	4966	9126	3680	8648	13044	15024	6752	10924	7662	8748	8078	15422	8740	13304	7236	12284	4694	4516	7406	8864	11136	6516	3746	3622	3304	6928	13212	6704	8456	7010	13108	7808	10040	7824	10236	5756	4808	5620	8176	10660	6210	10992	11062	11560	6760	7604	25922
ENSG00000080493.12	ENSG00000080493	SLC4A4	24	26	26	2	110	28	50	274	44	38	20	138	32	194	68	48	34	10	68	768	30	640	6	22	52	32	32	62	778	6	12	38	142	30	26	32	60	6	22	6	6	32	16	12	246	52	68
ENSG00000080503.18	ENSG00000080503	SMARCA2	5300	2090	1454	1754	33436	12668	39398	9944	14200	7156	6568	65882	4064	3332	6324	10526	1994	4958	2192	3864	14248	15076	1896	1252	3044	3266	6074	6440	11772	11032	2662	8458	10406	23574	29828	30312	6716	7166	3938	4080	4204	12904	3184	5460	10708	5526	9864
ENSG00000080546.12	ENSG00000080546	SESN1	880	3216	948	566	6732	2980	1512	1650	2016	820	2950	3252	1498	1132	2290	3460	618	1036	974	1644	1968	2296	752	318	1114	1362	2394	1540	1488	950	1222	1036	1696	1900	1942	2348	892	1500	2236	1590	1016	1546	988	3854	2836	1162	2546
ENSG00000080561.12	ENSG00000080561	MID2	346	1446	660	1338	1974	1654	1462	1854	1336	2390	958	4104	1402	1838	694	1558	420	532	418	496	708	720	440	352	336	782	1260	746	1674	430	952	1538	1396	1796	768	1358	560	520	1362	658	788	1170	1074	1050	1746	1892	2392
ENSG00000080573.6	ENSG00000080573	COL5A3	14366	10470	950	10316	41186	12618	2278	4656	7840	70998	6436	6040	16252	3168	7418	29830	12988	17446	9526	10128	1216	3568	5410	1220	2710	9890	2452	41974	4128	6606	1750	27314	4796	3848	2388	3604	20688	1718	45262	13650	10458	1482	5116	22292	8668	12982	6620
ENSG00000080603.15	ENSG00000080603	SRCAP	11578	22196	17282	13240	24354	32758	33042	49318	37904	16874	25446	62958	34894	26716	28644	29174	14174	14906	8914	20024	16866	12214	8628	10976	4484	12094	27262	9428	20870	16732	18430	23248	25038	21436	26676	26836	9430	5410	21086	11536	14366	26296	17090	16516	18332	26300	30728
ENSG00000080608.9	ENSG00000080608	KIAA0020	2936	2956	4950	1352	4004	9954	2300	4582	8932	4036	5990	6398	2826	2874	3492	6240	1946	4374	3904	3240	7656	5428	2750	2156	1728	3196	4030	4044	7114	8980	3332	4208	5534	3426	3704	4980	2232	2328	4880	5104	7366	4956	3056	3994	4268	3102	6094
ENSG00000080644.14	ENSG00000080644	CHRNA3	38	34	16	74	92	18	8	20	22	40	6	650	144	56	10	146	14	20	40	10	52	130	4	2	88	24	12	34	26	8	22	46	102	154	270	58	50	12	26	86	46	50	2	10	24	92	18
ENSG00000080709.13	ENSG00000080709	KCNN2	34	66	4	26	140	62	26	40	36	92	22	200	36	66	46	82	70	60	38	110	22	194	34	16	30	10	24	154	68	26	36	50	42	36	22	82	58	20	16	32	14	12	38	28	26	136	84
ENSG00000080802.17	ENSG00000080802	CNOT4	1276	1442	1100	1166	6038	4988	3582	3950	4458	2756	3432	4762	2356	2742	2830	3480	1736	1594	2708	2110	1984	2898	1126	934	848	1508	1920	2178	2456	2282	2638	2120	2148	2400	2208	2758	1940	2510	3398	1734	1932	1994	1794	2716	3624	2628	5128
ENSG00000080815.17	ENSG00000080815	PSEN1	6788	10364	16104	15416	12670	18306	5242	18204	15040	13610	12136	13704	16564	9220	8956	7628	10104	7810	4524	8890	8538	6144	2608	5538	3292	7056	13400	12018	15334	7936	18200	6524	15236	6452	11094	18052	6688	8414	15244	9386	7122	7306	7618	12092	8500	10494	16920
ENSG00000080819.5	ENSG00000080819	CPOX	1700	8264	1494	3374	6710	4204	5692	2876	2344	1808	3238	5178	6820	5250	2934	4748	2438	2014	3092	5128	4946	3786	1036	632	832	3840	4290	2934	6842	2846	4182	4040	3030	2134	2856	1808	2828	3944	3126	3256	1772	5304	3074	2784	1594	3692	4646
ENSG00000080822.15	ENSG00000080822	CLDND1	4320	41266	19550	18646	43654	8530	13482	8220	6286	5868	6394	11052	20816	17680	13016	9156	4642	3252	7214	11198	16566	13278	2576	2414	3462	13738	11428	8764	14594	7296	10580	10478	8974	8706	8128	10002	8222	20744	9078	7136	5098	14550	6876	7088	4274	9142	12626
ENSG00000080823.20	ENSG00000080823	MOK	494	3330	802	944	750	1032	616	3336	104	376	690	888	722	1908	192	1024	446	604	720	1518	956	850	528	454	138	860	2182	916	1278	190	3746	274	728	574	412	394	870	410	1454	812	1368	368	226	466	266	2290	1330
ENSG00000080824.17	ENSG00000080824	HSP90AA1	44650	366544	186666	97972	151422	199884	59968	333560	137262	164496	147414	123308	168054	188424	64278	248356	144670	173804	197640	291820	235156	231054	113536	71854	36778	79590	248488	149900	254452	111570	241654	174260	187424	55250	122196	75988	68780	120470	202512	189384	87110	67114	97634	142166	71356	210890	194100
ENSG00000080839.10	ENSG00000080839	RBL1	640	3792	1186	896	10108	3966	4760	3066	3000	1000	1692	6260	4312	1218	2022	1596	1062	1960	1066	3030	4544	5274	1312	424	452	1146	2926	706	1884	1268	1674	1602	2698	4242	9462	4838	1146	1174	1920	2888	556	3782	1352	1166	1190	2252	5064
ENSG00000080845.16	ENSG00000080845	DLGAP4	9456	7600	8416	9322	25908	19652	11754	13120	19492	23688	10524	18060	42022	17192	12412	11344	7254	7328	10204	16014	8422	10584	9708	6978	5238	7858	13704	19016	14698	15236	10858	11832	10162	7930	11760	8642	8458	2860	16342	10464	11632	8310	17646	15772	12328	11496	33956
ENSG00000080854.13	ENSG00000080854	IGSF9B	270	18	16	176	610	114	990	20	38	376	42	1448	436	34	24	2686	48	36	30	342	20	278	48	24	32	20	620	106	36	14	108	36	118	2450	1282	2676	64	86	536	54	80	14	48	160	70	390	58
ENSG00000080947.13	ENSG00000080947	CROCCP3	188	56	52	114	782	126	294	68	60	30	74	414	338	110	146	354	88	90	10	194	166	348	112	30	26	32	152	194	172	66	94	236	186	388	92	214	202	56	276	106	92	186	108	192	98	466	202
ENSG00000080986.11	ENSG00000080986	NDC80	1644	4514	3228	1142	6914	3340	2456	4044	3024	836	3638	6298	1850	4296	934	5910	1718	3714	1232	2216	6178	7412	992	586	616	2992	5174	878	1666	1572	2632	2106	3636	5242	3788	6802	1430	2684	3672	4236	2360	6252	592	1490	986	3564	3588
ENSG00000081014.9	ENSG00000081014	AP4E1	990	2256	1494	2418	3846	7106	1436	1946	3992	3176	3114	3488	2608	932	3060	2880	1090	2294	748	1900	1928	2280	766	646	850	1866	2460	1702	1672	2426	1784	1174	3454	2216	1506	1774	1374	952	2690	2710	2734	2730	2954	3572	3478	3354	5402
ENSG00000081019.12	ENSG00000081019	RSBN1	748	3856	1556	1216	4818	3554	1914	3124	2464	1962	2192	4706	3076	1964	1664	2450	1014	1612	994	2116	2760	3488	608	696	594	1418	1400	2110	1830	1376	1604	2802	3798	2868	2510	3296	1142	1100	2742	1362	754	1760	846	1920	1928	1424	3640
ENSG00000081026.17	ENSG00000081026	MAGI3	326	2110	484	980	2792	3910	13680	4080	2820	2462	1448	7102	2336	1508	1658	1754	822	830	482	2100	3918	5132	310	518	410	1114	1146	606	3824	942	2548	2372	2536	5670	9080	3494	1430	618	2454	666	700	2856	792	1194	1612	1908	2538
ENSG00000081041.8	ENSG00000081041	CXCL2	310	3312	3748	980	306	2024	388	70	514	4372	1162	330	3138	2070	760	718	1054	254	412	142	174	1176	322	900	244	270	712	992	1312	6618	950	1268	692	32	394	192	878	30	1518	15174	632	234	228	168	358	474	436
ENSG00000081052.11	ENSG00000081052	COL4A4	324	88	140	26	782	512	12352	162	80	46	118	5658	364	246	362	1838	20	76	18	130	272	4908	46	6	182	170	68	716	48	24	110	84	2290	9462	11472	12408	170	34	28	40	48	32	70	84	120	206	216
ENSG00000081059.18	ENSG00000081059	TCF7	968	1232	744	1078	2692	2538	3366	1072	1530	2300	776	3014	1242	686	1174	742	1402	822	764	1608	2626	3046	690	274	1246	1204	852	1634	1438	242	472	470	16200	2500	2598	1184	1746	150	1658	1258	304	986	1200	394	1064	1010	1164
ENSG00000081087.13	ENSG00000081087	OSTM1	2032	11784	9168	1870	9030	8968	2700	1860	4100	4966	3010	4366	11786	2256	7074	3118	3162	2876	5388	2550	3340	4680	1612	1404	1822	3194	5258	7394	4326	5062	2580	2722	4092	2004	2338	3104	5192	2796	7090	6074	1620	4214	4716	4412	3118	2926	11794
ENSG00000081148.11	ENSG00000081148	IMPG2	52	54	16	10	46	24	66	6	16	10	24	78	26	8	20	46	6	18	20	26	22	88	10	6	26	28	28	50	42	10	8	32	66	32	18	20	24	20	40	14	4	26	18	28	24	48	68
ENSG00000081154.10	ENSG00000081154	PCNP	6362	35528	12818	10172	33726	12622	21238	5282	7880	5322	6600	15662	12242	9424	10596	16322	6348	5302	13582	12174	14118	24042	3318	1814	3990	9692	12430	8138	12364	9654	10748	12158	11576	9404	11972	12658	8866	12536	11140	14438	6794	19388	8482	8616	6756	9362	16066
ENSG00000081177.17	ENSG00000081177	EXD2	1568	3232	4660	1776	3160	5034	1186	3736	4214	1942	1530	3434	3622	2978	1420	2656	2404	3664	1106	4168	2538	2262	424	598	1000	1844	3586	3348	5212	2272	3880	2038	4980	2546	3714	5332	2200	2978	6234	2264	3002	1292	1964	4482	2426	2902	3218
ENSG00000081181.6	ENSG00000081181	ARG2	104	4112	2514	4636	900	3526	148	1440	590	2136	638	554	3102	1568	482	480	434	1674	82	836	1430	1142	206	350	200	510	1124	2584	1882	2206	2220	736	1576	466	1762	750	144	384	1046	1332	812	728	652	106	774	682	5130
ENSG00000081189.12	ENSG00000081189	MEF2C	2688	1400	914	348	2402	2508	1242	1550	1212	1318	928	17036	398	364	1558	7380	362	1722	968	1398	822	1674	774	88	3398	548	928	5574	558	262	298	1814	8228	1554	1142	946	2508	146	590	380	416	586	1340	2094	1826	1772	15924
ENSG00000081237.17	ENSG00000081237	PTPRC	1286	2180	1968	702	6914	11958	9002	3380	12678	12388	6562	31828	992	1518	2878	4824	800	1560	300	742	6408	4142	158	242	3514	2352	1438	4072	1054	3066	1012	1476	33986	11740	8858	3532	4582	190	2034	616	570	2430	1072	1988	3270	5760	1030
ENSG00000081277.10	ENSG00000081277	PKP1	38498	30632	31798	159612	310984	335678	112640	320418	375496	450060	422948	94850	220696	181012	427618	239174	219638	93388	106060	279224	214260	70558	121902	201742	80666	138076	156748	85004	195850	127032	248428	176864	96554	81462	58304	46108	70652	184856	182994	20662	121784	83824	330914	506442	490724	121354	373578
ENSG00000081307.11	ENSG00000081307	UBA5	2318	6594	3094	3728	13364	7388	4694	5040	2756	2404	3790	5796	4682	3048	5158	4898	1840	1516	6606	5744	5174	9198	3614	1646	1336	4534	6612	1964	4684	2492	5162	4272	2818	4008	3084	2004	2852	4332	3564	3096	1948	6924	2742	2560	3224	7160	4948
ENSG00000081320.9	ENSG00000081320	STK17B	2688	29464	7498	3690	12498	12184	9798	4502	8766	11028	4960	14380	10954	3546	9446	6640	3486	2678	3630	3504	7246	7950	974	1016	1974	4000	14140	6564	5416	6992	5750	3118	22828	7992	11068	9768	5290	3070	5584	2502	2052	3494	4716	5128	4980	7742	11980
ENSG00000081377.15	ENSG00000081377	CDC14B	612	962	736	1140	2020	2870	2886	4416	1152	1390	2136	7400	2490	1916	2020	962	568	956	520	1976	2758	3752	752	102	482	1286	2674	1610	2800	236	1312	2228	1370	5448	3290	2900	764	1878	648	2042	848	1524	592	1564	1980	2734	3224
ENSG00000081386.11	ENSG00000081386	ZNF510	442	974	808	918	2078	1032	1166	1646	1450	592	992	3274	1292	560	958	1186	424	848	160	904	964	1468	356	166	304	638	1452	854	960	524	666	1074	1326	1420	1434	1392	544	854	710	706	282	866	420	792	908	1402	1224
ENSG00000081665.12	ENSG00000081665	ZNF506	316	1338	1120	1194	2980	398	310	1588	1010	846	138	1462	1164	608	1088	1276	250	522	304	1456	1154	330	330	96	406	604	1442	1118	1430	88	924	1762	1310	412	1214	648	578	1296	508	416	356	630	88	118	584	596	638
ENSG00000081692.11	ENSG00000081692	JMJD4	1532	3164	1628	1946	3320	1758	1836	3112	1506	984	1540	3028	2512	3058	3332	10258	1918	1030	5438	1276	1072	2174	4224	928	532	1448	2438	948	1364	902	1430	1932	2594	1750	4208	4252	908	1470	2064	2190	882	1894	788	934	1500	1248	1904
ENSG00000081721.10	ENSG00000081721	DUSP12	1380	3286	2108	1172	2630	1422	1060	2080	1196	734	1364	1642	2358	1684	2638	2900	1078	810	2182	1008	1466	2196	1670	478	578	1682	1838	1238	1658	1840	1510	1486	1926	1428	1462	1520	862	1710	1306	2598	914	2234	750	996	858	1398	1464
ENSG00000081760.15	ENSG00000081760	AACS	4856	3312	4634	8200	13416	13278	13794	15156	10344	6446	6834	25786	8006	8880	10510	11026	4486	2468	3328	9988	9070	5076	2236	3830	2294	7896	7340	4040	6554	4860	9050	4494	4418	17378	16696	22264	2758	3336	6276	7010	4208	5326	4132	5760	10730	7564	15756
ENSG00000081791.7	ENSG00000081791	KIAA0141	3800	3510	2854	3618	6500	4730	2518	3136	4532	3528	3648	7024	6766	5248	5188	6446	1998	1994	1366	5964	3048	7214	1112	654	1378	3140	1926	2370	4478	3102	2458	3438	4054	5714	4110	5042	2690	1860	2690	3666	2694	5472	2086	3148	4188	5394	2556
ENSG00000081803.14	ENSG00000081803	CADPS2	882	1296	104	200	3404	972	3302	1516	528	790	446	5082	204	1334	608	4872	226	206	822	994	506	4866	150	40	302	598	474	1106	2532	884	1092	1350	1344	3466	3140	4390	1732	108	1216	430	344	1066	70	164	1474	894	522
ENSG00000081818.3	ENSG00000081818	PCDHB4	66	74	18	14	176	96	10	118	72	70	78	148	44	36	52	396	54	16	380	64	54	50	44	10	72	50	36	168	128	16	40	106	74	42	16	70	186	530	170	26	28	30	28	16	122	80	74
ENSG00000081853.14	ENSG00000081853	PCDHGA2	50	36	32	6	136	64	18	70	96	80	88	74	194	268	74	136	58	26	28	82	72	26	6	10	22	28	58	92	330	18	114	78	140	20	28	44	82	14	192	12	22	18	26	30	122	190	38
ENSG00000081870.10	ENSG00000081870	HSPB11	2096	6748	1526	2550	4468	1836	1870	2130	2006	868	1590	2582	2646	2726	2520	2106	1942	1288	2688	2246	3660	3714	2058	1038	1062	2510	2806	1764	2926	2520	1704	2742	1976	1782	2472	2256	1590	1040	1406	2120	1998	4962	1238	1764	900	2456	2438
ENSG00000081913.12	ENSG00000081913	PHLPP1	320	908	210	1296	7814	6204	3228	8956	5424	2110	2766	7018	1260	6830	1206	3028	902	2444	852	3732	5054	3906	2270	1258	702	1434	2108	1080	3158	3056	2026	2500	2362	6340	4098	4362	1180	1836	2458	756	1980	3164	3078	1306	3414	2818	2884
ENSG00000081923.9	ENSG00000081923	ATP8B1	1172	2448	1280	1994	20276	16368	3990	11224	9612	3360	2740	12734	2858	12646	2752	2634	1144	1830	4356	4284	9264	7844	2180	532	730	2252	2824	2392	10056	4278	5706	4562	5186	17642	5326	8870	4630	4782	4574	2484	2472	10384	3588	1700	8126	5802	4550
ENSG00000081985.9	ENSG00000081985	IL12RB2	152	1230	74	50	186	2882	226	3550	3948	162	1294	1174	2002	122	252	110	1240	2428	586	1512	1460	728	28	186	496	1002	2422	516	2026	1520	974	56	992	484	550	992	110	22	120	56	1304	104	102	1974	120	2140	1930
ENSG00000082014.15	ENSG00000082014	SMARCD3	2544	1612	862	896	2932	762	222	498	224	450	320	1530	1666	954	862	2256	282	164	1224	804	188	1376	2420	394	808	1302	242	2186	1112	816	622	788	1072	342	564	456	990	1178	564	2892	360	278	238	700	716	1904	606
ENSG00000082068.7	ENSG00000082068	WDR70	4210	14054	8382	2486	10772	3712	1906	4842	3358	1686	5336	6552	5480	4206	3500	3152	2018	2894	4636	4812	4384	4426	3820	1668	1556	2144	3140	2364	4334	2484	3162	3472	4020	4484	3094	4242	1966	3082	3412	2158	2042	2996	2740	3080	2230	5500	3702
ENSG00000082074.14	ENSG00000082074	FYB	1318	12678	1300	630	2590	3908	7028	1156	9376	3666	11018	15406	1736	538	784	1984	296	2394	1680	292	2266	2458	98	326	1378	1154	392	1944	6818	844	350	586	18676	5980	9232	2726	10634	62	2372	470	200	1066	1182	2160	1062	3570	630
ENSG00000082146.11	ENSG00000082146	STRADB	402	2346	1082	352	1544	1028	342	878	1100	564	234	1110	984	430	1180	556	460	384	730	650	460	892	428	48	256	694	992	720	932	304	1168	276	1038	574	576	688	546	542	862	586	280	954	414	650	344	732	730
ENSG00000082153.16	ENSG00000082153	BZW1	7896	78594	29350	11954	22600	43146	7848	11876	27186	31498	15356	12260	23256	14324	23186	11490	10442	12866	10342	14616	11412	21430	4450	8758	5318	14410	20180	15882	21292	11474	19106	9272	25370	10304	9340	14796	9898	13158	21788	12008	10376	12648	13818	21240	19640	14664	42350
ENSG00000082175.13	ENSG00000082175	PGR	64	26	8	14	290	118	54	1700	10	44	6	144	1034	12	24	102	16	42	4	16	66	270	12	8	86	44	16	144	40	366	10	40	140	56	14	104	60	12	12	6	12	20	12	66	58	24	126
ENSG00000082196.19	ENSG00000082196	C1QTNF3	1356	776	58	42	2062	66	114	18	34	442	58	830	164	152	144	286	54	34	1112	130	272	410	36	32	138	110	124	616	170	34	36	2290	118	296	36	790	518	56	208	14	140	334	116	84	562	196	54
ENSG00000082212.10	ENSG00000082212	ME2	500	6514	1728	3304	5094	6594	2830	4390	4036	4872	1618	7320	1778	11210	2516	4842	1688	2150	2094	2508	5330	6846	782	74	964	1888	5898	2302	3290	3948	2760	7386	4566	6166	4458	4798	2428	900	5208	1576	5618	3266	2626	512	1784	3428	3388
ENSG00000082213.16	ENSG00000082213	C5orf22	2434	11544	5880	2586	6332	4796	2136	5882	3140	1990	4922	5516	4576	3326	4960	2996	1650	3348	5760	4542	4098	4014	1330	504	1090	1516	3486	2006	3326	1918	3292	3444	5318	3010	2192	3738	2428	2528	2962	2722	1584	3556	2840	3056	1642	4758	3992
ENSG00000082258.11	ENSG00000082258	CCNT2	1340	6548	4324	1780	10266	5910	7436	3496	3562	1882	2780	6138	4504	2192	3776	3886	1710	1908	1296	4962	4794	5020	796	666	1212	1816	6676	2694	4896	2508	4736	5936	4590	3822	2008	3078	2878	3674	4798	2070	2242	3194	3354	4416	3370	3548	6408
ENSG00000082269.15	ENSG00000082269	FAM135A	652	2926	1002	2300	4982	15840	4594	2538	6712	4920	6420	5286	4650	5126	2680	1808	1378	2532	1988	7106	7132	5768	708	1138	1508	3510	9364	2794	6456	2584	7908	3062	6762	4590	1492	2954	1238	5180	3544	1954	3844	2920	5634	3330	6674	2178	4318
ENSG00000082397.14	ENSG00000082397	EPB41L3	866	938	322	2420	2388	3240	2554	8982	2312	4844	5246	6840	358	750	762	1852	448	436	510	508	1848	6714	200	88	1034	2068	1086	3092	842	620	7618	1036	1612	1084	2232	664	2224	2600	600	344	14904	798	4388	414	5396	1426	4606
ENSG00000082438.14	ENSG00000082438	COBLL1	1398	2534	2792	874	6618	13344	2412	8790	9412	3548	14074	5100	5944	6608	6966	2654	2956	1078	4654	9860	8378	7224	966	1330	1350	4068	6048	1440	6198	3854	7158	5176	5842	3244	1082	2026	3980	2198	2758	2358	1644	12576	2336	6182	6790	7068	6276
ENSG00000082458.10	ENSG00000082458	DLG3	1518	2722	1282	2482	7844	7210	5846	6064	3768	3902	2192	13052	5924	7348	3992	10232	1200	1196	950	3024	3418	8618	2690	1240	1060	2594	4290	2114	7184	3524	4928	6130	3690	5394	11542	6312	2654	1114	1852	6514	3698	10522	2916	1640	6034	3544	4280
ENSG00000082497.10	ENSG00000082497	SERTAD4	438	670	438	76	8804	2424	1150	5402	910	250	336	1038	1548	2276	648	476	214	452	1366	940	2220	3158	1068	32	1044	700	2462	586	2922	398	828	502	1462	826	374	346	1272	2800	486	1060	284	802	956	908	2440	676	3416
ENSG00000082512.13	ENSG00000082512	TRAF5	1092	2244	618	304	3810	1410	1012	1186	1164	472	692	2870	1730	492	620	7122	436	382	446	974	894	1760	730	136	468	596	1118	1178	896	920	1248	548	3398	1546	858	852	1350	478	1112	584	274	994	328	656	610	1036	1392
ENSG00000082515.15	ENSG00000082515	MRPL22	2234	8184	4142	2678	2756	2888	1770	1918	2504	1592	1942	2440	3130	2640	2426	2954	1476	1150	1728	3042	2766	3390	1552	1042	838	3794	1608	1712	1960	3012	3082	1854	2104	2368	2658	3298	706	1676	1464	4964	1554	4542	1152	1680	1430	2590	1666
ENSG00000082516.8	ENSG00000082516	GEMIN5	1718	1978	1890	1960	3338	7842	3340	5446	6234	2184	5980	5428	5538	3508	2640	4548	2300	3134	1176	5038	2882	3134	672	298	756	1882	3812	1652	1976	2980	2430	3454	4262	4634	4340	4628	1330	1470	3614	7648	3598	1364	1910	1904	3728	6342	3472
ENSG00000082641.14	ENSG00000082641	NFE2L1	35348	13128	18368	50088	100278	79514	88054	67046	79846	43954	46050	90004	82590	64196	59174	39150	32454	45986	29056	39568	34874	37350	17694	13916	19184	39722	74220	56292	71034	50938	39578	42224	71874	25812	107984	37290	42122	28926	49474	29826	19348	40714	43868	39048	25684	76030	108788
ENSG00000082684.13	ENSG00000082684	SEMA5B	264	52	302	78	4318	104	224	170	466	64	114	342	2122	104	392	332	278	74	20	362	42	1950	64	44	72	86	24	1210	112	20	140	172	108	218	142	82	208	764	1322	328	70	112	38	102	664	424	54
ENSG00000082701.13	ENSG00000082701	GSK3B	4400	6236	4396	10316	27220	29810	15296	11870	10700	14976	10604	18886	16004	7678	10678	7436	6312	5888	7126	13806	11820	13664	3076	2036	2302	6204	16918	7210	15182	11308	9304	11580	7364	9010	7320	6444	8622	7550	14738	8266	4888	16768	10626	7774	7780	10906	20936
ENSG00000082781.10	ENSG00000082781	ITGB5	19934	15052	6394	19326	100790	33634	18860	18152	16470	43610	15570	24780	23020	23656	19746	27428	18364	10270	25236	24882	26080	15336	21968	5500	9310	23346	13310	37516	29724	11924	6800	27046	11306	10288	9122	13472	25780	12978	32428	10154	14208	14622	12350	8676	28554	22480	20828
ENSG00000082805.18	ENSG00000082805	ERC1	3958	2344	1884	7910	13030	29058	9432	17954	23720	15794	18218	26450	15196	6656	10462	24612	3504	11782	2092	12640	10068	8542	1784	1466	1926	4042	7654	6522	6982	7882	7230	19760	7762	11484	9246	9074	3518	1758	8942	4702	8392	7574	9662	11016	17030	12762	23796
ENSG00000082898.15	ENSG00000082898	XPO1	10978	40598	19956	17210	49618	33510	32530	25664	23220	14118	19890	37602	24802	14144	14732	32156	7612	13810	10990	29308	32312	38764	9996	4404	5102	12198	28306	11850	19370	15334	21438	40628	23820	22802	23538	21564	12446	18782	19642	25062	13708	26374	15700	20350	12220	22448	30428
ENSG00000082996.18	ENSG00000082996	RNF13	2352	18824	13306	6780	21356	10468	6926	11262	6130	8718	6126	11072	9228	5774	9490	8798	2824	5544	4174	7964	12324	8326	1786	1500	2040	5946	4752	19324	8916	4588	6398	6680	8398	4762	7258	5934	4320	13406	4324	10254	2276	8052	4040	4016	3564	9546	9038
ENSG00000083093.8	ENSG00000083093	PALB2	728	2702	1394	2544	3012	4480	2748	4690	3022	1506	2582	5620	2386	3568	2746	2080	1426	2750	590	3226	2962	1988	770	398	826	2164	2452	1320	3092	2800	2364	2178	3750	2828	2420	3498	1384	1570	2378	1878	1962	3282	2170	2244	1464	3408	5206
ENSG00000083097.13	ENSG00000083097	DOPEY1	602	1074	488	686	3894	5110	2188	1618	3258	1390	1628	4786	2962	1580	1908	2126	638	1618	76	1628	1788	2476	150	114	620	1172	2714	1168	3208	1816	1494	1842	2412	3134	1370	1466	1324	246	1732	1294	1782	1946	1734	2568	2098	2740	1936
ENSG00000083099.9	ENSG00000083099	LYRM2	2810	9696	4660	1818	10526	4828	3254	3020	3354	1864	2206	5234	3710	3252	2932	5558	1838	2042	3782	3492	4778	6204	1962	1158	1212	2504	5356	2700	4330	3308	2750	4202	4324	2622	2710	4332	2116	3362	3706	4238	2418	5346	2974	3054	2796	3262	4062
ENSG00000083123.13	ENSG00000083123	BCKDHB	440	2872	934	484	3028	1500	1620	1340	742	336	436	1254	764	2244	438	1452	438	588	1322	1670	2786	5734	356	38	420	554	1704	554	1636	798	1174	1284	1104	1926	1848	2546	972	550	1012	1002	766	2296	464	836	1118	984	950
ENSG00000083168.8	ENSG00000083168	KAT6A	1180	1318	2352	2402	17280	10680	35190	11300	10646	5122	4578	36210	12498	4280	6164	12068	1372	2244	1358	4602	9910	8706	852	734	1178	2050	8556	3176	5264	3802	4480	5088	13988	23258	29480	33760	5004	2672	5096	3206	2864	5412	2942	3146	7770	9588	9416
ENSG00000083223.16	ENSG00000083223	ZCCHC6	1896	1610	2106	5212	5758	18740	3582	6308	13996	14026	10988	11042	6266	2954	2502	1962	1726	6596	1088	4764	5838	5188	1302	4250	1640	5380	8576	7446	9070	9578	4992	3772	6342	4986	3178	4992	3140	3488	8208	2298	5826	4598	9176	9604	8964	6298	10184
ENSG00000083290.18	ENSG00000083290	ULK2	1378	3378	1966	1872	8528	6894	2014	2588	2504	1064	1496	4202	1320	924	3248	2998	2862	2536	1428	1836	1508	4500	528	210	650	1700	1964	1984	2430	2860	776	996	1836	3458	4272	5010	1662	1710	1410	1652	1346	1714	4046	1452	1814	2716	3762
ENSG00000083307.9	ENSG00000083307	GRHL2	2834	3576	4364	2378	21422	19348	12404	10028	12086	4324	7844	20852	9264	6244	9396	13842	4268	4480	3224	7470	9006	13896	1870	1440	2280	4802	10684	4200	12876	4172	7392	9072	7488	14624	22664	23610	3012	8018	7060	6660	6712	11476	9984	7074	10572	9214	9800
ENSG00000083312.16	ENSG00000083312	TNPO1	5092	12338	11322	9910	13336	27808	9624	16668	17912	14016	15336	16508	11724	9194	11676	14820	5024	12480	8076	13300	10848	23342	2916	1596	2524	6484	13378	9658	11476	10668	8178	13914	16122	13942	13924	13788	7024	7340	14210	9970	6786	7918	5712	13148	11198	17024	18550
ENSG00000083444.15	ENSG00000083444	PLOD1	27618	16766	16164	19150	42140	26434	11432	42954	17990	26856	21026	21816	44810	12618	20468	35080	20878	22260	23248	12104	17338	23960	22612	10790	5590	22980	22896	55172	19310	11700	5528	22786	24816	8876	14464	7620	17396	10084	26734	36534	13012	9708	17594	11406	12118	48668	36786
ENSG00000083454.20	ENSG00000083454	P2RX5	440	204	106	8	58	94	118	164	124	42	50	580	148	78	404	294	20	122	824	88	298	126	30	114	110	542	62	220	48	68	62	68	1428	194	196	10	50	624	50	990	94	70	12	96	32	230	310
ENSG00000083457.10	ENSG00000083457	ITGAE	2356	10916	3256	1610	4868	1190	3968	1822	4982	1458	1512	14058	1532	3074	1400	3688	820	1210	4444	1032	1904	1634	2828	1452	848	2044	1096	1432	1930	2074	1888	2340	1954	4420	2600	2430	962	2498	872	3790	988	3912	772	1262	1118	2668	938
ENSG00000083520.13	ENSG00000083520	DIS3	2846	8236	6450	5032	8986	13780	5238	7772	7840	6302	9612	7370	9632	3554	9124	5622	2864	4738	3776	7202	9060	5070	2252	1142	1494	3446	12508	3690	6792	8104	7850	5256	6890	6438	8046	7502	2742	4006	5146	2822	4680	6846	5836	5988	6074	5722	10094
ENSG00000083535.14	ENSG00000083535	PIBF1	920	2530	3142	1420	3550	1920	1656	3524	1238	974	1142	2300	2696	966	1702	1630	484	836	480	2360	2902	2426	328	128	470	780	2970	1094	2252	1234	1196	2284	1676	2222	2266	2314	958	1504	1218	554	1090	2310	1012	1066	974	1798	1150
ENSG00000083544.12	ENSG00000083544	TDRD3	1152	694	1050	948	1734	1954	778	1434	1714	1308	1312	2292	1130	326	1870	2328	654	684	1128	1404	1618	1608	1302	200	712	986	2258	896	1438	1262	654	1488	1786	1076	2058	1080	1078	718	732	830	826	1874	882	1090	1360	1382	1186
ENSG00000083635.7	ENSG00000083635	NUFIP1	742	1184	1350	898	1506	1996	560	1524	1024	702	1260	1310	1820	762	1354	1470	798	1096	722	2104	1088	1090	722	152	362	534	2106	638	936	1316	942	1302	1932	578	1776	742	590	672	994	1532	1050	1278	868	890	952	1216	1014
ENSG00000083642.17	ENSG00000083642	PDS5B	2030	3390	2486	2286	6954	6666	4234	4734	5084	2904	4542	13920	6650	1032	4330	4898	1362	2210	1862	4480	3710	5824	1050	608	974	1838	3274	2644	3116	2694	2206	4950	6180	5602	11560	9656	2766	1626	2664	2956	1482	5974	2528	2300	2848	4568	3642
ENSG00000083720.11	ENSG00000083720	OXCT1	2386	17208	6936	2530	11678	6712	4724	9978	6646	3000	5194	11166	5774	4534	1408	5812	1854	2216	2182	8718	7932	3942	1714	884	2694	2322	4368	1694	5944	2760	6374	1268	6508	5364	8502	7568	4202	2712	4912	4938	4422	5350	3778	6688	8340	3036	5730
ENSG00000083750.11	ENSG00000083750	RRAGB	878	2466	852	688	3762	1132	446	1294	522	614	832	2374	678	868	1036	2200	252	494	420	648	1406	1276	1036	166	424	700	1880	1274	1408	632	590	1934	784	1092	1740	1018	556	734	902	1444	1040	1156	1116	1128	518	924	892
ENSG00000083799.16	ENSG00000083799	CYLD	3500	2648	4606	2840	5198	14336	4028	5072	11186	9588	8034	14418	13514	4288	6462	7752	2866	4850	3376	6120	9588	5816	2088	4680	3402	4746	5438	5356	7566	8302	3972	4214	12704	6856	7314	3560	4238	1088	8362	8080	3920	11294	6808	6448	6180	7520	11932
ENSG00000083807.8	ENSG00000083807	SLC27A5	430	978	374	82	644	324	1816	472	170	96	394	842	420	1652	110	1512	84	46	5226	276	1166	498	2624	136	94	246	1354	244	266	418	866	458	292	786	1066	2048	166	640	286	874	820	498	118	144	190	416	116
ENSG00000083812.10	ENSG00000083812	ZNF324	1226	508	348	332	2044	2416	2898	1170	1630	706	2058	3658	2018	2204	994	2148	766	784	788	614	1118	1002	862	498	308	1008	2054	748	1054	1298	1026	996	1240	2294	3136	2170	590	416	1450	1806	950	3210	876	1232	1298	1340	1054
ENSG00000083814.11	ENSG00000083814	ZNF671	164	164	30	42	606	230	236	174	578	112	110	656	64	84	192	666	38	104	50	216	124	108	82	28	192	292	262	258	184	94	196	124	860	244	188	96	258	12	124	40	136	196	48	66	220	222	100
ENSG00000083817.8	ENSG00000083817	ZNF416	490	916	666	496	2256	924	700	556	1082	832	1586	1498	1336	736	730	630	400	248	628	388	586	696	402	560	220	638	1274	820	816	428	1326	588	652	742	984	732	344	368	654	968	404	1336	942	380	1386	358	738
ENSG00000083828.14	ENSG00000083828	ZNF586	628	1272	500	412	3020	656	638	692	788	734	780	1172	1240	1240	712	1250	334	508	474	504	1136	1020	618	382	272	850	668	388	908	718	1222	1610	1074	246	1084	726	468	648	262	1800	406	488	388	354	486	1052	746
ENSG00000083838.14	ENSG00000083838	ZNF446	1258	382	246	326	1830	520	1704	564	532	410	588	2290	1450	1550	734	1774	548	270	1152	524	612	924	1214	190	248	800	878	490	754	432	580	640	1098	1252	1626	978	512	260	626	1240	456	1926	344	632	522	912	452
ENSG00000083844.9	ENSG00000083844	ZNF264	2578	2550	1342	3536	10982	6492	5358	3046	4762	2816	4730	10654	6110	4466	3312	3196	2074	2180	1974	1918	2722	4020	850	582	774	1536	5958	2742	2824	1676	3780	3878	4660	750	4356	3652	1922	1134	2740	2642	1816	5450	2502	2700	4572	2712	3506
ENSG00000083845.7	ENSG00000083845	RPS5	77450	330122	170530	42268	157710	89670	34376	33192	63494	81248	108870	73640	84182	96448	73348	145680	49164	32328	204536	28616	49648	72292	124890	44050	22002	74560	56664	45242	50476	62700	92472	57320	74046	127662	143284	180674	19544	64880	41800	135428	70238	71634	28554	50488	92196	84086	42886
ENSG00000083857.12	ENSG00000083857	FAT1	5940	36316	16794	21264	57846	142598	30814	87060	103118	43236	45874	77778	141022	24038	45790	24050	19854	11054	3770	6274	13064	17906	1506	2724	2736	27224	91710	30608	40834	20586	23954	15960	74858	25982	25682	17468	31656	7452	53580	60570	9518	14364	25580	14312	32954	5126	63768
ENSG00000083896.11	ENSG00000083896	YTHDC1	4860	5264	2422	6478	10828	11420	6818	7130	7420	6006	8432	14740	13846	7908	9558	10324	3610	5242	3340	7120	10452	11596	2400	2548	2940	5738	9580	7918	13398	8736	13636	10226	11472	8010	9184	7926	4238	4340	7530	6668	7012	12216	6194	5344	4996	11192	7586
ENSG00000083937.7	ENSG00000083937	CHMP2B	1778	8180	8750	4328	3762	8608	2120	2812	4422	6176	2510	5432	7334	2888	3312	4708	2334	3122	4676	2812	8554	7124	3060	2272	1792	3046	4250	4822	5566	6018	6052	3540	5180	3370	4380	6968	2300	2928	4752	4792	3906	5636	4244	6366	4182	3222	5136
ENSG00000084070.10	ENSG00000084070	SMAP2	2710	4632	2010	2806	7412	11338	4714	5120	9478	11016	6134	11174	6380	5048	9268	5748	2698	2940	1660	3500	5374	6544	2112	3292	2080	6388	9118	5668	4280	3890	3832	4530	17942	8324	8982	3352	4076	1348	4766	3842	3830	4392	2996	3538	5598	9264	5446
ENSG00000084072.15	ENSG00000084072	PPIE	4392	12764	6736	4404	11250	5122	3928	4994	4312	2522	3810	6648	7452	4500	5256	5638	3492	2968	6276	3402	3728	6228	8088	2860	1812	5646	6764	3972	5144	4286	2778	4640	5558	1976	5852	4890	2030	3032	3374	4100	1998	3904	2620	3264	3198	7684	7520
ENSG00000084073.7	ENSG00000084073	ZMPSTE24	3282	31828	7020	5900	10480	22052	4548	9660	8324	7914	8708	8190	12040	8516	8830	6894	5638	6022	6542	6270	8972	9440	2830	1182	2862	6304	16296	7562	10732	7854	5616	6810	8604	4530	5550	6810	6614	3318	9570	8030	7950	8146	6786	6002	7104	11904	16274
ENSG00000084090.12	ENSG00000084090	STARD7	10146	21074	13192	15434	38748	25666	27376	36582	18608	10038	17840	33292	17300	16442	19120	37840	12096	11268	28158	32574	19078	21270	22972	4994	5698	13518	25242	10826	11976	14798	24630	43266	26690	16892	37566	30180	10114	16072	19422	20782	12336	16064	8246	15518	14242	21406	28968
ENSG00000084092.6	ENSG00000084092	NOA1	2236	3098	1892	2862	2726	4110	3576	3032	3926	2840	4522	5508	5488	3888	3264	9562	1840	1842	1368	2436	3934	4232	2152	714	894	2288	4108	2104	4122	3350	2062	5948	4730	3884	6688	6290	1196	2614	2416	3398	3730	3128	1788	1438	3644	4232	2332
ENSG00000084093.14	ENSG00000084093	REST	2238	4152	2222	4018	6676	12326	6780	5514	6938	4948	6168	9136	9290	3110	3780	4956	2250	3310	2222	3438	5348	6684	1436	468	1110	2408	6502	3132	6158	3044	3580	7046	5898	4094	5442	4856	2726	2538	5992	3988	2262	4690	3810	3654	4002	7164	6994
ENSG00000084110.9	ENSG00000084110	HAL	154	100	84	28	76	5448	22	8	184	256	4362	56	66	70	48	56	24	18	16	616	124	238	14	64	348	64	288	158	50	94	1538	52	118	16	18	36	34	28	28	28	1174	68	372	606	3036	68	564
ENSG00000084112.13	ENSG00000084112	SSH1	4578	3150	2956	6258	12216	15696	13170	10994	12466	10038	11124	26044	13380	7066	4912	13772	3210	4380	2638	5314	5986	4030	1508	986	1542	3892	9604	9402	6702	8612	3956	5286	11286	11390	17126	6388	6124	2124	7368	6876	4434	5872	4356	5076	5670	13638	17778
ENSG00000084207.14	ENSG00000084207	GSTP1	101990	328494	163686	125930	157032	126760	48620	228424	203800	125362	240784	113030	202386	251938	331498	90190	192438	68502	329752	108148	141406	57142	255148	170856	44256	248138	176488	225634	148860	127516	230894	119808	126772	58370	94606	110388	41952	133000	154798	73262	90160	217644	156158	88054	169268	123124	211404
ENSG00000084234.15	ENSG00000084234	APLP2	41964	27160	41438	30122	77900	120302	41956	57286	103678	81618	98796	35504	95344	41942	82702	53838	31932	42432	39566	31500	29156	44058	21362	4958	20366	27124	55872	50032	104532	61056	19384	88320	51554	19578	69472	62188	31798	39646	50258	80594	27344	28626	31786	67900	59160	96936	79348
[truncated: 17,000 more rows]
[truncated: 423 more columns]
